# Supplementary material for: De novo transcriptome analysis of Dysoxylum binectariferum to unravel the biosynthesis of pharmaceutically relevant specialized metabolites
Source: Front Plant Sci. 2023 Aug 9;14:1098987. doi: 10.3389/fpls.2023.1098987 (PMC10450223; doi:10.3389/fpls.2023.1098987)
Supplement: Additional File 1 — Functional annotation of final transcriptome of D. binectariferum with different databases. [file DataSheet_1.zip]

Archive with 6 entries (5 files):
- Additional file 1a NR_Uniprot/
- __MACOSX/._Additional file 1a NR_Uniprot
- Additional file 1a NR_Uniprot/Additional file 1c - Uniprot.xlsx
- __MACOSX/Additional file 1a NR_Uniprot/._Additional file 1c - Uniprot.xlsx
- Additional file 1a NR_Uniprot/Additional file 1a - NR.xlsx
- __MACOSX/Additional file 1a NR_Uniprot/._Additional file 1a - NR.xlsx
