# Supplementary material for: De novo transcriptome analysis of Dysoxylum binectariferum to unravel the biosynthesis of pharmaceutically relevant specialized metabolites
Source: Front Plant Sci. 2023 Aug 9;14:1098987. doi: 10.3389/fpls.2023.1098987 (PMC10450223; doi:10.3389/fpls.2023.1098987)
Supplement: Additional File 1 — Functional annotation of final transcriptome of D. binectariferum with different databases. [file DataSheet_1.zip › Additional file 1a NR_Uniprot/Additional file 1a - NR.xlsx]

## Sheet: NR
Non-redundant or representative sequences were annotated based on sequence similarity using blastp against the NR database
Query accession dot version	Subject accession dot version (database hit)	Percentage of identical matches	Alignment length	Number of mismatches	Number of gap openings	Start of alignment in query	End of alignment in query	Start of alignment in subject (database hit)	End of alignment in subject (database hit)	Expectation value (E-value)	Bit score
TRINITY_DN100011_c1_g3_i1.p2	gi|1002223220|gb|KXT18079.1|	69.34	212	50	3	1	201	219	426	2e-56	193	hypothetical protein AC579_4531 [Pseudocercospora musae]
TRINITY_DN100031_c0_g1_i1.p1	gi|796696044|gb|KJX94752.1|	63.248	234	85	1	1	234	149	381	5e-99	303	putative alpha beta-hydrolase protein [Zymoseptoria brevis]
TRINITY_DN10003_c0_g1_i10.p1	gi|567894010|ref|XP_006439493.1|	84.688	529	77	3	1	527	1	527	0	941	hypothetical protein CICLE_v10019694mg [Citrus clementina]<>PREDICTED: uncharacterized protein LOC102619699 [Citrus sinensis]<>hypothetical protein CICLE_v10019694mg [Citrus clementina]
TRINITY_DN10003_c0_g1_i15.p1	gi|567894010|ref|XP_006439493.1|	74.211	380	45	3	1	328	37	415	0	559	hypothetical protein CICLE_v10019694mg [Citrus clementina]<>PREDICTED: uncharacterized protein LOC102619699 [Citrus sinensis]<>hypothetical protein CICLE_v10019694mg [Citrus clementina]
TRINITY_DN1000470_c0_g1_i1.p1	gi|125528659|gb|EAY76773.1|	100	186	0	0	1	186	227	412	1e-125	377	hypothetical protein OsI_04729 [Oryza sativa Indica Group]
TRINITY_DN10005_c0_g1_i15.p1	gi|641865931|gb|KDO84616.1|	81.193	218	38	2	1	215	1	218	5e-125	366	hypothetical protein CISIN_1g015713mg [Citrus sinensis]
TRINITY_DN10007_c0_g1_i3.p1	gi|703099758|ref|XP_010096731.1|	89.696	427	41	1	3	426	1	427	0	790	Phosphatidylserine synthase 2 [Morus notabilis]<>Phosphatidylserine synthase 2 [Morus notabilis]
TRINITY_DN10008_c0_g1_i21.p1	gi|567918814|ref|XP_006451413.1|	85.749	407	50	5	1	401	1	405	0	707	hypothetical protein CICLE_v10008497mg [Citrus clementina]<>PREDICTED: probable protein arginine N-methyltransferase 1.2 [Citrus sinensis]<>hypothetical protein CICLE_v10008497mg [Citrus clementina]<>hypothetical protein CISIN_1g015306mg [Citrus sinensis]<>hypothetical protein CUMW_126750 [Citrus unshiu]
TRINITY_DN100095_c0_g1_i1.p1	gi|759204697|gb|KIV82116.1|	62.903	186	64	2	1	181	410	595	6e-72	238	hypothetical protein PV11_04246 [Exophiala sideris]
TRINITY_DN1000_c0_g1_i1.p1	gi|567914075|ref|XP_006449351.1|	82.724	492	81	1	1	492	1	488	0	850	hypothetical protein CICLE_v10015051mg [Citrus clementina]<>hypothetical protein CICLE_v10015051mg [Citrus clementina]<>hypothetical protein CUMW_011930 [Citrus unshiu]
TRINITY_DN1000_c0_g1_i2.p1	gi|567914075|ref|XP_006449351.1|	82.52	492	82	1	1	492	1	488	0	848	hypothetical protein CICLE_v10015051mg [Citrus clementina]<>hypothetical protein CICLE_v10015051mg [Citrus clementina]<>hypothetical protein CUMW_011930 [Citrus unshiu]
TRINITY_DN1000_c0_g2_i1.p1	gi|568882986|ref|XP_006494282.1|	78.168	797	171	3	18	812	8	803	0	1281	PREDICTED: G-type lectin S-receptor-like serine/threonine-protein kinase RLK1 [Citrus sinensis]
TRINITY_DN1001127_c0_g1_i1.p1	gi|222618618|gb|EEE54750.1|	100	232	0	0	1	232	566	797	1e-157	471	hypothetical protein OsJ_02112 [Oryza sativa Japonica Group]
TRINITY_DN100116_c0_g1_i2.p1	gi|1172581241|gb|OQN96782.1|	41.525	236	72	11	1	219	875	1061	4e-25	112	hypothetical protein B0A48_17342 [Rachicladosporium antarcticum]
TRINITY_DN10015_c0_g1_i4.p1	gi|568861219|ref|XP_006484103.1|	83.657	361	58	1	1	360	1	361	0	627	PREDICTED: alpha-ketoglutarate-dependent dioxygenase alkB [Citrus sinensis]<>hypothetical protein CUMW_079760 [Citrus unshiu]
TRINITY_DN100163_c2_g2_i1.p1	gi|1046766349|gb|OCK75140.1|	74.721	269	62	1	1	263	150	418	7e-143	416	DnaJ-domain-containing protein [Lepidopterella palustris CBS 459.81]
TRINITY_DN100163_c2_g3_i1.p1	gi|628351122|ref|XP_007750713.1|	86.385	213	29	0	1	213	151	363	5e-136	396	DnaJ like subfamily A member 2 [Cladophialophora psammophila CBS 110553]<>DnaJ like subfamily A member 2 [Cladophialophora psammophila CBS 110553]
TRINITY_DN10016_c0_g1_i11.p1	gi|1315963588|dbj|GAY44547.1|	82.308	390	69	0	1	390	1	390	0	680	hypothetical protein CUMW_082790 [Citrus unshiu]<>hypothetical protein CUMW_082800 [Citrus unshiu]
TRINITY_DN10016_c0_g1_i12.p1	gi|125544258|gb|EAY90397.1|	29.268	205	135	3	16	216	188	386	9e-20	97.4	hypothetical protein OsI_11974 [Oryza sativa Indica Group]
TRINITY_DN10016_c1_g1_i14.p1	gi|985461803|ref|XP_015388550.1|	56.889	225	91	4	8	229	2	223	9e-83	256	PREDICTED: cytosolic sulfotransferase 15-like [Citrus sinensis]
TRINITY_DN10016_c1_g1_i4.p1	gi|567900094|ref|XP_006442535.1|	56.656	323	137	2	12	334	8	327	3e-127	376	hypothetical protein CICLE_v10024230mg [Citrus clementina]<>hypothetical protein CICLE_v10024230mg [Citrus clementina]<>hypothetical protein CISIN_1g048598mg [Citrus sinensis]
TRINITY_DN10018_c0_g1_i6.p1	gi|567877019|ref|XP_006431099.1|	90.667	675	60	1	6	677	1	675	0	1268	hypothetical protein CICLE_v10011231mg [Citrus clementina]<>hypothetical protein CICLE_v10011231mg [Citrus clementina]
TRINITY_DN10018_c0_g2_i4.p1	gi|568867118|ref|XP_006486891.1|	87.727	220	27	0	1	220	70	289	8e-139	399	PREDICTED: ribosomal RNA small subunit methyltransferase E [Citrus sinensis]
TRINITY_DN10019_c0_g1_i2.p1	gi|567854433|ref|XP_006420336.1|	90.114	526	52	0	1	526	1	526	0	1003	hypothetical protein CICLE_v10004724mg [Citrus clementina]<>PREDICTED: pre-mRNA-processing factor 19 homolog 2 [Citrus sinensis]<>hypothetical protein CICLE_v10004724mg [Citrus clementina]<>hypothetical protein CISIN_1g009763mg [Citrus sinensis]<>hypothetical protein CUMW_098660 [Citrus unshiu]
TRINITY_DN1001_c0_g1_i7.p1	gi|568883194|ref|XP_006494370.1|	89.906	852	82	2	1	850	606	1455	0	1583	PREDICTED: DExH-box ATP-dependent RNA helicase DExH7, chloroplastic isoform X1 [Citrus sinensis]
TRINITY_DN1001_c1_g1_i3.p1	gi|641853351|gb|KDO72210.1|	84.048	746	107	2	1	737	3	745	0	1306	hypothetical protein CISIN_1g004527mg [Citrus sinensis]<>hypothetical protein CISIN_1g004527mg [Citrus sinensis]<>hypothetical protein CISIN_1g004527mg [Citrus sinensis]
TRINITY_DN100200_c0_g1_i1.p1	gi|567898518|ref|XP_006441747.1|	73.408	267	57	3	1	253	1	267	1e-122	370	hypothetical protein CICLE_v10019431mg [Citrus clementina]<>hypothetical protein CICLE_v10019431mg [Citrus clementina]
TRINITY_DN100246_c0_g1_i2.p1	gi|568845139|ref|XP_006476435.1|	76.994	326	71	2	3	327	6	328	6e-172	489	PREDICTED: ethylene-responsive transcription factor CRF2 [Citrus sinensis]
TRINITY_DN10024_c0_g1_i1.p1	gi|568846677|ref|XP_006477174.1|	76.419	229	52	2	1	228	1215	1442	1e-76	261	PREDICTED: uncharacterized protein LOC102627454 [Citrus sinensis]<>PREDICTED: uncharacterized protein LOC102627454 [Citrus sinensis]<>PREDICTED: uncharacterized protein LOC102627454 [Citrus sinensis]<>PREDICTED: uncharacterized protein LOC102627454 [Citrus sinensis]
TRINITY_DN10024_c0_g1_i4.p1	gi|823152119|ref|XP_012475890.1|	53.552	183	80	3	4	186	1258	1435	1e-28	122	PREDICTED: uncharacterized protein LOC105792061 isoform X1 [Gossypium raimondii]<>PREDICTED: uncharacterized protein LOC105792061 isoform X1 [Gossypium raimondii]<>PREDICTED: uncharacterized protein LOC105792061 isoform X1 [Gossypium raimondii]<>PREDICTED: uncharacterized protein LOC105792061 isoform X1 [Gossypium raimondii]
TRINITY_DN10025_c1_g1_i3.p1	gi|1063520718|ref|XP_007018988.2|	92.593	270	20	0	1	270	196	465	0	522	PREDICTED: auxin transporter-like protein 3 [Theobroma cacao]
TRINITY_DN100269_c0_g1_i1.p1	gi|460398434|ref|XP_004244764.1|	100	385	0	0	1	385	2	386	0	776	PREDICTED: cysteine synthase, chloroplastic/chromoplastic isoform X1 [Solanum lycopersicum]<>PREDICTED: cysteine synthase, chloroplastic/chromoplastic isoform X1 [Solanum pennellii]
TRINITY_DN10028_c0_g1_i48.p1	gi|567876117|ref|XP_006430648.1|	87.683	341	42	0	1	341	1	341	0	609	hypothetical protein CICLE_v10012086mg [Citrus clementina]<>hypothetical protein CICLE_v10012086mg [Citrus clementina]
TRINITY_DN10028_c0_g2_i2.p1	gi|567876121|ref|XP_006430650.1|	71.61	236	42	2	1	211	17	252	2e-111	333	hypothetical protein CICLE_v10011939mg [Citrus clementina]<>hypothetical protein CICLE_v10011939mg [Citrus clementina]
TRINITY_DN10028_c0_g2_i7.p1	gi|567876121|ref|XP_006430650.1|	87.629	388	48	0	1	388	1	388	0	707	hypothetical protein CICLE_v10011939mg [Citrus clementina]<>hypothetical protein CICLE_v10011939mg [Citrus clementina]
TRINITY_DN1002_c0_g1_i1.p1	gi|567921078|ref|XP_006452545.1|	84.451	656	99	1	1	653	1	656	0	1107	hypothetical protein CICLE_v10007688mg [Citrus clementina]<>PREDICTED: DUF21 domain-containing protein At1g55930, chloroplastic-like isoform X1 [Citrus sinensis]<>hypothetical protein CICLE_v10007688mg [Citrus clementina]
TRINITY_DN100318_c0_g1_i1.p1	gi|627803391|ref|XP_007675043.1|	50.201	249	108	6	1	239	275	517	6e-69	229	hypothetical protein BAUCODRAFT_425435 [Baudoinia panamericana UAMH 10762]<>hypothetical protein BAUCODRAFT_425435 [Baudoinia panamericana UAMH 10762]
TRINITY_DN100329_c6_g1_i1.p1	gi|641862971|gb|KDO81658.1|	51.942	206	90	2	1	197	1756	1961	2e-51	187	hypothetical protein CISIN_1g000128mg [Citrus sinensis]
TRINITY_DN100363_c0_g2_i1.p1	gi|915459631|ref|WP_050799164.1|	100	510	0	0	1	510	1	510	0	1022	MFS transporter [Cutibacterium acnes]
TRINITY_DN10037_c0_g1_i2.p1	gi|1216287346|ref|XP_021628467.1|	86.301	219	25	1	1	214	1	219	2e-130	375	leucine-rich repeat protein 1-like [Manihot esculenta]<>hypothetical protein MANES_11G113100 [Manihot esculenta]
TRINITY_DN10037_c1_g1_i1.p1	gi|568851725|ref|XP_006479537.1|	89.984	1218	122	0	1	1218	1	1218	0	2189	PREDICTED: structural maintenance of chromosomes protein 1 [Citrus sinensis]
TRINITY_DN100395_c0_g1_i1.p1	gi|499849450|ref|WP_011530184.1|	88.889	180	20	0	21	200	5	184	2e-100	300	elongation factor Ts [Deinococcus geothermalis]<>RecName: Full=Elongation factor Ts; Short=EF-Ts<>translation elongation factor Ts [Deinococcus geothermalis DSM 11300]
TRINITY_DN10039_c0_g2_i1.p1	gi|1315966249|dbj|GAY41639.1|	79.638	221	35	3	1	215	116	332	9e-110	328	hypothetical protein CUMW_061000 [Citrus unshiu]
TRINITY_DN1003_c0_g1_i19.p1	gi|568842879|ref|XP_006475356.1|	85.49	510	74	0	1	510	1	510	0	858	PREDICTED: mitochondrial-processing peptidase subunit alpha-like [Citrus sinensis]<>hypothetical protein CUMW_132740 [Citrus unshiu]
TRINITY_DN1003_c0_g1_i20.p1	gi|568822589|ref|XP_006465713.1|	83.96	505	81	0	6	510	1	505	0	853	PREDICTED: mitochondrial-processing peptidase subunit alpha [Citrus sinensis]
TRINITY_DN1003_c0_g1_i25.p1	gi|720088294|ref|XP_010244405.1|	77.925	453	98	1	1	453	1	451	0	703	PREDICTED: mitochondrial-processing peptidase subunit alpha-like [Nelumbo nucifera]
TRINITY_DN100429_c0_g1_i1.p1	gi|939402082|emb|CEH12002.1|	75.229	218	51	1	4	218	198	415	7e-98	300	mitochondrial processing peptidase [Ceraceosorus bombacis]
TRINITY_DN10042_c0_g1_i1.p1	gi|567884413|ref|XP_006434765.1|	84.681	470	71	1	1	469	1	470	0	831	hypothetical protein CICLE_v10001043mg [Citrus clementina]<>hypothetical protein CICLE_v10001043mg [Citrus clementina]
TRINITY_DN10042_c1_g1_i11.p1	gi|568827921|ref|XP_006468295.1|	88.682	592	67	0	1	592	1	592	0	1087	PREDICTED: phenylalanine--tRNA ligase beta subunit, cytoplasmic [Citrus sinensis]<>PREDICTED: phenylalanine--tRNA ligase beta subunit, cytoplasmic [Citrus sinensis]<>hypothetical protein CISIN_1g007706mg [Citrus sinensis]<>hypothetical protein CISIN_1g007706mg [Citrus sinensis]<>hypothetical protein CISIN_1g007706mg [Citrus sinensis]
TRINITY_DN10043_c1_g1_i12.p3	gi|752278841|dbj|GAM85656.1|	97.468	316	8	0	19	334	1	316	0	637	hypothetical protein ANO11243_036630 [fungal sp. No.11243]
TRINITY_DN10044_c2_g1_i11.p1	gi|440911515|gb|ELR61175.1|	99.149	705	6	0	1	705	152	856	0	1406	hypothetical protein M91_01570 [Bos mutus]
TRINITY_DN100484_c0_g2_i1.p1	gi|1267233838|ref|WP_098092433.1|	82.317	328	51	2	1	328	36	356	0	536	2-methylcitrate synthase [Micrococcus luteus]<>2-methylcitrate synthase [Micrococcus luteus]
TRINITY_DN100484_c0_g2_i2.p3	gi|1238695557|ref|WP_095347501.1|	99.478	383	2	0	35	417	1	383	0	738	succinyldiaminopimelate transaminase [Micrococcus luteus]<>succinyldiaminopimelate transaminase [Micrococcus luteus]
TRINITY_DN100484_c0_g2_i2.p4	gi|428667698|gb|EKX66764.1|	55	220	98	1	1	220	27	245	1e-46	171	hypothetical protein STRIP9103_03230, partial [Streptomyces ipomoeae 91-03]
TRINITY_DN100484_c0_g2_i4.p3	gi|502283825|ref|WP_012751009.1|	94.182	275	16	0	1	275	49	323	0	517	citrate synthase [Micrococcus luteus]<>citrate synthase [Micrococcus luteus NCTC 2665]<>type II citrate synthase [Micrococcus luteus]<>Citrate synthase (si) [Micrococcus luteus Mu201]<>citrate (Si)-synthase [Micrococcus luteus]<>citrate synthase [Micrococcus luteus]
TRINITY_DN10048_c0_g1_i14.p1	gi|568876632|ref|XP_006491379.1|	79.524	420	63	4	1	409	1	408	0	623	PREDICTED: metal tolerance protein 1 [Citrus sinensis]<>PREDICTED: metal tolerance protein 1 [Citrus sinensis]<>PREDICTED: metal tolerance protein 1 [Citrus sinensis]<>PREDICTED: metal tolerance protein 1 [Citrus sinensis]<>PREDICTED: metal tolerance protein 1 [Citrus sinensis]<>PREDICTED: metal tolerance protein 1 [Citrus sinensis]
TRINITY_DN100497_c0_g1_i4.p1	gi|939400371|emb|CEH13565.1|	87.665	227	28	0	9	235	1	227	3e-143	409	polyubiquitin [Ceraceosorus bombacis]
TRINITY_DN10049_c0_g1_i7.p1	gi|1216306388|ref|XP_021595369.1|	86.258	473	62	1	4	473	1	473	0	856	ornithine aminotransferase, mitochondrial-like [Manihot esculenta]<>hypothetical protein MANES_15G123600 [Manihot esculenta]
TRINITY_DN10050_c0_g1_i2.p1	gi|985466298|ref|XP_015389538.1|	90.814	479	44	0	1	479	248	726	0	908	PREDICTED: uncharacterized protein LOC102618477, partial [Citrus sinensis]
TRINITY_DN100515_c0_g1_i10.p1	gi|1269905964|ref|XP_022764361.1|	59.854	274	110	0	3	276	24	297	2e-92	286	probable leucine-rich repeat receptor-like protein kinase At1g35710 [Durio zibethinus]
TRINITY_DN100515_c0_g1_i18.p1	gi|641823632|gb|KDO43024.1|	61.243	338	125	2	8	345	1	332	6e-119	356	hypothetical protein CISIN_1g039642mg [Citrus sinensis]
TRINITY_DN10051_c0_g1_i3.p1	gi|567860406|ref|XP_006422857.1|	69.35	323	95	4	4	323	210	531	4e-135	412	hypothetical protein CICLE_v10027845mg [Citrus clementina]<>hypothetical protein CICLE_v10027845mg [Citrus clementina]
TRINITY_DN10051_c0_g1_i4.p1	gi|567860406|ref|XP_006422857.1|	48.925	558	194	13	1	492	272	804	3e-124	390	hypothetical protein CICLE_v10027845mg [Citrus clementina]<>hypothetical protein CICLE_v10027845mg [Citrus clementina]
TRINITY_DN10051_c0_g1_i6.p1	gi|641838914|gb|KDO57850.1|	47.082	497	163	12	1	424	366	835	5e-106	342	hypothetical protein CISIN_1g002948mg [Citrus sinensis]
TRINITY_DN100525_c0_g1_i1.p1	gi|1191704465|emb|SMQ56249.1|	62.109	512	163	10	14	513	1	493	0	598	unnamed protein product [Zymoseptoria tritici ST99CH_3D7]
TRINITY_DN10054_c0_g1_i1.p1	gi|985474398|ref|XP_015382034.1|	63.636	297	100	5	2	290	8	304	2e-132	386	PREDICTED: uncharacterized protein LOC107175185 [Citrus sinensis]
TRINITY_DN100552_c0_g2_i3.p1	gi|460392627|ref|XP_004241917.1|	100	204	0	0	3	206	1	204	2e-146	414	PREDICTED: 60S ribosomal protein L15 [Solanum lycopersicum]<>PREDICTED: 60S ribosomal protein L15 [Solanum tuberosum]<>PREDICTED: 60S ribosomal protein L15 [Solanum tuberosum]<>PREDICTED: 60S ribosomal protein L15 [Solanum pennellii]<>PREDICTED: 60S ribosomal protein L15 [Solanum pennellii]
TRINITY_DN100560_c0_g1_i2.p1	gi|1220033892|ref|XP_021821885.1|	74.88	625	150	2	1	619	1	624	0	996	pentatricopeptide repeat-containing protein At5g66520-like [Prunus avium]
TRINITY_DN100563_c0_g1_i2.p1	gi|568842595|ref|XP_006475228.1|	60.669	239	82	6	8	239	10	243	2e-89	276	PREDICTED: (E)-beta-farnesene synthase-like isoform X3 [Citrus sinensis]
TRINITY_DN100578_c0_g1_i3.p1	gi|567890097|ref|XP_006437569.1|	83.261	2772	455	7	1	2770	1998	4762	0	4653	hypothetical protein CICLE_v10030469mg [Citrus clementina]<>hypothetical protein CICLE_v10030469mg [Citrus clementina]
TRINITY_DN100578_c0_g2_i1.p1	gi|567890097|ref|XP_006437569.1|	86.535	2020	260	3	1	2020	1	2008	0	3581	hypothetical protein CICLE_v10030469mg [Citrus clementina]<>hypothetical protein CICLE_v10030469mg [Citrus clementina]
TRINITY_DN10057_c0_g1_i12.p1	gi|568823663|ref|XP_006466230.1|	80.153	262	26	1	1	262	1	236	4e-143	416	PREDICTED: putative nuclease HARBI1 isoform X3 [Citrus sinensis]
TRINITY_DN10057_c0_g1_i15.p1	gi|568823661|ref|XP_006466229.1|	86.957	391	51	0	1	391	91	481	0	715	PREDICTED: uncharacterized protein LOC102614193 isoform X2 [Citrus sinensis]
TRINITY_DN1005_c0_g1_i1.p1	gi|985463232|ref|XP_015388869.1|	78.522	582	113	4	1	577	1	575	0	834	PREDICTED: pumilio homolog 2-like isoform X1 [Citrus sinensis]
TRINITY_DN1005_c0_g1_i2.p1	gi|567864456|ref|XP_006424877.1|	82.767	824	127	6	1	818	1	815	0	1300	hypothetical protein CICLE_v10027726mg [Citrus clementina]<>hypothetical protein CICLE_v10027726mg [Citrus clementina]
TRINITY_DN10061_c0_g1_i1.p1	gi|641838626|gb|KDO57566.1|	66.234	231	73	1	4	229	338	568	8e-80	266	hypothetical protein CISIN_1g0369511mg, partial [Citrus sinensis]
TRINITY_DN10062_c0_g1_i22.p1	gi|641868005|gb|KDO86689.1|	76.23	244	42	4	1	240	1	232	3e-123	360	hypothetical protein CISIN_1g022597mg [Citrus sinensis]
TRINITY_DN10068_c0_g1_i1.p1	gi|641863600|gb|KDO82286.1|	75.879	199	44	2	1	199	70	264	3e-91	292	hypothetical protein CISIN_1g003582mg [Citrus sinensis]
TRINITY_DN100693_c0_g1_i4.p1	gi|567854079|ref|XP_006420159.1|	77.722	799	161	4	1	796	1	785	0	1212	hypothetical protein CICLE_v10004361mg [Citrus clementina]<>hypothetical protein CICLE_v10004361mg [Citrus clementina]
TRINITY_DN1006_c0_g1_i1.p1	gi|568860080|ref|XP_006483556.1|	65.429	350	120	1	31	379	24	373	8e-177	505	PREDICTED: F-box protein AFR [Citrus sinensis]<>hypothetical protein CISIN_1g017349mg [Citrus sinensis]
TRINITY_DN100706_c0_g2_i5.p1	gi|731393602|ref|XP_002265253.2|	73.562	904	232	2	2	898	74	977	0	1451	PREDICTED: pentatricopeptide repeat-containing protein At3g24000, mitochondrial [Vitis vinifera]
TRINITY_DN10070_c0_g1_i2.p1	gi|567883667|ref|XP_006434392.1|	86.18	644	81	3	1	642	1	638	0	1139	hypothetical protein CICLE_v10003328mg [Citrus clementina]<>hypothetical protein CICLE_v10003328mg [Citrus clementina]
TRINITY_DN10070_c0_g1_i5.p2	gi|568837841|ref|XP_006472928.1|	80.128	312	58	2	1	309	1	311	2e-160	458	PREDICTED: uncharacterized protein LOC102619783 [Citrus sinensis]
TRINITY_DN10072_c0_g1_i5.p1	gi|147789145|emb|CAN60340.1|	55.952	252	85	2	11	245	2038	2280	4e-57	206	hypothetical protein VITISV_031319 [Vitis vinifera]
TRINITY_DN10072_c0_g2_i3.p1	gi|568822914|ref|XP_006465870.1|	66.667	348	98	5	1	336	701	1042	1e-115	373	PREDICTED: uncharacterized protein LOC102613498 isoform X1 [Citrus sinensis]
TRINITY_DN10072_c0_g2_i4.p1	gi|568822914|ref|XP_006465870.1|	56.884	276	102	4	15	279	773	1042	1e-60	218	PREDICTED: uncharacterized protein LOC102613498 isoform X1 [Citrus sinensis]
TRINITY_DN10073_c0_g2_i1.p1	gi|568839338|ref|XP_006473641.1|	81.553	309	56	1	1	308	1	309	0	520	PREDICTED: L10-interacting MYB domain-containing protein isoform X2 [Citrus sinensis]<>hypothetical protein CISIN_1g021679mg [Citrus sinensis]<>hypothetical protein CISIN_1g021679mg [Citrus sinensis]
TRINITY_DN100755_c0_g1_i1.p1	gi|565366393|ref|XP_006349877.1|	95.327	321	14	1	1	320	17	337	1e-178	509	PREDICTED: uncharacterized protein LOC102596770 [Solanum tuberosum]
TRINITY_DN1007658_c0_g1_i1.p1	gi|452844434|gb|EME46368.1|	50	232	87	6	1	215	124	343	1e-58	198	hypothetical protein DOTSEDRAFT_70390 [Dothistroma septosporum NZE10]
TRINITY_DN100773_c0_g1_i1.p1	gi|631392446|ref|XP_007930603.1|	73.384	263	68	2	17	279	433	693	2e-134	404	hypothetical protein MYCFIDRAFT_58460 [Pseudocercospora fijiensis CIRAD86]<>hypothetical protein MYCFIDRAFT_58460 [Pseudocercospora fijiensis CIRAD86]
TRINITY_DN100773_c0_g2_i1.p1	gi|1030142305|ref|XP_016757706.1|	63.522	318	96	7	1	309	129	435	4e-124	380	WD40 repeat-like protein [Sphaerulina musiva SO2202]<>WD40 repeat-like protein [Sphaerulina musiva SO2202]
TRINITY_DN10078_c0_g1_i1.p1	gi|567919844|ref|XP_006451928.1|	82.509	829	120	5	1	823	118	927	0	1326	hypothetical protein CICLE_v10007384mg [Citrus clementina]<>hypothetical protein CICLE_v10007384mg [Citrus clementina]<>hypothetical protein CICLE_v10007384mg [Citrus clementina]<>hypothetical protein CICLE_v10007384mg [Citrus clementina]<>hypothetical protein CISIN_1g002407mg [Citrus sinensis]
TRINITY_DN10078_c0_g1_i12.p1	gi|1137245375|gb|OMP04679.1|	81.91	199	36	0	10	208	554	752	1e-113	350	hypothetical protein COLO4_09439 [Corchorus olitorius]
TRINITY_DN100799_c0_g1_i1.p1	gi|567876743|ref|XP_006430961.1|	89.823	226	22	1	2	226	2267	2492	1e-131	419	hypothetical protein CICLE_v10010885mg [Citrus clementina]<>hypothetical protein CICLE_v10010885mg [Citrus clementina]
TRINITY_DN1007_c0_g1_i10.p1	gi|567920832|ref|XP_006452422.1|	75.367	682	155	4	1	681	1	670	0	923	hypothetical protein CICLE_v10007420mg [Citrus clementina]<>PREDICTED: splicing factor, suppressor of white-apricot homolog isoform X1 [Citrus sinensis]<>hypothetical protein CICLE_v10007420mg [Citrus clementina]
TRINITY_DN1007_c0_g2_i7.p1	gi|641861798|gb|KDO80485.1|	78.273	741	149	9	27	763	46	778	0	1130	hypothetical protein CISIN_1g003939mg [Citrus sinensis]
TRINITY_DN100806_c0_g1_i1.p1	gi|631384606|ref|XP_007926683.1|	87.633	283	35	0	1	283	2008	2290	4e-172	535	hypothetical protein MYCFIDRAFT_215325 [Pseudocercospora fijiensis CIRAD86]<>hypothetical protein MYCFIDRAFT_215325 [Pseudocercospora fijiensis CIRAD86]
TRINITY_DN10082_c0_g1_i10.p1	gi|641852912|gb|KDO71771.1|	79.424	243	50	0	6	248	56	298	6e-142	408	hypothetical protein CISIN_1g022361mg [Citrus sinensis]
TRINITY_DN10082_c0_g1_i11.p1	gi|1315972269|dbj|GAY35809.1|	65.637	259	89	0	10	268	1	259	2e-114	339	hypothetical protein CUMW_018690 [Citrus unshiu]
TRINITY_DN10082_c0_g1_i6.p1	gi|641852912|gb|KDO71771.1|	72.556	266	50	1	6	271	56	298	1e-135	394	hypothetical protein CISIN_1g022361mg [Citrus sinensis]
TRINITY_DN100837_c3_g1_i2.p1	gi|985454010|ref|XP_015386966.1|	72.441	254	69	1	1	254	1	253	2e-131	382	PREDICTED: probable aquaporin NIP-type [Citrus sinensis]
TRINITY_DN10083_c0_g1_i12.p1	gi|1216926444|ref|XP_021666577.1|	64.729	258	87	2	1	257	1	255	6e-121	354	NDR1/HIN1-like protein 13 [Hevea brasiliensis]
TRINITY_DN10083_c0_g1_i15.p1	gi|1216285242|ref|XP_021627356.1|	65.504	258	85	2	31	287	1	255	1e-118	349	NDR1/HIN1-like protein 13 [Manihot esculenta]<>hypothetical protein MANES_11G026200 [Manihot esculenta]
TRINITY_DN10083_c1_g1_i3.p1	gi|1315946056|dbj|GAY61543.1|	74.233	326	77	3	1	323	1	322	2e-157	451	hypothetical protein CUMW_210760 [Citrus unshiu]
TRINITY_DN100840_c0_g1_i2.p1	gi|567889981|ref|XP_006437511.1|	76.529	605	139	2	1	605	604	1205	0	927	hypothetical protein CICLE_v10030541mg [Citrus clementina]<>hypothetical protein CICLE_v10030541mg [Citrus clementina]
TRINITY_DN100840_c0_g2_i8.p1	gi|985457448|ref|XP_015387601.1|	58.389	447	166	5	1	442	1	432	2e-158	489	PREDICTED: telomerase reverse transcriptase [Citrus sinensis]
TRINITY_DN100848_c0_g1_i12.p1	gi|641867544|gb|KDO86228.1|	78.341	217	44	2	11	226	567	781	3e-103	337	hypothetical protein CISIN_1g000099mg [Citrus sinensis]
TRINITY_DN100850_c0_g3_i1.p1	gi|1190785532|gb|OTA30888.1|	75.976	333	80	0	4	336	1	333	0	527	hypothetical protein BTJ68_08904 [Hortaea werneckii EXF-2000]
TRINITY_DN10086_c0_g1_i8.p1	gi|1190785068|gb|OTA30437.1|	63.1	729	212	17	1	698	1	703	0	841	hypothetical protein BTJ68_11030 [Hortaea werneckii EXF-2000]
TRINITY_DN10087_c0_g1_i4.p1	gi|1130845095|dbj|GAV74241.1|	75.587	213	51	1	1	212	1	213	4e-117	341	SSB domain-containing protein [Cephalotus follicularis]
TRINITY_DN100884_c0_g2_i1.p1	gi|493893040|ref|WP_006839011.1|	99.582	239	1	0	1	239	235	473	8e-171	489	anthranilate synthase component 1 [Corynebacterium lipophiloflavum]<>anthranilate synthase component I [Corynebacterium lipophiloflavum DSM 44291]
TRINITY_DN100886_c0_g2_i2.p1	gi|1331157401|ref|XP_023458196.1|	74.493	345	85	2	1	344	259	601	0	544	Phenylalanine--tRNA ligase beta subunit [Cercospora beticola]<>Phenylalanine--tRNA ligase beta subunit [Cercospora beticola]
TRINITY_DN100897_c1_g1_i9.p1	gi|1315967353|dbj|GAY40421.1|	80.275	218	40	1	1	215	3	220	4e-126	364	hypothetical protein CUMW_051800, partial [Citrus unshiu]
TRINITY_DN10089_c0_g1_i1.p1	gi|641827190|gb|KDO46384.1|	83.333	294	47	1	1	292	406	699	2e-163	479	hypothetical protein CISIN_1g002439mg [Citrus sinensis]
TRINITY_DN1008_c0_g1_i16.p1	gi|567874925|ref|XP_006430052.1|	87.543	867	106	1	1	867	179	1043	0	1583	hypothetical protein CICLE_v10010961mg [Citrus clementina]<>hypothetical protein CICLE_v10010961mg [Citrus clementina]
TRINITY_DN100909_c0_g3_i1.p1	gi|1002210136|gb|KXT05566.1|	93.333	285	18	1	1	285	242	525	0	559	hypothetical protein AC578_3721 [Mycosphaerella eumusae]
TRINITY_DN100923_c0_g1_i12.p1	gi|1276244290|gb|PIN04694.1|	45.11	317	162	4	12	318	167	481	1e-73	251	DNA-directed DNA polymerase [Handroanthus impetiginosus]
TRINITY_DN100930_c0_g2_i2.p1	gi|1190775680|gb|OTA21999.1|	70.769	520	127	4	1	495	365	884	0	770	hypothetical protein BTJ68_15179 [Hortaea werneckii EXF-2000]
TRINITY_DN100932_c0_g1_i1.p1	gi|1000480113|gb|KXL41441.1|	53.512	299	127	5	1	289	58	354	1e-97	301	hypothetical protein FE78DRAFT_525658 [Acidomyces richmondensis]<>hypothetical protein M433DRAFT_72990 [Acidomyces richmondensis BFW]
TRINITY_DN10093_c0_g1_i11.p1	gi|225448984|ref|XP_002270699.1|	94.527	201	10	1	1	201	1	200	8e-138	392	PREDICTED: ras-related protein RABF1 [Vitis vinifera]<>hypothetical protein VITISV_009584 [Vitis vinifera]<>unnamed protein product, partial [Vitis vinifera]
TRINITY_DN100950_c0_g1_i1.p1	gi|631380774|ref|XP_007924767.1|	37.938	514	220	20	4	456	105	580	9e-72	246	hypothetical protein MYCFIDRAFT_173186 [Pseudocercospora fijiensis CIRAD86]<>hypothetical protein MYCFIDRAFT_173186 [Pseudocercospora fijiensis CIRAD86]
TRINITY_DN10096_c0_g1_i10.p1	gi|567901922|ref|XP_006443449.1|	87.339	545	65	1	1	545	118	658	0	970	hypothetical protein CICLE_v10019212mg [Citrus clementina]<>PREDICTED: uncharacterized protein At1g04910 [Citrus sinensis]<>hypothetical protein CICLE_v10019212mg [Citrus clementina]
TRINITY_DN10096_c0_g1_i21.p1	gi|641836027|gb|KDO54996.1|	78.682	258	32	1	1	235	181	438	9e-132	392	hypothetical protein CISIN_1g006180mg [Citrus sinensis]
TRINITY_DN1009_c0_g1_i19.p1	gi|1315939111|dbj|GAY68000.1|	83.051	649	108	2	1	648	1	648	0	937	hypothetical protein CUMW_260710 [Citrus unshiu]
TRINITY_DN1009_c0_g1_i23.p1	gi|1315939111|dbj|GAY68000.1|	75.926	270	64	1	1	269	366	635	2e-107	333	hypothetical protein CUMW_260710 [Citrus unshiu]
TRINITY_DN10102_c0_g1_i2.p1	gi|641832223|gb|KDO51262.1|	82.418	273	48	0	1	273	513	785	1e-150	451	hypothetical protein CISIN_1g001975mg [Citrus sinensis]
TRINITY_DN10102_c0_g1_i4.p1	gi|641832223|gb|KDO51262.1|	81.107	307	58	0	1	307	479	785	1e-169	501	hypothetical protein CISIN_1g001975mg [Citrus sinensis]
TRINITY_DN101031_c0_g1_i2.p1	gi|56155209|gb|AAV80394.1|	65.06	498	168	2	1	496	988	1481	0	700	polyprotein [Hordeum vulgare subsp. vulgare]
TRINITY_DN101042_c0_g1_i1.p1	gi|567921162|ref|XP_006452587.1|	66.029	209	66	3	3	209	2	207	3e-38	140	hypothetical protein CICLE_v10009498mg [Citrus clementina]<>hypothetical protein CICLE_v10009498mg [Citrus clementina]
TRINITY_DN101055_c0_g1_i1.p1	gi|1002212388|gb|KXT07768.1|	85	420	51	9	1	414	172	585	0	624	hypothetical protein AC579_2786 [Pseudocercospora musae]
TRINITY_DN10105_c0_g1_i1.p1	gi|568831000|ref|XP_006469769.1|	89.96	249	25	0	2	250	57	305	2e-165	468	PREDICTED: cyclin-A2-3-like [Citrus sinensis]
TRINITY_DN1010_c0_g1_i19.p1	gi|567903614|ref|XP_006444295.1|	86.592	1253	165	3	1	1252	1	1251	0	2187	hypothetical protein CICLE_v10018538mg [Citrus clementina]<>hypothetical protein CICLE_v10018538mg [Citrus clementina]
TRINITY_DN101107_c0_g1_i4.p1	gi|1037241240|ref|YP_009257388.1|	94.413	358	20	0	1	358	295	652	0	675	NADH dehydrogenase subunit 5 (mitochondrion) [Zasmidium cellare]<>NADH dehydrogenase subunit 5 (mitochondrion) [Zasmidium cellare]
TRINITY_DN101112_c3_g1_i2.p1	gi|684175880|ref|XP_009161806.1|	55.769	208	88	3	1	206	188	393	4e-57	194	ribosomal protein S5 (mitochondrion) [Exophiala dermatitidis NIH/UT8656]<>ribosomal protein S5 (mitochondrion) [Exophiala dermatitidis NIH/UT8656]
TRINITY_DN101122_c0_g1_i1.p1	gi|1002217433|gb|KXT12432.1|	58.219	292	120	1	6	297	82	371	1e-122	365	hypothetical protein AC579_700 [Pseudocercospora musae]
TRINITY_DN101124_c0_g1_i1.p1	gi|918831446|ref|XP_013432214.1|	60.811	222	85	1	2	223	30	249	4e-90	274	NAD(P)-binding protein [Aureobasidium namibiae CBS 147.97]<>NAD(P)-binding protein [Aureobasidium namibiae CBS 147.97]
TRINITY_DN10119_c0_g1_i24.p1	gi|985467274|ref|XP_015389723.1|	83.7	454	74	0	1	454	215	668	0	790	PREDICTED: uncharacterized protein LOC102613814 isoform X1 [Citrus sinensis]<>PREDICTED: uncharacterized protein LOC102613814 isoform X1 [Citrus sinensis]<>PREDICTED: uncharacterized protein LOC102613814 isoform X4 [Citrus sinensis]
TRINITY_DN10122_c0_g2_i1.p1	gi|985451243|ref|XP_015386353.1|	88.525	305	35	0	1	305	1	305	0	582	PREDICTED: glutathione gamma-glutamylcysteinyltransferase 1-like isoform X2 [Citrus sinensis]
TRINITY_DN10122_c0_g2_i3.p1	gi|567902612|ref|XP_006443794.1|	79.939	329	64	1	1	327	175	503	0	534	hypothetical protein CICLE_v10019812mg [Citrus clementina]<>hypothetical protein CICLE_v10019812mg [Citrus clementina]
TRINITY_DN101230_c0_g1_i5.p1	gi|1315961637|dbj|GAY46389.1|	84.462	251	38	1	3	253	9	258	2e-158	449	hypothetical protein CUMW_096660, partial [Citrus unshiu]
TRINITY_DN101266_c0_g1_i1.p1	gi|1331157113|ref|XP_023459863.1|	54.647	269	112	5	17	282	130	391	2e-90	283	hypothetical protein CB0940_00532 [Cercospora beticola]<>hypothetical protein CB0940_00532 [Cercospora beticola]
TRINITY_DN10126_c1_g1_i9.p1	gi|1063884936|ref|XP_017995600.1|	89.912	228	19	1	1	224	411	638	3e-138	410	Fumarate [Phialophora attae]<>Fumarate [Phialophora attae]
TRINITY_DN10126_c1_g2_i3.p1	gi|1022784085|ref|XP_016217332.1|	66.773	313	99	2	1	311	318	627	1e-149	442	hypothetical protein PV09_01432 [Verruconis gallopava]<>hypothetical protein PV09_01432 [Verruconis gallopava]
TRINITY_DN10126_c2_g2_i1.p1	gi|662509566|gb|KEQ67171.1|	83.251	609	92	4	1	599	27	635	0	1055	Flavocytochrome c [Aureobasidium melanogenum CBS 110374]
TRINITY_DN101278_c0_g1_i1.p1	gi|488479212|ref|WP_002522882.1|	99.588	486	2	0	1	486	1	486	0	965	MULTISPECIES: VWA domain-containing protein [Propionibacteriaceae]<>cobaltochelatase subunit [Propionibacterium acnes HL013PA1]<>cobaltochelatase subunit [Propionibacterium acnes HL059PA1]<>cobaltochelatase subunit [Propionibacterium acnes HL063PA2]<>cobaltochelatase subunit [Propionibacterium acnes HL005PA4]<>cobaltochelatase subunit [Propionibacterium acnes HL050PA1]<>cobaltochelatase subunit […
TRINITY_DN101278_c0_g1_i2.p1	gi|488473698|ref|WP_002517368.1|	75.466	322	44	3	3	289	7	328	7e-166	472	MULTISPECIES: magnesium chelatase [Propionibacteriaceae]<>magnesium-chelatase subunit ChlI [Propionibacterium acnes KPA171202]<>magnesium chelatase, subunit ChlI [Propionibacterium acnes SK187]<>magnesium chelatase, subunit ChlI [Propionibacterium acnes SK137]<>magnesium chelatase, subunit ChlI [Propionibacterium acnes HL013PA1]<>magnesium chelatase, subunit ChlI [Propionibacterium acnes HL110PA2…
TRINITY_DN10127_c0_g1_i12.p1	gi|1172582112|gb|OQN97603.1|	61.798	267	101	1	4	270	5	270	2e-122	359	hypothetical protein B0A48_16467 [Rachicladosporium antarcticum]
TRINITY_DN10127_c0_g2_i2.p1	gi|452846288|gb|EME48221.1|	71.502	586	137	10	11	576	86	661	0	789	hypothetical protein DOTSEDRAFT_69986 [Dothistroma septosporum NZE10]
TRINITY_DN101287_c0_g3_i1.p1	gi|1045486500|gb|OCF78137.1|	63.902	205	65	4	3	204	519	717	6e-76	251	catalase [Kwoniella mangroviensis CBS 8886]
TRINITY_DN10129_c0_g1_i17.p1	gi|1063505124|ref|XP_017977202.1|	81.347	965	180	0	1	965	1	965	0	1678	PREDICTED: insulin-degrading enzyme-like 1, peroxisomal [Theobroma cacao]<>Insulinase (Peptidase family M16) family protein isoform 1 [Theobroma cacao]
TRINITY_DN1012_c0_g1_i29.p1	gi|567904040|ref|XP_006444508.1|	71.898	274	70	5	1	267	1	274	4e-126	368	hypothetical protein CICLE_v10021624mg [Citrus clementina]<>hypothetical protein CICLE_v10021624mg [Citrus clementina]
TRINITY_DN1012_c0_g1_i4.p1	gi|568878736|ref|XP_006492342.1|	71.942	278	62	7	1	266	1	274	3e-131	381	PREDICTED: probable WRKY transcription factor 65 [Citrus sinensis]<>hypothetical protein CISIN_1g023982mg [Citrus sinensis]<>hypothetical protein CUMW_084990 [Citrus unshiu]
TRINITY_DN10130_c0_g1_i2.p1	gi|568855369|ref|XP_006481279.1|	73.671	809	140	23	21	779	39	824	0	1000	PREDICTED: protein SCARECROW [Citrus sinensis]
TRINITY_DN10132_c1_g1_i12.p1	gi|641832516|gb|KDO51549.1|	74.142	437	93	6	1	420	1	434	0	605	hypothetical protein CISIN_1g003704mg [Citrus sinensis]
TRINITY_DN10132_c1_g1_i17.p1	gi|641832516|gb|KDO51549.1|	77.755	481	98	5	1	476	1	477	0	649	hypothetical protein CISIN_1g003704mg [Citrus sinensis]
TRINITY_DN10132_c2_g1_i2.p2	gi|1002197237|gb|KXS93635.1|	56.164	219	74	6	6	224	42	238	1e-70	224	hypothetical protein AC578_6904 [Mycosphaerella eumusae]
TRINITY_DN10134_c0_g1_i1.p1	gi|567910209|ref|XP_006447418.1|	39.841	251	112	7	1	235	1	228	4e-26	116	hypothetical protein CICLE_v10018263mg [Citrus clementina]<>hypothetical protein CICLE_v10018263mg [Citrus clementina]
TRINITY_DN10134_c0_g2_i1.p1	gi|985436207|ref|XP_015383049.1|	80.364	825	159	3	1	824	1	823	0	1330	PREDICTED: G-type lectin S-receptor-like serine/threonine-protein kinase At2g19130 [Citrus sinensis]
TRINITY_DN10134_c0_g2_i5.p1	gi|568831073|ref|XP_006469804.1|	75.723	795	185	4	5	793	11	803	0	1279	PREDICTED: G-type lectin S-receptor-like serine/threonine-protein kinase At2g19130 isoform X1 [Citrus sinensis]
TRINITY_DN10136_c0_g1_i11.p1	gi|568833498|ref|XP_006470929.1|	74.822	421	102	3	3	420	5	424	0	642	PREDICTED: protein prenyltransferase alpha subunit repeat-containing protein 1-like [Citrus sinensis]<>PREDICTED: protein prenyltransferase alpha subunit repeat-containing protein 1-like [Citrus sinensis]<>PREDICTED: protein prenyltransferase alpha subunit repeat-containing protein 1-like [Citrus sinensis]
TRINITY_DN101370_c0_g1_i2.p2	gi|872662267|emb|CRX29199.1|	46.701	197	101	3	2	197	90	283	9e-26	110	hypothetical protein PAERUG_P54_1_London_24_VIM_2_04_13_05675 [Pseudomonas aeruginosa]
TRINITY_DN10137_c0_g1_i1.p1	gi|568838753|ref|XP_006473369.1|	75.264	473	110	2	17	489	20	485	0	747	PREDICTED: serine carboxypeptidase II-3-like isoform X1 [Citrus sinensis]
TRINITY_DN10137_c1_g1_i1.p1	gi|302142256|emb|CBI19459.3|	68.367	196	61	1	1	196	179	373	2e-95	293	unnamed protein product, partial [Vitis vinifera]
TRINITY_DN101381_c0_g1_i1.p1	gi|1005699398|gb|KYG41339.1|	51.515	264	125	2	1	263	317	578	2e-87	280	hypothetical protein M433DRAFT_37882, partial [Acidomyces richmondensis BFW]
TRINITY_DN10139_c0_g1_i11.p1	gi|1315974197|dbj|GAY33135.1|	71.963	214	43	1	1	214	10	206	2e-103	313	hypothetical protein CUMW_005780 [Citrus unshiu]
TRINITY_DN10139_c0_g1_i22.p1	gi|568856400|ref|XP_006481772.1|	79.899	199	40	0	4	202	2	200	1e-112	335	PREDICTED: uncharacterized protein LOC102623653 [Citrus sinensis]
TRINITY_DN10139_c0_g1_i23.p1	gi|641851529|gb|KDO70399.1|	71.649	388	101	2	4	391	2	380	0	565	hypothetical protein CISIN_1g016912mg [Citrus sinensis]
TRINITY_DN1013_c0_g1_i16.p1	gi|568832611|ref|XP_006470523.1|	68.168	644	180	9	1	630	1	633	0	827	PREDICTED: uncharacterized protein LOC102625692 isoform X1 [Citrus sinensis]<>PREDICTED: uncharacterized protein LOC102625692 isoform X1 [Citrus sinensis]
TRINITY_DN101403_c0_g1_i2.p2	gi|915169422|ref|XP_013331345.1|	36.17	282	169	2	13	292	203	475	3e-21	104	MFS1mrp [Rasamsonia emersonii CBS 393.64]<>MFS1mrp [Rasamsonia emersonii CBS 393.64]
TRINITY_DN10140_c0_g1_i2.p1	gi|567903406|ref|XP_006444191.1|	93.792	886	54	1	1	886	1	885	0	1666	hypothetical protein CICLE_v10018791mg [Citrus clementina]<>PREDICTED: serine/threonine-protein phosphatase BSL1 isoform X2 [Citrus sinensis]<>hypothetical protein CICLE_v10018791mg [Citrus clementina]<>hypothetical protein CISIN_1g002713mg [Citrus sinensis]<>hypothetical protein CISIN_1g002713mg [Citrus sinensis]
TRINITY_DN101410_c0_g1_i1.p1	gi|555943750|ref|NP_001273190.1|	100	212	0	0	1	212	72	283	1e-155	441	LIM domain-binding protein 3 [Gallus gallus]
TRINITY_DN10141_c0_g1_i46.p1	gi|567864340|ref|XP_006424819.1|	78.199	844	169	5	1	838	53	887	0	1328	hypothetical protein CICLE_v10027788mg [Citrus clementina]<>hypothetical protein CICLE_v10027788mg [Citrus clementina]
TRINITY_DN101420_c0_g1_i1.p1	gi|1176203099|gb|OQY14803.1|	99.167	240	2	0	1	240	1	240	2e-173	486	alkaline phosphatase [Propionibacterium sp. 4572_24]
TRINITY_DN101420_c0_g2_i1.p1	gi|1092807964|ref|WP_070726290.1|	98.986	296	3	0	9	304	1	296	0	592	6-phospho-beta-glucosidase [Propionibacterium sp. HMSC062D05]<>6-phospho-beta-glucosidase [Propionibacterium sp. HMSC062D05]
TRINITY_DN10143_c0_g1_i3.p1	gi|567855451|ref|XP_006420845.1|	68.636	220	64	1	1	215	67	286	2e-97	296	hypothetical protein CICLE_v10006463mg [Citrus clementina]<>hypothetical protein CICLE_v10006463mg [Citrus clementina]
TRINITY_DN10143_c0_g1_i4.p1	gi|567855451|ref|XP_006420845.1|	70.445	247	68	1	2	243	40	286	7e-117	347	hypothetical protein CICLE_v10006463mg [Citrus clementina]<>hypothetical protein CICLE_v10006463mg [Citrus clementina]
TRINITY_DN101454_c0_g1_i1.p2	gi|488486717|ref|WP_002530312.1|	98.636	220	3	0	1	220	1	220	4e-144	420	hypothetical protein [Cutibacterium acnes]<>hypothetical protein HMPREF9612_01597 [Propionibacterium acnes HL063PA2]<>hypothetical protein HMPREF9602_00085 [Propionibacterium acnes HL030PA2]
TRINITY_DN101454_c0_g2_i1.p1	gi|1176202251|gb|OQY14019.1|	97.942	243	4	1	1	242	227	469	5e-163	469	hypothetical protein B6I33_04005 [Propionibacterium sp. 4572_24]
TRINITY_DN101456_c0_g1_i3.p1	gi|939394273|emb|CEH16831.1|	65.06	249	78	3	1	240	219	467	6e-108	332	sodium phosphate [Ceraceosorus bombacis]
TRINITY_DN1014_c0_g1_i12.p1	gi|1216973283|ref|XP_021683382.1|	80.159	252	50	0	2	253	1	252	3e-142	407	reticulon-like protein B5 [Hevea brasiliensis]<>reticulon-like protein B5 [Hevea brasiliensis]
TRINITY_DN1014_c0_g1_i2.p1	gi|1029036809|ref|XP_016682195.1|	77.647	255	54	1	1	252	1	255	2e-133	385	PREDICTED: reticulon-like protein B5 [Gossypium hirsutum]
TRINITY_DN10150_c0_g3_i1.p1	gi|567875653|ref|XP_006430416.1|	78.349	545	97	4	1	528	295	835	0	835	hypothetical protein CICLE_v10011065mg [Citrus clementina]<>hypothetical protein CICLE_v10011065mg [Citrus clementina]
TRINITY_DN10153_c0_g1_i13.p1	gi|567858584|ref|XP_006421975.1|	83.077	390	64	2	1	388	509	898	0	655	hypothetical protein CICLE_v10004272mg [Citrus clementina]<>hypothetical protein CICLE_v10004272mg [Citrus clementina]
TRINITY_DN10153_c0_g1_i6.p1	gi|567858584|ref|XP_006421975.1|	83.965	343	48	4	1	336	556	898	0	571	hypothetical protein CICLE_v10004272mg [Citrus clementina]<>hypothetical protein CICLE_v10004272mg [Citrus clementina]
TRINITY_DN10155_c0_g1_i1.p1	gi|802652827|ref|XP_012080206.1|	89.825	285	29	0	1	285	1	285	0	546	hypersensitive-induced response protein 1 [Jatropha curcas]<>hypersensitive-induced response protein 1 [Jatropha curcas]<>hypersensitive-induced response protein 1 [Jatropha curcas]<>hypersensitive-induced response protein 1 [Jatropha curcas]<>hypersensitive-induced response protein 1 [Jatropha curcas]<>hypothetical protein JCGZ_11583 [Jatropha curcas]
TRINITY_DN1015_c0_g1_i2.p1	gi|1315948043|dbj|GAY59620.1|	77.512	627	120	4	1	624	141	749	0	981	hypothetical protein CUMW_195870 [Citrus unshiu]
TRINITY_DN1015_c0_g1_i3.p1	gi|568864673|ref|XP_006485717.1|	79.639	609	113	3	1	598	1	609	0	989	PREDICTED: phosphatidylinositol 4-kinase gamma 7-like [Citrus sinensis]<>PREDICTED: phosphatidylinositol 4-kinase gamma 7-like [Citrus sinensis]
TRINITY_DN10160_c0_g1_i28.p1	gi|567912491|ref|XP_006448559.1|	89.062	256	27	1	7	262	1	255	5e-165	466	hypothetical protein CICLE_v10016345mg [Citrus clementina]<>hypothetical protein CICLE_v10016345mg [Citrus clementina]<>hypothetical protein CICLE_v10016345mg [Citrus clementina]<>hypothetical protein CICLE_v10016345mg [Citrus clementina]<>hypothetical protein CICLE_v10016345mg [Citrus clementina]<>hypothetical protein CICLE_v10016345mg [Citrus clementina]<>hypothetical protein CICLE_v10016345mg …
TRINITY_DN101617_c0_g1_i1.p1	gi|1188274452|gb|OSS43340.1|	49.75	400	192	4	2	395	31	427	4e-129	389	hypothetical protein B5807_11944 [Epicoccum nigrum]
TRINITY_DN101617_c0_g2_i1.p1	gi|627808891|ref|XP_007677793.1|	76.279	215	51	0	4	218	9	223	2e-104	314	hypothetical protein BAUCODRAFT_532796 [Baudoinia panamericana UAMH 10762]<>hypothetical protein BAUCODRAFT_532796 [Baudoinia panamericana UAMH 10762]
TRINITY_DN10161_c0_g1_i14.p1	gi|568856968|ref|XP_006482043.1|	82.716	324	49	5	1	319	1	322	4e-157	451	PREDICTED: transcription factor PCL1-like [Citrus sinensis]
TRINITY_DN101620_c0_g1_i2.p1	gi|939401876|emb|CEH12073.1|	45.089	224	97	3	8	227	323	524	1e-55	194	galactokinase [Ceraceosorus bombacis]
TRINITY_DN101620_c0_g1_i4.p1	gi|939401876|emb|CEH12073.1|	50	202	97	2	8	205	323	524	6e-61	207	galactokinase [Ceraceosorus bombacis]
TRINITY_DN10162_c0_g1_i17.p1	gi|1315957606|dbj|GAY50281.1|	85.38	513	70	2	38	549	1	509	0	840	hypothetical protein CUMW_125420 [Citrus unshiu]
TRINITY_DN10163_c0_g1_i3.p1	gi|641850438|gb|KDO69311.1|	84.314	306	45	1	1	303	1	306	1e-173	491	hypothetical protein CISIN_1g021888mg [Citrus sinensis]
TRINITY_DN10167_c0_g1_i23.p1	gi|568845169|ref|XP_006476450.1|	86.894	557	70	3	1	557	1	554	0	981	PREDICTED: BTB/POZ domain-containing protein POB1-like [Citrus sinensis]
TRINITY_DN10167_c0_g1_i5.p1	gi|731378071|ref|XP_010658715.1|	82.721	272	39	1	1	264	183	454	5e-157	458	PREDICTED: BTB/POZ domain-containing protein POB1 [Vitis vinifera]
TRINITY_DN10168_c0_g1_i64.p1	gi|641835316|gb|KDO54294.1|	77.826	230	48	2	14	243	14	240	7e-122	357	hypothetical protein CISIN_1g015813mg [Citrus sinensis]
TRINITY_DN101698_c0_g2_i1.p1	gi|407923103|gb|EKG16191.1|	56.106	303	114	5	3	291	79	376	2e-92	287	Heat shock protein DnaJ [Macrophomina phaseolina MS6]
TRINITY_DN101699_c0_g2_i1.p1	gi|631375318|ref|XP_007922039.1|	45.318	267	79	11	9	272	475	677	2e-45	172	hypothetical protein MYCFIDRAFT_213645 [Pseudocercospora fijiensis CIRAD86]<>hypothetical protein MYCFIDRAFT_213645 [Pseudocercospora fijiensis CIRAD86]
TRINITY_DN101700_c0_g1_i1.p1	gi|723663818|ref|XP_010314501.1|	98.772	570	7	0	1	570	1	570	0	1159	PREDICTED: YTH domain-containing family protein 1 isoform X1 [Solanum lycopersicum]
TRINITY_DN10172_c0_g1_i10.p1	gi|567881821|ref|XP_006433469.1|	80.218	642	101	5	1	634	133	756	0	1033	hypothetical protein CICLE_v10003191mg [Citrus clementina]<>PREDICTED: uncharacterized protein LOC102629646 [Citrus sinensis]<>hypothetical protein CICLE_v10003191mg [Citrus clementina]
TRINITY_DN10172_c0_g2_i1.p1	gi|567881819|ref|XP_006433468.1|	83.204	643	108	0	1	643	1	643	0	1066	hypothetical protein CICLE_v10000558mg [Citrus clementina]<>PREDICTED: F-box/LRR-repeat protein 3 isoform X1 [Citrus sinensis]<>hypothetical protein CICLE_v10000558mg [Citrus clementina]
TRINITY_DN10173_c0_g1_i1.p1	gi|568857842|ref|XP_006482473.1|	66.471	340	89	5	1	328	1	327	1e-140	410	PREDICTED: uncharacterized protein LOC102627283 [Citrus sinensis]<>hypothetical protein CUMW_096340 [Citrus unshiu]
TRINITY_DN101741_c0_g1_i1.p1	gi|1172579790|gb|OQN95433.1|	69.863	219	65	1	1	219	551	768	4e-101	326	hypothetical protein B0A48_18490 [Rachicladosporium antarcticum]
TRINITY_DN10174_c0_g1_i5.p2	gi|1000488842|gb|KXL48857.1|	85.5	200	29	0	22	221	1	200	2e-119	346	hypothetical protein FE78DRAFT_86721 [Acidomyces richmondensis]<>hypothetical protein M433DRAFT_150660 [Acidomyces richmondensis BFW]
TRINITY_DN10174_c1_g1_i4.p1	gi|1000488842|gb|KXL48857.1|	85.644	202	27	1	24	225	1	200	1e-123	357	hypothetical protein FE78DRAFT_86721 [Acidomyces richmondensis]<>hypothetical protein M433DRAFT_150660 [Acidomyces richmondensis BFW]
TRINITY_DN10174_c1_g2_i1.p2	gi|1000488842|gb|KXL48857.1|	88.614	202	21	1	1	202	1	200	7e-127	364	hypothetical protein FE78DRAFT_86721 [Acidomyces richmondensis]<>hypothetical protein M433DRAFT_150660 [Acidomyces richmondensis BFW]
TRINITY_DN101758_c0_g1_i10.p1	gi|627805389|ref|XP_007676042.1|	54.743	643	248	11	4	623	2	624	0	679	hypothetical protein BAUCODRAFT_33592 [Baudoinia panamericana UAMH 10762]<>hypothetical protein BAUCODRAFT_33592 [Baudoinia panamericana UAMH 10762]
TRINITY_DN101758_c0_g2_i1.p1	gi|631378638|ref|XP_007923699.1|	61.215	214	79	1	3	212	2	215	5e-85	273	hypothetical protein MYCFIDRAFT_151453 [Pseudocercospora fijiensis CIRAD86]<>hypothetical protein MYCFIDRAFT_151453 [Pseudocercospora fijiensis CIRAD86]
TRINITY_DN101759_c0_g1_i2.p1	gi|627802699|ref|XP_007674697.1|	33.393	560	337	14	43	585	53	593	1e-91	306	hypothetical protein BAUCODRAFT_67671 [Baudoinia panamericana UAMH 10762]<>hypothetical protein BAUCODRAFT_67671 [Baudoinia panamericana UAMH 10762]
TRINITY_DN101760_c0_g1_i1.p1	gi|752280354|dbj|GAM84036.1|	57.364	258	100	3	1	249	4	260	2e-100	302	hypothetical protein ANO11243_020270 [fungal sp. No.11243]
TRINITY_DN101765_c0_g1_i1.p1	gi|495582743|ref|WP_008307322.1|	99.087	219	2	0	1	219	398	616	1e-146	447	urea carboxylase [Acinetobacter sp. HA]<>UreA amidolyase related protein [Acinetobacter sp. HA]
TRINITY_DN101766_c0_g3_i1.p1	gi|759563533|ref|WP_043282936.1|	100	386	0	0	1	386	26	411	0	797	MULTISPECIES: 23S rRNA (adenine(2503)-C(2))-methyltransferase RlmN [Actinobacteria]<>23S rRNA (adenine(2503)-C(2))-methyltransferase RlmN [Micrococcus luteus]
TRINITY_DN101767_c0_g2_i2.p1	gi|627917693|ref|XP_007692078.1|	100	382	0	0	1	382	1	382	0	728	hypothetical protein COCMIDRAFT_106238 [Bipolaris oryzae ATCC 44560]<>hypothetical protein COCMIDRAFT_106238 [Bipolaris oryzae ATCC 44560]
TRINITY_DN10176_c0_g1_i11.p1	gi|1200893058|emb|SMY22247.1|	72.031	261	57	5	6	253	1	258	5e-95	288	unnamed protein product [Zymoseptoria tritici ST99CH_1A5]
TRINITY_DN10176_c0_g1_i3.p1	gi|859271204|emb|CEJ54794.1|	56.135	326	72	20	8	319	24	292	1e-45	166	Putative Potential stress response protein [Penicillium brasilianum]
TRINITY_DN101777_c0_g1_i1.p1	gi|1190792880|gb|OTA38122.1|	68.016	247	63	6	1	234	199	442	4e-114	342	hypothetical protein BTJ68_01981 [Hortaea werneckii EXF-2000]
TRINITY_DN101795_c0_g1_i5.p1	gi|452843909|gb|EME45844.1|	83.039	566	96	0	10	575	1709	2274	0	1002	hypothetical protein DOTSEDRAFT_71518 [Dothistroma septosporum NZE10]
TRINITY_DN1017_c0_g1_i12.p1	gi|567910361|ref|XP_006447494.1|	87.64	267	33	0	11	277	12	278	4e-171	483	hypothetical protein CICLE_v10016204mg [Citrus clementina]<>hypothetical protein CICLE_v10016204mg [Citrus clementina]<>PREDICTED: peroxisome biogenesis protein 22 [Citrus sinensis]<>PREDICTED: peroxisome biogenesis protein 22 [Citrus sinensis]<>hypothetical protein CICLE_v10016204mg [Citrus clementina]<>hypothetical protein CICLE_v10016204mg [Citrus clementina]
TRINITY_DN101818_c0_g1_i1.p1	gi|565349996|ref|XP_006341960.1|	99.598	249	1	0	1	249	26	274	0	512	PREDICTED: proteasome subunit alpha type-1-B-like [Solanum tuberosum]
TRINITY_DN10181_c0_g1_i29.p1	gi|566191383|ref|XP_002315071.2|	84.038	426	64	3	1	426	1	422	0	738	hypothetical protein POPTR_0010s17930g [Populus trichocarpa]<>unknown [Populus trichocarpa]<>hypothetical protein POPTR_0010s17930g [Populus trichocarpa]
TRINITY_DN101832_c1_g1_i1.p1	gi|627797275|ref|XP_007671985.1|	66.589	428	127	6	1	419	755	1175	4e-180	542	hypothetical protein BAUCODRAFT_29174 [Baudoinia panamericana UAMH 10762]<>hypothetical protein BAUCODRAFT_29174 [Baudoinia panamericana UAMH 10762]
TRINITY_DN101846_c0_g1_i1.p1	gi|627802991|ref|XP_007674843.1|	81.121	339	64	0	1	339	1	339	0	593	hypothetical protein BAUCODRAFT_410420 [Baudoinia panamericana UAMH 10762]<>hypothetical protein BAUCODRAFT_410420 [Baudoinia panamericana UAMH 10762]
TRINITY_DN101878_c0_g1_i1.p1	gi|723678533|ref|XP_010317394.1|	100	338	0	0	9	346	1	338	0	700	PREDICTED: 2-methyl-6-phytyl-1,4-hydroquinone methyltransferase, chloroplastic-like [Solanum lycopersicum]<>PREDICTED: 2-methyl-6-phytyl-1,4-hydroquinone methyltransferase, chloroplastic-like [Solanum lycopersicum]
TRINITY_DN10187_c0_g1_i34.p1	gi|568843715|ref|XP_006475744.1|	84.124	485	76	1	1	484	1	485	0	860	PREDICTED: tRNA (guanine(37)-N1)-methyltransferase 2 isoform X1 [Citrus sinensis]<>PREDICTED: tRNA (guanine(37)-N1)-methyltransferase 2 isoform X1 [Citrus sinensis]
TRINITY_DN10189_c0_g2_i3.p2	gi|1140398031|gb|AQA29324.1|	43.421	228	90	10	1	220	1	197	6e-33	129	extracellular protein 57-1 [Passalora fulva]
TRINITY_DN10189_c0_g2_i5.p2	gi|1002203021|gb|KXS98711.1|	50.799	313	135	6	1	304	1	303	2e-83	263	hypothetical protein AC578_10490 [Mycosphaerella eumusae]
TRINITY_DN10189_c0_g4_i3.p1	gi|667825821|ref|XP_007777081.1|	43.731	327	135	6	1	289	1	316	3e-77	247	hypothetical protein W97_00980 [Coniosporium apollinis CBS 100218]<>hypothetical protein W97_00980 [Coniosporium apollinis CBS 100218]
TRINITY_DN10189_c1_g1_i2.p1	gi|1002203021|gb|KXS98711.1|	50.186	269	119	6	1	260	1	263	5e-66	216	hypothetical protein AC578_10490 [Mycosphaerella eumusae]
TRINITY_DN1018_c0_g3_i1.p1	gi|567881979|ref|XP_006433548.1|	56.388	227	74	8	1	208	1	221	4e-68	217	hypothetical protein CICLE_v10002396mg [Citrus clementina]<>hypothetical protein CICLE_v10002396mg [Citrus clementina]
TRINITY_DN10190_c0_g1_i38.p1	gi|567905734|ref|XP_006445355.1|	80.109	367	68	1	1	367	31	392	0	612	hypothetical protein CICLE_v10020245mg [Citrus clementina]<>hypothetical protein CICLE_v10020245mg [Citrus clementina]<>hypothetical protein CUMW_062780 [Citrus unshiu]
TRINITY_DN10190_c0_g1_i56.p1	gi|567905736|ref|XP_006445356.1|	91.379	754	61	2	1	750	1	754	0	1425	hypothetical protein CICLE_v10018974mg [Citrus clementina]<>PREDICTED: elongation factor G-2, mitochondrial [Citrus sinensis]<>hypothetical protein CICLE_v10018974mg [Citrus clementina]<>hypothetical protein CISIN_1g004311mg [Citrus sinensis]<>hypothetical protein CUMW_062770 [Citrus unshiu]
TRINITY_DN10190_c0_g1_i66.p1	gi|567905734|ref|XP_006445355.1|	83.228	316	53	0	10	325	114	429	0	565	hypothetical protein CICLE_v10020245mg [Citrus clementina]<>hypothetical protein CICLE_v10020245mg [Citrus clementina]<>hypothetical protein CUMW_062780 [Citrus unshiu]
TRINITY_DN10191_c0_g1_i4.p1	gi|398388872|ref|XP_003847897.1|	75.375	467	93	8	1	454	1	458	0	697	protein phosphatase 2C protein 1 [Zymoseptoria tritici IPO323]<>protein phosphatase 2C protein 1 [Zymoseptoria tritici IPO323]<>unnamed protein product [Zymoseptoria tritici ST99CH_1A5]<>unnamed protein product [Zymoseptoria tritici ST99CH_1E4]<>unnamed protein product [Zymoseptoria tritici ST99CH_3D1]
TRINITY_DN10192_c0_g1_i3.p1	gi|641824152|gb|KDO43504.1|	86.667	285	37	1	1	285	115	398	0	524	hypothetical protein CISIN_1g015903mg [Citrus sinensis]
TRINITY_DN101937_c0_g1_i1.p1	gi|1331175641|ref|XP_023451469.1|	56	300	100	10	1	292	137	412	3e-102	314	putative 20S rRNA accumulation protein 4 [Cercospora beticola]<>putative 20S rRNA accumulation protein 4 [Cercospora beticola]
TRINITY_DN101937_c0_g1_i1.p2	gi|627798393|ref|XP_007672544.1|	79.757	247	45	1	1	242	1	247	6e-145	414	hypothetical protein BAUCODRAFT_63826 [Baudoinia panamericana UAMH 10762]<>hypothetical protein BAUCODRAFT_63826 [Baudoinia panamericana UAMH 10762]
TRINITY_DN10193_c0_g1_i1.p1	gi|641847089|gb|KDO65970.1|	81.574	559	99	3	1	557	1	557	0	869	hypothetical protein CISIN_1g008706mg [Citrus sinensis]<>hypothetical protein CUMW_049210 [Citrus unshiu]
TRINITY_DN10193_c0_g1_i4.p1	gi|641847089|gb|KDO65970.1|	82.29	559	95	3	1	557	1	557	0	872	hypothetical protein CISIN_1g008706mg [Citrus sinensis]<>hypothetical protein CUMW_049210 [Citrus unshiu]
TRINITY_DN101945_c0_g1_i1.p1	gi|1191704173|emb|SMQ55958.1|	73.832	214	56	0	1	214	512	725	5e-111	350	unnamed protein product [Zymoseptoria tritici ST99CH_3D7]
TRINITY_DN10194_c0_g1_i6.p1	gi|568846904|ref|XP_006477282.1|	84.691	307	47	0	1	307	10	316	0	526	PREDICTED: probable protein S-acyltransferase 14 [Citrus sinensis]<>PREDICTED: probable protein S-acyltransferase 14 [Citrus sinensis]
TRINITY_DN10195_c0_g2_i11.p1	gi|567859022|ref|XP_006422194.1|	82.635	668	111	2	1	667	1	664	0	1153	hypothetical protein CICLE_v10004491mg [Citrus clementina]<>hypothetical protein CICLE_v10004491mg [Citrus clementina]<>hypothetical protein CICLE_v10004491mg [Citrus clementina]<>hypothetical protein CICLE_v10004491mg [Citrus clementina]<>PREDICTED: probable plastid-lipid-associated protein 14, chloroplastic isoform X2 [Citrus sinensis]<>PREDICTED: probable plastid-lipid-associated protein 14, c…
TRINITY_DN10195_c0_g2_i32.p1	gi|641827550|gb|KDO46730.1|	91.86	258	21	0	1	258	182	439	3e-175	501	hypothetical protein CISIN_1g005958mg [Citrus sinensis]
TRINITY_DN10196_c0_g1_i10.p1	gi|641853252|gb|KDO72111.1|	68.921	695	187	7	1	682	1	679	0	939	hypothetical protein CISIN_1g005441mg [Citrus sinensis]<>hypothetical protein CISIN_1g005441mg [Citrus sinensis]
TRINITY_DN10196_c0_g1_i13.p2	gi|567852231|ref|XP_006419279.1|	68	200	54	2	1	190	43	242	1e-78	257	hypothetical protein CICLE_v10004458mg [Citrus clementina]<>hypothetical protein CICLE_v10004458mg [Citrus clementina]
TRINITY_DN10196_c0_g1_i2.p1	gi|568871181|ref|XP_006488771.1|	68.871	620	160	7	1	605	93	694	0	795	PREDICTED: uncharacterized protein LOC102624076 [Citrus sinensis]
TRINITY_DN10198_c0_g1_i10.p1	gi|567916226|ref|XP_006450119.1|	82.477	331	50	4	4	326	1	331	0	559	hypothetical protein CICLE_v10008885mg [Citrus clementina]<>PREDICTED: protein CUP-SHAPED COTYLEDON 1 [Citrus sinensis]<>hypothetical protein CICLE_v10008885mg [Citrus clementina]<>hypothetical protein CISIN_1g037591mg [Citrus sinensis]<>hypothetical protein CUMW_082620 [Citrus unshiu]
TRINITY_DN10198_c0_g1_i2.p1	gi|567916226|ref|XP_006450119.1|	83.686	331	47	4	1	324	1	331	0	553	hypothetical protein CICLE_v10008885mg [Citrus clementina]<>PREDICTED: protein CUP-SHAPED COTYLEDON 1 [Citrus sinensis]<>hypothetical protein CICLE_v10008885mg [Citrus clementina]<>hypothetical protein CISIN_1g037591mg [Citrus sinensis]<>hypothetical protein CUMW_082620 [Citrus unshiu]
TRINITY_DN101996_c0_g1_i1.p1	gi|627805411|ref|XP_007676053.1|	78.448	232	48	1	1	232	1103	1332	7e-123	387	hypothetical protein BAUCODRAFT_33659 [Baudoinia panamericana UAMH 10762]<>hypothetical protein BAUCODRAFT_33659 [Baudoinia panamericana UAMH 10762]
TRINITY_DN1019_c0_g1_i10.p1	gi|567861436|ref|XP_006423372.1|	77.283	427	97	0	1	427	1	427	0	608	hypothetical protein CICLE_v10028499mg [Citrus clementina]<>hypothetical protein CICLE_v10028499mg [Citrus clementina]<>hypothetical protein CICLE_v10028499mg [Citrus clementina]<>hypothetical protein CICLE_v10028499mg [Citrus clementina]
TRINITY_DN1019_c0_g1_i29.p1	gi|641828731|gb|KDO47870.1|	79.391	427	87	1	1	426	1	427	0	629	hypothetical protein CISIN_1g014284mg [Citrus sinensis]<>hypothetical protein CISIN_1g014284mg [Citrus sinensis]<>hypothetical protein CISIN_1g014284mg [Citrus sinensis]<>hypothetical protein CISIN_1g014284mg [Citrus sinensis]<>hypothetical protein CISIN_1g014284mg [Citrus sinensis]
TRINITY_DN1019_c0_g1_i3.p1	gi|641828731|gb|KDO47870.1|	78.22	427	93	0	1	427	1	427	0	620	hypothetical protein CISIN_1g014284mg [Citrus sinensis]<>hypothetical protein CISIN_1g014284mg [Citrus sinensis]<>hypothetical protein CISIN_1g014284mg [Citrus sinensis]<>hypothetical protein CISIN_1g014284mg [Citrus sinensis]<>hypothetical protein CISIN_1g014284mg [Citrus sinensis]
TRINITY_DN101_c0_g1_i11.p1	gi|568820538|ref|XP_006464772.1|	87.856	527	63	1	1	527	1	526	0	929	PREDICTED: probable bifunctional methylthioribulose-1-phosphate dehydratase/enolase-phosphatase E1 [Citrus sinensis]<>hypothetical protein CUMW_107270 [Citrus unshiu]
TRINITY_DN10202_c0_g1_i1.p1	gi|568836374|ref|XP_006472219.1|	44.384	365	141	6	3	314	1049	1404	7e-71	248	PREDICTED: uncharacterized protein LOC102626862 isoform X2 [Citrus sinensis]
TRINITY_DN10204_c0_g1_i3.p1	gi|567914907|ref|XP_006449767.1|	65.803	386	90	19	1	360	1	370	1e-139	419	hypothetical protein CICLE_v10014642mg [Citrus clementina]<>hypothetical protein CICLE_v10014642mg [Citrus clementina]<>hypothetical protein CUMW_015130 [Citrus unshiu]
TRINITY_DN10207_c0_g1_i1.p1	gi|567864078|ref|XP_006424688.1|	86.621	441	59	0	1	441	67	507	0	821	hypothetical protein CICLE_v10028238mg [Citrus clementina]<>hypothetical protein CICLE_v10028238mg [Citrus clementina]
TRINITY_DN10208_c0_g1_i1.p1	gi|641851377|gb|KDO70248.1|	86.312	263	33	1	1	263	1	260	1e-164	471	hypothetical protein CISIN_1g0038271mg, partial [Citrus sinensis]<>hypothetical protein CISIN_1g0038271mg, partial [Citrus sinensis]<>hypothetical protein CISIN_1g0038271mg, partial [Citrus sinensis]
TRINITY_DN102095_c0_g1_i4.p1	gi|1021826083|gb|KZP14625.1|	53.943	317	123	9	5	307	152	459	5e-100	310	hypothetical protein FIBSPDRAFT_751561 [Fibularhizoctonia sp. CBS 109695]
TRINITY_DN10209_c0_g1_i8.p1	gi|1315962953|dbj|GAY45013.1|	87.683	341	41	1	1	340	1	341	0	595	hypothetical protein CUMW_086230 [Citrus unshiu]
TRINITY_DN10209_c1_g1_i4.p1	gi|568830202|ref|XP_006469393.1|	72.34	423	99	5	1	422	507	912	0	536	PREDICTED: flowering time control protein FPA [Citrus sinensis]
TRINITY_DN1020_c0_g1_i11.p1	gi|568872035|ref|XP_006489181.1|	78.505	428	88	1	1	424	1	428	0	702	PREDICTED: E3 ubiquitin-protein ligase MARCH7 isoform X1 [Citrus sinensis]<>PREDICTED: E3 ubiquitin-protein ligase MARCH7 isoform X3 [Citrus sinensis]<>PREDICTED: E3 ubiquitin-protein ligase MARCH7 isoform X2 [Citrus sinensis]
TRINITY_DN1020_c0_g1_i33.p1	gi|568872035|ref|XP_006489181.1|	81.542	428	75	1	1	424	1	428	0	726	PREDICTED: E3 ubiquitin-protein ligase MARCH7 isoform X1 [Citrus sinensis]<>PREDICTED: E3 ubiquitin-protein ligase MARCH7 isoform X3 [Citrus sinensis]<>PREDICTED: E3 ubiquitin-protein ligase MARCH7 isoform X2 [Citrus sinensis]
TRINITY_DN10211_c0_g1_i1.p1	gi|1226144207|dbj|BBA18062.1|	69.752	443	125	5	1	437	1	440	0	612	flavonoid C-glucosyltransferase UGT708G1 [Citrus japonica]
TRINITY_DN102132_c0_g1_i1.p1	gi|1005707361|gb|KYG48305.1|	65.714	525	170	6	1	522	931	1448	0	740	hypothetical protein M433DRAFT_141145 [Acidomyces richmondensis BFW]
TRINITY_DN10214_c0_g1_i1.p1	gi|1315941110|dbj|GAY66240.1|	73.664	262	40	2	1	233	1	262	3e-130	382	hypothetical protein CUMW_247150 [Citrus unshiu]
TRINITY_DN10216_c0_g1_i10.p1	gi|858056839|emb|CDR99672.1|	73.043	345	88	2	1	341	1	344	0	515	hypothetical protein [Sporisorium scitamineum]<>probable Thiamin biosynthetic enzyme [Sporisorium scitamineum]
TRINITY_DN10218_c0_g1_i14.p1	gi|1315954080|dbj|GAY53857.1|	72.294	462	100	4	2	436	7	467	0	592	hypothetical protein CUMW_152200 [Citrus unshiu]
TRINITY_DN10218_c0_g1_i16.p1	gi|1315954080|dbj|GAY53857.1|	72.294	462	99	4	2	435	7	467	0	595	hypothetical protein CUMW_152200 [Citrus unshiu]
TRINITY_DN102190_c0_g1_i1.p1	gi|662501778|gb|KEQ59407.1|	80.682	352	68	0	7	358	81	432	0	608	4-aminobutyrate aminotransferase [Aureobasidium melanogenum CBS 110374]
TRINITY_DN10219_c0_g1_i3.p1	gi|1217007073|ref|XP_021642984.1|	88.713	443	49	1	1	443	1	442	0	816	probable anion transporter 5 [Hevea brasiliensis]
TRINITY_DN1021_c0_g1_i73.p1	gi|568841872|ref|XP_006474880.1|	89.501	381	40	0	1	381	146	526	0	705	PREDICTED: ribosomal RNA small subunit methyltransferase B isoform X2 [Citrus sinensis]
TRINITY_DN10221_c0_g1_i10.p1	gi|985443954|ref|XP_015384716.1|	85.568	783	94	6	2	767	366	1146	0	1353	PREDICTED: kinesin KP1 isoform X2 [Citrus sinensis]
TRINITY_DN10221_c0_g1_i2.p2	gi|1315960203|dbj|GAY47787.1|	89.368	348	36	1	4	351	52	398	0	640	hypothetical protein CUMW_107040 [Citrus unshiu]
TRINITY_DN102227_c0_g1_i2.p1	gi|452838186|gb|EME40127.1|	72.376	362	95	3	1	360	354	712	0	546	hypothetical protein DOTSEDRAFT_138298 [Dothistroma septosporum NZE10]
TRINITY_DN102235_c0_g2_i1.p1	gi|452838703|gb|EME40643.1|	70.764	301	83	3	5	300	346	646	2e-141	424	hypothetical protein DOTSEDRAFT_74254 [Dothistroma septosporum NZE10]
TRINITY_DN10223_c0_g1_i24.p1	gi|567883061|ref|XP_006434089.1|	74.916	299	69	4	1	298	1	294	8e-140	406	hypothetical protein CICLE_v10001980mg [Citrus clementina]<>hypothetical protein CICLE_v10001980mg [Citrus clementina]
TRINITY_DN10224_c0_g1_i1.p1	gi|1315971924|dbj|GAY35406.1|	83.003	706	107	3	1	704	1	695	0	1211	hypothetical protein CUMW_016130 [Citrus unshiu]
TRINITY_DN10225_c0_g1_i2.p1	gi|568853530|ref|XP_006480405.1|	92.788	2177	147	6	3	2172	4	2177	0	4112	PREDICTED: DExH-box ATP-dependent RNA helicase DExH12-like [Citrus sinensis]
TRINITY_DN10225_c1_g1_i2.p1	gi|1216318325|ref|XP_021601668.1|	60.204	196	58	4	12	201	21	202	9e-65	207	uncharacterized protein LOC110606959 [Manihot esculenta]<>hypothetical protein MANES_18G101500 [Manihot esculenta]
TRINITY_DN10226_c0_g1_i4.p1	gi|568868897|ref|XP_006487683.1|	61.585	328	99	10	1	319	1	310	1e-113	340	PREDICTED: uncharacterized protein LOC102627307 [Citrus sinensis]
TRINITY_DN10226_c0_g1_i6.p1	gi|568868897|ref|XP_006487683.1|	63.279	305	89	8	1	298	1	289	1e-103	314	PREDICTED: uncharacterized protein LOC102627307 [Citrus sinensis]
TRINITY_DN10228_c0_g1_i3.p3	gi|504147138|ref|XP_004585985.1|	100	285	0	0	1	285	768	1052	0	631	PREDICTED: guanine nucleotide-binding protein G(s) subunit alpha isoforms XLas isoform X1 [Ochotona princeps]
TRINITY_DN10228_c0_g1_i5.p1	gi|641863417|gb|KDO82103.1|	51.796	668	235	13	5	669	547	1130	2e-156	489	hypothetical protein CISIN_1g001185mg [Citrus sinensis]
TRINITY_DN1022_c0_g1_i27.p1	gi|568822957|ref|XP_006465891.1|	77.005	748	166	4	1	743	1	747	0	1184	PREDICTED: inter-alpha-trypsin inhibitor heavy chain H3 [Citrus sinensis]
TRINITY_DN1022_c0_g1_i28.p1	gi|568822957|ref|XP_006465891.1|	76.19	441	104	1	1	440	308	748	0	696	PREDICTED: inter-alpha-trypsin inhibitor heavy chain H3 [Citrus sinensis]
TRINITY_DN102302_c0_g1_i1.p2	gi|796703904|gb|KJX96130.1|	51.24	242	90	6	1	242	416	629	1e-48	179	hypothetical protein TI39_contig804g00001 [Zymoseptoria brevis]
TRINITY_DN102311_c0_g1_i12.p1	gi|567887244|ref|XP_006436144.1|	86.72	753	91	5	2	748	3	752	0	1303	hypothetical protein CICLE_v10030782mg [Citrus clementina]<>PREDICTED: ABC transporter G family member 6-like [Citrus sinensis]<>hypothetical protein CICLE_v10030782mg [Citrus clementina]<>hypothetical protein CUMW_088930 [Citrus unshiu]
TRINITY_DN10233_c0_g1_i1.p1	gi|567902914|ref|XP_006443945.1|	81.207	580	101	1	1	572	1	580	0	965	hypothetical protein CICLE_v10019453mg [Citrus clementina]<>PREDICTED: pyruvate kinase isozyme A, chloroplastic-like [Citrus sinensis]<>hypothetical protein CICLE_v10019453mg [Citrus clementina]
TRINITY_DN102359_c0_g1_i1.p1	gi|936406960|gb|KPM35947.1|	91.045	201	18	0	1	201	66	266	1e-134	386	NADP-dependent mannitol dehydrogenase [Neonectria ditissima]
TRINITY_DN10238_c0_g1_i3.p1	gi|985451468|ref|XP_006480213.2|	78.324	752	160	3	1	751	691	1440	0	1115	PREDICTED: autophagy-related protein 18h-like [Citrus sinensis]
TRINITY_DN10238_c0_g1_i5.p1	gi|567881337|ref|XP_006433227.1|	76.448	777	148	5	1	769	257	1006	0	1097	hypothetical protein CICLE_v10000138mg [Citrus clementina]<>hypothetical protein CICLE_v10000138mg [Citrus clementina]
TRINITY_DN102391_c0_g1_i1.p1	gi|567882805|ref|XP_006433961.1|	79.245	477	97	2	1	476	8	483	0	783	hypothetical protein CICLE_v10000958mg [Citrus clementina]<>hypothetical protein CICLE_v10000958mg [Citrus clementina]
TRINITY_DN102396_c0_g2_i4.p1	gi|544802270|ref|WP_021219442.1|	94.093	237	14	0	7	243	53	289	9e-147	420	elongation factor Ts [Pseudomonas alcaligenes]<>endo-1,4-D-glucanase [Pseudomonas alcaligenes OT 69]
TRINITY_DN10239_c0_g1_i3.p1	gi|567904946|ref|XP_006444961.1|	77.586	232	51	1	1	231	160	391	2e-115	363	hypothetical protein CICLE_v10018621mg [Citrus clementina]<>PREDICTED: uncharacterized protein LOC102619771 isoform X1 [Citrus sinensis]<>hypothetical protein CICLE_v10018621mg [Citrus clementina]
TRINITY_DN10239_c0_g1_i9.p1	gi|567904944|ref|XP_006444960.1|	78.607	201	42	1	1	201	160	359	9e-100	320	hypothetical protein CICLE_v10018621mg [Citrus clementina]<>hypothetical protein CICLE_v10018621mg [Citrus clementina]<>PREDICTED: uncharacterized protein LOC102619771 isoform X2 [Citrus sinensis]<>hypothetical protein CICLE_v10018621mg [Citrus clementina]<>hypothetical protein CICLE_v10018621mg [Citrus clementina]
TRINITY_DN102401_c0_g1_i3.p1	gi|630966026|ref|XP_007879421.1|	42.453	212	108	4	1	207	22	224	4e-52	176	hypothetical protein PFL1_03711 [Anthracocystis flocculosa PF-1]<>hypothetical protein PFL1_03711 [Anthracocystis flocculosa PF-1]
TRINITY_DN102414_c1_g1_i1.p1	gi|1000486944|gb|KXL47261.1|	77.705	305	62	1	1	305	1	299	2e-162	488	hypothetical protein FE78DRAFT_144458 [Acidomyces richmondensis]<>hypothetical protein M433DRAFT_143092 [Acidomyces richmondensis BFW]
TRINITY_DN102438_c0_g2_i1.p1	gi|627811733|ref|XP_007679214.1|	68.076	473	150	1	1	473	49	520	0	691	hypothetical protein BAUCODRAFT_36969 [Baudoinia panamericana UAMH 10762]<>hypothetical protein BAUCODRAFT_36969 [Baudoinia panamericana UAMH 10762]
TRINITY_DN10244_c0_g1_i2.p1	gi|567882223|ref|XP_006433670.1|	80.184	217	42	1	1	217	14	229	1e-120	350	hypothetical protein CICLE_v10002365mg [Citrus clementina]<>hypothetical protein CICLE_v10002365mg [Citrus clementina]
TRINITY_DN102466_c0_g1_i1.p1	gi|1003333678|emb|CDU24234.1|	48.896	317	158	1	1	313	506	822	5e-91	300	related to FZO1-GTP-binding protein, required for biogenesis of mitochondria [Sporisorium scitamineum]
TRINITY_DN10246_c0_g1_i1.p1	gi|568837124|ref|XP_006472580.1|	76.677	313	63	3	1	313	1	303	3e-170	483	PREDICTED: protein EXORDIUM-like 2 [Citrus sinensis]
TRINITY_DN102470_c0_g1_i2.p1	gi|1190785724|gb|OTA31075.1|	77.647	340	75	1	4	343	3	341	0	558	hypothetical protein BTJ68_09965 [Hortaea werneckii EXF-2000]
TRINITY_DN10247_c0_g1_i21.p1	gi|1098774292|ref|XP_018847571.1|	84.518	394	61	0	1	394	1	394	0	707	PREDICTED: uncharacterized protein LOC109011016 [Juglans regia]
TRINITY_DN10247_c0_g1_i27.p1	gi|1098774292|ref|XP_018847571.1|	85.496	393	57	0	1	393	1	393	0	715	PREDICTED: uncharacterized protein LOC109011016 [Juglans regia]
TRINITY_DN102484_c0_g2_i1.p1	gi|154091378|gb|ABS57490.1|	83.669	496	81	0	23	518	3	498	0	869	hypothetical protein [Dothistroma septosporum]<>hypothetical protein DOTSEDRAFT_75545 [Dothistroma septosporum NZE10]
TRINITY_DN102490_c0_g1_i15.p1	gi|641853007|gb|KDO71866.1|	75.578	303	71	1	1	300	25	327	4e-144	429	hypothetical protein CISIN_1g002476mg [Citrus sinensis]
TRINITY_DN102504_c0_g1_i1.p1	gi|567904344|ref|XP_006444660.1|	80.064	311	61	1	2	311	99	409	0	535	hypothetical protein CICLE_v10020376mg [Citrus clementina]<>hypothetical protein CICLE_v10020376mg [Citrus clementina]<>hypothetical protein CISIN_1g015179mg [Citrus sinensis]
TRINITY_DN102506_c0_g1_i1.p1	gi|796708920|gb|KJY00041.1|	57.337	368	147	4	1	366	524	883	4e-126	392	elongation factor g like protein [Zymoseptoria brevis]
TRINITY_DN102522_c0_g1_i5.p1	gi|1315965100|dbj|GAY42572.1|	79.821	223	39	5	1	218	83	304	1e-118	348	hypothetical protein CUMW_067930 [Citrus unshiu]
TRINITY_DN102550_c0_g1_i1.p1	gi|565383187|ref|XP_006357902.1|	98.655	669	9	0	1	669	11	679	0	1341	PREDICTED: DEAD-box ATP-dependent RNA helicase 7-like [Solanum tuberosum]
TRINITY_DN102552_c0_g1_i1.p1	gi|627808127|ref|XP_007677411.1|	46.651	418	205	6	3	404	1109	1524	4e-116	380	hypothetical protein BAUCODRAFT_35108 [Baudoinia panamericana UAMH 10762]<>hypothetical protein BAUCODRAFT_35108 [Baudoinia panamericana UAMH 10762]
TRINITY_DN102560_c0_g1_i4.p1	gi|1273164805|gb|PIA46526.1|	90.929	452	10	1	1	452	31	451	0	844	hypothetical protein AQUCO_01500223v1 [Aquilegia coerulea]
TRINITY_DN102568_c0_g1_i10.p1	gi|627805161|ref|XP_007675928.1|	50.413	484	192	11	2	477	6	449	1e-143	427	hypothetical protein BAUCODRAFT_461052 [Baudoinia panamericana UAMH 10762]<>hypothetical protein BAUCODRAFT_461052 [Baudoinia panamericana UAMH 10762]
TRINITY_DN102575_c0_g1_i1.p1	gi|631375230|ref|XP_007921995.1|	69.712	208	58	3	1	207	231	434	6e-94	293	hypothetical protein MYCFIDRAFT_149907 [Pseudocercospora fijiensis CIRAD86]<>hypothetical protein MYCFIDRAFT_149907 [Pseudocercospora fijiensis CIRAD86]
TRINITY_DN102579_c0_g1_i4.p1	gi|1002203318|gb|KXS98994.1|	50.987	304	97	10	2	303	346	599	4e-76	255	hypothetical protein AC578_6165 [Mycosphaerella eumusae]
TRINITY_DN10257_c0_g2_i1.p1	gi|567860450|ref|XP_006422879.1|	63.983	944	299	16	8	931	140	1062	0	1026	hypothetical protein CICLE_v10027725mg [Citrus clementina]<>hypothetical protein CICLE_v10027725mg [Citrus clementina]
TRINITY_DN10257_c0_g3_i1.p1	gi|567904462|ref|XP_006444719.1|	74.155	414	83	8	1	390	1	414	0	548	hypothetical protein CICLE_v10020360mg [Citrus clementina]<>PREDICTED: transcription factor bHLH57 [Citrus sinensis]<>hypothetical protein CICLE_v10020360mg [Citrus clementina]<>hypothetical protein CISIN_1g013752mg [Citrus sinensis]
TRINITY_DN10258_c0_g1_i3.p1	gi|1002206760|gb|KXT02280.1|	73.632	603	136	4	3	586	1263	1861	0	889	hypothetical protein AC579_8318 [Pseudocercospora musae]
TRINITY_DN1025_c0_g1_i1.p1	gi|1204877558|ref|XP_021300401.1|	91.284	218	19	0	1	218	1	218	5e-147	417	ras-related protein Rab11D [Herrania umbratica]
TRINITY_DN1025_c0_g2_i1.p1	gi|568826507|ref|XP_006467613.1|	95.872	218	9	0	1	218	1	218	4e-151	427	PREDICTED: ras-related protein RABA1d [Citrus sinensis]
TRINITY_DN102624_c0_g1_i2.p1	gi|939398715|emb|CEH16949.1|	67.241	232	64	6	1	228	92	315	2e-100	303	hypothetical protein CBOM_03030 [Ceraceosorus bombacis]
TRINITY_DN102641_c0_g1_i1.p1	gi|915698883|ref|XP_013345746.1|	79.211	279	56	1	31	307	2	280	4e-159	454	hypothetical protein AUEXF2481DRAFT_3398 [Aureobasidium subglaciale EXF-2481]<>hypothetical protein AUEXF2481DRAFT_3398 [Aureobasidium subglaciale EXF-2481]
TRINITY_DN102644_c0_g1_i5.p1	gi|1000218240|gb|KXJ87258.1|	48.529	340	157	8	4	333	187	518	8e-81	264	hypothetical protein Micbo1qcDRAFT_167613 [Microdochium bolleyi]
TRINITY_DN10264_c0_g1_i11.p1	gi|641836714|gb|KDO55676.1|	81.881	436	75	2	1	434	1	434	0	743	hypothetical protein CISIN_1g013909mg [Citrus sinensis]
TRINITY_DN10264_c0_g1_i13.p1	gi|567909641|ref|XP_006447134.1|	86.106	511	71	0	1	511	1	511	0	920	hypothetical protein CICLE_v10014955mg [Citrus clementina]<>hypothetical protein CICLE_v10014955mg [Citrus clementina]<>hypothetical protein CICLE_v10014955mg [Citrus clementina]<>PREDICTED: histone-lysine N-methyltransferase setd3 isoform X2 [Citrus sinensis]<>hypothetical protein CICLE_v10014955mg [Citrus clementina]<>hypothetical protein CICLE_v10014955mg [Citrus clementina]<>hypothetical prot…
TRINITY_DN10265_c0_g1_i4.p1	gi|1000480220|gb|KXL41533.1|	89.415	359	38	0	1	359	1	359	0	660	hypothetical protein FE78DRAFT_156255 [Acidomyces richmondensis]<>hypothetical protein M433DRAFT_72805 [Acidomyces richmondensis BFW]
TRINITY_DN10265_c0_g2_i1.p1	gi|631378566|ref|XP_007923663.1|	91.365	359	31	0	23	381	1	359	0	664	hypothetical protein MYCFIDRAFT_210483 [Pseudocercospora fijiensis CIRAD86]<>hypothetical protein MYCFIDRAFT_210483 [Pseudocercospora fijiensis CIRAD86]
TRINITY_DN102661_c0_g1_i1.p1	gi|1190788033|gb|OTA33339.1|	78.873	497	101	2	29	521	1	497	0	816	hypothetical protein BTJ68_05955 [Hortaea werneckii EXF-2000]
TRINITY_DN10266_c0_g1_i15.p1	gi|567922256|ref|XP_006453134.1|	80.476	210	33	2	1	207	3	207	5e-119	345	hypothetical protein CICLE_v10009500mg [Citrus clementina]<>PREDICTED: uncharacterized protein LOC102607229 isoform X2 [Citrus sinensis]<>hypothetical protein CICLE_v10009500mg [Citrus clementina]<>hypothetical protein CUMW_028430 [Citrus unshiu]
TRINITY_DN10269_c0_g1_i4.p1	gi|641855680|gb|KDO74460.1|	72.727	341	86	3	1	334	3	343	9e-173	492	hypothetical protein CISIN_1g019308mg [Citrus sinensis]<>BIG SEEDS 2 [Citrus sinensis]
TRINITY_DN10269_c0_g2_i14.p1	gi|1315951953|dbj|GAY55733.1|	77.676	327	69	2	1	327	1	323	2e-169	483	hypothetical protein CUMW_166440 [Citrus unshiu]
TRINITY_DN10269_c0_g2_i8.p1	gi|1315951953|dbj|GAY55733.1|	80.428	327	59	3	1	326	1	323	2e-178	505	hypothetical protein CUMW_166440 [Citrus unshiu]
TRINITY_DN10271_c0_g1_i9.p1	gi|567891695|ref|XP_006438368.1|	77.255	255	57	1	12	265	200	454	5e-138	405	hypothetical protein CICLE_v10033458mg, partial [Citrus clementina]<>hypothetical protein CICLE_v10033458mg, partial [Citrus clementina]
TRINITY_DN102738_c2_g1_i1.p1	gi|568828115|ref|XP_006468390.1|	73.5	200	52	1	1	199	1	200	8e-86	260	PREDICTED: CASP-like protein 1B2 [Citrus sinensis]
TRINITY_DN10273_c0_g1_i5.p1	gi|627806195|ref|XP_007676445.1|	60.892	381	137	4	7	381	1	375	2e-168	484	hypothetical protein BAUCODRAFT_470284 [Baudoinia panamericana UAMH 10762]<>hypothetical protein BAUCODRAFT_470284 [Baudoinia panamericana UAMH 10762]
TRINITY_DN102741_c0_g1_i2.p1	gi|1183405794|gb|ORY30339.1|	75.89	365	86	1	1	363	125	489	0	578	major facilitator superfamily domain-containing protein [Naematelia encephala]
TRINITY_DN10274_c0_g2_i1.p1	gi|1315965111|dbj|GAY42583.1|	83.16	576	93	2	1	573	94	668	0	994	hypothetical protein CUMW_068030 [Citrus unshiu]
TRINITY_DN102763_c0_g1_i1.p1	gi|667834698|ref|XP_007781518.1|	70.124	241	72	0	2	242	347	587	1e-119	362	hypothetical protein W97_05594 [Coniosporium apollinis CBS 100218]<>hypothetical protein W97_05594 [Coniosporium apollinis CBS 100218]
TRINITY_DN102769_c0_g1_i2.p1	gi|452846863|gb|EME48795.1|	53.64	261	91	13	5	247	517	765	7e-59	208	hypothetical protein DOTSEDRAFT_40082 [Dothistroma septosporum NZE10]
TRINITY_DN102789_c0_g1_i5.p1	gi|796709365|gb|KJY00429.1|	56.748	326	118	9	1	312	205	521	3e-98	310	protein of unknown function DUF803 [Zymoseptoria brevis]
TRINITY_DN1027_c0_g2_i11.p1	gi|568855496|ref|XP_006481340.1|	79.531	640	120	4	1	632	107	743	0	991	PREDICTED: protein PAT1 homolog 1-like isoform X1 [Citrus sinensis]
TRINITY_DN1027_c0_g2_i12.p1	gi|568855496|ref|XP_006481340.1|	84.799	796	109	5	1	787	1	793	0	1325	PREDICTED: protein PAT1 homolog 1-like isoform X1 [Citrus sinensis]
TRINITY_DN1027_c1_g1_i1.p1	gi|567909379|ref|XP_006447003.1|	64.286	238	75	7	1	232	1	234	8e-96	289	hypothetical protein CICLE_v10016434mg [Citrus clementina]<>PREDICTED: NAC domain-containing protein 83-like [Citrus sinensis]<>hypothetical protein CICLE_v10016434mg [Citrus clementina]
TRINITY_DN10281_c0_g1_i12.p1	gi|567882569|ref|XP_006433843.1|	72.335	1135	275	10	1	1127	1	1104	0	1417	hypothetical protein CICLE_v10000079mg [Citrus clementina]<>hypothetical protein CICLE_v10000079mg [Citrus clementina]
TRINITY_DN10281_c0_g1_i18.p1	gi|567882569|ref|XP_006433843.1|	72.997	1148	292	12	1	1133	1	1145	0	1446	hypothetical protein CICLE_v10000079mg [Citrus clementina]<>hypothetical protein CICLE_v10000079mg [Citrus clementina]
TRINITY_DN10281_c0_g1_i9.p1	gi|567882569|ref|XP_006433843.1|	81.919	542	92	4	4	540	564	1104	0	838	hypothetical protein CICLE_v10000079mg [Citrus clementina]<>hypothetical protein CICLE_v10000079mg [Citrus clementina]
TRINITY_DN10283_c0_g1_i5.p1	gi|567913077|ref|XP_006448852.1|	71.009	545	136	5	2	531	1	538	0	776	hypothetical protein CICLE_v10014815mg [Citrus clementina]<>hypothetical protein CICLE_v10014815mg [Citrus clementina]
TRINITY_DN10283_c0_g1_i7.p1	gi|985434156|ref|XP_015382587.1|	75.691	543	125	5	2	538	1	542	0	828	PREDICTED: cannabidiolic acid synthase-like 1 [Citrus sinensis]
TRINITY_DN10283_c0_g1_i8.p1	gi|567913077|ref|XP_006448852.1|	66.605	542	165	7	4	535	9	544	0	716	hypothetical protein CICLE_v10014815mg [Citrus clementina]<>hypothetical protein CICLE_v10014815mg [Citrus clementina]
TRINITY_DN10284_c0_g1_i2.p1	gi|567881407|ref|XP_006433262.1|	66.321	386	118	7	8	383	1	384	1e-155	452	hypothetical protein CICLE_v10001478mg [Citrus clementina]<>PREDICTED: E3 ubiquitin-protein ligase ATL6-like [Citrus sinensis]<>hypothetical protein CICLE_v10001478mg [Citrus clementina]
TRINITY_DN10284_c0_g1_i6.p1	gi|567881407|ref|XP_006433262.1|	65.891	387	110	8	8	378	1	381	4e-147	431	hypothetical protein CICLE_v10001478mg [Citrus clementina]<>PREDICTED: E3 ubiquitin-protein ligase ATL6-like [Citrus sinensis]<>hypothetical protein CICLE_v10001478mg [Citrus clementina]
TRINITY_DN102853_c0_g1_i2.p1	gi|452846050|gb|EME47983.1|	81.569	255	45	1	4	258	2	254	9e-150	437	hypothetical protein DOTSEDRAFT_69797 [Dothistroma septosporum NZE10]
TRINITY_DN10285_c0_g1_i110.p1	gi|568819869|ref|XP_006464466.1|	76.965	369	78	2	1	363	448	815	0	577	PREDICTED: probable helicase CHR10 isoform X2 [Citrus sinensis]
TRINITY_DN10285_c0_g1_i16.p1	gi|1315965674|dbj|GAY41876.1|	76.316	380	76	3	1	367	354	732	0	585	hypothetical protein CUMW_062720 [Citrus unshiu]
TRINITY_DN102870_c0_g1_i5.p1	gi|641865896|gb|KDO84581.1|	88.454	485	56	0	1	485	1	485	0	862	hypothetical protein CISIN_1g011470mg [Citrus sinensis]
TRINITY_DN102872_c0_g2_i1.p1	gi|313764882|gb|EFS36246.1|	100	244	0	0	1	244	126	369	6e-168	478	peptidase M16 inactive domain protein [Propionibacterium acnes HL013PA1]<>peptidase M16 inactive domain protein [Propionibacterium acnes HL110PA1]<>peptidase M16 inactive domain protein [Propionibacterium acnes HL110PA2]<>peptidase M16 inactive domain protein [Propionibacterium acnes HL059PA1]<>peptidase M16 inactive domain protein [Propionibacterium acnes HL005PA4]<>peptidase M16 inactive domain…
TRINITY_DN102877_c0_g2_i1.p2	gi|1183406714|gb|ORY31247.1|	92.958	213	15	0	2	214	48	260	7e-143	408	ribosomal family S4e-domain-containing protein [Naematelia encephala]
TRINITY_DN102896_c0_g1_i1.p1	gi|500263990|ref|WP_011914874.1|	98.419	253	4	0	1	253	47	299	0	522	biotin synthase [Pseudomonas stutzeri]<>RecName: Full=Biotin synthase<>biotin synthase [Pseudomonas stutzeri A1501]<>biotin synthase [Pseudomonas stutzeri B1SMN1]<>biotin synthetase [Streptococcus pneumoniae]<>biotin synthase [Pseudomonas stutzeri]<>biotin synthase [Pseudomonas stutzeri]<>biotin synthase BioB [Pseudomonas stutzeri]<>biotin synthase BioB [Pseudomonadales bacterium RIFCSPHIGHO2_01_…
TRINITY_DN10289_c0_g1_i1.p1	gi|641848234|gb|KDO67112.1|	80.087	231	42	1	1	227	519	749	4e-118	377	hypothetical protein CISIN_1g000262mg [Citrus sinensis]
TRINITY_DN1028_c0_g1_i16.p1	gi|567914095|ref|XP_006449361.1|	76.889	913	208	2	1	912	98	1008	0	1410	hypothetical protein CICLE_v10014136mg [Citrus clementina]<>hypothetical protein CICLE_v10014136mg [Citrus clementina]<>hypothetical protein CICLE_v10014136mg [Citrus clementina]<>hypothetical protein CICLE_v10014136mg [Citrus clementina]
TRINITY_DN10290_c0_g1_i1.p1	gi|641822365|gb|KDO41891.1|	70.526	285	70	3	1	275	1	281	3e-81	269	hypothetical protein CISIN_1g0014662mg, partial [Citrus sinensis]
TRINITY_DN102914_c0_g1_i1.p1	gi|1043292545|gb|OBZ79728.1|	34.211	190	98	3	5	191	151	316	3e-05	54.3	hypothetical protein A0H81_00504 [Grifola frondosa]
TRINITY_DN10291_c0_g2_i1.p1	gi|1315962935|dbj|GAY44995.1|	80.203	197	37	1	9	203	5	201	3e-118	343	hypothetical protein CUMW_086100 [Citrus unshiu]
TRINITY_DN102928_c0_g1_i1.p1	gi|568837146|ref|XP_006472591.1|	72.222	198	52	3	1	197	1	196	1e-63	221	PREDICTED: uncharacterized protein LOC102628030 [Citrus sinensis]
TRINITY_DN102939_c0_g1_i1.p1	gi|939394462|emb|CEH19466.1|	37.143	350	181	5	1	322	434	772	1e-62	221	Predicted transporter ADD1 (major facilitator superfamily) [Ceraceosorus bombacis]
TRINITY_DN102948_c0_g1_i1.p1	gi|684175077|ref|XP_009161406.1|	74.4	250	64	0	4	253	25	274	3e-142	408	glutathione S-transferase [Exophiala dermatitidis NIH/UT8656]<>glutathione S-transferase, variant [Exophiala dermatitidis NIH/UT8656]<>glutathione S-transferase, variant [Exophiala dermatitidis NIH/UT8656]<>glutathione S-transferase [Exophiala dermatitidis NIH/UT8656]
TRINITY_DN102956_c0_g1_i1.p1	gi|1125705552|ref|WP_075047404.1|	99.529	425	2	0	1	425	189	613	0	865	AcrB/AcrD/AcrF family protein [Pseudomonas aeruginosa]<>acriflavin resistance protein [Pseudomonas aeruginosa]
TRINITY_DN10295_c1_g1_i4.p1	gi|568882342|ref|XP_006493996.1|	79.641	668	129	2	1	667	198	859	0	1063	PREDICTED: uncharacterized protein LOC102627249 isoform X2 [Citrus sinensis]
TRINITY_DN10295_c1_g1_i9.p2	gi|568882342|ref|XP_006493996.1|	74.627	201	49	1	1	201	1	199	8e-98	312	PREDICTED: uncharacterized protein LOC102627249 isoform X2 [Citrus sinensis]
TRINITY_DN102963_c0_g1_i2.p2	gi|1002207807|gb|KXT03298.1|	79.821	223	44	1	1	222	361	583	2e-128	384	hypothetical protein AC578_4739 [Mycosphaerella eumusae]
TRINITY_DN102979_c0_g1_i1.p1	gi|1002201683|gb|KXS97453.1|	69.055	307	86	1	1	307	254	551	9e-151	453	hypothetical protein AC578_7371 [Mycosphaerella eumusae]
TRINITY_DN102979_c0_g1_i8.p1	gi|1005698229|gb|KYG40630.1|	77.206	272	62	0	1	272	346	617	1e-154	461	hypothetical protein M433DRAFT_160147 [Acidomyces richmondensis BFW]
TRINITY_DN102979_c0_g2_i2.p1	gi|1002201683|gb|KXS97453.1|	83.626	342	56	0	1	342	329	670	0	617	hypothetical protein AC578_7371 [Mycosphaerella eumusae]
TRINITY_DN102979_c0_g3_i2.p1	gi|1002201683|gb|KXS97453.1|	76.08	301	54	1	1	301	302	584	2e-165	491	hypothetical protein AC578_7371 [Mycosphaerella eumusae]
TRINITY_DN102981_c0_g1_i1.p1	gi|915694537|ref|XP_013344245.1|	75	456	108	3	1	450	117	572	0	700	hypothetical protein AUEXF2481DRAFT_46855 [Aureobasidium subglaciale EXF-2481]<>hypothetical protein AUEXF2481DRAFT_46855 [Aureobasidium subglaciale EXF-2481]
TRINITY_DN102981_c0_g1_i1.p2	gi|1172603354|gb|OQO17258.1|	43.681	364	196	7	1	361	1	358	5e-45	167	hypothetical protein B0A51_16475 [Rachicladosporium sp. CCFEE 5018]
TRINITY_DN102982_c0_g1_i1.p1	gi|631372002|ref|XP_007920381.1|	74.308	253	63	1	1	253	64	314	5e-134	389	hypothetical protein MYCFIDRAFT_75527 [Pseudocercospora fijiensis CIRAD86]<>hypothetical protein MYCFIDRAFT_75527 [Pseudocercospora fijiensis CIRAD86]
TRINITY_DN10298_c0_g1_i4.p1	gi|1315944973|dbj|GAY62624.1|	59.394	330	121	4	1	317	1	330	3e-117	350	hypothetical protein CUMW_219340 [Citrus unshiu]
TRINITY_DN102997_c0_g1_i1.p1	gi|641823426|gb|KDO42837.1|	41.667	324	140	6	2	320	79	358	2e-67	225	hypothetical protein CISIN_1g016325mg [Citrus sinensis]
TRINITY_DN10299_c0_g1_i1.p1	gi|641833732|gb|KDO52741.1|	73.399	203	51	2	1	201	448	649	6e-83	268	hypothetical protein CISIN_1g0364561mg, partial [Citrus sinensis]
TRINITY_DN1029_c0_g1_i10.p1	gi|641848963|gb|KDO67839.1|	68.966	435	130	3	1	431	218	651	0	582	hypothetical protein CISIN_1g0388462mg, partial [Citrus sinensis]
TRINITY_DN1029_c0_g1_i11.p1	gi|567887254|ref|XP_006436149.1|	63.851	509	161	5	1	503	471	962	0	598	hypothetical protein CICLE_v10033332mg [Citrus clementina]<>PREDICTED: uncharacterized protein LOC102613001 [Citrus sinensis]<>hypothetical protein CICLE_v10033332mg [Citrus clementina]<>hypothetical protein CUMW_088980 [Citrus unshiu]
TRINITY_DN1029_c0_g1_i14.p1	gi|641848963|gb|KDO67839.1|	64.829	381	122	4	1	377	151	523	9e-147	449	hypothetical protein CISIN_1g0388462mg, partial [Citrus sinensis]
TRINITY_DN102_c0_g1_i13.p1	gi|567866095|ref|XP_006425670.1|	76.682	223	33	2	1	223	30	233	8e-112	328	hypothetical protein CICLE_v10026398mg [Citrus clementina]<>PREDICTED: maf-like protein DDB_G0281937 isoform X1 [Citrus sinensis]<>hypothetical protein CICLE_v10026398mg [Citrus clementina]
TRINITY_DN102_c0_g1_i7.p1	gi|567866095|ref|XP_006425670.1|	68.817	186	24	2	1	186	82	233	6e-78	241	hypothetical protein CICLE_v10026398mg [Citrus clementina]<>PREDICTED: maf-like protein DDB_G0281937 isoform X1 [Citrus sinensis]<>hypothetical protein CICLE_v10026398mg [Citrus clementina]
TRINITY_DN103001_c0_g1_i1.p1	gi|15233587|ref|NP_193860.1|	100	210	0	0	4	213	1	210	5e-149	422	photosystem II subunit QA [Arabidopsis thaliana]<>photosystem II oxygen-evolving complex protein 3-like [Arabidopsis thaliana]<>photosystem II oxygen-evolving complex protein 3-like [Arabidopsis thaliana]<>photosystem II oxygen-evolving complex protein 3-like [Arabidopsis thaliana]<>AT4g21280/F7J7_220 [Arabidopsis thaliana]<>AT4g21280/F7J7_220 [Arabidopsis thaliana]<>photosystem II oxygen-evolvin…
TRINITY_DN103001_c0_g1_i2.p1	gi|15233587|ref|NP_193860.1|	89.238	223	24	0	4	226	1	223	8e-142	404	photosystem II subunit QA [Arabidopsis thaliana]<>photosystem II oxygen-evolving complex protein 3-like [Arabidopsis thaliana]<>photosystem II oxygen-evolving complex protein 3-like [Arabidopsis thaliana]<>photosystem II oxygen-evolving complex protein 3-like [Arabidopsis thaliana]<>AT4g21280/F7J7_220 [Arabidopsis thaliana]<>AT4g21280/F7J7_220 [Arabidopsis thaliana]<>photosystem II oxygen-evolvin…
TRINITY_DN103009_c0_g1_i1.p1	gi|1172580585|gb|OQN96172.1|	72.043	372	104	0	1	372	144	515	0	558	hypothetical protein B0A48_17677 [Rachicladosporium antarcticum]
TRINITY_DN103015_c0_g1_i2.p1	gi|1273003417|emb|SMR46960.1|	72.168	309	81	2	2	307	1	307	1e-160	464	unnamed protein product [Zymoseptoria tritici ST99CH_3D1]
TRINITY_DN103035_c0_g2_i1.p1	gi|1325566285|gb|PMD49498.1|	57.962	314	122	5	1	305	1	313	5e-108	325	hypothetical protein K444DRAFT_649059 [Meliniomyces bicolor E]
TRINITY_DN103035_c0_g4_i1.p1	gi|1325566285|gb|PMD49498.1|	54.043	235	85	5	3	216	81	313	2e-70	226	hypothetical protein K444DRAFT_649059 [Meliniomyces bicolor E]
TRINITY_DN103040_c0_g1_i2.p1	gi|452841714|gb|EME43651.1|	51.442	208	83	4	4	211	3	192	5e-60	195	hypothetical protein DOTSEDRAFT_72870 [Dothistroma septosporum NZE10]
TRINITY_DN103041_c0_g1_i4.p1	gi|1172617096|gb|OQO27729.1|	90.393	229	22	0	1	229	151	379	1e-153	442	Isocitrate dehydrogenase [NADP], mitochondrial [Rachicladosporium sp. CCFEE 5018]
TRINITY_DN103049_c0_g2_i1.p1	gi|452838169|gb|EME40110.1|	85.294	204	30	0	1	204	129	332	1e-126	369	hypothetical protein DOTSEDRAFT_74827 [Dothistroma septosporum NZE10]
TRINITY_DN10304_c0_g1_i8.p1	gi|568871011|ref|XP_006488687.1|	73.872	421	107	1	48	468	32	449	0	605	PREDICTED: uncharacterized protein LOC102622796 [Citrus sinensis]
TRINITY_DN10305_c0_g1_i2.p1	gi|641856396|gb|KDO75176.1|	70.554	849	222	6	1	849	29	849	0	1164	hypothetical protein CISIN_1g0029981mg [Citrus sinensis]
TRINITY_DN10305_c0_g1_i5.p1	gi|641856396|gb|KDO75176.1|	69.744	780	187	6	1	777	116	849	0	1061	hypothetical protein CISIN_1g0029981mg [Citrus sinensis]
TRINITY_DN10306_c0_g1_i10.p1	gi|720066280|ref|XP_010276476.1|	48.954	239	112	4	1	238	109	338	4e-64	219	PREDICTED: uncharacterized protein LOC104611204 [Nelumbo nucifera]
TRINITY_DN10308_c0_g1_i10.p2	gi|1315965334|dbj|GAY42806.1|	85.253	217	32	0	1	217	2347	2563	7e-119	382	hypothetical protein CUMW_069730 [Citrus unshiu]
TRINITY_DN10308_c0_g1_i2.p1	gi|568824582|ref|XP_006466676.1|	75.373	2883	672	7	1	2852	1	2876	0	4366	PREDICTED: uncharacterized protein LOC102617616 [Citrus sinensis]
TRINITY_DN103098_c0_g1_i1.p1	gi|1002261995|ref|XP_015635363.1|	100	518	0	0	28	545	1	518	0	1043	PREDICTED: oxalate--CoA ligase [Oryza sativa Japonica Group]<>OSJNBa0088H09.2 [Oryza sativa Japonica Group]<>H0306F12.7 [Oryza sativa]<>Os04g0683700 [Oryza sativa Japonica Group]<>hypothetical protein OsI_17978 [Oryza sativa Indica Group]<>Os04g0683700 [Oryza sativa Japonica Group]
TRINITY_DN10309_c0_g1_i3.p1	gi|567887094|ref|XP_006436069.1|	82.927	246	38	3	1	243	1	245	4e-144	411	hypothetical protein CICLE_v10032564mg [Citrus clementina]<>PREDICTED: psbP-like protein 1, chloroplastic [Citrus sinensis]<>hypothetical protein CICLE_v10032564mg [Citrus clementina]<>hypothetical protein CUMW_088350 [Citrus unshiu]
TRINITY_DN103111_c0_g1_i1.p1	gi|452847727|gb|EME49659.1|	64.474	228	73	3	3	228	468	689	5e-79	259	hypothetical protein DOTSEDRAFT_68437 [Dothistroma septosporum NZE10]
TRINITY_DN10312_c0_g1_i3.p1	gi|568855622|ref|XP_006481402.1|	63.375	557	141	6	1	494	1	557	0	664	PREDICTED: protein NRT1/ PTR FAMILY 5.5 [Citrus sinensis]
TRINITY_DN10312_c0_g1_i6.p1	gi|568855622|ref|XP_006481402.1|	77.199	557	126	1	1	556	1	557	0	875	PREDICTED: protein NRT1/ PTR FAMILY 5.5 [Citrus sinensis]
TRINITY_DN103135_c0_g1_i3.p1	gi|568847096|ref|XP_006477376.1|	75.859	1222	289	5	8	1227	226	1443	0	1906	PREDICTED: DNA-directed RNA polymerase IV subunit 1 [Citrus sinensis]<>PREDICTED: DNA-directed RNA polymerase IV subunit 1 [Citrus sinensis]<>PREDICTED: DNA-directed RNA polymerase IV subunit 1 [Citrus sinensis]<>PREDICTED: DNA-directed RNA polymerase IV subunit 1 [Citrus sinensis]
TRINITY_DN10314_c0_g1_i1.p1	gi|567852277|ref|XP_006419302.1|	86.589	1029	136	2	1	1028	1	1028	0	1833	hypothetical protein CICLE_v10004231mg [Citrus clementina]<>PREDICTED: E3 ubiquitin-protein ligase UPL6 [Citrus sinensis]<>hypothetical protein CICLE_v10004231mg [Citrus clementina]
TRINITY_DN103180_c0_g1_i1.p1	gi|1172589752|gb|OQO04948.1|	90.732	205	19	0	1	205	397	601	5e-121	374	hypothetical protein B0A48_07966 [Rachicladosporium antarcticum]
TRINITY_DN10318_c0_g1_i1.p1	gi|567888900|ref|XP_006436972.1|	81.481	243	44	1	23	264	4	246	1e-143	411	hypothetical protein CICLE_v10032562mg [Citrus clementina]<>hypothetical protein CICLE_v10032562mg [Citrus clementina]
TRINITY_DN103191_c0_g1_i1.p1	gi|627806859|ref|XP_007676777.1|	89.381	339	36	0	1	339	1	339	0	631	hypothetical protein BAUCODRAFT_34412 [Baudoinia panamericana UAMH 10762]<>hypothetical protein BAUCODRAFT_34412 [Baudoinia panamericana UAMH 10762]
TRINITY_DN103197_c0_g2_i1.p1	gi|1101825822|ref|XP_019013810.1|	89.316	234	25	0	1	234	493	726	2e-148	442	AFG3 family protein [Kwoniella pini CBS 10737]<>AFG3 family protein [Kwoniella pini CBS 10737]
TRINITY_DN10319_c0_g1_i13.p1	gi|641837751|gb|KDO56701.1|	92.513	374	28	0	34	407	1	374	0	689	hypothetical protein CISIN_1g017282mg [Citrus sinensis]
TRINITY_DN103207_c0_g1_i1.p1	gi|641836657|gb|KDO55619.1|	82.488	217	34	3	1	213	281	497	8e-113	343	hypothetical protein CISIN_1g041830mg, partial [Citrus sinensis]
TRINITY_DN10320_c0_g1_i10.p1	gi|641824970|gb|KDO44265.1|	51.712	292	81	3	2	233	38	329	2e-81	269	hypothetical protein CISIN_1g003496mg [Citrus sinensis]
TRINITY_DN10320_c0_g1_i12.p1	gi|985475200|ref|XP_015382286.1|	59.649	342	137	1	1	341	81	422	5e-130	387	PREDICTED: probable WRKY transcription factor 19, partial [Citrus sinensis]
TRINITY_DN10320_c0_g1_i7.p1	gi|985449371|ref|XP_015385951.1|	59.158	475	168	3	2	450	433	907	3e-175	531	PREDICTED: putative disease resistance protein At4g11170 isoform X2 [Citrus sinensis]
TRINITY_DN10321_c0_g1_i5.p1	gi|568825991|ref|XP_006467359.1|	79.154	331	58	3	1	331	1	320	6e-180	510	PREDICTED: ubiquinol oxidase 4, chloroplastic/chromoplastic [Citrus sinensis]<>hypothetical protein CISIN_1g018864mg [Citrus sinensis]
TRINITY_DN103250_c2_g1_i3.p1	gi|568873072|ref|XP_006489682.1|	70.539	241	53	6	1	232	1	232	2e-90	291	PREDICTED: phosphate transporter PHO1 isoform X2 [Citrus sinensis]
TRINITY_DN103258_c0_g1_i1.p1	gi|452843240|gb|EME45175.1|	79.638	221	42	3	1	219	1	220	2e-123	358	hypothetical protein DOTSEDRAFT_128981 [Dothistroma septosporum NZE10]
TRINITY_DN10326_c0_g1_i1.p1	gi|1269917269|ref|XP_022770436.1|	67.907	215	63	2	3	217	1855	2063	1e-84	284	mediator of RNA polymerase II transcription subunit 12-like isoform X2 [Durio zibethinus]
TRINITY_DN10327_c0_g1_i13.p1	gi|641819578|gb|KDO39829.1|	49.048	210	90	4	9	218	184	376	1e-46	174	hypothetical protein CISIN_1g040040mg, partial [Citrus sinensis]
TRINITY_DN10327_c0_g1_i20.p1	gi|985439550|ref|XP_015383858.1|	35.876	708	302	23	2	613	1470	2121	1e-89	315	PREDICTED: uncharacterized protein LOC102628023 isoform X1 [Citrus sinensis]
TRINITY_DN10327_c0_g1_i9.p1	gi|985439550|ref|XP_015383858.1|	35.968	506	228	15	3	422	1616	2111	4e-65	236	PREDICTED: uncharacterized protein LOC102628023 isoform X1 [Citrus sinensis]
TRINITY_DN103280_c0_g1_i3.p1	gi|1271957396|emb|CZT18176.1|	65.58	276	92	2	5	277	1	276	5e-96	292	related to HCR1 Component of translation initiation factor eIF3 [Ramularia collo-cygni]
TRINITY_DN103283_c0_g2_i1.p1	gi|641826042|gb|KDO45288.1|	85.714	378	49	2	1	378	1	373	0	665	hypothetical protein CISIN_1g017326mg [Citrus sinensis]
TRINITY_DN103283_c0_g3_i1.p1	gi|568848095|ref|XP_006477857.1|	37.443	219	116	9	3	211	1	208	3e-35	133	PREDICTED: 21 kDa seed protein-like [Citrus sinensis]
TRINITY_DN10328_c0_g1_i1.p1	gi|567894358|ref|XP_006439667.1|	91.281	562	40	3	1	558	1	557	0	1047	hypothetical protein CICLE_v10019541mg [Citrus clementina]<>hypothetical protein CICLE_v10019541mg [Citrus clementina]
TRINITY_DN103294_c1_g1_i1.p1	gi|629656175|ref|XP_007803648.1|	82.648	219	38	0	1	219	176	394	3e-130	381	hypothetical protein EPUS_02456 [Endocarpon pusillum Z07020]<>hypothetical protein EPUS_02456 [Endocarpon pusillum Z07020]
TRINITY_DN10329_c0_g1_i4.p1	gi|641840852|gb|KDO59769.1|	71.119	1063	241	13	8	1047	1	1020	0	1409	hypothetical protein CISIN_1g001727mg [Citrus sinensis]
TRINITY_DN1032_c0_g1_i14.p1	gi|641824170|gb|KDO43522.1|	85.304	592	86	1	36	626	27	618	0	1061	hypothetical protein CISIN_1g006982mg [Citrus sinensis]
TRINITY_DN1032_c0_g1_i19.p1	gi|641824170|gb|KDO43522.1|	82.797	622	106	1	1	621	1	622	0	1074	hypothetical protein CISIN_1g006982mg [Citrus sinensis]
TRINITY_DN10331_c0_g1_i5.p1	gi|914971373|ref|XP_013242077.1|	59.809	209	83	1	4	212	25	232	4e-87	266	class I glutamine amidotransferase-like protein [Tilletiaria anomala UBC 951]<>class I glutamine amidotransferase-like protein [Tilletiaria anomala UBC 951]
TRINITY_DN103333_c0_g1_i3.p1	gi|631383074|ref|XP_007925917.1|	52.157	255	106	7	1	243	1	251	5e-53	181	hypothetical protein MYCFIDRAFT_64178 [Pseudocercospora fijiensis CIRAD86]<>hypothetical protein MYCFIDRAFT_64178 [Pseudocercospora fijiensis CIRAD86]
TRINITY_DN10333_c0_g2_i2.p1	gi|567854997|ref|XP_006420618.1|	77.644	331	59	2	30	345	8	338	0	515	hypothetical protein CICLE_v10005365mg [Citrus clementina]<>hypothetical protein CICLE_v10005365mg [Citrus clementina]
TRINITY_DN10334_c0_g1_i2.p1	gi|1122691812|dbj|BAW33058.1|	83.226	620	96	2	3	622	1	612	0	1066	cytochrome P450 [Citrus unshiu]
TRINITY_DN10334_c1_g1_i3.p1	gi|568829434|ref|XP_006469028.1|	81.72	558	91	2	1	549	134	689	0	946	PREDICTED: inactive TPR repeat-containing thioredoxin TTL3-like isoform X2 [Citrus sinensis]
TRINITY_DN103351_c0_g1_i1.p1	gi|641823445|gb|KDO42854.1|	81.306	337	62	1	1	337	84	419	0	565	hypothetical protein CISIN_1g002168mg [Citrus sinensis]<>hypothetical protein CISIN_1g002168mg [Citrus sinensis]<>hypothetical protein CISIN_1g002168mg [Citrus sinensis]
TRINITY_DN103351_c0_g1_i2.p1	gi|641823445|gb|KDO42854.1|	78.339	277	59	1	1	277	31	306	2e-148	441	hypothetical protein CISIN_1g002168mg [Citrus sinensis]<>hypothetical protein CISIN_1g002168mg [Citrus sinensis]<>hypothetical protein CISIN_1g002168mg [Citrus sinensis]
TRINITY_DN103373_c0_g1_i3.p1	gi|985432267|ref|XP_015380734.1|	55.088	285	86	5	1	244	224	507	2e-85	287	PREDICTED: zinc finger CCCH domain-containing protein 44 isoform X3 [Citrus sinensis]
TRINITY_DN10337_c0_g1_i2.p1	gi|568856172|ref|XP_006481661.1|	79.452	438	82	4	2	435	4	437	0	691	PREDICTED: amino acid transporter ANT1 [Citrus sinensis]
TRINITY_DN10338_c0_g1_i10.p1	gi|1279792979|ref|XP_022949610.1|	92.977	299	21	0	1	299	1	299	0	580	WD repeat domain-containing protein 83 [Cucurbita moschata]
TRINITY_DN103391_c0_g1_i2.p1	gi|1130833307|dbj|GAV84111.1|	61.157	363	119	12	1	355	1	349	8e-134	394	zf-RING_2 domain-containing protein/zf-RING_3 domain-containing protein [Cephalotus follicularis]
TRINITY_DN10339_c0_g1_i27.p1	gi|641864358|gb|KDO83044.1|	76.518	494	86	6	35	499	1	493	0	739	hypothetical protein CISIN_1g011095mg [Citrus sinensis]
TRINITY_DN10339_c0_g1_i35.p1	gi|641864358|gb|KDO83044.1|	81.25	496	87	4	35	527	1	493	0	797	hypothetical protein CISIN_1g011095mg [Citrus sinensis]
TRINITY_DN10339_c0_g1_i54.p1	gi|641864358|gb|KDO83044.1|	72.065	494	78	5	35	469	1	493	0	718	hypothetical protein CISIN_1g011095mg [Citrus sinensis]
TRINITY_DN103412_c0_g3_i1.p1	gi|1179021022|ref|WP_083308908.1|	100	255	0	0	1	255	1	255	0	531	glutamate--tRNA ligase [Propionibacterium sp. HMSC065F07]
TRINITY_DN10341_c0_g1_i6.p1	gi|1000482920|gb|KXL43842.1|	90.149	335	33	0	28	362	1	335	0	603	hypothetical protein FE78DRAFT_170710 [Acidomyces richmondensis]<>hypothetical protein M433DRAFT_162406 [Acidomyces richmondensis BFW]
TRINITY_DN103434_c0_g1_i1.p1	gi|1028893725|gb|OAK95993.1|	72.857	210	51	3	1	205	71	279	1e-83	258	hypothetical protein IQ06DRAFT_57296 [Stagonospora sp. SRC1lsM3a]
TRINITY_DN103443_c0_g1_i1.p1	gi|627800935|ref|XP_007673815.1|	71.756	262	72	1	1	262	62	321	1e-140	407	hypothetical protein BAUCODRAFT_374705 [Baudoinia panamericana UAMH 10762]<>hypothetical protein BAUCODRAFT_374705 [Baudoinia panamericana UAMH 10762]
TRINITY_DN10345_c0_g1_i1.p1	gi|567891455|ref|XP_006438248.1|	84.412	417	62	2	1	417	1	414	0	750	hypothetical protein CICLE_v10031670mg [Citrus clementina]<>hypothetical protein CICLE_v10031670mg [Citrus clementina]<>PREDICTED: uncharacterized protein LOC102616998 [Citrus sinensis]<>PREDICTED: uncharacterized protein LOC102616998 [Citrus sinensis]<>hypothetical protein CICLE_v10031670mg [Citrus clementina]<>hypothetical protein CICLE_v10031670mg [Citrus clementina]<>hypothetical protein CISI…
TRINITY_DN103462_c0_g2_i1.p1	gi|682387641|gb|KFY69200.1|	43.434	198	105	5	8	203	109	301	1e-41	151	hypothetical protein V496_00431 [Pseudogymnoascus sp. VKM F-4515 (FW-2607)]
TRINITY_DN103463_c0_g1_i1.p1	gi|148707495|gb|EDL39442.1|	99.686	1274	4	0	1	1274	351	1624	0	2617	laminin, gamma 1, isoform CRA_b, partial [Mus musculus]
TRINITY_DN10346_c0_g1_i15.p1	gi|568881442|ref|XP_006493582.1|	74.699	249	57	2	1	249	1	243	2e-123	359	PREDICTED: uncharacterized protein At2g39795, mitochondrial-like [Citrus sinensis]
TRINITY_DN10346_c0_g1_i21.p1	gi|568881442|ref|XP_006493582.1|	75.51	245	54	2	1	239	1	245	4e-125	363	PREDICTED: uncharacterized protein At2g39795, mitochondrial-like [Citrus sinensis]
TRINITY_DN10346_c0_g1_i28.p1	gi|568881442|ref|XP_006493582.1|	74.694	245	60	2	1	244	1	244	5e-121	353	PREDICTED: uncharacterized protein At2g39795, mitochondrial-like [Citrus sinensis]
TRINITY_DN10347_c0_g1_i4.p1	gi|1315955151|dbj|GAY52676.1|	77.005	374	83	1	1	371	178	551	0	542	hypothetical protein CUMW_143730 [Citrus unshiu]
TRINITY_DN10347_c0_g1_i5.p1	gi|1315955151|dbj|GAY52676.1|	72.319	401	81	3	1	398	178	551	0	531	hypothetical protein CUMW_143730 [Citrus unshiu]
TRINITY_DN10347_c0_g1_i9.p1	gi|568878421|ref|XP_006492192.1|	86.139	505	65	3	1	504	1	501	0	862	PREDICTED: rab9 effector protein with kelch motifs [Citrus sinensis]
TRINITY_DN10348_c0_g1_i1.p1	gi|1315946270|dbj|GAY61406.1|	68.872	257	52	6	8	254	16	254	5e-115	338	hypothetical protein CUMW_209720 [Citrus unshiu]
TRINITY_DN10349_c0_g1_i2.p1	gi|641850691|gb|KDO69563.1|	67.787	357	109	4	1	355	11	363	3e-156	458	hypothetical protein CISIN_1g0003401mg, partial [Citrus sinensis]<>hypothetical protein CISIN_1g0003401mg, partial [Citrus sinensis]<>hypothetical protein CISIN_1g0003401mg, partial [Citrus sinensis]<>hypothetical protein CISIN_1g0003401mg, partial [Citrus sinensis]
TRINITY_DN10349_c0_g1_i3.p1	gi|641850691|gb|KDO69563.1|	65.158	221	72	3	7	224	145	363	3e-88	279	hypothetical protein CISIN_1g0003401mg, partial [Citrus sinensis]<>hypothetical protein CISIN_1g0003401mg, partial [Citrus sinensis]<>hypothetical protein CISIN_1g0003401mg, partial [Citrus sinensis]<>hypothetical protein CISIN_1g0003401mg, partial [Citrus sinensis]
TRINITY_DN1034_c0_g1_i1.p1	gi|567902506|ref|XP_006443741.1|	86.197	681	84	4	1	678	156	829	0	1191	hypothetical protein CICLE_v10018866mg [Citrus clementina]<>PREDICTED: pre-mRNA-processing factor 39 isoform X1 [Citrus sinensis]<>hypothetical protein CICLE_v10018866mg [Citrus clementina]
TRINITY_DN1034_c0_g1_i2.p1	gi|567902506|ref|XP_006443741.1|	80.131	458	80	4	1	447	1	458	0	739	hypothetical protein CICLE_v10018866mg [Citrus clementina]<>PREDICTED: pre-mRNA-processing factor 39 isoform X1 [Citrus sinensis]<>hypothetical protein CICLE_v10018866mg [Citrus clementina]
TRINITY_DN103502_c0_g1_i1.p1	gi|641840000|gb|KDO58923.1|	58.257	218	91	0	2	219	81	298	3e-74	251	hypothetical protein CISIN_1g0007482mg, partial [Citrus sinensis]
TRINITY_DN10351_c0_g1_i36.p1	gi|567881707|ref|XP_006433412.1|	82.195	410	73	0	1	410	45	454	0	713	hypothetical protein CICLE_v10001108mg [Citrus clementina]<>PREDICTED: tafazzin [Citrus sinensis]<>hypothetical protein CICLE_v10001108mg [Citrus clementina]
TRINITY_DN10352_c0_g1_i10.p1	gi|1046770616|gb|OCK79073.1|	37.885	227	108	5	1	227	1	194	5e-32	124	hypothetical protein K432DRAFT_330851 [Lepidopterella palustris CBS 459.81]
TRINITY_DN10353_c0_g1_i1.p1	gi|567900288|ref|XP_006442632.1|	84.416	231	33	1	2	229	206	436	1e-131	387	hypothetical protein CICLE_v10020197mg [Citrus clementina]<>hypothetical protein CICLE_v10020197mg [Citrus clementina]
TRINITY_DN103540_c0_g1_i2.p1	gi|627805839|ref|XP_007676267.1|	68.857	350	104	3	1	350	1	345	2e-176	502	hypothetical protein BAUCODRAFT_69777 [Baudoinia panamericana UAMH 10762]<>hypothetical protein BAUCODRAFT_69777 [Baudoinia panamericana UAMH 10762]
TRINITY_DN103547_c0_g3_i1.p1	gi|1172592347|gb|OQO07459.1|	83.103	290	49	0	2	291	156	445	4e-174	508	hypothetical protein B0A48_07156 [Rachicladosporium antarcticum]
TRINITY_DN103552_c0_g1_i1.p1	gi|1172580305|gb|OQN95919.1|	68.405	326	71	7	15	326	3	310	8e-147	424	High osmolarity signaling protein SHO1A [Rachicladosporium antarcticum]
TRINITY_DN103557_c0_g1_i1.p1	gi|1331173985|ref|XP_023453756.1|	86.067	567	75	2	10	574	1	565	0	999	T-complex protein 1 subunit theta [Cercospora beticola]<>T-complex protein 1 subunit theta [Cercospora beticola]
TRINITY_DN103572_c0_g1_i2.p1	gi|1000487566|gb|KXL47772.1|	79.032	310	64	1	1	309	437	746	1e-171	503	hypothetical protein FE78DRAFT_143209 [Acidomyces richmondensis]<>hypothetical protein M433DRAFT_69769 [Acidomyces richmondensis BFW]
TRINITY_DN10357_c0_g1_i49.p1	gi|641854975|gb|KDO73769.1|	89.613	568	58	1	1	568	1	567	0	1022	hypothetical protein CISIN_1g008338mg [Citrus sinensis]
TRINITY_DN103588_c0_g1_i1.p1	gi|631374218|ref|XP_007921489.1|	70.476	210	49	3	1	206	474	674	6e-71	241	hypothetical protein MYCFIDRAFT_88910 [Pseudocercospora fijiensis CIRAD86]<>hypothetical protein MYCFIDRAFT_88910 [Pseudocercospora fijiensis CIRAD86]
TRINITY_DN1035_c1_g1_i1.p1	gi|567879359|ref|XP_006432238.1|	68.329	401	123	3	1	398	1	400	0	551	hypothetical protein CICLE_v10001200mg [Citrus clementina]<>hypothetical protein CICLE_v10001200mg [Citrus clementina]
TRINITY_DN1035_c1_g1_i11.p1	gi|567879359|ref|XP_006432238.1|	68.908	357	107	1	1	353	1	357	4e-177	507	hypothetical protein CICLE_v10001200mg [Citrus clementina]<>hypothetical protein CICLE_v10001200mg [Citrus clementina]
TRINITY_DN103608_c0_g1_i1.p1	gi|939401657|emb|CEH12412.1|	57.912	297	121	2	1	297	264	556	4e-111	345	Synaptic vesicle transporter SVOP and related transporters (major facilitator superfamily) [Ceraceosorus bombacis]
TRINITY_DN103616_c0_g1_i2.p1	gi|460396261|ref|XP_004243695.1|	91.257	183	16	0	1	183	163	345	2e-121	358	PREDICTED: oligouridylate-binding protein 1 [Solanum lycopersicum]
TRINITY_DN103619_c0_g1_i1.p1	gi|666095296|gb|KEY34209.1|	99.554	224	1	0	1	224	72	295	1e-160	454	4-hydroxy-3-methylbut-2-enyl diphosphate [Cutibacterium acnes]
TRINITY_DN10361_c0_g1_i12.p1	gi|1216308426|ref|XP_021596390.1|	89.737	380	31	6	1	374	1	378	0	681	protein Brevis radix-like 4 [Manihot esculenta]<>protein Brevis radix-like 4 [Manihot esculenta]<>hypothetical protein MANES_16G097800 [Manihot esculenta]
TRINITY_DN10362_c0_g1_i1.p1	gi|641862803|gb|KDO81490.1|	79.028	391	71	2	1	389	11	392	0	613	hypothetical protein CISIN_1g016259mg [Citrus sinensis]
TRINITY_DN10362_c0_g1_i17.p1	gi|225458870|ref|XP_002285384.1|	61.905	189	70	2	1	188	1	188	2e-74	239	PREDICTED: heptahelical transmembrane protein 4 isoform X1 [Vitis vinifera]<>PREDICTED: heptahelical transmembrane protein 4 isoform X1 [Vitis vinifera]<>unnamed protein product, partial [Vitis vinifera]
TRINITY_DN103648_c0_g1_i1.p1	gi|1172594426|gb|OQO09465.1|	61.871	278	93	2	7	283	2	267	2e-123	363	hypothetical protein B0A48_04865 [Rachicladosporium antarcticum]
TRINITY_DN103674_c0_g2_i1.p1	gi|1022908670|ref|XP_016256283.1|	99.451	364	2	0	26	389	1	364	0	739	hypothetical protein PV06_11647 [Exophiala oligosperma]<>hypothetical protein PV06_11647 [Exophiala oligosperma]
TRINITY_DN10367_c0_g1_i7.p1	gi|567896946|ref|XP_006440961.1|	55.789	380	118	9	1	360	1	350	1e-111	338	hypothetical protein CICLE_v10020886mg [Citrus clementina]<>hypothetical protein CICLE_v10020886mg [Citrus clementina]
TRINITY_DN10368_c0_g2_i4.p1	gi|568861628|ref|XP_006484302.1|	85.059	589	77	4	1	583	76	659	0	1010	PREDICTED: uridine-cytidine kinase C [Citrus sinensis]<>PREDICTED: uridine-cytidine kinase C [Citrus sinensis]<>hypothetical protein CUMW_227900 [Citrus unshiu]
TRINITY_DN103692_c0_g1_i1.p1	gi|1044547804|ref|XP_017440084.1|	96.347	219	5	1	1	219	206	421	4e-84	265	PREDICTED: extensin-2-like isoform X2 [Vigna angularis]
TRINITY_DN1036_c0_g1_i3.p1	gi|567870301|ref|XP_006427772.1|	92.784	485	35	0	1	485	1	485	0	924	hypothetical protein CICLE_v10025461mg [Citrus clementina]<>hypothetical protein CICLE_v10025461mg [Citrus clementina]<>PREDICTED: uncharacterized membrane protein At1g16860 isoform X1 [Citrus sinensis]<>PREDICTED: uncharacterized membrane protein At1g16860 isoform X1 [Citrus sinensis]<>hypothetical protein CICLE_v10025461mg [Citrus clementina]<>hypothetical protein CICLE_v10025461mg [Citrus clem…
TRINITY_DN103712_c0_g1_i4.p1	gi|641832223|gb|KDO51262.1|	75.884	311	66	2	1	303	1	310	3e-148	446	hypothetical protein CISIN_1g001975mg [Citrus sinensis]
TRINITY_DN103722_c0_g1_i1.p1	gi|1190787573|gb|OTA32887.1|	49.614	389	154	9	35	416	6	359	9e-105	323	hypothetical protein BTJ68_08014 [Hortaea werneckii EXF-2000]
TRINITY_DN10372_c0_g1_i13.p1	gi|1315962764|dbj|GAY45196.1|	90.092	434	35	4	1	428	33	464	0	798	hypothetical protein CUMW_087690 [Citrus unshiu]
TRINITY_DN103737_c0_g1_i2.p1	gi|1002202737|gb|KXS98451.1|	90.234	256	25	0	1	256	93	348	9e-174	491	hypothetical protein AC578_8054 [Mycosphaerella eumusae]
TRINITY_DN10373_c0_g2_i10.p3	gi|567907035|ref|XP_006445831.1|	75.799	219	50	1	1	219	279	494	9e-113	340	hypothetical protein CICLE_v10015009mg [Citrus clementina]<>PREDICTED: GPI mannosyltransferase 2 [Citrus sinensis]<>hypothetical protein CICLE_v10015009mg [Citrus clementina]<>hypothetical protein CISIN_1g011059mg [Citrus sinensis]<>hypothetical protein CUMW_183950 [Citrus unshiu]
TRINITY_DN10373_c0_g2_i11.p1	gi|641822930|gb|KDO42393.1|	67.196	189	57	2	18	201	335	523	3e-78	252	hypothetical protein CISIN_1g009858mg [Citrus sinensis]
TRINITY_DN10373_c0_g2_i7.p1	gi|641822930|gb|KDO42393.1|	66.599	491	152	5	2	486	38	522	0	629	hypothetical protein CISIN_1g009858mg [Citrus sinensis]
TRINITY_DN103743_c0_g1_i10.p1	gi|567922590|ref|XP_006453301.1|	57.619	210	73	2	1	204	178	377	4e-58	206	hypothetical protein CICLE_v10007330mg [Citrus clementina]<>PREDICTED: pumilio homolog 6, chloroplastic [Citrus sinensis]<>hypothetical protein CICLE_v10007330mg [Citrus clementina]<>hypothetical protein CISIN_1g042165mg [Citrus sinensis]
TRINITY_DN103743_c0_g1_i4.p1	gi|567922590|ref|XP_006453301.1|	58.974	390	141	4	26	406	1	380	1e-122	388	hypothetical protein CICLE_v10007330mg [Citrus clementina]<>PREDICTED: pumilio homolog 6, chloroplastic [Citrus sinensis]<>hypothetical protein CICLE_v10007330mg [Citrus clementina]<>hypothetical protein CISIN_1g042165mg [Citrus sinensis]
TRINITY_DN103747_c0_g1_i2.p1	gi|896542088|ref|WP_049443630.1|	78.605	215	40	2	11	219	1	215	1e-112	330	DUF1287 domain-containing protein [Stenotrophomonas maltophilia]<>hypothetical protein STRNTR1_1356 [Stenotrophomonas maltophilia]<>DUF1287 domain-containing protein [Stenotrophomonas maltophilia]
TRINITY_DN10376_c0_g1_i1.p1	gi|567858730|ref|XP_006422048.1|	83.183	333	55	1	36	367	1	333	0	570	hypothetical protein CICLE_v10006645mg [Citrus clementina]<>PREDICTED: delta(1)-pyrroline-2-carboxylate reductase [Citrus sinensis]<>hypothetical protein CICLE_v10006645mg [Citrus clementina]
TRINITY_DN1037_c0_g1_i26.p1	gi|844625879|gb|AKN10574.1|	83.956	642	98	2	1	637	1	642	0	1093	transport inhibitor response 1-like protein [Dimocarpus longan]
TRINITY_DN103806_c0_g2_i1.p1	gi|1069595818|ref|XP_018190383.1|	59.174	218	87	2	1	218	607	822	5e-84	276	cell division protease ftsH [Xylona heveae TC161]<>cell division protease ftsH [Xylona heveae TC161]
TRINITY_DN10380_c0_g1_i1.p1	gi|223526824|gb|EEF29043.1|	76.793	237	52	2	1	236	1	235	2e-117	363	protein with unknown function [Ricinus communis]
TRINITY_DN10381_c0_g1_i1.p1	gi|568822179|ref|XP_006465514.1|	84.713	314	47	1	1	313	1	314	0	563	PREDICTED: probable 2-oxoglutarate-dependent dioxygenase AOP1, partial [Citrus sinensis]
TRINITY_DN10382_c0_g1_i5.p1	gi|1315958546|dbj|GAY49263.1|	72.936	436	95	7	1	414	1	435	0	629	hypothetical protein CUMW_117850 [Citrus unshiu]
TRINITY_DN103850_c0_g1_i1.p1	gi|567908303|ref|XP_006446465.1|	74.786	468	108	4	3	464	3	466	0	718	hypothetical protein CICLE_v10015105mg [Citrus clementina]<>hypothetical protein CICLE_v10015105mg [Citrus clementina]
TRINITY_DN10385_c0_g2_i7.p1	gi|568831981|ref|XP_006470223.1|	93.023	387	27	0	1	387	1	387	0	726	PREDICTED: uncharacterized protein LOC102613133 isoform X1 [Citrus sinensis]
TRINITY_DN103871_c0_g1_i1.p1	gi|1002208087|gb|KXT03570.1|	67.705	353	72	8	1	331	1383	1715	2e-146	461	hypothetical protein AC578_10003 [Mycosphaerella eumusae]
TRINITY_DN10388_c0_g2_i2.p1	gi|567903846|ref|XP_006444411.1|	96.172	209	8	0	1	209	1	209	3e-142	404	hypothetical protein CICLE_v10022255mg [Citrus clementina]<>hypothetical protein CICLE_v10022255mg [Citrus clementina]<>hypothetical protein CISIN_1g028425mg [Citrus sinensis]
TRINITY_DN10389_c0_g1_i12.p1	gi|657979235|ref|XP_008381576.1|	82.47	251	44	0	1	251	1	251	1e-151	431	PREDICTED: nuclear cap-binding protein subunit 2-like [Malus domestica]<>PREDICTED: nuclear cap-binding protein subunit 2-like [Malus domestica]<>PREDICTED: nuclear cap-binding protein subunit 2-like [Malus domestica]
TRINITY_DN10389_c0_g1_i3.p1	gi|1315941941|dbj|GAY65465.1|	95.133	452	22	0	1	452	1	452	0	895	hypothetical protein CUMW_241300 [Citrus unshiu]
TRINITY_DN1038_c0_g1_i12.p1	gi|568846463|ref|XP_006477073.1|	80.67	388	67	4	1	382	1	386	0	572	PREDICTED: DNA repair endonuclease UVH1 [Citrus sinensis]
TRINITY_DN1038_c0_g1_i16.p1	gi|567895344|ref|XP_006440160.1|	84.865	555	81	2	1	555	669	1220	0	910	hypothetical protein CICLE_v10024418mg [Citrus clementina]<>hypothetical protein CICLE_v10024418mg [Citrus clementina]
TRINITY_DN103901_c0_g1_i1.p1	gi|627801897|ref|XP_007674296.1|	82.079	279	50	0	13	291	8	286	2e-165	469	hypothetical protein BAUCODRAFT_22893 [Baudoinia panamericana UAMH 10762]<>hypothetical protein BAUCODRAFT_22893 [Baudoinia panamericana UAMH 10762]
TRINITY_DN10390_c0_g1_i10.p1	gi|568832698|ref|XP_006470565.1|	75.382	524	124	3	1	524	1	519	0	763	PREDICTED: uncharacterized protein LOC102611835 [Citrus sinensis]
TRINITY_DN10390_c0_g1_i12.p1	gi|568832698|ref|XP_006470565.1|	76.236	526	118	4	1	526	1	519	0	771	PREDICTED: uncharacterized protein LOC102611835 [Citrus sinensis]
TRINITY_DN10390_c0_g1_i27.p1	gi|641835879|gb|KDO54851.1|	71.103	263	72	2	2	264	171	429	3e-121	365	hypothetical protein CISIN_1g010311mg [Citrus sinensis]
TRINITY_DN10390_c1_g1_i1.p1	gi|985445589|ref|XP_015385098.1|	80.529	416	79	2	1	415	1	415	0	687	PREDICTED: uncharacterized protein LOC102613557 isoform X3 [Citrus sinensis]<>hypothetical protein CISIN_1g012860mg [Citrus sinensis]<>hypothetical protein CISIN_1g012860mg [Citrus sinensis]
TRINITY_DN103917_c0_g1_i8.p1	gi|407922497|gb|EKG15594.1|	89.286	280	29	1	1	279	406	685	0	527	Transketolase [Macrophomina phaseolina MS6]
TRINITY_DN10392_c0_g1_i1.p1	gi|915692983|ref|XP_013343469.1|	96.822	472	15	0	1	472	1	472	0	927	hypothetical protein AUEXF2481DRAFT_29871 [Aureobasidium subglaciale EXF-2481]<>hypothetical protein AUEXF2481DRAFT_29871 [Aureobasidium subglaciale EXF-2481]
TRINITY_DN10392_c0_g2_i1.p1	gi|1000487817|gb|KXL47995.1|	76.518	494	114	1	4	495	3	496	0	773	hypothetical protein FE78DRAFT_29525 [Acidomyces richmondensis]<>hypothetical protein M433DRAFT_5639 [Acidomyces richmondensis BFW]
TRINITY_DN103938_c0_g1_i1.p1	gi|452843695|gb|EME45630.1|	65.226	509	153	8	1	489	174	678	0	652	hypothetical protein DOTSEDRAFT_71359 [Dothistroma septosporum NZE10]
TRINITY_DN10393_c0_g1_i18.p1	gi|641825570|gb|KDO44836.1|	89.292	579	58	2	1	575	1	579	0	1082	hypothetical protein CISIN_1g008066mg [Citrus sinensis]
TRINITY_DN10395_c0_g1_i2.p1	gi|1190777139|gb|OTA23136.1|	85.23	413	61	0	3	415	2	414	0	736	hypothetical protein BTJ68_14908 [Hortaea werneckii EXF-2000]
TRINITY_DN10396_c0_g1_i1.p1	gi|1315968250|dbj|GAY39612.1|	82.589	224	31	2	1	217	1	223	7e-121	360	hypothetical protein CUMW_045730 [Citrus unshiu]
TRINITY_DN10396_c0_g1_i18.p1	gi|568838480|ref|XP_006473239.1|	79.812	213	35	2	1	206	1	212	2e-109	331	PREDICTED: ran-binding protein 10 [Citrus sinensis]<>hypothetical protein CISIN_1g012451mg [Citrus sinensis]
TRINITY_DN103970_c0_g2_i1.p1	gi|567920952|ref|XP_006452482.1|	73.639	349	85	6	1	343	1	348	3e-166	476	hypothetical protein CICLE_v10008789mg [Citrus clementina]<>hypothetical protein CICLE_v10008789mg [Citrus clementina]
TRINITY_DN1039_c0_g1_i10.p1	gi|502098194|ref|XP_004491176.1|	86.325	234	31	1	1	234	1	233	4e-142	405	PREDICTED: uncharacterized protein LOC101511291 [Cicer arietinum]
TRINITY_DN103_c0_g1_i8.p1	gi|568849202|ref|XP_006478352.1|	76.299	924	203	5	3	913	2	922	0	1374	PREDICTED: general transcription factor 3C polypeptide 3-like [Citrus sinensis]
TRINITY_DN104018_c0_g1_i1.p1	gi|859271260|emb|CEJ54850.1|	78.603	229	49	0	1	229	341	569	3e-133	395	hypothetical protein PMG11_01139 [Penicillium brasilianum]
TRINITY_DN104018_c1_g1_i1.p1	gi|752277912|dbj|GAM86244.1|	82.807	285	49	0	1	285	765	1049	2e-167	500	hypothetical protein ANO11243_042560 [fungal sp. No.11243]
TRINITY_DN104023_c0_g1_i2.p1	gi|1002224067|gb|KXT18917.1|	40.286	700	310	26	1	625	1	667	1e-101	333	hypothetical protein AC579_3565 [Pseudocercospora musae]
TRINITY_DN104023_c1_g1_i1.p1	gi|1272994961|emb|SMR52528.1|	55.122	205	78	7	5	205	3	197	1e-49	179	unnamed protein product [Zymoseptoria tritici ST99CH_1E4]
TRINITY_DN104029_c0_g1_i2.p1	gi|1063874244|ref|XP_018001328.1|	84.815	270	38	2	1	268	1	269	4e-150	433	putative DNA-binding protein creA [Phialophora attae]<>putative DNA-binding protein creA [Phialophora attae]
TRINITY_DN10402_c0_g1_i1.p1	gi|567902112|ref|XP_006443544.1|	84.086	465	74	0	1	465	1	465	0	780	hypothetical protein CICLE_v10020030mg [Citrus clementina]<>PREDICTED: GTP cyclohydrolase 1 [Citrus sinensis]<>hypothetical protein CICLE_v10020030mg [Citrus clementina]
TRINITY_DN10402_c0_g1_i18.p1	gi|567902112|ref|XP_006443544.1|	81.585	467	85	1	15	480	1	467	0	739	hypothetical protein CICLE_v10020030mg [Citrus clementina]<>PREDICTED: GTP cyclohydrolase 1 [Citrus sinensis]<>hypothetical protein CICLE_v10020030mg [Citrus clementina]
TRINITY_DN104036_c0_g1_i1.p1	gi|452840381|gb|EME42319.1|	82.927	205	35	0	1	205	334	538	1e-108	332	hypothetical protein DOTSEDRAFT_73223 [Dothistroma septosporum NZE10]
TRINITY_DN10405_c0_g1_i6.p1	gi|567891487|ref|XP_006438264.1|	72.857	210	40	6	1	201	1	202	4e-80	246	hypothetical protein CICLE_v10032769mg [Citrus clementina]<>PREDICTED: uncharacterized protein LOC102614073 [Citrus sinensis]<>PREDICTED: uncharacterized protein LOC102614073 [Citrus sinensis]<>hypothetical protein CICLE_v10032769mg [Citrus clementina]<>hypothetical protein CISIN_1g028739mg [Citrus sinensis]<>hypothetical protein CISIN_1g028739mg [Citrus sinensis]<>hypothetical protein CISIN_1g02…
TRINITY_DN10406_c0_g1_i6.p2	gi|1002201706|gb|KXS97474.1|	97.847	511	9	2	1	511	314	822	0	1010	hypothetical protein AC578_9073 [Mycosphaerella eumusae]
TRINITY_DN10406_c1_g1_i1.p1	gi|1002201706|gb|KXS97474.1|	97.632	380	9	0	1	380	65	444	0	770	hypothetical protein AC578_9073 [Mycosphaerella eumusae]
TRINITY_DN10406_c7_g1_i1.p1	gi|347837285|emb|CCD51857.1|	96.838	253	8	0	1	253	98	350	9e-173	499	hypothetical protein BofuT4_P083810.1 [Botrytis cinerea T4]
TRINITY_DN104087_c0_g1_i1.p3	gi|488472002|ref|WP_002515672.1|	99.145	234	2	0	1	234	1	234	1e-163	460	MULTISPECIES: dethiobiotin synthase [Propionibacteriaceae]<>dethiobiotin synthetase [Propionibacterium acnes KPA171202]<>dethiobiotin synthase [Propionibacterium acnes SK187]<>dethiobiotin synthase [Propionibacterium acnes J165]<>dethiobiotin synthase [Propionibacterium acnes SK137]<>dethiobiotin synthase [Propionibacterium acnes HL013PA1]<>dethiobiotin synthase [Propionibacterium acnes HL074PA1]…
TRINITY_DN104087_c0_g1_i1.p2	gi|488507629|ref|WP_002551068.1|	99.576	236	1	0	1	236	1	236	8e-158	452	APC family permease [Cutibacterium acnes]<>putative amino acid permease [Propionibacterium acnes FZ1/2/0]
TRINITY_DN104087_c0_g1_i1.p1	gi|313764524|gb|EFS35888.1|	99.655	290	1	0	1	290	134	423	0	592	adenosylmethionine-8-amino-7-oxononanoate transaminase [Propionibacterium acnes HL013PA1]<>adenosylmethionine-8-amino-7-oxononanoate transaminase [Propionibacterium acnes HL059PA1]<>adenosylmethionine-8-amino-7-oxononanoate transaminase [Propionibacterium acnes HL005PA4]<>adenosylmethionine-8-amino-7-oxononanoate transaminase [Propionibacterium acnes HL050PA1]<>adenosylmethionine-8-amino-7-oxonon…
TRINITY_DN104088_c0_g1_i1.p1	gi|627817400|ref|XP_007681690.1|	65.424	295	100	1	1	295	1	293	3e-135	393	hypothetical protein BAUCODRAFT_117653 [Baudoinia panamericana UAMH 10762]<>hypothetical protein BAUCODRAFT_117653 [Baudoinia panamericana UAMH 10762]
TRINITY_DN10408_c0_g1_i2.p1	gi|567857284|ref|XP_006421325.1|	87.85	428	50	1	1	426	2	429	0	743	hypothetical protein CICLE_v10005012mg [Citrus clementina]<>hypothetical protein CICLE_v10005012mg [Citrus clementina]
TRINITY_DN1040_c0_g1_i20.p1	gi|567854897|ref|XP_006420568.1|	81.787	582	94	3	38	615	1	574	0	994	hypothetical protein CICLE_v10004621mg [Citrus clementina]<>hypothetical protein CICLE_v10004621mg [Citrus clementina]
TRINITY_DN104104_c0_g1_i1.p1	gi|452845555|gb|EME47488.1|	81.625	566	97	3	11	569	321	886	0	942	hypothetical protein DOTSEDRAFT_69431 [Dothistroma septosporum NZE10]
TRINITY_DN104105_c0_g1_i1.p1	gi|1101833995|ref|XP_019007570.1|	52.252	333	152	5	7	337	20	347	8e-116	348	hypothetical protein I206_07584 [Kwoniella pini CBS 10737]<>hypothetical protein I206_07584 [Kwoniella pini CBS 10737]
TRINITY_DN10410_c0_g2_i6.p1	gi|567906509|ref|XP_006445568.1|	90.231	389	36	2	1	387	1	389	0	706	hypothetical protein CICLE_v10015549mg [Citrus clementina]<>PREDICTED: probable receptor-like protein kinase At5g56460 [Citrus sinensis]<>hypothetical protein CICLE_v10015549mg [Citrus clementina]<>hypothetical protein CISIN_1g014189mg [Citrus sinensis]
TRINITY_DN104110_c0_g1_i1.p1	gi|1123845310|ref|WP_074382705.1|	97.494	439	11	0	1	439	164	602	0	887	heavy metal resistance protein CzcA [Acinetobacter lwoffii]
TRINITY_DN104127_c0_g1_i1.p2	gi|738387994|ref|WP_036339861.1|	100	265	0	0	1	265	40	304	0	518	hypothetical protein [Micrococcus luteus]
TRINITY_DN10412_c0_g1_i15.p1	gi|1315944290|dbj|GAY63272.1|	92.188	1152	87	1	1	1152	37	1185	0	2216	hypothetical protein CUMW_224270, partial [Citrus unshiu]<>hypothetical protein CUMW_224270, partial [Citrus unshiu]
TRINITY_DN10412_c0_g1_i16.p1	gi|1315944290|dbj|GAY63272.1|	89.323	1152	86	2	1	1118	37	1185	0	2131	hypothetical protein CUMW_224270, partial [Citrus unshiu]<>hypothetical protein CUMW_224270, partial [Citrus unshiu]
TRINITY_DN104137_c0_g2_i1.p1	gi|1000484019|gb|KXL44756.1|	77.532	316	70	1	1	316	178	492	6e-176	505	hypothetical protein FE78DRAFT_32369 [Acidomyces richmondensis]<>hypothetical protein M433DRAFT_7951 [Acidomyces richmondensis BFW]
TRINITY_DN104143_c0_g1_i1.p1	gi|568847258|ref|XP_006477455.1|	82.305	486	83	1	1	483	1	486	0	811	PREDICTED: probable arabinosyltransferase ARAD1 [Citrus sinensis]
TRINITY_DN104148_c0_g1_i1.p1	gi|190360813|gb|ACE76858.1|	56.432	1065	418	15	1	1043	910	1950	0	1189	polyprotein [Citrus yellow mosaic virus]
TRINITY_DN104152_c0_g1_i1.p1	gi|752372853|gb|KIO30590.1|	54.884	215	97	0	1	215	1579	1793	3e-76	259	hypothetical protein M407DRAFT_14294 [Tulasnella calospora MUT 4182]
TRINITY_DN104153_c0_g1_i1.p1	gi|488473069|ref|WP_002516739.1|	99.69	323	1	0	1	323	1	323	0	642	MULTISPECIES: 4-(cytidine 5'-diphospho)-2-C-methyl-D-erythritol kinase [Propionibacteriaceae]<>4-diphosphocytidyl-2-C-methyl-D-erythritol kinase [Propionibacterium acnes KPA171202]<>4-(cytidine 5'-diphospho)-2-C-methyl-D-erythritol kinase [Propionibacterium acnes J165]<>4-(cytidine 5'-diphospho)-2-C-methyl-D-erythritol kinase [Propionibacterium acnes SK137]<>4-(cytidine 5'-diphospho)-2-C-methyl-D…
TRINITY_DN104155_c0_g1_i1.p2	gi|488473121|ref|WP_002516791.1|	99.548	221	1	0	1	221	1	221	5e-160	450	MULTISPECIES: ATP:cob(I)alamin adenosyltransferase [Propionibacteriaceae]<>cobalamin adenosyltransferase [Propionibacterium acnes KPA171202]<>ATP:cob(I)alamin adenosyltransferase [Propionibacterium acnes SK187]<>ATP:cob(I)alamin adenosyltransferase [Propionibacterium acnes J165]<>ATP:cob(I)alamin adenosyltransferase [Propionibacterium acnes SK137]<>ATP:cob(I)alamin adenosyltransferase [Propioniba…
TRINITY_DN104155_c0_g1_i1.p1	gi|488474093|ref|WP_002517763.1|	100	278	0	0	1	278	1	278	0	564	MULTISPECIES: uracil-DNA glycosylase [Propionibacteriaceae]<>uracil-DNA glycosylase, family 4 [Propionibacterium acnes SK187]<>uracil-DNA glycosylase, family 4 [Propionibacterium sp. 409-HC1]<>uracil-DNA glycosylase family protein [Propionibacterium sp. CC003-HC2]<>uracil-DNA glycosylase [Propionibacterium acnes TypeIA2 P.acn31]<>uracil-DNA glycosylase [Propionibacterium acnes TypeIA2 P.acn17]<>u…
TRINITY_DN104160_c0_g1_i1.p1	gi|627811733|ref|XP_007679214.1|	68.455	466	145	2	1	465	143	607	0	703	hypothetical protein BAUCODRAFT_36969 [Baudoinia panamericana UAMH 10762]<>hypothetical protein BAUCODRAFT_36969 [Baudoinia panamericana UAMH 10762]
TRINITY_DN104164_c0_g1_i1.p1	gi|1271957200|emb|CZT17980.1|	71.174	281	81	0	1	281	1	281	1e-148	426	probable aldo-keto reductase [Ramularia collo-cygni]
TRINITY_DN104167_c0_g1_i1.p1	gi|452847832|gb|EME49764.1|	45.913	416	170	13	24	410	1	390	1e-77	254	hypothetical protein DOTSEDRAFT_164431 [Dothistroma septosporum NZE10]
TRINITY_DN104177_c0_g1_i1.p2	gi|636739036|ref|WP_024306471.1|	98.69	229	3	0	1	229	24	252	8e-165	471	aspartate aminotransferase family protein [Pseudomonas sp. P818]
TRINITY_DN104178_c0_g1_i1.p1	gi|1273002338|emb|SMR44606.1|	60.204	294	79	12	1	279	977	1247	3e-80	273	unnamed protein product [Zymoseptoria tritici ST99CH_3D1]
TRINITY_DN104179_c0_g2_i1.p1	gi|1029180758|gb|OAL45338.1|	86.325	234	32	0	17	250	28	261	3e-146	431	putative facilitated glucose transporter [Pyrenochaeta sp. DS3sAY3a]
TRINITY_DN104180_c0_g2_i2.p1	gi|1002214875|gb|KXT10014.1|	83.602	372	59	2	5	375	7	377	0	650	hypothetical protein AC579_1224 [Pseudocercospora musae]
TRINITY_DN104182_c0_g2_i1.p1	gi|752278353|dbj|GAM86685.1|	81.04	327	53	4	1	325	143	462	0	529	hypothetical protein ANO11243_047040 [fungal sp. No.11243]
TRINITY_DN104185_c0_g1_i1.p2	gi|1268343906|ref|WP_098817119.1|	99.573	234	1	0	1	234	1	234	2e-165	471	methionine adenosyltransferase [Cutibacterium acnes]<>methionine adenosyltransferase [Cutibacterium acnes subsp. defendens]
TRINITY_DN104185_c0_g1_i1.p1	gi|695299064|ref|WP_032501394.1|	100	275	0	0	1	275	125	399	0	545	bifunctional phosphopantothenoylcysteine decarboxylase/phosphopantothenate--cysteine ligase CoaBC [Propionibacterium sp. 434-HC2]
TRINITY_DN104188_c0_g1_i4.p1	gi|1002222941|gb|KXT17803.1|	43.711	954	314	38	1	881	200	1003	2e-81	298	hypothetical protein AC579_5323 [Pseudocercospora musae]
TRINITY_DN104189_c0_g1_i1.p1	gi|1002207182|gb|KXT02689.1|	66.758	364	83	12	1	343	497	843	5e-125	387	hypothetical protein AC578_1138 [Mycosphaerella eumusae]
TRINITY_DN10418_c0_g1_i9.p1	gi|568832009|ref|XP_006470237.1|	81.276	1960	355	8	1	1958	2	1951	0	3257	PREDICTED: nuclear pore complex protein GP210 [Citrus sinensis]
TRINITY_DN104198_c0_g1_i1.p1	gi|116311008|emb|CAH67941.1|	94.561	239	13	0	2	240	104	342	2e-157	461	H0303A11-B0406H05.1 [Oryza sativa]
TRINITY_DN10419_c0_g1_i7.p1	gi|641857135|gb|KDO75901.1|	89.744	234	21	1	1	234	1	231	2e-149	431	hypothetical protein CISIN_1g013275mg [Citrus sinensis]
TRINITY_DN10420_c0_g1_i1.p3	gi|1325380151|gb|PMB73704.1|	52.069	290	138	1	1	289	53	342	1e-55	201	hypothetical protein BM221_001128 [Beauveria bassiana]
TRINITY_DN10420_c0_g1_i5.p1	gi|1190779716|gb|OTA25293.1|	80.628	955	183	1	1	955	611	1563	0	1609	hypothetical protein BTJ68_10452 [Hortaea werneckii EXF-2000]
TRINITY_DN10420_c1_g1_i1.p1	gi|631384540|ref|XP_007926650.1|	78.614	505	105	2	1	505	757	1258	0	835	ABC transporter, PDR-type [Pseudocercospora fijiensis CIRAD86]<>ABC transporter, PDR-type [Pseudocercospora fijiensis CIRAD86]
TRINITY_DN104213_c0_g1_i1.p1	gi|631375820|ref|XP_007922290.1|	86.036	222	31	0	1	222	1	222	3e-128	387	ABC transporter domain-containing protein [Pseudocercospora fijiensis CIRAD86]<>ABC transporter domain-containing protein [Pseudocercospora fijiensis CIRAD86]
TRINITY_DN104216_c0_g1_i1.p1	gi|627799123|ref|XP_007672909.1|	74.107	224	56	2	1	224	182	403	3e-116	350	hypothetical protein BAUCODRAFT_29942 [Baudoinia panamericana UAMH 10762]<>hypothetical protein BAUCODRAFT_29942 [Baudoinia panamericana UAMH 10762]
TRINITY_DN104216_c0_g2_i2.p1	gi|1002204067|gb|KXS99706.1|	71.429	210	59	1	1	209	295	504	5e-103	316	hypothetical protein AC578_9908 [Mycosphaerella eumusae]
TRINITY_DN104218_c0_g1_i1.p1	gi|667828259|ref|XP_007778299.1|	67.111	225	74	0	3	227	285	509	3e-106	324	hypothetical protein W97_02208 [Coniosporium apollinis CBS 100218]<>hypothetical protein W97_02208 [Coniosporium apollinis CBS 100218]
TRINITY_DN104224_c0_g2_i1.p2	gi|738431087|ref|WP_036382424.1|	100	222	0	0	1	222	168	389	7e-150	431	cystathionine gamma-lyase [Micrococcus luteus]<>Cystathionine gamma-lyase [Micrococcus luteus]<>Cystathionine gamma-lyase [Micrococcus luteus]
TRINITY_DN104225_c0_g1_i1.p1	gi|631385372|ref|XP_007927066.1|	80	215	43	0	2	216	284	498	3e-112	341	hypothetical protein MYCFIDRAFT_56514 [Pseudocercospora fijiensis CIRAD86]<>hypothetical protein MYCFIDRAFT_56514 [Pseudocercospora fijiensis CIRAD86]
TRINITY_DN104225_c1_g1_i1.p1	gi|1022817260|ref|XP_016209043.1|	79.812	426	86	0	1	426	159	584	0	709	hypothetical protein PV09_09127 [Verruconis gallopava]<>hypothetical protein PV09_09127 [Verruconis gallopava]
TRINITY_DN104225_c3_g1_i1.p1	gi|1063883680|ref|XP_017996264.1|	94.828	232	12	0	1	232	71	302	2e-153	447	Amino-acid permease inda1 [Phialophora attae]<>Amino-acid permease inda1 [Phialophora attae]
TRINITY_DN104227_c0_g1_i1.p1	gi|452847986|gb|EME49918.1|	85.357	280	40	1	10	289	47	325	1e-176	514	hypothetical protein DOTSEDRAFT_68662 [Dothistroma septosporum NZE10]
TRINITY_DN10422_c0_g1_i1.p1	gi|641822285|gb|KDO41819.1|	89.079	467	51	0	1	467	1	467	0	852	hypothetical protein CISIN_1g012255mg [Citrus sinensis]
TRINITY_DN10423_c0_g1_i3.p1	gi|567885851|ref|XP_006435484.1|	71.088	294	76	3	1	292	2	288	6e-140	406	hypothetical protein CICLE_v10001981mg [Citrus clementina]<>PREDICTED: uncharacterized protein LOC102616666 [Citrus sinensis]<>hypothetical protein CICLE_v10001981mg [Citrus clementina]<>hypothetical protein CISIN_1g022100mg [Citrus sinensis]
TRINITY_DN104248_c0_g2_i1.p1	gi|1315952915|dbj|GAY54945.1|	73.656	372	98	0	4	375	121	492	0	561	hypothetical protein CUMW_160670 [Citrus unshiu]
TRINITY_DN104253_c0_g1_i1.p1	gi|857978120|emb|CEO96095.1|	60	275	110	0	1	275	1	275	8e-124	363	hypothetical protein PBRA_004785 [Plasmodiophora brassicae]
TRINITY_DN104256_c0_g1_i1.p1	gi|314988889|gb|EFT32980.1|	100	290	0	0	1	290	1	290	0	589	oxidoreductase, zinc-binding dehydrogenase family protein [Propionibacterium acnes HL005PA3]
TRINITY_DN104256_c0_g4_i1.p1	gi|289153918|gb|EFD02611.1|	99.329	447	3	0	1	447	3	449	0	887	peptidase dimerization domain protein [Propionibacterium acnes SK187]<>peptidase dimerization domain protein [Propionibacterium acnes J165]<>peptidase dimerization domain protein [Propionibacterium sp. 434-HC2]<>hypothetical protein PAC1_10080 [Propionibacterium acnes C1]<>hypothetical protein FB41_0242 [Cutibacterium acnes]
TRINITY_DN104256_c0_g4_i1.p2	gi|488478373|ref|WP_002522043.1|	99.275	414	3	0	1	414	1	414	0	773	MULTISPECIES: MFS transporter [Propionibacteriaceae]<>hypothetical protein HMPREF9619_00261 [Propionibacterium acnes HL082PA2]<>hypothetical protein HMPREF9577_00242 [Propionibacterium acnes HL110PA3]<>hypothetical protein HMPREF9578_00605 [Propionibacterium acnes HL110PA4]<>hypothetical protein HMPREF9582_01582 [Propionibacterium acnes HL060PA1]<>hypothetical protein HMPREF9341_02310 [Propioniba…
TRINITY_DN104257_c0_g3_i2.p1	gi|452838051|gb|EME39992.1|	89.035	228	25	0	1	228	6	233	1e-148	425	hypothetical protein DOTSEDRAFT_74751 [Dothistroma septosporum NZE10]
TRINITY_DN10425_c0_g1_i2.p1	gi|1130855331|dbj|GAV64866.1|	68.03	269	72	5	1	265	1	259	1e-124	363	Myb_DNA-binding domain-containing protein [Cephalotus follicularis]
TRINITY_DN10425_c0_g1_i3.p1	gi|1130855331|dbj|GAV64866.1|	61.13	301	71	5	1	297	1	259	5e-119	351	Myb_DNA-binding domain-containing protein [Cephalotus follicularis]
TRINITY_DN10425_c0_g1_i8.p1	gi|1130855331|dbj|GAV64866.1|	69.198	237	49	4	1	228	1	222	6e-108	320	Myb_DNA-binding domain-containing protein [Cephalotus follicularis]
TRINITY_DN104260_c0_g1_i1.p1	gi|1022867971|ref|XP_016265054.1|	31.481	324	113	11	17	335	18	237	1e-19	97.1	hypothetical protein PV06_03281 [Exophiala oligosperma]<>hypothetical protein PV06_03281 [Exophiala oligosperma]
TRINITY_DN104261_c0_g2_i4.p1	gi|452845825|gb|EME47758.1|	32.337	569	258	25	6	462	309	862	3e-29	132	hypothetical protein DOTSEDRAFT_42105 [Dothistroma septosporum NZE10]
TRINITY_DN104262_c0_g1_i1.p1	gi|488493777|ref|WP_002537221.1|	99.51	408	2	0	1	408	83	490	0	828	MULTISPECIES: serine protease [Propionibacteriaceae]<>peptidase, S8/S53 family [Propionibacterium acnes HL025PA1]<>peptidase, S8/S53 family [Propionibacterium sp. 409-HC1]<>serine metalloprotease MprA [Propionibacterium sp. CC003-HC2]<>serine protease [Cutibacterium acnes]<>serine protease [Propionibacterium sp. HMSC062D02]<>serine protease [Propionibacterium sp. CG1_02_60_36]<>serine protease [C…
TRINITY_DN104266_c0_g1_i3.p1	gi|1216956684|ref|XP_021674758.1|	81.659	229	42	0	1	229	330	558	1e-126	385	phosphate transporter PHO1 homolog 1 [Hevea brasiliensis]
TRINITY_DN104266_c0_g2_i2.p1	gi|641851272|gb|KDO70143.1|	76.101	318	70	3	1	315	11	325	1e-164	487	hypothetical protein CISIN_1g003778mg [Citrus sinensis]
TRINITY_DN10427_c0_g1_i19.p1	gi|568873969|ref|XP_006490097.1|	89.076	238	26	0	20	257	281	518	1e-155	452	PREDICTED: pectinesterase 2-like [Citrus sinensis]
TRINITY_DN104282_c0_g1_i1.p1	gi|488491796|ref|WP_002535240.1|	99.259	405	3	0	1	405	1	405	0	787	molybdopterin molybdenumtransferase MoeA [Cutibacterium acnes]<>molybdenum cofactor synthesis domain protein [Propionibacterium acnes HL086PA1]
TRINITY_DN104283_c0_g1_i1.p1	gi|1271956778|emb|CZT18818.1|	78.333	420	89	2	6	424	13	431	0	699	uncharacterized protein RCC_04662 [Ramularia collo-cygni]
TRINITY_DN10428_c0_g1_i13.p1	gi|568862285|ref|XP_006484615.1|	84.307	548	85	1	1	547	1	548	0	938	PREDICTED: inositol phosphorylceramide glucuronosyltransferase 1 [Citrus sinensis]<>hypothetical protein CUMW_073290 [Citrus unshiu]
TRINITY_DN10428_c0_g1_i16.p1	gi|1315964671|dbj|GAY43285.1|	80.085	236	46	1	20	254	97	332	9e-133	387	hypothetical protein CUMW_073290 [Citrus unshiu]
TRINITY_DN104291_c0_g1_i1.p1	gi|574131297|dbj|GAE71439.1|	99.237	262	2	0	1	262	21	282	0	519	cytochrome oxidase assembly protein [Propionibacterium acnes JCM 18916]
TRINITY_DN104293_c0_g1_i1.p1	gi|1002212877|gb|KXT08202.1|	86.603	209	28	0	4	212	284	492	6e-129	381	hypothetical protein AC579_3313 [Pseudocercospora musae]
TRINITY_DN104293_c0_g2_i1.p1	gi|1190777365|gb|OTA23323.1|	81.685	273	43	1	1	266	2	274	3e-159	461	Developmental regulator flbA [Hortaea werneckii EXF-2000]
TRINITY_DN104313_c0_g1_i1.p1	gi|1002216803|gb|KXT11830.1|	73.43	414	107	2	1	413	32	443	0	625	hypothetical protein AC579_6088 [Pseudocercospora musae]
TRINITY_DN104317_c0_g1_i2.p3	gi|1326140066|ref|WP_101967539.1|	98.876	267	3	0	1	267	1	267	4e-172	493	FAD-dependent oxidoreductase [Micrococcus luteus]<>FAD-dependent oxidoreductase [Micrococcus luteus]
TRINITY_DN104332_c0_g1_i1.p1	gi|631395568|ref|XP_007932164.1|	77.221	439	88	9	1	437	1013	1441	0	644	hypothetical protein MYCFIDRAFT_205490 [Pseudocercospora fijiensis CIRAD86]<>hypothetical protein MYCFIDRAFT_205490 [Pseudocercospora fijiensis CIRAD86]
TRINITY_DN104351_c0_g1_i1.p1	gi|627798051|ref|XP_007672373.1|	66.337	404	105	4	1	396	43	423	0	554	hypothetical protein BAUCODRAFT_62015 [Baudoinia panamericana UAMH 10762]<>hypothetical protein BAUCODRAFT_62015 [Baudoinia panamericana UAMH 10762]
TRINITY_DN104352_c0_g1_i1.p1	gi|493893612|ref|WP_006839572.1|	99.107	336	3	0	1	336	45	380	0	664	acyl-CoA carboxylase subunit beta [Corynebacterium lipophiloflavum]<>carboxyl transferase domain protein [Corynebacterium lipophiloflavum DSM 44291]
TRINITY_DN104357_c0_g1_i1.p1	gi|915678318|ref|XP_013339364.1|	32.53	249	151	6	4	244	8	247	9e-20	95.1	hypothetical protein AUEXF2481DRAFT_9059 [Aureobasidium subglaciale EXF-2481]<>hypothetical protein AUEXF2481DRAFT_9059 [Aureobasidium subglaciale EXF-2481]
TRINITY_DN104376_c0_g2_i1.p3	gi|987292080|emb|CVN67744.1|	97.452	314	8	0	1	314	248	561	0	616	metallo-beta-lactamase superfamily protein 1 [Streptococcus pneumoniae]
TRINITY_DN104379_c0_g2_i1.p2	gi|1008723626|gb|KYK02707.1|	100	293	0	0	1	293	22	314	0	583	RNA pseudouridine synthase [Micrococcus sp. CH3]<>RNA pseudouridine synthase [Micrococcus sp. CH7]<>RNA pseudouridine synthase [Micrococcus aloeverae]<>RNA pseudouridine synthase [Micrococcus sp. HMSC30C05]<>pseudouridine synthase [Rhodococcus rhodochrous]
TRINITY_DN10437_c0_g1_i2.p1	gi|641824799|gb|KDO44108.1|	67.293	266	83	3	14	278	103	365	5e-125	370	hypothetical protein CISIN_1g017702mg [Citrus sinensis]
TRINITY_DN104384_c0_g1_i2.p1	gi|452847727|gb|EME49659.1|	55.861	691	274	20	5	682	17	689	0	633	hypothetical protein DOTSEDRAFT_68437 [Dothistroma septosporum NZE10]
TRINITY_DN104388_c0_g1_i1.p1	gi|1190782223|gb|OTA27681.1|	57.009	321	112	5	1	308	93	400	3e-117	354	hypothetical protein BTJ68_11354 [Hortaea werneckii EXF-2000]
TRINITY_DN104389_c0_g1_i1.p1	gi|1002205338|gb|KXT00921.1|	52.532	474	208	5	1	474	762	1218	3e-157	486	hypothetical protein AC578_5696 [Mycosphaerella eumusae]
TRINITY_DN10438_c0_g1_i16.p1	gi|568839927|ref|XP_006473927.1|	66.917	399	107	4	2	397	4	380	0	518	PREDICTED: zinc finger CCCH domain-containing protein 16 isoform X1 [Citrus sinensis]
TRINITY_DN104390_c0_g1_i1.p1	gi|939398811|emb|CEH15053.1|	66.013	306	104	0	3	308	315	620	5e-148	440	Long-chain acyl-CoA synthetases (AMP-forming) [Ceraceosorus bombacis]
TRINITY_DN104393_c0_g1_i2.p1	gi|1190778924|gb|OTA24598.1|	71.13	239	69	0	14	252	1	239	2e-131	380	hypothetical protein BTJ68_10518 [Hortaea werneckii EXF-2000]
TRINITY_DN104397_c0_g1_i3.p1	gi|631394470|ref|XP_007931615.1|	85.224	379	52	3	1	379	433	807	0	664	hypothetical protein MYCFIDRAFT_96026, partial [Pseudocercospora fijiensis CIRAD86]<>hypothetical protein MYCFIDRAFT_96026, partial [Pseudocercospora fijiensis CIRAD86]
TRINITY_DN104397_c0_g1_i6.p1	gi|631394470|ref|XP_007931615.1|	96.386	249	9	0	1	249	559	807	3e-171	501	hypothetical protein MYCFIDRAFT_96026, partial [Pseudocercospora fijiensis CIRAD86]<>hypothetical protein MYCFIDRAFT_96026, partial [Pseudocercospora fijiensis CIRAD86]
TRINITY_DN10439_c0_g1_i14.p1	gi|567891415|ref|XP_006438228.1|	93.818	550	34	0	1	550	40	589	0	1087	hypothetical protein CICLE_v10031037mg [Citrus clementina]<>hypothetical protein CICLE_v10031037mg [Citrus clementina]
TRINITY_DN1043_c0_g1_i12.p1	gi|567860708|ref|XP_006423008.1|	71.397	458	106	4	6	449	1	447	0	563	hypothetical protein CICLE_v10028435mg [Citrus clementina]<>hypothetical protein CICLE_v10028435mg [Citrus clementina]<>hypothetical protein CICLE_v10028435mg [Citrus clementina]<>hypothetical protein CICLE_v10028435mg [Citrus clementina]<>hypothetical protein CICLE_v10028435mg [Citrus clementina]<>hypothetical protein CICLE_v10028435mg [Citrus clementina]<>hypothetical protein CISIN_1g013197mg […
TRINITY_DN1043_c0_g1_i14.p1	gi|567860708|ref|XP_006423008.1|	77.728	449	94	3	1	449	5	447	0	588	hypothetical protein CICLE_v10028435mg [Citrus clementina]<>hypothetical protein CICLE_v10028435mg [Citrus clementina]<>hypothetical protein CICLE_v10028435mg [Citrus clementina]<>hypothetical protein CICLE_v10028435mg [Citrus clementina]<>hypothetical protein CICLE_v10028435mg [Citrus clementina]<>hypothetical protein CICLE_v10028435mg [Citrus clementina]<>hypothetical protein CISIN_1g013197mg […
TRINITY_DN1043_c0_g1_i22.p1	gi|567860718|ref|XP_006423013.1|	75	456	96	3	6	451	1	448	0	602	hypothetical protein CICLE_v10028435mg [Citrus clementina]<>hypothetical protein CICLE_v10028435mg [Citrus clementina]<>hypothetical protein CISIN_1g013197mg [Citrus sinensis]
TRINITY_DN104402_c0_g1_i1.p1	gi|947044802|gb|KRG94431.1|	84.286	210	33	0	1	210	52	261	1e-126	367	hypothetical protein GLYMA_19G084200 [Glycine max]
TRINITY_DN104405_c0_g2_i1.p1	gi|1191700477|emb|SMQ52267.1|	52.217	203	94	2	16	217	512	712	8e-56	200	unnamed protein product [Zymoseptoria tritici ST99CH_3D7]
TRINITY_DN104409_c0_g1_i1.p1	gi|1331166525|ref|XP_023456561.1|	74.745	392	99	0	1	392	99	490	0	612	putative transporter [Cercospora beticola]<>putative transporter [Cercospora beticola]
TRINITY_DN10440_c0_g1_i3.p1	gi|641840350|gb|KDO59271.1|	61.981	1131	364	13	1	1121	1	1075	0	1248	hypothetical protein CISIN_1g001451mg [Citrus sinensis]
TRINITY_DN10440_c0_g1_i5.p1	gi|641840350|gb|KDO59271.1|	59.947	1131	377	12	1	1114	1	1072	0	1206	hypothetical protein CISIN_1g001451mg [Citrus sinensis]
TRINITY_DN104416_c0_g1_i1.p1	gi|1000483205|gb|KXL44078.1|	42.623	244	117	8	9	232	9	249	8e-48	167	hypothetical protein FE78DRAFT_72025 [Acidomyces richmondensis]<>hypothetical protein M433DRAFT_131035 [Acidomyces richmondensis BFW]
TRINITY_DN10441_c0_g1_i1.p1	gi|568854561|ref|XP_006480893.1|	76.888	437	92	3	1	429	1	436	0	635	PREDICTED: protein RETICULATA, chloroplastic [Citrus sinensis]
TRINITY_DN10441_c0_g1_i2.p1	gi|568854561|ref|XP_006480893.1|	76.43	437	88	5	1	423	1	436	0	630	PREDICTED: protein RETICULATA, chloroplastic [Citrus sinensis]
TRINITY_DN104421_c0_g1_i1.p1	gi|1172585259|gb|OQO00598.1|	67.446	599	175	4	8	606	1	579	0	775	hypothetical protein B0A48_13088 [Rachicladosporium antarcticum]
TRINITY_DN104432_c0_g2_i1.p1	gi|1172620038|gb|OQO30271.1|	51.839	843	320	19	1	828	11	782	0	745	hypothetical protein B0A51_01819 [Rachicladosporium sp. CCFEE 5018]
TRINITY_DN104438_c0_g2_i1.p1	gi|488470932|ref|WP_002514602.1|	99.625	267	1	0	1	267	130	396	0	541	MULTISPECIES: imidazolonepropionase [Propionibacteriaceae]<>imidazolonepropionase [Propionibacterium acnes J139]<>imidazolonepropionase [Propionibacterium acnes HL001PA1]<>imidazolonepropionase [Propionibacterium acnes HL082PA2]<>imidazolonepropionase [Propionibacterium acnes HL110PA3]<>imidazolonepropionase [Propionibacterium acnes HL110PA4]<>imidazolonepropionase [Propionibacterium acnes HL060P…
TRINITY_DN10443_c0_g1_i11.p1	gi|1315964760|dbj|GAY42839.1|	78.153	444	94	3	1	442	1	443	0	709	hypothetical protein CUMW_069990 [Citrus unshiu]
TRINITY_DN10443_c0_g1_i12.p1	gi|1269915134|ref|XP_022769259.1|	70.278	360	103	2	1	358	1	358	0	536	uncharacterized protein LOC111312852 isoform X1 [Durio zibethinus]
TRINITY_DN10443_c0_g1_i5.p1	gi|1315964760|dbj|GAY42839.1|	76.562	320	72	2	13	330	125	443	2e-173	497	hypothetical protein CUMW_069990 [Citrus unshiu]
TRINITY_DN104441_c0_g2_i1.p1	gi|313773325|gb|EFS39291.1|	99.539	217	1	0	1	217	1	217	3e-150	424	heme ABC exporter, ATP-binding protein CcmA [Propionibacterium acnes HL074PA1]<>heme ABC exporter, ATP-binding protein CcmA [Propionibacterium acnes HL110PA1]<>heme ABC exporter, ATP-binding protein CcmA [Propionibacterium acnes HL110PA2]<>heme ABC exporter, ATP-binding protein CcmA [Propionibacterium acnes HL087PA2]<>heme ABC exporter, ATP-binding protein CcmA [Propionibacterium acnes HL083PA1]<…
TRINITY_DN104448_c0_g1_i1.p1	gi|1172616328|gb|OQO27098.1|	80.741	270	51	1	2	270	314	583	7e-159	463	Delta-1-pyrroline-5-carboxylate dehydrogenase, mitochondrial [Rachicladosporium sp. CCFEE 5018]
TRINITY_DN10444_c0_g1_i7.p1	gi|1005707860|gb|KYG48775.1|	72.727	781	175	16	37	800	11	770	0	959	hypothetical protein M433DRAFT_21903 [Acidomyces richmondensis BFW]
TRINITY_DN104459_c0_g1_i1.p1	gi|1331157805|ref|XP_023459913.1|	57.143	329	121	4	11	339	1	309	8e-104	316	GTPase grn1 [Cercospora beticola]<>GTPase grn1 [Cercospora beticola]
TRINITY_DN10445_c0_g1_i5.p1	gi|939398441|emb|CEH17270.1|	84.257	343	43	4	1	333	1	342	0	575	aldo keto reductase [Ceraceosorus bombacis]
TRINITY_DN10446_c0_g1_i15.p1	gi|568846896|ref|XP_006477278.1|	85.417	240	29	3	1	235	1	239	8e-140	400	PREDICTED: peptidyl-tRNA hydrolase ICT1, mitochondrial [Citrus sinensis]<>hypothetical protein CISIN_1g026340mg [Citrus sinensis]
TRINITY_DN10446_c0_g2_i1.p1	gi|641835012|gb|KDO53995.1|	87.083	240	31	0	1	240	1	240	3e-158	447	hypothetical protein CISIN_1g025980mg [Citrus sinensis]
TRINITY_DN104474_c0_g1_i3.p1	gi|567908071|ref|XP_006446349.1|	77.182	802	180	2	1	801	1	800	0	1298	hypothetical protein CICLE_v10018197mg [Citrus clementina]<>hypothetical protein CICLE_v10018197mg [Citrus clementina]<>hypothetical protein CUMW_130100 [Citrus unshiu]
TRINITY_DN104481_c0_g2_i1.p1	gi|1172594669|gb|OQO09708.1|	51.429	245	93	6	1	241	121	343	8e-70	227	hypothetical protein B0A48_05111 [Rachicladosporium antarcticum]
TRINITY_DN104498_c0_g1_i10.p1	gi|1149032872|gb|AQS95495.1|	87.931	290	33	2	1	290	169	456	4e-178	511	cytoskeletal type II keratin 8 [Sparus aurata]
TRINITY_DN104498_c0_g1_i6.p2	gi|1040218452|ref|XP_008254708.2|	85.278	360	51	2	1	360	100	457	0	613	PREDICTED: LOW QUALITY PROTEIN: keratin, type II cytoskeletal 7 [Oryctolagus cuniculus]
TRINITY_DN104498_c0_g1_i8.p1	gi|795602652|ref|XP_011727170.1|	89.916	238	24	0	16	253	57	294	6e-149	433	PREDICTED: keratin, type II cytoskeletal 8 [Macaca nemestrina]
TRINITY_DN104498_c0_g1_i9.p1	gi|733894992|ref|XP_010711942.1|	100	464	0	0	24	487	1	464	0	945	PREDICTED: desmin [Meleagris gallopavo]
TRINITY_DN104498_c0_g3_i2.p1	gi|939317648|ref|XP_014263757.1|	92.048	415	32	1	4	418	68	481	0	787	desmin isoform X1 [Maylandia zebra]
TRINITY_DN104498_c0_g4_i1.p1	gi|725574505|ref|XP_003930689.2|	98.239	511	9	0	1	511	27	537	0	1017	PREDICTED: vimentin [Saimiri boliviensis boliviensis]
TRINITY_DN1044_c0_g1_i1.p1	gi|297745481|emb|CBI40561.3|	60.929	947	310	13	51	988	1	896	0	1121	unnamed protein product, partial [Vitis vinifera]
TRINITY_DN1044_c0_g1_i7.p1	gi|743902585|ref|XP_011044634.1|	64.734	621	190	4	8	623	1534	2130	0	847	PREDICTED: uncharacterized protein LOC105139757 isoform X2 [Populus euphratica]
TRINITY_DN104508_c0_g1_i10.p1	gi|388851428|emb|CCF54830.1|	57	300	105	5	1	279	635	931	1e-93	305	uncharacterized protein UHOR_05020 [Ustilago hordei]
TRINITY_DN10450_c0_g2_i2.p1	gi|567880601|ref|XP_006432859.1|	86.458	480	64	1	1	479	1	480	0	846	hypothetical protein CICLE_v10000961mg [Citrus clementina]<>hypothetical protein CICLE_v10000961mg [Citrus clementina]
TRINITY_DN104513_c0_g2_i1.p1	gi|1002205979|gb|KXT01534.1|	81.694	366	66	1	1	365	209	574	0	619	hypothetical protein AC578_4546 [Mycosphaerella eumusae]<>hypothetical protein AC578_4546 [Mycosphaerella eumusae]
TRINITY_DN104519_c0_g2_i3.p1	gi|1030139879|ref|XP_016758883.1|	37.165	261	126	9	1	239	517	761	4e-33	136	hypothetical protein SEPMUDRAFT_150766 [Sphaerulina musiva SO2202]<>hypothetical protein SEPMUDRAFT_150766 [Sphaerulina musiva SO2202]
TRINITY_DN104519_c0_g4_i1.p1	gi|1190788620|gb|OTA33916.1|	66.102	295	77	8	4	279	65	355	2e-110	345	hypothetical protein BTJ68_07519 [Hortaea werneckii EXF-2000]
TRINITY_DN10452_c0_g1_i7.p1	gi|567864686|ref|XP_006424992.1|	97.368	266	7	0	1	266	1	266	0	538	hypothetical protein CICLE_v10029070mg [Citrus clementina]<>hypothetical protein CICLE_v10029070mg [Citrus clementina]<>hypothetical protein CISIN_1g024527mg [Citrus sinensis]
TRINITY_DN104535_c0_g2_i1.p1	gi|1190790336|gb|OTA35607.1|	50.803	498	231	8	2	494	43	531	3e-145	436	hypothetical protein BTJ68_04673 [Hortaea werneckii EXF-2000]
TRINITY_DN104541_c0_g1_i1.p1	gi|671155968|ref|XP_008716575.1|	83.333	216	36	0	1	216	188	403	2e-125	374	hypothetical protein HMPREF1541_04005 [Cyphellophora europaea CBS 101466]<>hypothetical protein HMPREF1541_04005 [Cyphellophora europaea CBS 101466]
TRINITY_DN104541_c0_g2_i1.p1	gi|1022786271|ref|XP_016216550.1|	70.189	265	78	1	1	264	248	512	1e-128	383	hypothetical protein PV09_02386 [Verruconis gallopava]<>hypothetical protein PV09_02386 [Verruconis gallopava]
TRINITY_DN104542_c0_g1_i1.p1	gi|1198895776|ref|WP_087011252.1|	100	203	0	0	1	203	1	203	5e-148	423	DUF4062 domain-containing protein [Acinetobacter johnsonii]<>hypothetical protein ACNJC6_00671 [Acinetobacter johnsonii]
TRINITY_DN104543_c0_g2_i1.p1	gi|1000480607|gb|KXL41866.1|	72.337	582	146	6	12	588	31	602	0	813	hypothetical protein FE78DRAFT_155629 [Acidomyces richmondensis]<>hypothetical protein M433DRAFT_6615 [Acidomyces richmondensis BFW]
TRINITY_DN104543_c1_g3_i2.p1	gi|488472680|ref|WP_002516350.1|	100	380	0	0	1	380	1	380	0	775	MULTISPECIES: molecular chaperone DnaJ [Propionibacteriaceae]<>chaperone protein DnaJ [Propionibacterium acnes SK187]<>chaperone protein DnaJ [Propionibacterium acnes J165]<>chaperone protein DnaJ [Propionibacterium acnes SK137]<>chaperone protein DnaJ [Propionibacterium acnes HL013PA1]<>chaperone protein DnaJ [Propionibacterium acnes HL074PA1]<>chaperone protein DnaJ [Propionibacterium acnes HL1…
TRINITY_DN104543_c1_g3_i2.p2	gi|488470809|ref|WP_002514479.1|	99.608	255	1	0	1	255	1	255	0	517	MULTISPECIES: SGNH/GDSL hydrolase family protein [Propionibacteriaceae]<>GDSL-like protein [Propionibacterium acnes J139]<>GDSL-like protein [Propionibacterium acnes HL110PA3]<>GDSL-like protein [Propionibacterium acnes HL110PA4]<>GDSL-like protein [Propionibacterium acnes subsp. defendens ATCC 11828]<>GDSL-like protein [Propionibacterium acnes HL042PA3]<>lipase [Cutibacterium acnes]<>lipase [Cut…
TRINITY_DN104548_c0_g1_i1.p1	gi|452847949|gb|EME49881.1|	64.875	279	98	0	1	279	140	418	8e-133	391	hypothetical protein DOTSEDRAFT_68625 [Dothistroma septosporum NZE10]
TRINITY_DN104548_c0_g1_i2.p1	gi|452847949|gb|EME49881.1|	58.423	279	78	1	1	241	140	418	2e-109	330	hypothetical protein DOTSEDRAFT_68625 [Dothistroma septosporum NZE10]
TRINITY_DN10454_c1_g2_i2.p1	gi|939398650|emb|CEH16884.1|	47.148	263	118	8	2	251	606	860	7e-39	154	F10A5.18-RELATED [Ceraceosorus bombacis]
TRINITY_DN104550_c0_g2_i1.p1	gi|627816055|ref|XP_007681363.1|	47.49	478	183	17	1	470	43	460	2e-113	361	hypothetical protein BAUCODRAFT_39235 [Baudoinia panamericana UAMH 10762]<>hypothetical protein BAUCODRAFT_39235 [Baudoinia panamericana UAMH 10762]
TRINITY_DN104552_c0_g1_i1.p1	gi|627807883|ref|XP_007677289.1|	57.385	589	222	9	15	588	1	575	0	679	hypothetical protein BAUCODRAFT_148869 [Baudoinia panamericana UAMH 10762]<>hypothetical protein BAUCODRAFT_148869 [Baudoinia panamericana UAMH 10762]
TRINITY_DN104553_c0_g2_i1.p1	gi|657679716|ref|WP_029481670.1|	68.519	216	68	0	1	216	581	796	2e-90	295	hypothetical protein [Deinococcus marmoris]
TRINITY_DN104553_c0_g3_i1.p1	gi|657679716|ref|WP_029481670.1|	46.637	223	111	2	5	225	368	584	8e-57	203	hypothetical protein [Deinococcus marmoris]
TRINITY_DN104559_c0_g2_i3.p1	gi|1002214057|gb|KXT09263.1|	97.21	466	13	0	1	466	52	517	0	942	hypothetical protein AC579_2133 [Pseudocercospora musae]
TRINITY_DN104565_c0_g1_i1.p1	gi|627810589|ref|XP_007678642.1|	65.512	606	175	3	1	572	1	606	0	800	hypothetical protein BAUCODRAFT_36510 [Baudoinia panamericana UAMH 10762]<>hypothetical protein BAUCODRAFT_36510 [Baudoinia panamericana UAMH 10762]
TRINITY_DN104579_c0_g1_i1.p1	gi|1046785346|gb|OCK93093.1|	64.583	240	61	8	1	233	26	248	5e-84	269	hypothetical protein K441DRAFT_146653 [Cenococcum geophilum 1.58]
TRINITY_DN104580_c0_g1_i1.p1	gi|488480904|ref|WP_002524574.1|	99.216	255	2	0	9	263	376	630	0	522	MULTISPECIES: HTH domain-containing protein [Propionibacteriaceae]<>HTH domain protein [Propionibacterium acnes HL013PA1]<>HTH domain protein [Propionibacterium acnes HL059PA1]<>HTH domain protein [Propionibacterium acnes HL005PA4]<>HTH domain protein [Propionibacterium acnes HL050PA1]<>HTH domain protein [Propionibacterium acnes HL050PA3]<>HTH domain protein [Propionibacterium acnes HL067PA1]<>H…
TRINITY_DN10458_c0_g1_i1.p1	gi|666422594|gb|AIG15450.1|	86.93	329	43	0	1	329	1	329	0	580	geranylgeranyl diphosphate synthase 1 [Azadirachta indica]
TRINITY_DN10458_c0_g1_i2.p1	gi|666422594|gb|AIG15450.1|	80.851	329	61	1	1	327	1	329	0	550	geranylgeranyl diphosphate synthase 1 [Azadirachta indica]
TRINITY_DN10458_c0_g2_i1.p1	gi|568831985|ref|XP_006470225.1|	75.571	569	115	5	1	547	16	582	0	758	PREDICTED: uncharacterized CRM domain-containing protein At3g25440, chloroplastic [Citrus sinensis]
TRINITY_DN10458_c0_g3_i5.p1	gi|802539609|ref|XP_012071873.1|	85.686	503	72	0	4	506	1	503	0	884	golgin candidate 6 isoform X2 [Jatropha curcas]<>golgin candidate 6 isoform X3 [Jatropha curcas]<>hypothetical protein JCGZ_10240 [Jatropha curcas]
TRINITY_DN10458_c0_g3_i6.p1	gi|568831978|ref|XP_006470222.1|	85.771	506	70	2	3	507	404	908	0	896	PREDICTED: golgin candidate 6 [Citrus sinensis]
TRINITY_DN104597_c0_g1_i1.p2	gi|574130696|dbj|GAE71979.1|	99.654	289	1	0	1	289	1	289	0	578	sialidase [Propionibacterium acnes JCM 18916]
TRINITY_DN104597_c0_g1_i1.p1	gi|488480030|ref|WP_002523700.1|	99.375	320	2	0	1	320	191	510	0	630	MFS transporter [Cutibacterium acnes]<>transporter, major facilitator family protein [Propionibacterium acnes HL097PA1]<>putative sialic acid transporter [Propionibacterium acnes PRP-38]
TRINITY_DN104599_c0_g1_i1.p1	gi|1315958491|dbj|GAY49208.1|	83.887	391	61	1	9	397	451	841	0	679	hypothetical protein CUMW_117460 [Citrus unshiu]
TRINITY_DN10459_c0_g1_i6.p1	gi|567874043|ref|XP_006429611.1|	52.262	442	198	6	1	436	1	435	3e-138	413	hypothetical protein CICLE_v10011675mg [Citrus clementina]<>hypothetical protein CICLE_v10011675mg [Citrus clementina]<>hypothetical protein CISIN_1g012521mg [Citrus sinensis]
TRINITY_DN10459_c1_g1_i2.p1	gi|568825641|ref|XP_006467186.1|	55.429	350	127	7	2	347	128	452	3e-104	322	PREDICTED: F-box/FBD/LRR-repeat protein At5g56420-like [Citrus sinensis]
TRINITY_DN1045_c0_g1_i19.p1	gi|1009130204|ref|XP_015882170.1|	82.075	318	56	1	1	317	1	318	0	555	PREDICTED: SUMO-activating enzyme subunit 1B-1 [Ziziphus jujuba]
TRINITY_DN1045_c0_g1_i22.p1	gi|1009130204|ref|XP_015882170.1|	85.581	215	31	0	1	215	1	215	3e-135	392	PREDICTED: SUMO-activating enzyme subunit 1B-1 [Ziziphus jujuba]
TRINITY_DN104606_c0_g1_i1.p1	gi|1102538695|ref|XP_019046634.1|	76.812	276	61	1	1	276	218	490	1e-148	434	L-lactate dehydrogenase (cytochrome) [Kwoniella bestiolae CBS 10118]<>L-lactate dehydrogenase (cytochrome) [Kwoniella bestiolae CBS 10118]
TRINITY_DN104610_c0_g2_i1.p1	gi|488475815|ref|WP_002519485.1|	99.102	334	3	0	1	334	29	362	0	665	MULTISPECIES: methyltransferase domain-containing protein [Propionibacteriaceae]<>methyltransferase small domain protein [Propionibacterium acnes HL074PA1]<>methyltransferase small domain protein [Propionibacterium acnes HL110PA1]<>methyltransferase small domain protein [Propionibacterium acnes HL110PA2]<>methyltransferase small domain protein [Propionibacterium acnes HL087PA2]<>methyltransferase…
TRINITY_DN104621_c0_g1_i2.p1	gi|1331166231|ref|XP_023457672.1|	64.477	411	127	4	1	411	832	1223	0	560	Pre-mRNA-splicing factor rse1 [Cercospora beticola]<>Pre-mRNA-splicing factor rse1 [Cercospora beticola]
TRINITY_DN104628_c0_g1_i2.p1	gi|1000489679|gb|KXL49580.1|	54.907	428	153	13	5	416	45	448	7e-121	384	hypothetical protein FE78DRAFT_86002 [Acidomyces richmondensis]<>hypothetical protein M433DRAFT_158612 [Acidomyces richmondensis BFW]
TRINITY_DN104631_c0_g1_i1.p1	gi|1023184796|ref|XP_016291454.1|	73.98	196	44	2	3	198	308	496	6e-91	284	putative carboxylic acid transport protein JEN1 [Kalmanozyma brasiliensis GHG001]<>putative carboxylic acid transport protein JEN1 [Kalmanozyma brasiliensis GHG001]
TRINITY_DN104642_c0_g1_i2.p1	gi|1315183818|gb|PKS00728.1|	65.238	210	52	5	1	198	945	1145	2e-74	254	JmjC domain-containing histone demethylation protein 1 [Cercospora zeina]
TRINITY_DN10464_c0_g1_i1.p1	gi|1315962835|dbj|GAY44895.1|	82.549	510	83	1	13	522	1	504	0	887	hypothetical protein CUMW_085390 [Citrus unshiu]
TRINITY_DN104651_c0_g1_i1.p2	gi|1002251232|ref|XP_015629843.1|	100	351	0	0	1	351	466	816	0	740	PREDICTED: sucrose synthase 1 [Oryza sativa Japonica Group]<>PREDICTED: sucrose synthase 1 [Oryza sativa Japonica Group]<>RecName: Full=Sucrose synthase 1; Short=OsSUS1; AltName: Full=Sucrose synthase 2; Short=RSs2; AltName: Full=Sucrose-UDP glucosyltransferase 1<>sucrose-UDP glucosyltransferase 2 [Oryza sativa Japonica Group]<>sucrose-UDP glucosyltransferase (isoenzyme 2) [Oryza sativa Japonica …
TRINITY_DN104651_c0_g2_i1.p1	gi|937921687|dbj|BAS96604.1|	100	236	0	0	1	236	414	649	2e-173	500	Os06g0194900, partial [Oryza sativa Japonica Group]
TRINITY_DN104664_c0_g1_i1.p1	gi|915694641|ref|XP_013344297.1|	58.051	236	97	1	1	236	760	993	1e-88	292	hypothetical protein AUEXF2481DRAFT_88443 [Aureobasidium subglaciale EXF-2481]<>hypothetical protein AUEXF2481DRAFT_88443 [Aureobasidium subglaciale EXF-2481]
TRINITY_DN104667_c0_g4_i1.p3	gi|738363057|ref|WP_036315341.1|	99.632	272	1	0	1	272	380	651	0	532	DNA polymerase I [Micrococcus luteus]<>DNA-directed DNA polymerase [Micrococcus luteus]
TRINITY_DN10467_c0_g1_i1.p1	gi|568839590|ref|XP_006473764.1|	87.991	433	46	2	3	435	2	428	0	773	PREDICTED: uncharacterized protein LOC102608893 isoform X2 [Citrus sinensis]
TRINITY_DN10467_c0_g1_i11.p1	gi|567885557|ref|XP_006435337.1|	87.473	471	58	1	13	483	104	573	0	874	hypothetical protein CICLE_v10000708mg [Citrus clementina]<>PREDICTED: uncharacterized protein At1g04910 [Citrus sinensis]<>hypothetical protein CICLE_v10000708mg [Citrus clementina]<>hypothetical protein CISIN_1g008229mg [Citrus sinensis]<>hypothetical protein CISIN_1g008229mg [Citrus sinensis]
TRINITY_DN104684_c0_g2_i1.p1	gi|1063884084|ref|XP_017996038.1|	81.6	250	44	2	1	250	758	1005	9e-136	419	Respiration factor 2 [Phialophora attae]<>Respiration factor 2 [Phialophora attae]
TRINITY_DN104685_c0_g2_i1.p3	gi|1072319812|ref|WP_069941871.1|	100	216	0	0	1	216	25	240	2e-146	416	threonylcarbamoyl-AMP synthase [Micrococcus luteus]
TRINITY_DN104699_c0_g1_i3.p1	gi|1190790441|gb|OTA35711.1|	64.755	593	171	10	1	581	370	936	0	734	hypothetical protein BTJ68_04959 [Hortaea werneckii EXF-2000]
TRINITY_DN10469_c0_g1_i7.p1	gi|568879347|ref|XP_006492620.1|	83.187	571	86	4	1	570	1	562	0	888	PREDICTED: dicarboxylate transporter 2.1, chloroplastic [Citrus sinensis]<>hypothetical protein CISIN_1g008532mg [Citrus sinensis]
TRINITY_DN10469_c1_g1_i1.p1	gi|452838432|gb|EME40373.1|	77.626	219	44	3	6	221	31	247	5e-70	223	hypothetical protein DOTSEDRAFT_74990 [Dothistroma septosporum NZE10]
TRINITY_DN1046_c0_g1_i3.p1	gi|568861121|ref|XP_006484055.1|	80.631	444	75	4	1	435	1	442	0	699	PREDICTED: uncharacterized protein LOC102620652 [Citrus sinensis]<>hypothetical protein CUMW_079270 [Citrus unshiu]
TRINITY_DN104701_c0_g1_i1.p1	gi|631381696|ref|XP_007925228.1|	54.87	308	111	6	1	297	111	401	1e-100	310	hypothetical protein MYCFIDRAFT_163421 [Pseudocercospora fijiensis CIRAD86]<>hypothetical protein MYCFIDRAFT_163421 [Pseudocercospora fijiensis CIRAD86]
TRINITY_DN104708_c0_g1_i2.p1	gi|627805893|ref|XP_007676294.1|	64.394	264	83	5	2	258	107	366	3e-116	346	hypothetical protein BAUCODRAFT_70184 [Baudoinia panamericana UAMH 10762]<>hypothetical protein BAUCODRAFT_70184 [Baudoinia panamericana UAMH 10762]
TRINITY_DN104712_c0_g1_i1.p1	gi|627803059|ref|XP_007674877.1|	68.248	274	86	1	2	275	3	275	6e-135	391	hypothetical protein BAUCODRAFT_412048 [Baudoinia panamericana UAMH 10762]<>hypothetical protein BAUCODRAFT_412048 [Baudoinia panamericana UAMH 10762]
TRINITY_DN104713_c0_g1_i1.p1	gi|1000480641|gb|KXL41897.1|	75.52	433	105	1	1	433	1	432	0	690	hypothetical protein FE78DRAFT_34912 [Acidomyces richmondensis]<>hypothetical protein M433DRAFT_6605 [Acidomyces richmondensis BFW]
TRINITY_DN104720_c0_g1_i5.p1	gi|1000484507|gb|KXL45146.1|	70.89	292	75	4	6	291	671	958	3e-135	417	hypothetical protein FE78DRAFT_32012 [Acidomyces richmondensis]<>hypothetical protein M433DRAFT_133 [Acidomyces richmondensis BFW]
TRINITY_DN104723_c0_g1_i12.p1	gi|350534690|ref|NP_001234154.1|	94.715	246	9	1	1	242	1	246	2e-172	483	N-hydroxycinnamoyl-CoA:tyramine N-hydroxycinnamoyl transferase THT7-1 [Solanum lycopersicum]<>N-hydroxycinnamoyl-CoA:tyramine N-hydroxycinnamoyl transferase THT7-1 [Solanum lycopersicum]
TRINITY_DN10472_c0_g1_i11.p1	gi|641843258|gb|KDO62159.1|	79.63	270	53	2	3	272	218	485	2e-127	383	hypothetical protein CISIN_1g0022601mg, partial [Citrus sinensis]<>hypothetical protein CISIN_1g0022601mg, partial [Citrus sinensis]
TRINITY_DN10472_c0_g1_i7.p1	gi|641843258|gb|KDO62159.1|	79.259	270	54	2	3	272	218	485	1e-128	385	hypothetical protein CISIN_1g0022601mg, partial [Citrus sinensis]<>hypothetical protein CISIN_1g0022601mg, partial [Citrus sinensis]
TRINITY_DN104732_c0_g1_i2.p1	gi|1190790383|gb|OTA35653.1|	77.407	540	111	4	61	597	18	549	0	845	hypothetical protein BTJ68_04969 [Hortaea werneckii EXF-2000]
TRINITY_DN104732_c0_g2_i1.p1	gi|1190790383|gb|OTA35653.1|	85.068	221	33	0	2	222	45	265	3e-125	374	hypothetical protein BTJ68_04969 [Hortaea werneckii EXF-2000]
TRINITY_DN10473_c0_g1_i12.p1	gi|567916606|ref|XP_006450309.1|	81.627	664	120	2	1	663	1	663	0	1031	hypothetical protein CICLE_v10007639mg [Citrus clementina]<>hypothetical protein CICLE_v10007639mg [Citrus clementina]
TRINITY_DN10473_c0_g1_i4.p1	gi|567916606|ref|XP_006450309.1|	75.26	384	93	2	1	383	281	663	0	559	hypothetical protein CICLE_v10007639mg [Citrus clementina]<>hypothetical protein CICLE_v10007639mg [Citrus clementina]
TRINITY_DN10473_c0_g1_i5.p1	gi|568859865|ref|XP_006483453.1|	78.834	463	96	2	1	462	202	663	0	721	PREDICTED: two-component response regulator ARR12 isoform X1 [Citrus sinensis]<>hypothetical protein CISIN_1g005465mg [Citrus sinensis]
TRINITY_DN104741_c0_g2_i1.p2	gi|499850388|ref|WP_011531122.1|	99.571	233	1	0	1	233	277	509	2e-156	467	type I DNA topoisomerase [Deinococcus geothermalis]<>DNA topoisomerase I [Deinococcus geothermalis DSM 11300]
TRINITY_DN104747_c0_g1_i1.p1	gi|1172610725|gb|OQO22578.1|	62.642	265	75	9	1	248	475	732	1e-90	291	hypothetical protein B0A51_11841, partial [Rachicladosporium sp. CCFEE 5018]
TRINITY_DN10474_c0_g1_i3.p1	gi|567860826|ref|XP_006423067.1|	86.175	217	27	3	17	230	96	312	1e-122	360	hypothetical protein CICLE_v10029827mg, partial [Citrus clementina]<>hypothetical protein CICLE_v10029827mg, partial [Citrus clementina]
TRINITY_DN104769_c0_g1_i5.p1	gi|568879145|ref|XP_006492537.1|	67.687	294	90	2	1	289	1	294	2e-136	397	PREDICTED: Werner Syndrome-like exonuclease [Citrus sinensis]
TRINITY_DN10476_c0_g1_i15.p1	gi|641829945|gb|KDO49049.1|	69.295	241	67	4	1	238	77	313	5e-99	300	hypothetical protein CISIN_1g0213532mg [Citrus sinensis]
TRINITY_DN10476_c0_g1_i18.p1	gi|641829945|gb|KDO49049.1|	71.924	317	79	5	1	311	1	313	4e-147	425	hypothetical protein CISIN_1g0213532mg [Citrus sinensis]
TRINITY_DN104772_c1_g1_i1.p1	gi|627801541|ref|XP_007674118.1|	60.825	194	62	5	1	190	245	428	3e-46	166	hypothetical protein BAUCODRAFT_391251 [Baudoinia panamericana UAMH 10762]<>hypothetical protein BAUCODRAFT_391251 [Baudoinia panamericana UAMH 10762]
TRINITY_DN104785_c0_g1_i2.p1	gi|1002200660|gb|KXS96510.1|	47.448	529	222	14	2	529	201	674	1e-134	415	hypothetical protein AC578_6299 [Mycosphaerella eumusae]
TRINITY_DN104793_c0_g1_i1.p1	gi|1002264853|ref|XP_015636761.1|	100	278	0	0	13	290	1	278	0	570	PREDICTED: cytochrome b-c1 complex subunit Rieske, mitochondrial [Oryza sativa Japonica Group]<>OSJNBa0039C07.12 [Oryza sativa Japonica Group]<>Os04g0398500 [Oryza sativa Japonica Group]<>H0209H04.2 [Oryza sativa]<>hypothetical protein OsI_15723 [Oryza sativa Indica Group]<>unnamed protein product [Oryza sativa Japonica Group]<>Os04g0398500 [Oryza sativa Japonica Group]
TRINITY_DN10479_c0_g1_i1.p1	gi|568836768|ref|XP_006472405.1|	87.399	619	72	1	1	613	1	619	0	1114	PREDICTED: pentatricopeptide repeat-containing protein At1g09900 [Citrus sinensis]
TRINITY_DN1047_c0_g1_i3.p1	gi|567875233|ref|XP_006430206.1|	89.235	353	36	1	1	353	1	351	0	657	hypothetical protein CICLE_v10012077mg [Citrus clementina]<>hypothetical protein CICLE_v10012077mg [Citrus clementina]<>hypothetical protein CICLE_v10012077mg [Citrus clementina]<>hypothetical protein CICLE_v10012077mg [Citrus clementina]<>hypothetical protein CUMW_005830 [Citrus unshiu]<>hypothetical protein CUMW_005830 [Citrus unshiu]
TRINITY_DN1047_c1_g2_i1.p2	gi|567908477|ref|XP_006446552.1|	92.123	292	23	0	11	302	114	405	0	563	hypothetical protein CICLE_v10014159mg [Citrus clementina]<>hypothetical protein CICLE_v10014159mg [Citrus clementina]<>hypothetical protein CUMW_099800 [Citrus unshiu]
TRINITY_DN1047_c1_g2_i2.p1	gi|567908477|ref|XP_006446552.1|	84.625	800	109	3	1	797	182	970	0	1345	hypothetical protein CICLE_v10014159mg [Citrus clementina]<>hypothetical protein CICLE_v10014159mg [Citrus clementina]<>hypothetical protein CUMW_099800 [Citrus unshiu]
TRINITY_DN104801_c0_g2_i1.p1	gi|953454623|ref|XP_014570864.1|	71.429	203	58	0	1	203	833	1035	5e-98	315	hypothetical protein L969DRAFT_44419 [Mixia osmundae IAM 14324]<>hypothetical protein L969DRAFT_44419 [Mixia osmundae IAM 14324]
TRINITY_DN104821_c0_g1_i1.p1	gi|757323312|gb|KIR29387.1|	40.53	264	98	7	4	266	204	409	3e-46	170	phosphotransferase enzyme family protein [Cryptococcus gattii VGII LA55]<>phosphotransferase enzyme family protein [Cryptococcus gattii VGII CBS 10090]<>phosphotransferase enzyme family protein [Cryptococcus gattii VGII 2001/935-1]
TRINITY_DN10482_c0_g1_i3.p1	gi|1315967696|dbj|GAY40013.1|	75.885	593	133	4	3	589	5	593	0	831	hypothetical protein CUMW_048790 [Citrus unshiu]
TRINITY_DN104831_c0_g1_i1.p1	gi|1250153734|ref|XP_022617054.1|	74.299	214	42	3	1	205	123	332	9e-104	314	sequestosome-1 isoform X5 [Seriola dumerili]
TRINITY_DN104834_c0_g1_i1.p1	gi|227079456|gb|EEI17419.1|	97.748	222	5	0	1	222	1	222	8e-153	435	hypothetical protein HMPREF0298_0725 [Corynebacterium lipophiloflavum DSM 44291]
TRINITY_DN104835_c0_g1_i1.p1	gi|1200890105|emb|SMY19296.1|	65.558	421	139	3	1	420	1	416	0	594	unnamed protein product [Zymoseptoria tritici ST99CH_1A5]
TRINITY_DN104845_c0_g1_i1.p1	gi|641842541|gb|KDO61446.1|	92.542	295	22	0	1	295	65	359	0	571	hypothetical protein CISIN_1g018249mg [Citrus sinensis]
TRINITY_DN104847_c0_g1_i1.p1	gi|567870935|ref|XP_006428089.1|	88	225	27	0	2	226	445	669	1e-139	418	hypothetical protein CICLE_v10027512mg [Citrus clementina]<>PREDICTED: pentatricopeptide repeat-containing protein At2g22070 [Citrus sinensis]<>PREDICTED: pentatricopeptide repeat-containing protein At2g22070 [Citrus sinensis]<>hypothetical protein CICLE_v10027512mg [Citrus clementina]
TRINITY_DN104849_c0_g1_i1.p1	gi|525972194|ref|YP_008239737.1|	96.619	769	26	0	1	769	1	769	0	1476	tail tape measure protein [Salmonella phage Jersey]<>tail tape measure protein [Salmonella phage Jersey]
TRINITY_DN104849_c0_g2_i1.p1	gi|525972190|ref|YP_008239733.1|	99.468	376	2	0	1	376	1	376	0	775	hypothetical protein Jersey_24 [Salmonella phage Jersey]<>hypothetical protein Jersey_24 [Salmonella phage Jersey]
TRINITY_DN10486_c0_g1_i1.p1	gi|567875411|ref|XP_006430295.1|	70.293	239	63	3	1	235	5	239	7e-94	302	hypothetical protein CICLE_v10010952mg [Citrus clementina]<>hypothetical protein CICLE_v10010952mg [Citrus clementina]
TRINITY_DN10486_c0_g1_i6.p1	gi|641842122|gb|KDO61030.1|	67.023	561	136	6	1	550	188	710	0	657	hypothetical protein CISIN_1g001465mg [Citrus sinensis]
TRINITY_DN104872_c0_g2_i1.p1	gi|353523894|gb|AER08707.1|	83.871	248	34	2	22	269	1	242	2e-154	441	mitochondrial succinate dehydrogenase subunit B [Zymoseptoria tritici]
TRINITY_DN104886_c0_g2_i3.p1	gi|1271952052|emb|CZT23677.1|	38.172	930	447	23	4	909	541	1366	2e-176	557	uncharacterized protein RCC_09391 [Ramularia collo-cygni]
TRINITY_DN104896_c0_g1_i1.p1	gi|567866273|ref|XP_006425759.1|	80.066	301	59	1	1	301	171	470	2e-151	446	hypothetical protein CICLE_v10027414mg [Citrus clementina]<>PREDICTED: protein LYK5-like [Citrus sinensis]<>hypothetical protein CICLE_v10027414mg [Citrus clementina]
TRINITY_DN1048_c0_g1_i17.p1	gi|567875721|ref|XP_006430450.1|	80.296	675	129	4	1	671	1	675	0	1101	hypothetical protein CICLE_v10011228mg [Citrus clementina]<>hypothetical protein CICLE_v10011228mg [Citrus clementina]
TRINITY_DN1048_c0_g1_i20.p1	gi|567875721|ref|XP_006430450.1|	81.926	675	120	2	1	673	1	675	0	1143	hypothetical protein CICLE_v10011228mg [Citrus clementina]<>hypothetical protein CICLE_v10011228mg [Citrus clementina]
TRINITY_DN104904_c0_g1_i1.p1	gi|627802123|ref|XP_007674409.1|	77.434	226	51	0	1	226	545	770	3e-120	368	hypothetical protein BAUCODRAFT_32137 [Baudoinia panamericana UAMH 10762]<>hypothetical protein BAUCODRAFT_32137 [Baudoinia panamericana UAMH 10762]
TRINITY_DN104907_c0_g1_i1.p1	gi|627815595|ref|XP_007681145.1|	73.592	568	129	6	1	561	196	749	0	867	hypothetical protein BAUCODRAFT_299626 [Baudoinia panamericana UAMH 10762]<>hypothetical protein BAUCODRAFT_299626 [Baudoinia panamericana UAMH 10762]
TRINITY_DN104909_c0_g1_i1.p1	gi|308510959|ref|XP_003117662.1|	83.575	207	34	0	1	207	135	341	3e-122	358	CRE-GPD-3 protein [Caenorhabditis remanei]<>CRE-GPD-3 protein [Caenorhabditis remanei]
TRINITY_DN104922_c0_g1_i1.p1	gi|488482459|ref|WP_002526129.1|	100	281	0	0	1	281	122	402	0	557	MULTISPECIES: formimidoylglutamate deiminase [Propionibacteriaceae]<>putative formimidoylglutamate deiminase [Propionibacterium acnes HL110PA1]<>putative formimidoylglutamate deiminase [Propionibacterium acnes HL110PA2]<>putative formimidoylglutamate deiminase [Propionibacterium acnes HL086PA1]<>putative formimidoylglutamate deiminase [Propionibacterium acnes HL082PA1]<>putative formimidoylglutam…
TRINITY_DN104923_c0_g2_i1.p1	gi|1063868294|ref|XP_018004147.1|	77.57	214	43	2	6	219	1	209	1e-111	327	hypothetical protein AB675_6349 [Phialophora attae]<>hypothetical protein AB675_6349 [Phialophora attae]
TRINITY_DN104924_c0_g1_i2.p1	gi|1092788304|ref|WP_070709499.1|	98.106	264	5	0	1	264	64	327	0	543	3,4-dihydroxyphenylacetate 2,3-dioxygenase [Micrococcus sp. HMSC31B01]<>3,4-dihydroxyphenylacetate 2,3-dioxygenase [Micrococcus sp. HMSC31B01]
TRINITY_DN104927_c0_g2_i1.p1	gi|1101987813|ref|WP_071537771.1|	100	206	0	0	1	206	318	523	3e-148	431	DDE transposase [Pseudomonas aeruginosa]<>DDE transposase [Pseudomonas aeruginosa]<>DDE transposase [Pseudomonas aeruginosa]<>DDE transposase [Alishewanella sp. 34-51-39]
TRINITY_DN104927_c0_g3_i2.p1	gi|1101987813|ref|WP_071537771.1|	100	303	0	0	9	311	1	303	0	628	DDE transposase [Pseudomonas aeruginosa]<>DDE transposase [Pseudomonas aeruginosa]<>DDE transposase [Pseudomonas aeruginosa]<>DDE transposase [Alishewanella sp. 34-51-39]
TRINITY_DN10492_c0_g1_i21.p1	gi|567902452|ref|XP_006443714.1|	80.328	366	72	0	1	366	38	403	0	612	hypothetical protein CICLE_v10020430mg [Citrus clementina]<>PREDICTED: ribokinase-like isoform X2 [Citrus sinensis]<>hypothetical protein CICLE_v10020430mg [Citrus clementina]
TRINITY_DN104934_c0_g1_i1.p1	gi|1190353621|pdb|5JPO|A	100	206	0	0	1	206	3	208	2e-152	430	Chain A, Complex Structure Of Human Elongation Factor 1b Gamma Gst-liked Domain And Delta N-terminal Domain<>Chain B, Complex Structure Of Human Elongation Factor 1b Gamma Gst-liked Domain And Delta N-terminal Domain<>Chain C, Complex Structure Of Human Elongation Factor 1b Gamma Gst-liked Domain And Delta N-terminal Domain<>Chain D, Complex Structure Of Human Elongation Factor 1b Gamma Gst-liked…
TRINITY_DN10493_c0_g1_i1.p1	gi|1315945394|dbj|GAY62188.1|	81.988	322	57	1	32	353	1	321	0	558	hypothetical protein CUMW_215820 [Citrus unshiu]
TRINITY_DN10493_c1_g1_i1.p1	gi|1217025918|ref|XP_021652705.1|	72.603	219	40	4	1	204	1	214	9e-107	314	calmodulin-like protein 3 [Hevea brasiliensis]
TRINITY_DN104941_c0_g1_i1.p1	gi|1160334839|emb|CVI64320.1|	94.811	212	11	0	11	222	1	212	1e-146	418	transposase (fragment) [Agrobacterium genomosp. 7 str. NCPPB 1641]
TRINITY_DN104941_c0_g3_i4.p1	gi|738822688|ref|WP_036712893.1|	94.97	338	17	0	1	338	173	510	0	671	IS21 family transposase [Paracoccus sanguinis]<>transposase [Paracoccus sanguinis]
TRINITY_DN104941_c0_g4_i1.p3	gi|737227680|ref|WP_035212023.1|	97.348	264	7	0	17	280	1	264	0	531	ATP-binding protein [Agrobacterium tumefaciens]<>ATP-binding protein [Agrobacterium tumefaciens]<>ATP-binding protein [Agrobacterium tumefaciens]
TRINITY_DN104941_c0_g4_i1.p1	gi|736802353|ref|WP_034804397.1|	91.582	297	25	0	1	297	214	510	0	567	IS21 family transposase [Ensifer adhaerens]<>transposase [Ensifer adhaerens]<>transposase [Ensifer adhaerens]<>transposase [Ensifer adhaerens]<>transposase [Ensifer adhaerens]<>transposase (plasmid) [Ensifer adhaerens]
TRINITY_DN104942_c0_g1_i1.p3	gi|627811035|ref|XP_007678865.1|	83.333	216	36	0	1	216	356	571	5e-136	402	hypothetical protein BAUCODRAFT_150031 [Baudoinia panamericana UAMH 10762]<>hypothetical protein BAUCODRAFT_150031 [Baudoinia panamericana UAMH 10762]
TRINITY_DN104944_c0_g1_i1.p1	gi|1000482508|gb|KXL43482.1|	59.259	351	131	5	2	345	1	346	1e-143	419	hypothetical protein FE78DRAFT_72516 [Acidomyces richmondensis]<>hypothetical protein M433DRAFT_135782 [Acidomyces richmondensis BFW]
TRINITY_DN10494_c0_g1_i3.p1	gi|568845896|ref|XP_006476800.1|	67.34	1188	332	13	1	1182	1	1138	0	1567	PREDICTED: uncharacterized protein LOC102625347 [Citrus sinensis]
TRINITY_DN10494_c0_g1_i4.p1	gi|568845896|ref|XP_006476800.1|	65.741	1188	318	14	1	1149	1	1138	0	1508	PREDICTED: uncharacterized protein LOC102625347 [Citrus sinensis]
TRINITY_DN104955_c0_g1_i1.p2	gi|1002228813|ref|XP_015640321.1|	100	227	0	0	1	227	1	227	8e-167	468	PREDICTED: probable glutathione S-transferase [Oryza sativa Japonica Group]<>putative glutathione S-transferase [Oryza sativa Japonica Group]<>hypothetical protein OsI_05200 [Oryza sativa Indica Group]<>hypothetical protein OsJ_04763 [Oryza sativa Japonica Group]<>Os01g0949850 [Oryza sativa Japonica Group]
TRINITY_DN104955_c0_g2_i1.p2	gi|1002298354|ref|XP_015612592.1|	98.246	228	4	0	1	228	1	228	2e-161	454	PREDICTED: probable glutathione S-transferase GSTU1 [Oryza sativa Japonica Group]<>putative glutathione S-transferase OsGSTU5 [Oryza sativa Japonica Group]<>putative GST6 protein [Oryza sativa Japonica Group]<>putative GST6 protein [Oryza sativa Japonica Group]<>hypothetical protein OsI_31090 [Oryza sativa Indica Group]<>hypothetical protein OsJ_29101 [Oryza sativa Japonica Group]<>unnamed protei…
TRINITY_DN104966_c0_g1_i1.p1	gi|1216987846|ref|XP_021690921.1|	75.787	413	74	3	1	391	1	409	0	608	metal tolerance protein 1-like [Hevea brasiliensis]
TRINITY_DN104972_c0_g1_i1.p1	gi|460367232|ref|XP_004229479.1|	98.585	212	2	1	1	211	1	212	1e-149	422	PREDICTED: uncharacterized protein LOC101268511 [Solanum lycopersicum]
TRINITY_DN10497_c0_g1_i3.p1	gi|1269880499|ref|XP_022750885.1|	76.681	476	101	3	33	508	36	501	0	745	aldehyde dehydrogenase family 3 member I1, chloroplastic-like isoform X4 [Durio zibethinus]
TRINITY_DN10497_c0_g1_i32.p1	gi|1315959683|dbj|GAY48214.1|	76.923	559	112	5	1	558	1	543	0	844	hypothetical protein CUMW_110030 [Citrus unshiu]
TRINITY_DN104982_c0_g1_i1.p1	gi|627814047|ref|XP_007680371.1|	68.773	269	58	4	1	246	106	371	1e-124	367	hypothetical protein BAUCODRAFT_38300 [Baudoinia panamericana UAMH 10762]<>hypothetical protein BAUCODRAFT_38300 [Baudoinia panamericana UAMH 10762]
TRINITY_DN104982_c0_g1_i2.p1	gi|627814047|ref|XP_007680371.1|	72.119	269	69	2	1	266	106	371	7e-139	404	hypothetical protein BAUCODRAFT_38300 [Baudoinia panamericana UAMH 10762]<>hypothetical protein BAUCODRAFT_38300 [Baudoinia panamericana UAMH 10762]
TRINITY_DN104989_c1_g2_i3.p1	gi|896559660|ref|WP_049458485.1|	97.541	244	6	0	1	244	194	437	1e-169	486	CoA-acylating methylmalonate-semialdehyde dehydrogenase [Stenotrophomonas maltophilia]
TRINITY_DN10498_c0_g1_i2.p1	gi|1217004120|ref|XP_021641448.1|	75.286	437	77	16	1	431	11	422	0	599	transcription factor FAMA-like isoform X1 [Hevea brasiliensis]
TRINITY_DN10499_c0_g1_i38.p1	gi|568838761|ref|XP_006473373.1|	89.104	413	45	0	1	413	138	550	0	776	PREDICTED: uncharacterized protein LOC102624674 [Citrus sinensis]
TRINITY_DN1049_c0_g1_i5.p1	gi|568856034|ref|XP_006481595.1|	81.092	952	174	3	4	952	11	959	0	1552	PREDICTED: receptor protein kinase TMK1-like [Citrus sinensis]
TRINITY_DN104_c0_g1_i16.p1	gi|567918820|ref|XP_006451416.1|	65.766	222	76	0	9	230	10	231	3e-84	269	hypothetical protein CICLE_v10007935mg [Citrus clementina]<>PREDICTED: uncharacterized protein LOC102620155 [Citrus sinensis]<>hypothetical protein CICLE_v10007935mg [Citrus clementina]<>hypothetical protein CUMW_126780 [Citrus unshiu]
TRINITY_DN104_c0_g1_i19.p1	gi|567918820|ref|XP_006451416.1|	70.225	534	158	1	9	542	10	542	0	657	hypothetical protein CICLE_v10007935mg [Citrus clementina]<>PREDICTED: uncharacterized protein LOC102620155 [Citrus sinensis]<>hypothetical protein CICLE_v10007935mg [Citrus clementina]<>hypothetical protein CUMW_126780 [Citrus unshiu]
TRINITY_DN105006_c0_g1_i1.p2	gi|1248965688|ref|XP_022509505.1|	45.902	244	121	9	1	237	1	240	1e-55	187	hypothetical protein AYO21_08285 [Fonsecaea monophora]<>hypothetical protein AYO21_08285 [Fonsecaea monophora]
TRINITY_DN105019_c0_g2_i1.p1	gi|1028891604|gb|OAK93879.1|	78.761	226	40	5	1	221	83	305	7e-97	294	hypothetical protein IQ06DRAFT_298849 [Stagonospora sp. SRC1lsM3a]
TRINITY_DN10501_c0_g1_i1.p2	gi|452846247|gb|EME48180.1|	66.055	218	68	3	10	227	1	212	2e-95	286	hypothetical protein DOTSEDRAFT_69951 [Dothistroma septosporum NZE10]
TRINITY_DN105023_c0_g1_i2.p1	gi|630971596|ref|XP_007882206.1|	55.495	364	134	8	14	372	253	593	3e-118	365	hypothetical protein PFL1_06474 [Anthracocystis flocculosa PF-1]<>hypothetical protein PFL1_06474 [Anthracocystis flocculosa PF-1]
TRINITY_DN105029_c0_g1_i2.p3	gi|1271958963|emb|CZT17156.1|	71.174	281	68	3	1	280	102	370	3e-132	388	related to syntaxin [Ramularia collo-cygni]
TRINITY_DN105047_c0_g1_i3.p1	gi|1271959828|emb|CZT16374.1|	80.896	424	80	1	8	431	5	427	0	719	related to L-galactose dehydrogenase (L-GalDH) [Ramularia collo-cygni]
TRINITY_DN105059_c0_g1_i1.p1	gi|915039857|ref|XP_013268629.1|	75.182	274	68	0	1	274	480	753	3e-147	439	catalase-peroxidase [Rhinocladiella mackenziei CBS 650.93]<>catalase-peroxidase [Rhinocladiella mackenziei CBS 650.93]
TRINITY_DN105065_c0_g1_i3.p1	gi|1002198610|gb|KXS94678.1|	46.215	251	126	4	17	262	12	258	9e-70	226	hypothetical protein AC578_10086 [Mycosphaerella eumusae]
TRINITY_DN105073_c0_g1_i1.p1	gi|567891711|ref|XP_006438376.1|	57.98	307	101	6	1	301	122	406	7e-105	322	hypothetical protein CICLE_v10033428mg [Citrus clementina]<>hypothetical protein CICLE_v10033428mg [Citrus clementina]
TRINITY_DN10508_c0_g1_i12.p1	gi|1130838978|dbj|GAV79567.1|	89.076	238	26	0	1	238	1	238	4e-161	454	Synaptobrevin domain-containing protein/Longin domain-containing protein [Cephalotus follicularis]
TRINITY_DN105092_c0_g1_i1.p1	gi|452839454|gb|EME41393.1|	44.567	635	298	19	1	599	46	662	2e-134	416	hypothetical protein DOTSEDRAFT_73722 [Dothistroma septosporum NZE10]
TRINITY_DN10510_c0_g1_i32.p1	gi|567858530|ref|XP_006421948.1|	91.216	740	63	2	15	753	1	739	0	1395	hypothetical protein CICLE_v10004414mg [Citrus clementina]<>PREDICTED: cleavage and polyadenylation specificity factor subunit 2 isoform X1 [Citrus sinensis]<>hypothetical protein CICLE_v10004414mg [Citrus clementina]<>hypothetical protein CISIN_1g004656mg [Citrus sinensis]<>hypothetical protein CUMW_057150 [Citrus unshiu]
TRINITY_DN10511_c0_g1_i19.p1	gi|568874061|ref|XP_006490140.1|	80.624	1058	205	0	1	1058	1	1058	0	1736	PREDICTED: structural maintenance of chromosomes protein 6B-like [Citrus sinensis]
TRINITY_DN10511_c0_g1_i3.p1	gi|568874061|ref|XP_006490140.1|	78.401	1088	205	1	1	1088	1	1058	0	1722	PREDICTED: structural maintenance of chromosomes protein 6B-like [Citrus sinensis]
TRINITY_DN105125_c0_g1_i1.p1	gi|1002205026|gb|KXT00620.1|	65.158	221	72	1	1	221	360	575	3e-74	253	hypothetical protein AC578_3149 [Mycosphaerella eumusae]
TRINITY_DN10512_c0_g1_i23.p1	gi|1315946712|dbj|GAY60935.1|	72.986	422	82	2	36	436	1	411	0	612	hypothetical protein CUMW_205920 [Citrus unshiu]<>hypothetical protein CUMW_205920 [Citrus unshiu]
TRINITY_DN10512_c0_g1_i3.p1	gi|1315946712|dbj|GAY60935.1|	75.829	422	91	1	36	457	1	411	0	653	hypothetical protein CUMW_205920 [Citrus unshiu]<>hypothetical protein CUMW_205920 [Citrus unshiu]
TRINITY_DN105131_c0_g1_i1.p2	gi|1002217361|gb|KXT12363.1|	78.222	225	39	3	1	217	1526	1748	4e-113	364	hypothetical protein AC579_590 [Pseudocercospora musae]
TRINITY_DN105165_c0_g1_i1.p1	gi|460400830|ref|XP_004245935.1|	100	400	0	0	1	400	1	400	0	831	PREDICTED: phosphoribulokinase, chloroplastic [Solanum lycopersicum]
TRINITY_DN105169_c0_g2_i2.p2	gi|1045441337|gb|OCF35484.1|	89.062	384	42	0	1	384	63	446	0	702	tubulin alpha-1A chain [Kwoniella heveanensis BCC8398]<>tubulin alpha-1A chain [Kwoniella heveanensis CBS 569]
TRINITY_DN10516_c0_g1_i17.p1	gi|1063458208|ref|XP_007051497.2|	73.741	278	66	5	1	277	12	283	2e-138	400	PREDICTED: dof zinc finger protein DOF2.5 isoform X2 [Theobroma cacao]
TRINITY_DN105170_c0_g1_i1.p1	gi|1028901887|gb|OAL04138.1|	89.811	265	27	0	1	265	88	352	7e-164	467	GroES-like protein [Stagonospora sp. SRC1lsM3a]
TRINITY_DN105180_c0_g1_i4.p1	gi|452000983|gb|EMD93443.1|	88.78	205	23	0	1	205	1	205	9e-130	378	hypothetical protein COCHEDRAFT_1171155 [Bipolaris maydis C5]
TRINITY_DN10519_c0_g1_i19.p1	gi|1269864018|ref|XP_022741805.1|	57.271	447	149	12	1	414	1	438	2e-133	399	uncharacterized protein LOC111293245 [Durio zibethinus]
TRINITY_DN10519_c0_g1_i26.p1	gi|1269864018|ref|XP_022741805.1|	56.57	449	151	15	1	416	1	438	7e-124	375	uncharacterized protein LOC111293245 [Durio zibethinus]
TRINITY_DN105202_c0_g1_i1.p1	gi|1002221829|gb|KXT16708.1|	31.044	364	183	14	3	336	867	1192	4e-19	99.4	hypothetical protein AC579_5263 [Pseudocercospora musae]
TRINITY_DN105214_c0_g1_i1.p1	gi|1002203021|gb|KXS98711.1|	50.904	332	118	8	1	312	1	307	2e-87	273	hypothetical protein AC578_10490 [Mycosphaerella eumusae]
TRINITY_DN105217_c0_g4_i2.p3	gi|738363184|ref|WP_036315466.1|	91.111	225	20	0	1	225	248	472	7e-142	414	L-serine ammonia-lyase [Micrococcus luteus]<>L-serine ammonia-lyase [Micrococcus luteus]
TRINITY_DN105232_c0_g1_i10.p1	gi|985437767|ref|XP_015383397.1|	80.298	604	117	1	1	602	160	763	0	1016	PREDICTED: putative pentatricopeptide repeat-containing protein At2g02150 [Citrus sinensis]
TRINITY_DN105233_c0_g1_i1.p1	gi|227080141|gb|EEI18104.1|	98.34	241	4	0	1	241	91	331	4e-169	488	LGFP repeat protein [Corynebacterium lipophiloflavum DSM 44291]
TRINITY_DN105246_c0_g1_i1.p1	gi|1101830166|ref|XP_019010298.1|	73.004	263	70	1	1	262	93	355	7e-140	406	voltage-gated potassium channel beta-2 subunit [Kwoniella pini CBS 10737]<>voltage-gated potassium channel beta-2 subunit [Kwoniella pini CBS 10737]
TRINITY_DN105249_c0_g1_i1.p1	gi|1000482277|gb|KXL43302.1|	81.383	564	101	2	1	564	392	951	0	934	hypothetical protein FE78DRAFT_92783 [Acidomyces richmondensis]<>hypothetical protein M433DRAFT_156149 [Acidomyces richmondensis BFW]
TRINITY_DN105249_c0_g1_i1.p2	gi|1190782803|gb|OTA28216.1|	56.649	376	134	14	4	370	261	616	6e-120	375	hypothetical protein BTJ68_10632 [Hortaea werneckii EXF-2000]
TRINITY_DN10524_c0_g1_i1.p1	gi|567858456|ref|XP_006421911.1|	72.137	262	73	0	1	262	340	601	9e-116	359	hypothetical protein CICLE_v10004257mg [Citrus clementina]<>hypothetical protein CICLE_v10004257mg [Citrus clementina]
TRINITY_DN10525_c0_g1_i29.p1	gi|508707232|gb|EOX99128.1|	57.031	384	126	11	2	349	6	386	2e-133	394	Peptidoglycan-binding LysM domain-containing protein, putative isoform 1 [Theobroma cacao]
TRINITY_DN105263_c0_g1_i1.p1	gi|1172612780|gb|OQO24186.1|	59.339	514	191	5	1	502	41	548	0	622	hypothetical protein B0A51_07824 [Rachicladosporium sp. CCFEE 5018]
TRINITY_DN10526_c0_g1_i10.p1	gi|641838552|gb|KDO57493.1|	75.77	714	122	7	29	739	13	678	0	1052	hypothetical protein CISIN_1g041755mg, partial [Citrus sinensis]
TRINITY_DN105271_c0_g2_i3.p1	gi|488469041|ref|WP_002512711.1|	99.707	341	1	0	1	341	55	395	0	687	MULTISPECIES: mannose-6-phosphate isomerase, class I [Propionibacteriaceae]<>mannose-6-phosphate isomerase, class I [Propionibacterium acnes J139]<>mannose-6-phosphate isomerase, class I [Propionibacterium acnes HL082PA2]<>mannose-6-phosphate isomerase, class I [Propionibacterium acnes HL110PA3]<>mannose-6-phosphate isomerase, class I [Propionibacterium acnes HL110PA4]<>mannose-6-phosphate isomer…
TRINITY_DN105271_c0_g5_i1.p1	gi|327456322|gb|EGF02977.1|	100	228	0	0	2	229	88	315	9e-165	479	DNA gyrase, B subunit [Propionibacterium acnes HL083PA2]
TRINITY_DN10527_c0_g1_i2.p1	gi|641859877|gb|KDO78567.1|	79.077	325	68	0	1	325	4	328	0	514	hypothetical protein CISIN_1g020292mg [Citrus sinensis]
TRINITY_DN105280_c0_g1_i1.p1	gi|488475527|ref|WP_002519197.1|	100	220	0	0	1	220	1	220	8e-155	437	MULTISPECIES: ABC transporter ATP-binding protein [Propionibacteriaceae]<>ABC transporter, ATP-binding protein [Propionibacterium acnes SK137]<>ABC transporter, ATP-binding protein [Propionibacterium acnes HL013PA1]<>ABC transporter, ATP-binding protein [Propionibacterium acnes HL074PA1]<>ABC transporter, ATP-binding protein [Propionibacterium acnes HL087PA2]<>ABC transporter, ATP-binding protein…
TRINITY_DN105297_c0_g1_i1.p1	gi|343426268|emb|CBQ69799.1|	65.094	212	70	1	1	208	236	447	6e-96	296	related to BNA3-Arylformamidase [Sporisorium reilianum SRZ2]
TRINITY_DN105298_c0_g1_i2.p1	gi|1190787503|gb|OTA32818.1|	82.5	240	35	3	1	240	1	233	1e-130	398	hypothetical protein BTJ68_06819 [Hortaea werneckii EXF-2000]
TRINITY_DN1052_c0_g1_i17.p1	gi|641860146|gb|KDO78835.1|	91.603	262	22	0	1	262	1	262	1e-179	503	hypothetical protein CISIN_1g024173mg [Citrus sinensis]
TRINITY_DN10530_c0_g1_i2.p1	gi|1190777609|gb|OTA23514.1|	41.109	523	273	7	13	535	1	488	3e-114	356	hypothetical protein BTJ68_13397 [Hortaea werneckii EXF-2000]
TRINITY_DN105339_c0_g1_i1.p1	gi|1190791342|gb|OTA36600.1|	56.356	236	91	6	9	238	811	1040	2e-67	234	hypothetical protein BTJ68_02891 [Hortaea werneckii EXF-2000]
TRINITY_DN105345_c0_g1_i2.p1	gi|1066296253|ref|XP_018030560.1|	66.445	301	97	1	3	299	1	301	2e-148	427	NAD-P-binding protein [Paraphaeosphaeria sporulosa]<>NAD-P-binding protein [Paraphaeosphaeria sporulosa]
TRINITY_DN10534_c0_g1_i4.p1	gi|326526297|dbj|BAJ97165.1|	89.106	358	39	0	8	365	485	842	0	691	predicted protein [Hordeum vulgare subsp. vulgare]
TRINITY_DN10534_c1_g1_i10.p1	gi|1028527689|gb|OAJ01439.1|	86.638	464	62	0	1	464	379	842	0	858	Elongation factor 2 [Tilletia indica]<>Elongation factor 2 [Tilletia walkeri]
TRINITY_DN10535_c0_g1_i4.p1	gi|567903250|ref|XP_006444113.1|	82.329	249	44	0	1	249	1	249	4e-147	419	hypothetical protein CICLE_v10021857mg [Citrus clementina]<>PREDICTED: uncharacterized protein LOC102621287 isoform X2 [Citrus sinensis]<>hypothetical protein CICLE_v10021857mg [Citrus clementina]
TRINITY_DN105389_c0_g1_i1.p1	gi|1190793670|gb|OTA38906.1|	68.326	221	53	7	1	207	73	290	5e-89	272	hypothetical protein BTJ68_01406 [Hortaea werneckii EXF-2000]
TRINITY_DN10539_c0_g1_i2.p1	gi|657958855|ref|XP_008370967.1|	72.199	241	57	3	15	247	32	270	7e-99	298	PREDICTED: heavy metal-associated isoprenylated plant protein 3-like [Malus domestica]<>PREDICTED: heavy metal-associated isoprenylated plant protein 3-like [Malus domestica]
TRINITY_DN10539_c0_g1_i3.p1	gi|1130860556|dbj|GAV59851.1|	66.807	238	72	2	25	261	32	263	9e-94	285	HMA domain-containing protein [Cephalotus follicularis]
TRINITY_DN1053_c0_g1_i1.p1	gi|1315963132|dbj|GAY44797.1|	80.808	396	75	1	1	396	1	395	0	662	hypothetical protein CUMW_084600 [Citrus unshiu]
TRINITY_DN105400_c0_g1_i1.p1	gi|557727763|dbj|GAD93603.1|	29.197	274	161	8	1	272	1324	1566	5e-19	97.1	RecQ family helicase MusN [Byssochlamys spectabilis No. 5]
TRINITY_DN105402_c0_g1_i1.p1	gi|1190792053|gb|OTA37303.1|	45.082	244	101	9	3	229	91	318	1e-49	176	hypothetical protein BTJ68_03028 [Hortaea werneckii EXF-2000]
TRINITY_DN105406_c0_g1_i1.p1	gi|627813057|ref|XP_007679876.1|	66.238	311	101	3	5	312	133	442	2e-145	426	hypothetical protein BAUCODRAFT_38008 [Baudoinia panamericana UAMH 10762]<>hypothetical protein BAUCODRAFT_38008 [Baudoinia panamericana UAMH 10762]
TRINITY_DN105412_c0_g1_i1.p1	gi|1002210046|gb|KXT05479.1|	49.817	273	93	9	11	258	297	550	2e-66	226	hypothetical protein AC578_10992 [Mycosphaerella eumusae]
TRINITY_DN105418_c0_g1_i1.p1	gi|631392212|ref|XP_007930486.1|	52.191	251	109	4	1	242	213	461	8e-74	240	glycoside hydrolase family 72 protein, partial [Pseudocercospora fijiensis CIRAD86]<>glycoside hydrolase family 72 protein, partial [Pseudocercospora fijiensis CIRAD86]
TRINITY_DN105422_c0_g1_i1.p1	gi|1030137671|ref|XP_016760445.1|	66.415	265	88	1	8	272	711	974	4e-120	377	GARP complex component [Sphaerulina musiva SO2202]<>GARP complex component [Sphaerulina musiva SO2202]
TRINITY_DN10542_c0_g1_i1.p1	gi|1204923403|ref|XP_021294690.1|	59.13	460	131	9	7	415	18	471	6e-157	460	transcription factor bHLH87 isoform X1 [Herrania umbratica]<>transcription factor bHLH87 isoform X1 [Herrania umbratica]
TRINITY_DN10542_c0_g1_i11.p1	gi|1204923403|ref|XP_021294690.1|	57.94	466	140	11	7	426	18	473	7e-157	461	transcription factor bHLH87 isoform X1 [Herrania umbratica]<>transcription factor bHLH87 isoform X1 [Herrania umbratica]
TRINITY_DN105445_c0_g1_i1.p1	gi|1200892929|emb|SMY22118.1|	60.084	238	84	4	1	238	572	798	4e-90	296	unnamed protein product [Zymoseptoria tritici ST99CH_1A5]<>unnamed protein product [Zymoseptoria tritici ST99CH_3D1]
TRINITY_DN105447_c0_g1_i1.p2	gi|1002291419|ref|XP_015650053.1|	99.728	368	1	0	1	368	1	368	0	757	PREDICTED: flavone 3'-O-methyltransferase 1 [Oryza sativa Japonica Group]<>RecName: Full=Flavone 3'-O-methyltransferase 1; Short=OsOMT1; AltName: Full=Acetylserotonin O-methyltransferase COMT; AltName: Full=Caffeate O-methyltransferase 1; Short=OsCOMT1; AltName: Full=OsCOMT; AltName: Full=Quercetin 3'-O-methyltransferase 1; Flags: Precursor<>putative Caffeic acid 3-O-methyltransferase [Oryza sati…
TRINITY_DN10544_c0_g1_i6.p1	gi|567860194|ref|XP_006422751.1|	59.817	545	188	11	1	538	1	521	0	569	hypothetical protein CICLE_v10028208mg [Citrus clementina]<>hypothetical protein CICLE_v10028208mg [Citrus clementina]
TRINITY_DN105457_c0_g1_i1.p1	gi|1172619894|gb|OQO30144.1|	54.397	614	229	18	9	606	1	579	0	600	hypothetical protein B0A51_04532 [Rachicladosporium sp. CCFEE 5018]
TRINITY_DN105483_c0_g2_i2.p1	gi|1002215802|gb|KXT10884.1|	61.751	217	71	4	1	217	67	271	1e-78	246	hypothetical protein AC579_9857 [Pseudocercospora musae]
TRINITY_DN105494_c0_g1_i1.p1	gi|1228963839|ref|XP_022045226.1|	96.981	265	7	1	1	264	45	309	0	517	heterogeneous nuclear ribonucleoprotein A/B-like [Acanthochromis polyacanthus]<>heterogeneous nuclear ribonucleoprotein A/B [Amphiprion ocellaris]
TRINITY_DN105501_c0_g1_i1.p1	gi|1271952919|emb|CZT22904.1|	66.866	670	206	8	1	657	231	897	0	926	uncharacterized protein RCC_08611 [Ramularia collo-cygni]
TRINITY_DN105502_c0_g1_i1.p1	gi|1002210234|gb|KXT05658.1|	96.421	447	16	0	1	447	1	447	0	884	hypothetical protein AC578_5602 [Mycosphaerella eumusae]
TRINITY_DN105507_c0_g1_i1.p1	gi|1325535623|gb|PMD18972.1|	41.15	226	84	7	1	217	1	186	1e-17	88.6	hypothetical protein NA56DRAFT_647439 [Pezoloma ericae]
TRINITY_DN105515_c0_g2_i1.p1	gi|1190792274|gb|OTA37522.1|	81.429	210	35	1	1	206	667	876	4e-116	359	hypothetical protein BTJ68_02816 [Hortaea werneckii EXF-2000]
TRINITY_DN105526_c0_g1_i1.p1	gi|641853959|gb|KDO72777.1|	59.237	498	162	12	4	466	10	501	0	557	hypothetical protein CISIN_1g038932mg [Citrus sinensis]
TRINITY_DN105541_c0_g2_i1.p1	gi|763763702|gb|KJB30956.1|	37.903	248	144	4	5	248	44	285	3e-46	166	hypothetical protein B456_005G1694002, partial [Gossypium raimondii]
TRINITY_DN10554_c0_g1_i18.p1	gi|1315954643|dbj|GAY53145.1|	85.962	520	69	1	1	516	1	520	0	908	hypothetical protein CUMW_147150 [Citrus unshiu]
TRINITY_DN10554_c0_g1_i22.p2	gi|567910861|ref|XP_006447744.1|	90.61	213	20	0	1	213	288	500	1e-131	389	hypothetical protein CICLE_v10014942mg [Citrus clementina]<>PREDICTED: protein DGCR14 [Citrus sinensis]<>hypothetical protein CICLE_v10014942mg [Citrus clementina]<>hypothetical protein CISIN_1g038235mg [Citrus sinensis]
TRINITY_DN105550_c0_g1_i3.p1	gi|1102536077|ref|XP_019047446.1|	88.412	233	27	0	1	233	278	510	2e-148	432	dihydrolipoyl dehydrogenase [Kwoniella bestiolae CBS 10118]<>dihydrolipoyl dehydrogenase [Kwoniella bestiolae CBS 10118]
TRINITY_DN105559_c0_g2_i1.p1	gi|1173952282|ref|WP_081400960.1|	99.074	324	3	0	1	324	19	342	0	668	IS701 family transposase [Acinetobacter sp. NIPH 899]
TRINITY_DN105559_c0_g3_i1.p1	gi|1173871906|ref|WP_081399009.1|	99.078	217	2	0	1	217	157	373	1e-148	429	copper-translocating P-type ATPase [Acinetobacter sp. HA]
TRINITY_DN10555_c0_g1_i1.p1	gi|567913657|ref|XP_006449142.1|	88.421	285	32	1	4	287	5	289	0	526	hypothetical protein CICLE_v10016144mg [Citrus clementina]<>hypothetical protein CICLE_v10016144mg [Citrus clementina]
TRINITY_DN105560_c0_g1_i3.p1	gi|627801613|ref|XP_007674154.1|	63.054	1015	283	25	1	977	1	961	0	1191	hypothetical protein BAUCODRAFT_120474 [Baudoinia panamericana UAMH 10762]<>hypothetical protein BAUCODRAFT_120474 [Baudoinia panamericana UAMH 10762]
TRINITY_DN105566_c0_g1_i1.p1	gi|1293238461|ref|WP_100632572.1|	62.437	394	146	2	1	392	141	534	1e-172	512	hypothetical protein [Pseudomonas sp. JJ3]
TRINITY_DN105573_c0_g1_i1.p1	gi|1315974026|dbj|GAY32874.1|	70.6	483	114	3	3	480	12	471	0	642	hypothetical protein CUMW_004530 [Citrus unshiu]
TRINITY_DN10557_c0_g2_i2.p1	gi|567865935|ref|XP_006425590.1|	80.952	231	43	1	1	231	1	230	1e-135	389	hypothetical protein CICLE_v10026411mg [Citrus clementina]<>PREDICTED: protein RTE1-HOMOLOG [Citrus sinensis]<>PREDICTED: protein RTE1-HOMOLOG [Citrus sinensis]<>PREDICTED: protein RTE1-HOMOLOG [Citrus sinensis]<>hypothetical protein CICLE_v10026411mg [Citrus clementina]
TRINITY_DN10558_c0_g1_i16.p1	gi|641826319|gb|KDO45546.1|	80.505	277	52	2	31	306	1	276	1e-154	442	hypothetical protein CISIN_1g023819mg [Citrus sinensis]
TRINITY_DN10559_c0_g1_i1.p1	gi|1315972355|dbj|GAY35911.1|	51.385	397	168	5	1	385	1	384	5e-101	320	hypothetical protein CUMW_019330 [Citrus unshiu]
TRINITY_DN10559_c0_g1_i10.p1	gi|567852823|ref|XP_006419575.1|	56.973	588	228	9	1	579	1	572	0	565	hypothetical protein CICLE_v10004639mg [Citrus clementina]<>hypothetical protein CICLE_v10004639mg [Citrus clementina]
TRINITY_DN1055_c0_g1_i15.p1	gi|567903564|ref|XP_006444270.1|	86.168	441	49	6	1	438	1	432	0	743	hypothetical protein CICLE_v10023707mg [Citrus clementina]<>hypothetical protein CICLE_v10023707mg [Citrus clementina]
TRINITY_DN105609_c0_g1_i2.p1	gi|631379910|ref|XP_007924335.1|	76.256	219	51	1	1	218	113	331	4e-119	355	hypothetical protein MYCFIDRAFT_65734 [Pseudocercospora fijiensis CIRAD86]<>hypothetical protein MYCFIDRAFT_65734 [Pseudocercospora fijiensis CIRAD86]
TRINITY_DN10560_c0_g1_i18.p1	gi|567896538|ref|XP_006440757.1|	81.356	295	55	0	1	295	1	295	9e-180	506	hypothetical protein CICLE_v10021430mg [Citrus clementina]<>hypothetical protein CICLE_v10021430mg [Citrus clementina]
TRINITY_DN10561_c0_g1_i15.p1	gi|568877231|ref|XP_006491645.1|	70.938	320	77	3	7	313	1	317	3e-145	420	PREDICTED: uncharacterized protein LOC102619273 isoform X1 [Citrus sinensis]
TRINITY_DN105620_c0_g1_i1.p1	gi|796704547|gb|KJX96410.1|	82.391	460	80	1	1	460	1	459	0	816	hydroxymethylglutaryl-CoA synthase like protein [Zymoseptoria brevis]
TRINITY_DN105620_c0_g1_i3.p1	gi|627813455|ref|XP_007680075.1|	87.786	262	32	0	1	262	1	262	3e-176	502	hypothetical protein BAUCODRAFT_114572 [Baudoinia panamericana UAMH 10762]<>hypothetical protein BAUCODRAFT_114572 [Baudoinia panamericana UAMH 10762]
TRINITY_DN105620_c0_g2_i2.p1	gi|627813455|ref|XP_007680075.1|	78.409	264	57	0	1	264	126	389	4e-162	466	hypothetical protein BAUCODRAFT_114572 [Baudoinia panamericana UAMH 10762]<>hypothetical protein BAUCODRAFT_114572 [Baudoinia panamericana UAMH 10762]
TRINITY_DN105624_c0_g1_i1.p1	gi|982295511|ref|XP_015290722.1|	81.013	316	60	0	1	316	1872	2187	2e-118	385	PREDICTED: mucin-6 [Macaca fascicularis]
TRINITY_DN10562_c0_g1_i15.p1	gi|985440641|ref|XP_015384125.1|	74.131	259	64	3	1	257	134	391	2e-136	398	PREDICTED: uncharacterized protein LOC102612248 [Citrus sinensis]
TRINITY_DN10562_c0_g1_i6.p1	gi|985440641|ref|XP_015384125.1|	69.925	266	79	1	1	266	1	265	5e-133	390	PREDICTED: uncharacterized protein LOC102612248 [Citrus sinensis]
TRINITY_DN105643_c0_g1_i2.p1	gi|1002200112|gb|KXS96004.1|	84.685	222	34	0	1	222	128	349	3e-134	395	hypothetical protein AC578_3898 [Mycosphaerella eumusae]
TRINITY_DN105644_c0_g1_i1.p1	gi|1002199318|gb|KXS95292.1|	54.618	249	83	11	1	238	529	758	3e-68	236	hypothetical protein AC579_9895 [Pseudocercospora musae]
TRINITY_DN105644_c0_g2_i1.p1	gi|1000484507|gb|KXL45146.1|	65.878	296	64	7	2	296	763	1022	2e-115	366	hypothetical protein FE78DRAFT_32012 [Acidomyces richmondensis]<>hypothetical protein M433DRAFT_133 [Acidomyces richmondensis BFW]
TRINITY_DN10565_c0_g1_i16.p1	gi|1315949224|dbj|GAY58500.1|	83.368	475	73	2	1	471	1	473	0	820	hypothetical protein CUMW_187400 [Citrus unshiu]
TRINITY_DN105682_c0_g1_i2.p1	gi|631374202|ref|XP_007921481.1|	89.32	206	22	0	1	206	69	274	1e-134	387	hypothetical protein MYCFIDRAFT_209810 [Pseudocercospora fijiensis CIRAD86]<>hypothetical protein MYCFIDRAFT_209810 [Pseudocercospora fijiensis CIRAD86]
TRINITY_DN105685_c0_g1_i2.p1	gi|759290546|gb|KIW66964.1|	43.295	261	126	6	6	246	181	439	1e-47	173	hypothetical protein PV04_06244 [Phialophora americana]
TRINITY_DN105691_c0_g1_i2.p1	gi|488473404|ref|WP_002517074.1|	99.197	249	2	0	1	249	1	249	0	509	MULTISPECIES: 2,3-bisphosphoglycerate-dependent phosphoglycerate mutase [Propionibacteriaceae]<>RecName: Full=2,3-bisphosphoglycerate-dependent phosphoglycerate mutase; Short=BPG-dependent PGAM; Short=PGAM; Short=Phosphoglyceromutase; Short=dPGM<>phosphoglycerate mutase [Propionibacterium acnes KPA171202]<>phosphoglycerate mutase 1 family [Propionibacterium acnes SK187]<>phosphoglycerate mutase 1…
TRINITY_DN105692_c0_g1_i1.p1	gi|1271954527|emb|CZT20997.1|	66.364	220	63	3	1	220	203	411	4e-90	280	related to choline-phosphate cytidylyltransferase [Ramularia collo-cygni]
TRINITY_DN1056_c0_g1_i12.p1	gi|729421084|ref|XP_010558224.1|	91.349	289	25	0	1	289	276	564	0	538	PREDICTED: signal recognition particle 54 kDa protein, chloroplastic [Tarenaya hassleriana]
TRINITY_DN105717_c0_g1_i3.p1	gi|627815175|ref|XP_007680935.1|	49.414	597	263	19	1	569	772	1357	2e-134	434	hypothetical protein BAUCODRAFT_39010 [Baudoinia panamericana UAMH 10762]<>hypothetical protein BAUCODRAFT_39010 [Baudoinia panamericana UAMH 10762]
TRINITY_DN105717_c0_g2_i1.p1	gi|1190792732|gb|OTA37975.1|	49.032	310	119	15	2	299	436	718	1e-34	143	hypothetical protein BTJ68_02162 [Hortaea werneckii EXF-2000]
TRINITY_DN10571_c0_g1_i12.p1	gi|567876613|ref|XP_006430896.1|	81.96	643	108	3	1	639	1	639	0	1101	hypothetical protein CICLE_v10011269mg [Citrus clementina]<>hypothetical protein CICLE_v10011269mg [Citrus clementina]
TRINITY_DN105727_c0_g1_i2.p1	gi|1315960170|dbj|GAY47754.1|	91.304	207	18	0	2	208	345	551	6e-134	396	hypothetical protein CUMW_106780 [Citrus unshiu]
TRINITY_DN10573_c0_g1_i1.p1	gi|641866602|gb|KDO85287.1|	76.897	290	65	1	1	288	210	499	8e-145	430	hypothetical protein CISIN_1g001317mg [Citrus sinensis]
TRINITY_DN10573_c0_g2_i2.p1	gi|641866601|gb|KDO85286.1|	75.517	290	69	1	1	288	210	499	1e-138	415	hypothetical protein CISIN_1g001317mg [Citrus sinensis]
TRINITY_DN105745_c0_g2_i3.p1	gi|371496308|ref|YP_004957476.1|	98.282	291	5	0	2	292	93	383	0	597	hypothetical protein EP23p40 [Shigella phage EP23]<>hypothetical protein EP23p40 [Shigella phage EP23]
TRINITY_DN10574_c0_g1_i2.p1	gi|1000488009|gb|KXL48153.1|	73.271	853	203	3	2	832	6	855	0	1272	hypothetical protein FE78DRAFT_68716 [Acidomyces richmondensis]
TRINITY_DN10574_c0_g2_i1.p1	gi|398390680|ref|XP_003848800.1|	67.213	305	97	2	1	302	45	349	1e-138	422	hypothetical protein MYCGRDRAFT_76122 [Zymoseptoria tritici IPO323]<>hypothetical protein MYCGRDRAFT_76122 [Zymoseptoria tritici IPO323]<>unnamed protein product [Zymoseptoria tritici ST99CH_1E4]
TRINITY_DN10574_c1_g1_i3.p1	gi|1002215518|gb|KXT10615.1|	68.102	743	209	6	1	717	43	783	0	1044	hypothetical protein AC579_6617 [Pseudocercospora musae]
TRINITY_DN105756_c1_g1_i18.p1	gi|568854942|ref|XP_006481075.1|	62.985	670	214	10	11	659	6	662	0	789	PREDICTED: putative receptor-like protein kinase At4g00960 [Citrus sinensis]
TRINITY_DN10576_c0_g1_i3.p1	gi|641868225|gb|KDO86909.1|	70	260	73	2	5	264	326	580	1e-112	346	hypothetical protein CISIN_1g002548mg [Citrus sinensis]
TRINITY_DN10576_c0_g2_i2.p1	gi|985469205|ref|XP_015380675.1|	69.863	219	61	2	2	220	379	592	6e-93	300	PREDICTED: uncharacterized protein LOC102615295 isoform X1 [Citrus sinensis]<>hypothetical protein CISIN_1g002548mg [Citrus sinensis]
TRINITY_DN105779_c0_g1_i1.p1	gi|627816760|ref|XP_007681537.1|	71.121	232	65	1	1	232	262	491	5e-113	342	hypothetical protein BAUCODRAFT_80578 [Baudoinia panamericana UAMH 10762]<>hypothetical protein BAUCODRAFT_80578 [Baudoinia panamericana UAMH 10762]
TRINITY_DN10577_c0_g1_i1.p1	gi|939402403|emb|CEH11897.1|	77.136	398	91	0	2	399	6	403	0	637	probable pot1-acetyl-c-peroxisomal [Ceraceosorus bombacis]
TRINITY_DN105786_c0_g1_i1.p1	gi|1005704105|gb|KYG45208.1|	69.565	230	66	1	11	240	100	325	2e-121	357	hypothetical protein M433DRAFT_144196 [Acidomyces richmondensis BFW]
TRINITY_DN10579_c0_g1_i2.p1	gi|641865840|gb|KDO84525.1|	60.105	381	129	9	3	371	39	408	1e-112	362	hypothetical protein CISIN_1g000269mg [Citrus sinensis]
TRINITY_DN1057_c0_g1_i12.p1	gi|568829921|ref|XP_006469263.1|	70.492	244	72	0	2	245	4	247	1e-131	380	PREDICTED: CRAL-TRIO domain-containing protein YKL091C [Citrus sinensis]
TRINITY_DN1057_c0_g2_i3.p1	gi|568829921|ref|XP_006469263.1|	70.902	244	71	0	2	245	4	247	2e-130	377	PREDICTED: CRAL-TRIO domain-containing protein YKL091C [Citrus sinensis]
TRINITY_DN1057_c0_g2_i5.p1	gi|568829921|ref|XP_006469263.1|	78.279	244	53	0	2	245	4	247	1e-142	409	PREDICTED: CRAL-TRIO domain-containing protein YKL091C [Citrus sinensis]
TRINITY_DN105813_c1_g1_i1.p1	gi|1315970346|dbj|GAY37331.1|	84.181	354	54	1	1	352	92	445	0	622	hypothetical protein CUMW_028200 [Citrus unshiu]<>hypothetical protein CUMW_028210 [Citrus unshiu]
TRINITY_DN10581_c0_g1_i2.p1	gi|567866851|ref|XP_006426048.1|	55.501	409	145	10	1	405	1	376	1e-124	374	hypothetical protein CICLE_v10025613mg [Citrus clementina]<>hypothetical protein CICLE_v10025613mg [Citrus clementina]
TRINITY_DN10581_c0_g1_i5.p1	gi|567866851|ref|XP_006426048.1|	55.851	376	125	11	1	370	1	341	3e-114	347	hypothetical protein CICLE_v10025613mg [Citrus clementina]<>hypothetical protein CICLE_v10025613mg [Citrus clementina]
TRINITY_DN105832_c0_g1_i3.p1	gi|1149790151|ref|XP_020156732.1|	62.996	227	79	1	2	228	328	549	2e-93	298	uncharacterized protein LOC109742062, partial [Aegilops tauschii subsp. tauschii]
TRINITY_DN10584_c0_g1_i10.p1	gi|567916766|ref|XP_006450389.1|	93.182	220	15	0	1	220	1	220	9e-155	436	hypothetical protein CICLE_v10009428mg [Citrus clementina]<>PREDICTED: vesicle-associated membrane protein 711 [Citrus sinensis]<>hypothetical protein CICLE_v10009428mg [Citrus clementina]<>hypothetical protein CISIN_1g027677mg [Citrus sinensis]<>hypothetical protein CUMW_092640 [Citrus unshiu]
TRINITY_DN10584_c1_g1_i4.p1	gi|568845675|ref|XP_006476693.1|	72.311	502	132	5	1	501	1	496	0	709	PREDICTED: uncharacterized protein LOC102619102 isoform X1 [Citrus sinensis]
TRINITY_DN105851_c1_g1_i1.p1	gi|631392838|ref|XP_007930799.1|	83.495	309	43	4	1	306	100	403	2e-178	518	hypothetical protein MYCFIDRAFT_87807 [Pseudocercospora fijiensis CIRAD86]<>hypothetical protein MYCFIDRAFT_87807 [Pseudocercospora fijiensis CIRAD86]
TRINITY_DN105862_c2_g1_i2.p1	gi|1331167557|ref|XP_023451848.1|	77.135	363	83	0	42	404	21	383	0	592	Leucine aminopeptidase 1 [Cercospora beticola]<>Leucine aminopeptidase 1 [Cercospora beticola]
TRINITY_DN105865_c0_g1_i1.p1	gi|460368630|ref|XP_004230168.1|	100	240	0	0	1	240	50	289	3e-173	487	PREDICTED: UPF0603 protein At1g54780, chloroplastic [Solanum lycopersicum]
TRINITY_DN105883_c0_g1_i2.p1	gi|1271961141|emb|CZT15122.1|	72.156	334	74	2	1	334	56	370	1e-173	495	uncharacterized protein RCC_01016 [Ramularia collo-cygni]
TRINITY_DN105896_c0_g1_i1.p2	gi|1245849921|ref|WP_096144869.1|	80.567	247	48	0	1	247	16	262	2e-142	422	S9 family peptidase [Stenotrophomonas maltophilia]
TRINITY_DN1058_c1_g1_i14.p1	gi|1315946617|dbj|GAY61058.1|	78.876	587	112	3	1	587	1	575	0	865	hypothetical protein CUMW_206830 [Citrus unshiu]
TRINITY_DN1058_c1_g1_i15.p1	gi|568847154|ref|XP_006477404.1|	78.84	586	111	4	1	584	1	575	0	857	PREDICTED: plant UBX domain-containing protein 8 [Citrus sinensis]
TRINITY_DN105908_c0_g2_i1.p1	gi|398397527|ref|XP_003852221.1|	90.85	306	28	0	1	306	548	853	0	592	hypothetical protein MYCGRDRAFT_109531 [Zymoseptoria tritici IPO323]<>hypothetical protein MYCGRDRAFT_109531 [Zymoseptoria tritici IPO323]
TRINITY_DN105926_c0_g1_i1.p1	gi|641829321|gb|KDO48443.1|	77.029	579	113	8	1	571	1	567	0	909	hypothetical protein CISIN_1g008391mg [Citrus sinensis]
TRINITY_DN105941_c0_g1_i1.p1	gi|631374760|ref|XP_007921760.1|	66.805	241	61	4	1	241	48	269	5e-107	321	hypothetical protein MYCFIDRAFT_149498 [Pseudocercospora fijiensis CIRAD86]<>hypothetical protein MYCFIDRAFT_149498 [Pseudocercospora fijiensis CIRAD86]
TRINITY_DN105966_c0_g1_i1.p1	gi|460374235|ref|XP_004232917.1|	96.491	342	9	3	1	339	1	342	0	635	PREDICTED: homeobox protein 2 [Solanum lycopersicum]
TRINITY_DN10596_c0_g1_i1.p1	gi|568845734|ref|XP_006476722.1|	82.686	283	45	1	22	300	209	491	2e-172	495	PREDICTED: probable alpha-mannosidase I MNS5 isoform X2 [Citrus sinensis]
TRINITY_DN10596_c0_g1_i16.p1	gi|568845732|ref|XP_006476721.1|	89.255	577	61	1	1	576	1	577	0	1080	PREDICTED: probable alpha-mannosidase I MNS5 isoform X1 [Citrus sinensis]
TRINITY_DN105974_c0_g1_i5.p1	gi|1026975170|ref|XP_016624615.1|	51.119	268	103	4	11	272	1	246	8e-84	261	hypothetical protein Z519_01530 [Cladophialophora bantiana CBS 173.52]<>hypothetical protein Z519_01530 [Cladophialophora bantiana CBS 173.52]
TRINITY_DN105975_c0_g1_i1.p1	gi|358054258|dbj|GAA99184.1|	67.98	203	61	2	1	203	13	211	8e-95	284	hypothetical protein E5Q_05876 [Mixia osmundae IAM 14324]
TRINITY_DN105987_c2_g1_i1.p1	gi|1069173972|ref|XP_018072911.1|	72.093	344	76	2	1	324	100	443	4e-174	510	bifunctional catalase/peroxidase [Phialocephala scopiformis]<>bifunctional catalase/peroxidase [Phialocephala scopiformis]
TRINITY_DN105987_c2_g1_i2.p1	gi|629641550|ref|XP_007800249.1|	84.387	269	42	0	1	269	176	444	3e-166	488	Catalase-peroxidase [Endocarpon pusillum Z07020]<>Catalase-peroxidase [Endocarpon pusillum Z07020]
TRINITY_DN105993_c0_g1_i3.p1	gi|452847722|gb|EME49654.1|	63.692	325	114	3	4	327	635	956	2e-146	445	hypothetical protein DOTSEDRAFT_68435 [Dothistroma septosporum NZE10]
TRINITY_DN1059_c0_g1_i10.p1	gi|1063506636|ref|XP_017977631.1|	89.579	451	47	0	1	451	1	451	0	852	PREDICTED: V-type proton ATPase subunit H [Theobroma cacao]<>PREDICTED: V-type proton ATPase subunit H [Theobroma cacao]
TRINITY_DN106002_c0_g1_i1.p1	gi|1190788667|gb|OTA33962.1|	85.377	212	30	1	1	211	349	560	1e-123	371	T-complex protein 1 subunit alpha [Hortaea werneckii EXF-2000]
TRINITY_DN106002_c0_g2_i1.p1	gi|1190791103|gb|OTA36364.1|	86.339	366	43	3	1	361	228	591	0	643	T-complex protein 1 subunit alpha [Hortaea werneckii EXF-2000]
TRINITY_DN10600_c0_g3_i1.p1	gi|1315965656|dbj|GAY41858.1|	75.253	396	96	2	2	395	165	560	0	612	hypothetical protein CUMW_062600 [Citrus unshiu]
TRINITY_DN10600_c1_g1_i11.p1	gi|567905318|ref|XP_006445147.1|	62.389	226	69	5	1	211	1	225	3e-84	266	hypothetical protein CICLE_v10019779mg [Citrus clementina]<>hypothetical protein CICLE_v10019779mg [Citrus clementina]
TRINITY_DN10600_c1_g1_i17.p2	gi|567905318|ref|XP_006445147.1|	59.813	214	76	6	1	212	232	437	5e-62	209	hypothetical protein CICLE_v10019779mg [Citrus clementina]<>hypothetical protein CICLE_v10019779mg [Citrus clementina]
TRINITY_DN10600_c1_g1_i7.p1	gi|567905322|ref|XP_006445149.1|	66.409	518	148	11	1	501	1	509	0	637	hypothetical protein CICLE_v10019779mg [Citrus clementina]<>PREDICTED: plant UBX domain-containing protein 8 isoform X1 [Citrus sinensis]<>hypothetical protein CICLE_v10019779mg [Citrus clementina]<>hypothetical protein CUMW_064250 [Citrus unshiu]
TRINITY_DN10601_c0_g1_i23.p1	gi|595966980|ref|XP_007217235.1|	82.432	444	78	0	1	444	1	444	0	755	probable magnesium transporter NIPA8 isoform X2 [Prunus persica]<>hypothetical protein PRUPE_3G315100 [Prunus persica]<>hypothetical protein PRUPE_3G315100 [Prunus persica]<>hypothetical protein PRUPE_3G315100 [Prunus persica]<>hypothetical protein PRUPE_3G315100 [Prunus persica]
TRINITY_DN10601_c0_g1_i5.p1	gi|566204129|ref|XP_002320397.2|	73.356	289	42	1	7	295	130	383	5e-147	427	hypothetical protein POPTR_0014s13580g [Populus trichocarpa]<>hypothetical protein POPTR_0014s13580g [Populus trichocarpa]
TRINITY_DN10602_c0_g1_i1.p1	gi|1269973127|ref|XP_022737104.1|	67.318	563	162	14	35	584	3	556	0	624	probable WRKY transcription factor 72 isoform X1 [Durio zibethinus]
TRINITY_DN10602_c0_g1_i2.p1	gi|508774498|gb|EOY21754.1|	65.068	584	177	13	2	570	3	574	0	612	WRKY DNA-binding protein 72, putative [Theobroma cacao]
TRINITY_DN10603_c0_g1_i6.p1	gi|641831477|gb|KDO50533.1|	88.213	526	62	0	1	526	3	528	0	902	hypothetical protein CISIN_1g009527mg [Citrus sinensis]
TRINITY_DN106045_c0_g1_i1.p1	gi|939398251|emb|CEH17080.1|	54.468	235	81	8	5	223	166	390	1e-59	201	hypothetical protein CBOM_03151 [Ceraceosorus bombacis]
TRINITY_DN106045_c0_g2_i1.p1	gi|939398251|emb|CEH17080.1|	47.083	240	75	8	6	224	182	390	5e-46	166	hypothetical protein CBOM_03151 [Ceraceosorus bombacis]
TRINITY_DN10604_c0_g1_i20.p1	gi|1315966961|dbj|GAY40784.1|	82.873	181	31	0	1	181	122	302	7e-102	310	hypothetical protein CUMW_054600 [Citrus unshiu]
TRINITY_DN10604_c0_g1_i9.p1	gi|567903364|ref|XP_006444170.1|	77.815	302	67	0	1	302	84	385	5e-171	488	hypothetical protein CICLE_v10019923mg [Citrus clementina]<>hypothetical protein CICLE_v10019923mg [Citrus clementina]
TRINITY_DN106051_c0_g1_i1.p1	gi|1172585693|gb|OQO01012.1|	66.308	279	74	3	2	260	233	511	8e-123	374	hypothetical protein B0A48_13255 [Rachicladosporium antarcticum]
TRINITY_DN10607_c0_g1_i5.p1	gi|567873441|ref|XP_006429310.1|	83.766	308	45	1	1	303	1	308	0	536	hypothetical protein CICLE_v10012285mg [Citrus clementina]<>hypothetical protein CICLE_v10012285mg [Citrus clementina]<>hypothetical protein CUMW_128630 [Citrus unshiu]
TRINITY_DN106081_c0_g1_i1.p1	gi|1315182528|gb|PKR99449.1|	48.193	332	137	8	1	326	45	347	1e-91	291	fungal specific actin related protein [Cercospora zeina]
TRINITY_DN106081_c0_g2_i1.p1	gi|631383530|ref|XP_007926145.1|	41.981	212	74	7	1	210	355	519	1e-38	149	hypothetical protein MYCFIDRAFT_136237 [Pseudocercospora fijiensis CIRAD86]<>hypothetical protein MYCFIDRAFT_136237 [Pseudocercospora fijiensis CIRAD86]
TRINITY_DN106084_c0_g1_i1.p1	gi|567860568|ref|XP_006422938.1|	73.246	228	52	5	8	230	569	792	1e-103	326	hypothetical protein CICLE_v10027853mg [Citrus clementina]<>hypothetical protein CICLE_v10027853mg [Citrus clementina]
TRINITY_DN10609_c0_g1_i1.p1	gi|568845647|ref|XP_006476679.1|	84.263	807	123	1	1	803	1	807	0	1436	PREDICTED: alpha-N-acetylglucosaminidase-like [Citrus sinensis]
TRINITY_DN10609_c0_g1_i37.p1	gi|641850921|gb|KDO69793.1|	72.603	292	49	1	1	292	278	538	1e-145	429	hypothetical protein CISIN_1g008173mg [Citrus sinensis]<>hypothetical protein CISIN_1g008173mg [Citrus sinensis]<>hypothetical protein CISIN_1g008173mg [Citrus sinensis]
TRINITY_DN1060_c0_g1_i15.p1	gi|567875753|ref|XP_006430466.1|	73	300	79	2	1	299	1	299	1e-135	395	hypothetical protein CICLE_v10012325mg [Citrus clementina]<>hypothetical protein CICLE_v10012325mg [Citrus clementina]<>hypothetical protein CICLE_v10012325mg [Citrus clementina]<>hypothetical protein CICLE_v10012325mg [Citrus clementina]
TRINITY_DN106115_c0_g1_i1.p1	gi|1219456050|ref|NP_001340698.1|	99.647	283	1	0	1	283	124	406	0	587	cysteine proteinase VPE3 precursor [Solanum lycopersicum]
TRINITY_DN10611_c0_g1_i10.p1	gi|1204931811|ref|XP_021299162.1|	70.213	282	71	5	1	275	1	276	4e-137	396	homeobox-leucine zipper protein HAT5 [Herrania umbratica]
TRINITY_DN10611_c0_g1_i13.p1	gi|1204931811|ref|XP_021299162.1|	72.792	283	63	5	1	276	1	276	2e-143	412	homeobox-leucine zipper protein HAT5 [Herrania umbratica]
TRINITY_DN10611_c1_g1_i2.p1	gi|1315946736|dbj|GAY60914.1|	77.2	250	52	3	4	249	1	249	5e-121	355	hypothetical protein CUMW_205760 [Citrus unshiu]
TRINITY_DN106123_c0_g1_i4.p1	gi|1000491666|gb|KXL51318.1|	84.416	539	84	0	1	539	215	753	0	969	hypothetical protein FE78DRAFT_26607 [Acidomyces richmondensis]<>hypothetical protein M433DRAFT_6915 [Acidomyces richmondensis BFW]
TRINITY_DN10613_c0_g1_i1.p1	gi|567913575|ref|XP_006449101.1|	65.5	200	60	5	13	208	2	196	2e-72	227	hypothetical protein CICLE_v10016643mg [Citrus clementina]<>hypothetical protein CICLE_v10016643mg [Citrus clementina]<>hypothetical protein CICLE_v10016643mg [Citrus clementina]<>hypothetical protein CICLE_v10016643mg [Citrus clementina]
TRINITY_DN10613_c0_g1_i18.p1	gi|568827241|ref|XP_006467973.1|	81.633	392	67	1	1	392	1	387	0	664	PREDICTED: probable pyruvate, phosphate dikinase regulatory protein, chloroplastic [Citrus sinensis]<>hypothetical protein CISIN_1g016228mg [Citrus sinensis]<>hypothetical protein CISIN_1g016228mg [Citrus sinensis]
TRINITY_DN10613_c0_g1_i28.p1	gi|567913575|ref|XP_006449101.1|	65	200	58	5	13	208	2	193	1e-69	220	hypothetical protein CICLE_v10016643mg [Citrus clementina]<>hypothetical protein CICLE_v10016643mg [Citrus clementina]<>hypothetical protein CICLE_v10016643mg [Citrus clementina]<>hypothetical protein CICLE_v10016643mg [Citrus clementina]
TRINITY_DN106149_c0_g1_i1.p1	gi|452844414|gb|EME46348.1|	82.707	532	92	0	7	538	95	626	0	918	hypothetical protein DOTSEDRAFT_70370 [Dothistroma septosporum NZE10]
TRINITY_DN106151_c0_g1_i3.p1	gi|1216976501|ref|XP_021685038.1|	76.601	406	94	1	1	405	203	608	0	666	pentatricopeptide repeat-containing protein At1g03540 [Hevea brasiliensis]
TRINITY_DN106151_c0_g1_i6.p1	gi|1269905562|ref|XP_022764131.1|	72.093	559	155	1	64	622	1	558	0	849	pentatricopeptide repeat-containing protein At4g21065-like [Durio zibethinus]
TRINITY_DN106182_c0_g2_i1.p1	gi|1271960836|emb|CZT14817.1|	87.448	239	30	0	1	239	284	522	4e-154	447	related to diacylglycerol acyltransferase [Ramularia collo-cygni]
TRINITY_DN106188_c0_g1_i1.p1	gi|1227126502|ref|XP_021868201.1|	84.452	283	44	0	1	283	31	313	0	520	putative stearoyl-CoA 9-desaturase [Kockovaella imperatae]<>putative stearoyl-CoA 9-desaturase [Kockovaella imperatae]
TRINITY_DN106191_c0_g1_i1.p1	gi|1000481168|gb|KXL42361.1|	63.81	315	113	1	1	315	667	980	6e-128	399	hypothetical protein FE78DRAFT_82757 [Acidomyces richmondensis]<>hypothetical protein M433DRAFT_143413 [Acidomyces richmondensis BFW]
TRINITY_DN106192_c0_g1_i1.p1	gi|1087775807|ref|XP_018660775.1|	73.95	357	93	0	1	357	168	524	0	542	hypothetical protein TGAM01_05907 [Trichoderma gamsii]<>hypothetical protein TGAM01_05907 [Trichoderma gamsii]
TRINITY_DN106197_c0_g1_i1.p1	gi|915162599|ref|XP_013330060.1|	54.941	253	112	1	1	253	184	434	5e-104	318	Uncharacterized protein T310_2514 [Rasamsonia emersonii CBS 393.64]<>Uncharacterized protein T310_2514 [Rasamsonia emersonii CBS 393.64]
TRINITY_DN1061_c0_g1_i1.p1	gi|567895494|ref|XP_006440235.1|	60.896	335	103	6	1	333	1	309	6e-119	354	hypothetical protein CICLE_v10021285mg [Citrus clementina]<>hypothetical protein CICLE_v10021285mg [Citrus clementina]
TRINITY_DN1061_c0_g1_i10.p1	gi|567895494|ref|XP_006440235.1|	58.967	329	105	8	1	319	1	309	9e-112	335	hypothetical protein CICLE_v10021285mg [Citrus clementina]<>hypothetical protein CICLE_v10021285mg [Citrus clementina]
TRINITY_DN1061_c0_g1_i11.p1	gi|567895494|ref|XP_006440235.1|	60.245	327	108	5	1	325	1	307	1e-116	348	hypothetical protein CICLE_v10021285mg [Citrus clementina]<>hypothetical protein CICLE_v10021285mg [Citrus clementina]
TRINITY_DN1061_c0_g2_i1.p1	gi|567885899|ref|XP_006435508.1|	67.334	1298	369	9	1	1246	1	1295	0	1666	hypothetical protein CICLE_v10000043mg [Citrus clementina]<>hypothetical protein CICLE_v10000043mg [Citrus clementina]<>hypothetical protein CICLE_v10000043mg [Citrus clementina]<>hypothetical protein CICLE_v10000043mg [Citrus clementina]<>hypothetical protein CICLE_v10000043mg [Citrus clementina]<>hypothetical protein CICLE_v10000043mg [Citrus clementina]<>hypothetical protein CICLE_v10000043mg …
TRINITY_DN106200_c0_g1_i1.p1	gi|1172610136|gb|OQO22137.1|	64.113	496	150	5	19	491	1	491	0	642	hypothetical protein B0A51_09401 [Rachicladosporium sp. CCFEE 5018]
TRINITY_DN10622_c0_g1_i1.p1	gi|641848934|gb|KDO67810.1|	80.217	460	88	2	1	457	58	517	0	769	hypothetical protein CISIN_1g010144mg [Citrus sinensis]
TRINITY_DN106236_c0_g1_i5.p1	gi|567861098|ref|XP_006423203.1|	78.175	252	52	2	1	249	1	252	1e-126	370	hypothetical protein CICLE_v10028484mg [Citrus clementina]<>hypothetical protein CICLE_v10028484mg [Citrus clementina]
TRINITY_DN106269_c0_g1_i2.p1	gi|1190780621|gb|OTA26132.1|	78.442	385	77	3	1	379	279	663	0	575	Nucleolar GTP-binding protein 1 [Hortaea werneckii EXF-2000]
TRINITY_DN106270_c0_g1_i1.p1	gi|627815783|ref|XP_007681239.1|	81.994	311	54	2	1	310	1	310	2e-178	526	hypothetical protein BAUCODRAFT_152186 [Baudoinia panamericana UAMH 10762]<>hypothetical protein BAUCODRAFT_152186 [Baudoinia panamericana UAMH 10762]
TRINITY_DN106271_c0_g1_i2.p1	gi|1002223951|gb|KXT18802.1|	67.883	411	102	7	2	397	420	815	0	553	hypothetical protein AC579_8252 [Pseudocercospora musae]
TRINITY_DN106277_c0_g1_i1.p1	gi|158262600|gb|AAI54390.1|	95.42	262	12	0	1	262	83	344	2e-180	511	HSPA8 protein, partial [Bos taurus]
TRINITY_DN106279_c0_g1_i1.p1	gi|627798085|ref|XP_007672390.1|	74.031	258	62	4	1	257	25	278	2e-131	393	hypothetical protein BAUCODRAFT_29654 [Baudoinia panamericana UAMH 10762]<>hypothetical protein BAUCODRAFT_29654 [Baudoinia panamericana UAMH 10762]
TRINITY_DN10628_c0_g1_i5.p1	gi|1216990432|ref|XP_021692265.1|	71.548	478	124	4	3	479	16	482	0	703	glucan endo-1,3-beta-glucosidase 14-like [Hevea brasiliensis]
TRINITY_DN106294_c0_g1_i1.p1	gi|1022635048|ref|XP_016223079.1|	53.086	243	112	1	5	247	9	249	1e-88	272	hypothetical protein PV10_06037 [Exophiala mesophila]<>hypothetical protein PV10_06037 [Exophiala mesophila]
TRINITY_DN1062_c0_g1_i1.p1	gi|1315951814|dbj|GAY55958.1|	67.391	460	143	5	18	473	3	459	0	639	hypothetical protein CUMW_168080 [Citrus unshiu]
TRINITY_DN106305_c0_g2_i1.p1	gi|452840954|gb|EME42891.1|	76.259	278	54	8	1	273	348	618	5e-134	401	hypothetical protein DOTSEDRAFT_72359 [Dothistroma septosporum NZE10]
TRINITY_DN106311_c0_g1_i1.p1	gi|627813357|ref|XP_007680026.1|	41.983	343	152	10	1	312	51	377	4e-47	179	hypothetical protein BAUCODRAFT_133599 [Baudoinia panamericana UAMH 10762]<>hypothetical protein BAUCODRAFT_133599 [Baudoinia panamericana UAMH 10762]
TRINITY_DN106314_c0_g1_i1.p1	gi|1325535712|gb|PMD19061.1|	40.127	314	117	7	2	315	217	459	2e-62	214	hypothetical protein NA56DRAFT_629499 [Pezoloma ericae]
TRINITY_DN106317_c0_g1_i1.p1	gi|1002215525|gb|KXT10622.1|	96.581	234	8	0	5	238	66	299	2e-157	460	hypothetical protein AC579_6629 [Pseudocercospora musae]
TRINITY_DN106323_c0_g2_i1.p1	gi|813216734|dbj|GAO46076.1|	49.057	212	100	3	18	221	132	343	7e-35	137	hypothetical protein G7K_0319-t1 [Saitoella complicata NRRL Y-17804]
TRINITY_DN106327_c0_g1_i1.p1	gi|970062646|ref|XP_015058225.1|	99.138	464	4	0	1	464	275	738	0	949	PREDICTED: NADH dehydrogenase [ubiquinone] iron-sulfur protein 1, mitochondrial [Solanum pennellii]
TRINITY_DN106331_c0_g1_i2.p1	gi|1028533138|gb|OAJ06385.1|	97.738	221	5	0	1	221	75	295	7e-162	461	hypothetical protein A4X13_g1549 [Tilletia indica]
TRINITY_DN106336_c0_g1_i2.p1	gi|939401768|emb|CEH12281.1|	57.759	232	89	4	1	225	85	314	3e-84	261	aldo keto reductase [Ceraceosorus bombacis]
TRINITY_DN10633_c0_g1_i15.p1	gi|568884705|ref|XP_006494991.1|	86.39	698	83	3	1	686	1	698	0	1233	PREDICTED: probable serine/threonine-protein kinase At1g54610 [Citrus sinensis]
TRINITY_DN106356_c0_g1_i1.p1	gi|488473270|ref|WP_002516940.1|	99.405	336	2	0	1	336	1	336	0	670	MULTISPECIES: LacI family transcriptional regulator [Propionibacteriaceae]<>transcriptional regulator, LacI family [Propionibacterium acnes J165]<>transcriptional regulator, LacI family [Propionibacterium acnes SK137]<>transcriptional regulator, LacI family [Propionibacterium acnes HL074PA1]<>transcriptional regulator, LacI family [Propionibacterium acnes HL087PA2]<>transcriptional regulator, Lac…
TRINITY_DN10635_c0_g1_i1.p1	gi|568848274|ref|XP_006477942.1|	77.941	340	32	3	1	334	1	303	3e-177	501	PREDICTED: persulfide dioxygenase ETHE1 homolog, mitochondrial [Citrus sinensis]
TRINITY_DN10635_c0_g1_i2.p1	gi|568848274|ref|XP_006477942.1|	87.459	303	32	2	1	297	1	303	0	519	PREDICTED: persulfide dioxygenase ETHE1 homolog, mitochondrial [Citrus sinensis]
TRINITY_DN106362_c1_g1_i1.p1	gi|452842405|gb|EME44341.1|	84.188	234	36	1	1	233	483	716	3e-135	405	hypothetical protein DOTSEDRAFT_44591 [Dothistroma septosporum NZE10]
TRINITY_DN106364_c0_g1_i1.p1	gi|1331157959|ref|XP_023458490.1|	86.817	311	41	0	2	312	213	523	0	574	putative anthranilate synthase component 1 [Cercospora beticola]<>putative anthranilate synthase component 1 [Cercospora beticola]
TRINITY_DN106394_c0_g1_i2.p1	gi|641824025|gb|KDO43384.1|	78.112	233	49	2	1	232	56	287	4e-127	374	hypothetical protein CISIN_1g0011262mg, partial [Citrus sinensis]
TRINITY_DN10639_c0_g1_i17.p1	gi|1315940205|dbj|GAY67049.1|	76.289	388	87	2	1	387	1	384	0	608	hypothetical protein CUMW_253580 [Citrus unshiu]
TRINITY_DN1063_c0_g1_i7.p1	gi|567896422|ref|XP_006440699.1|	71.831	284	76	1	1	284	126	405	4e-141	413	hypothetical protein CICLE_v10020317mg [Citrus clementina]<>hypothetical protein CICLE_v10020317mg [Citrus clementina]
TRINITY_DN10640_c0_g1_i22.p1	gi|567903204|ref|XP_006444090.1|	96.443	759	27	0	31	789	1	759	0	1531	hypothetical protein CICLE_v10018975mg [Citrus clementina]<>PREDICTED: DNA repair helicase UVH6 [Citrus sinensis]<>hypothetical protein CICLE_v10018975mg [Citrus clementina]<>hypothetical protein CISIN_1g004358mg [Citrus sinensis]
TRINITY_DN10642_c0_g1_i2.p1	gi|1269921408|ref|XP_022772622.1|	92.628	312	22	1	1	311	174	485	0	578	probable 26S proteasome non-ATPase regulatory subunit 3 [Durio zibethinus]
TRINITY_DN106434_c0_g2_i1.p1	gi|1268125403|ref|WP_098683614.1|	99.795	487	1	0	1	487	135	621	0	972	ABC transporter permease [Cutibacterium acnes]<>ABC transporter permease [Cutibacterium acnes subsp. acnes]
TRINITY_DN106437_c1_g1_i7.p1	gi|1229805662|ref|XP_022156778.1|	56.485	239	104	0	1	239	15	253	2e-87	280	uncharacterized protein LOC111023609 [Momordica charantia]
TRINITY_DN10643_c0_g1_i7.p1	gi|567899984|ref|XP_006442480.1|	85.086	409	60	1	8	416	1	408	0	734	hypothetical protein CICLE_v10020399mg [Citrus clementina]<>hypothetical protein CICLE_v10020399mg [Citrus clementina]
TRINITY_DN10644_c1_g1_i18.p1	gi|985453162|ref|XP_015386783.1|	89.851	335	33	1	2	336	272	605	0	623	PREDICTED: MACPF domain-containing protein CAD1-like isoform X2 [Citrus sinensis]
TRINITY_DN10644_c1_g1_i2.p1	gi|641830599|gb|KDO49684.1|	90.034	582	57	1	3	584	1	581	0	1084	hypothetical protein CISIN_1g008004mg [Citrus sinensis]
TRINITY_DN10645_c0_g1_i3.p1	gi|1000491455|gb|KXL51131.1|	74.398	332	79	6	1	329	34	362	2e-146	427	hypothetical protein FE78DRAFT_210558 [Acidomyces richmondensis]<>hypothetical protein M433DRAFT_406215 [Acidomyces richmondensis BFW]
TRINITY_DN10646_c0_g1_i10.p1	gi|568863195|ref|XP_006485042.1|	80.392	306	57	1	1	306	1	303	1e-158	453	PREDICTED: superoxide dismutase [Fe], chloroplastic-like isoform X1 [Citrus sinensis]
TRINITY_DN106471_c0_g2_i1.p1	gi|1030140599|ref|XP_016758009.1|	56.522	345	138	8	1	340	1077	1414	4e-63	227	hypothetical protein SEPMUDRAFT_150992 [Sphaerulina musiva SO2202]<>hypothetical protein SEPMUDRAFT_150992 [Sphaerulina musiva SO2202]
TRINITY_DN106471_c1_g1_i1.p1	gi|1331178372|ref|XP_023450100.1|	72.075	530	136	6	2	529	512	1031	0	743	Actin cytoskeleton-regulatory complex protein PAN1 [Cercospora beticola]<>Actin cytoskeleton-regulatory complex protein PAN1 [Cercospora beticola]
TRINITY_DN10647_c0_g1_i23.p1	gi|567914507|ref|XP_006449567.1|	71.714	350	98	1	1	349	167	516	2e-175	523	hypothetical protein CICLE_v10014126mg [Citrus clementina]<>hypothetical protein CICLE_v10014126mg [Citrus clementina]
TRINITY_DN10647_c0_g1_i3.p1	gi|567914507|ref|XP_006449567.1|	70.068	294	87	1	1	293	223	516	2e-144	440	hypothetical protein CICLE_v10014126mg [Citrus clementina]<>hypothetical protein CICLE_v10014126mg [Citrus clementina]
TRINITY_DN106485_c0_g2_i1.p1	gi|627809479|ref|XP_007678087.1|	60.241	249	89	4	21	267	29	269	4e-90	285	hypothetical protein BAUCODRAFT_36042 [Baudoinia panamericana UAMH 10762]<>hypothetical protein BAUCODRAFT_36042 [Baudoinia panamericana UAMH 10762]
TRINITY_DN106494_c0_g1_i16.p1	gi|1271955533|emb|CZT19883.1|	72.036	329	84	4	1	325	1	325	2e-172	490	probable Chitin synthase export chaperone [Ramularia collo-cygni]
TRINITY_DN106494_c0_g1_i4.p1	gi|1002199452|gb|KXS95409.1|	70.997	331	95	1	1	331	1	330	1e-174	496	hypothetical protein AC578_6779 [Mycosphaerella eumusae]
TRINITY_DN106495_c0_g1_i1.p1	gi|1315970797|dbj|GAY36214.1|	81.818	517	94	0	1	517	1	517	0	883	hypothetical protein CUMW_020650 [Citrus unshiu]
TRINITY_DN106497_c0_g1_i2.p1	gi|1190778904|gb|OTA24582.1|	57.895	380	144	5	8	386	371	735	2e-145	444	hypothetical protein BTJ68_12684 [Hortaea werneckii EXF-2000]
TRINITY_DN10649_c0_g1_i10.p1	gi|568829818|ref|XP_006469213.1|	79.07	430	61	2	1	429	1	402	0	647	PREDICTED: putative receptor-like protein kinase At4g00960 [Citrus sinensis]
TRINITY_DN10649_c0_g2_i2.p1	gi|568829818|ref|XP_006469213.1|	86.486	333	42	2	1	330	70	402	0	559	PREDICTED: putative receptor-like protein kinase At4g00960 [Citrus sinensis]
TRINITY_DN10649_c1_g1_i17.p2	gi|641840182|gb|KDO59104.1|	82.061	262	44	1	13	271	66	327	2e-153	439	hypothetical protein CISIN_1g012378mg [Citrus sinensis]
TRINITY_DN10649_c1_g1_i17.p1	gi|568841893|ref|XP_006474890.1|	93.255	341	23	0	1	341	1	341	0	664	PREDICTED: NAD-dependent protein deacetylase SRT1 [Citrus sinensis]
TRINITY_DN10649_c2_g1_i1.p1	gi|590675000|ref|XP_007039324.1|	86.726	226	29	1	1	225	1	226	3e-135	387	PREDICTED: 50S ribosomal protein L11, chloroplastic [Theobroma cacao]<>Plastid ribosomal protein l11 [Theobroma cacao]
TRINITY_DN1064_c0_g1_i15.p1	gi|1315970385|dbj|GAY37370.1|	77.886	719	153	4	1	713	1	719	0	1099	hypothetical protein CUMW_028480 [Citrus unshiu]
TRINITY_DN10650_c0_g1_i11.p1	gi|1315956478|dbj|GAY51484.1|	80.634	284	46	3	1	276	17	299	8e-153	437	hypothetical protein CUMW_134520 [Citrus unshiu]
TRINITY_DN10650_c0_g1_i20.p1	gi|1315956478|dbj|GAY51484.1|	79.577	284	55	2	1	282	17	299	9e-152	435	hypothetical protein CUMW_134520 [Citrus unshiu]
TRINITY_DN10650_c0_g1_i7.p1	gi|1315956478|dbj|GAY51484.1|	83.946	299	45	2	7	303	2	299	6e-171	484	hypothetical protein CUMW_134520 [Citrus unshiu]
TRINITY_DN10651_c0_g1_i12.p1	gi|568839963|ref|XP_006473943.1|	74.445	1487	327	14	1	1446	1	1475	0	2166	PREDICTED: uncharacterized protein LOC102617273 [Citrus sinensis]
TRINITY_DN106520_c0_g1_i1.p1	gi|1315971617|dbj|GAY35031.1|	82.819	227	39	0	1	227	333	559	1e-133	399	hypothetical protein CUMW_013910 [Citrus unshiu]
TRINITY_DN106526_c0_g1_i1.p1	gi|627810863|ref|XP_007678779.1|	74.051	316	79	3	1	316	1	313	1e-172	489	hypothetical protein BAUCODRAFT_74723 [Baudoinia panamericana UAMH 10762]<>hypothetical protein BAUCODRAFT_74723 [Baudoinia panamericana UAMH 10762]
TRINITY_DN106526_c0_g1_i4.p1	gi|627810863|ref|XP_007678779.1|	77.143	315	70	2	1	315	1	313	4e-179	506	hypothetical protein BAUCODRAFT_74723 [Baudoinia panamericana UAMH 10762]<>hypothetical protein BAUCODRAFT_74723 [Baudoinia panamericana UAMH 10762]
TRINITY_DN106526_c0_g2_i2.p1	gi|627810863|ref|XP_007678779.1|	72.381	315	85	2	1	315	1	313	1e-169	482	hypothetical protein BAUCODRAFT_74723 [Baudoinia panamericana UAMH 10762]<>hypothetical protein BAUCODRAFT_74723 [Baudoinia panamericana UAMH 10762]
TRINITY_DN10652_c0_g1_i33.p1	gi|567887902|ref|XP_006436473.1|	75.627	279	64	2	1	276	1	278	9e-157	446	hypothetical protein CICLE_v10032359mg [Citrus clementina]<>PREDICTED: probable protein S-acyltransferase 15 [Citrus sinensis]<>hypothetical protein CICLE_v10032359mg [Citrus clementina]<>hypothetical protein CUMW_178690 [Citrus unshiu]
TRINITY_DN106537_c0_g1_i1.p1	gi|1072319979|ref|WP_069942038.1|	92.537	268	20	0	1	268	289	556	3e-178	511	MULTISPECIES: arginine--tRNA ligase [Micrococcus]<>arginine--tRNA ligase [Micrococcus sp. HMSC31B01]<>arginyl-tRNA synthetase [Micrococcus luteus]
TRINITY_DN10654_c0_g1_i11.p1	gi|568877016|ref|XP_006491552.1|	78.582	663	126	3	22	683	17	664	0	1012	PREDICTED: uncharacterized protein LOC102630107 [Citrus sinensis]
TRINITY_DN10655_c0_g1_i14.p1	gi|568866986|ref|XP_006486827.1|	73.314	341	90	1	6	345	109	449	0	527	PREDICTED: branched-chain-amino-acid aminotransferase 6-like isoform X2 [Citrus sinensis]
TRINITY_DN10655_c0_g1_i3.p1	gi|567860110|ref|XP_006422709.1|	78.147	421	85	3	1	416	1	419	0	648	hypothetical protein CICLE_v10028513mg [Citrus clementina]<>hypothetical protein CICLE_v10028513mg [Citrus clementina]
TRINITY_DN10655_c0_g1_i4.p1	gi|1315946229|dbj|GAY61365.1|	66.133	437	91	4	1	380	1	437	0	569	hypothetical protein CUMW_209410 [Citrus unshiu]
TRINITY_DN10655_c0_g1_i9.p1	gi|643727518|gb|KDP35904.1|	58.75	240	79	6	10	247	6	227	2e-87	268	hypothetical protein JCGZ_09876 [Jatropha curcas]
TRINITY_DN10656_c0_g1_i15.p1	gi|568820239|ref|XP_006464635.1|	70.031	644	166	5	1	636	1	625	0	934	PREDICTED: probable cysteine desulfurase isoform X2 [Citrus sinensis]<>hypothetical protein CISIN_1g043646mg [Citrus sinensis]
TRINITY_DN10656_c0_g1_i3.p1	gi|568820239|ref|XP_006464635.1|	71.176	621	167	4	10	622	9	625	0	930	PREDICTED: probable cysteine desulfurase isoform X2 [Citrus sinensis]<>hypothetical protein CISIN_1g043646mg [Citrus sinensis]
TRINITY_DN106576_c0_g1_i3.p1	gi|568820222|ref|XP_006464627.1|	77.149	442	101	0	1	442	7	448	0	721	PREDICTED: protein trichome berefringence-like 7 [Citrus sinensis]<>PREDICTED: protein trichome berefringence-like 7 [Citrus sinensis]
TRINITY_DN10657_c0_g1_i29.p1	gi|641831687|gb|KDO50739.1|	78.689	183	34	2	21	202	1	179	1e-86	261	hypothetical protein CISIN_1g0165561mg, partial [Citrus sinensis]<>hypothetical protein CISIN_1g0165561mg, partial [Citrus sinensis]<>hypothetical protein CISIN_1g0165561mg, partial [Citrus sinensis]<>hypothetical protein CISIN_1g0165561mg, partial [Citrus sinensis]
TRINITY_DN10657_c0_g1_i39.p1	gi|568821153|ref|XP_006465054.1|	85.673	349	50	0	1	349	39	387	0	589	PREDICTED: SAL1 phosphatase-like [Citrus sinensis]<>hypothetical protein CUMW_215330 [Citrus unshiu]
TRINITY_DN10658_c0_g1_i19.p1	gi|641864495|gb|KDO83181.1|	90.476	273	25	1	1	272	192	464	0	520	hypothetical protein CISIN_1g012396mg [Citrus sinensis]
TRINITY_DN106594_c2_g1_i1.p1	gi|18399966|ref|NP_565536.1|	99.55	222	1	0	1	222	90	311	7e-160	453	homeobox protein 6 [Arabidopsis thaliana]<>RecName: Full=Homeobox-leucine zipper protein ATHB-6; AltName: Full=HD-ZIP protein ATHB-6; AltName: Full=Homeodomain transcription factor ATHB-6<>Athb-6 [Arabidopsis thaliana]<>At2g22430/F14M13.17 [Arabidopsis thaliana]<>putative homeodomain transcription factor ATHB-6 [Arabidopsis thaliana]<>homeodomain transcription factor (ATHB-6) [Arabidopsis thalian…
TRINITY_DN10659_c0_g1_i22.p1	gi|567876707|ref|XP_006430943.1|	89.849	463	47	0	1	463	1	463	0	883	hypothetical protein CICLE_v10011662mg [Citrus clementina]<>PREDICTED: cytochrome P450 85A [Citrus sinensis]<>hypothetical protein CICLE_v10011662mg [Citrus clementina]<>hypothetical protein CISIN_1g046307mg [Citrus sinensis]<>hypothetical protein CUMW_095870 [Citrus unshiu]
TRINITY_DN1065_c0_g1_i11.p1	gi|567872267|ref|XP_006428723.1|	78.933	750	150	5	1	744	1	748	0	1194	hypothetical protein CICLE_v10011139mg [Citrus clementina]<>hypothetical protein CICLE_v10011139mg [Citrus clementina]
TRINITY_DN1065_c0_g1_i17.p1	gi|567872267|ref|XP_006428723.1|	77.807	757	153	5	1	751	1	748	0	1188	hypothetical protein CICLE_v10011139mg [Citrus clementina]<>hypothetical protein CICLE_v10011139mg [Citrus clementina]
TRINITY_DN1065_c0_g2_i3.p1	gi|568844232|ref|XP_006475997.1|	75.529	756	148	4	17	769	6	727	0	1164	PREDICTED: nuclear poly(A) polymerase 4-like isoform X2 [Citrus sinensis]<>PREDICTED: nuclear poly(A) polymerase 4-like isoform X2 [Citrus sinensis]
TRINITY_DN1065_c1_g1_i2.p1	gi|1315950744|dbj|GAY57006.1|	91.947	832	67	0	1	832	1	832	0	1516	hypothetical protein CUMW_176060 [Citrus unshiu]
TRINITY_DN1065_c2_g1_i2.p1	gi|645224583|ref|XP_008219180.1|	77.273	352	73	5	1	348	1	349	0	529	PREDICTED: auxin-responsive protein IAA8-like isoform X2 [Prunus mume]<>PREDICTED: auxin-responsive protein IAA8-like isoform X2 [Prunus mume]
TRINITY_DN1065_c4_g1_i2.p1	gi|1315946816|dbj|GAY60840.1|	68.876	347	89	6	1	331	1	344	2e-155	447	hypothetical protein CUMW_205260 [Citrus unshiu]
TRINITY_DN1065_c9_g1_i3.p1	gi|1315946449|dbj|GAY61181.1|	74.211	380	78	4	1	361	1	379	3e-177	506	hypothetical protein CUMW_207840 [Citrus unshiu]
TRINITY_DN106605_c0_g3_i1.p1	gi|1190790194|gb|OTA35467.1|	66.667	234	76	1	2	235	53	284	2e-111	332	hypothetical protein BTJ68_03805 [Hortaea werneckii EXF-2000]
TRINITY_DN10660_c0_g1_i20.p1	gi|1315961815|dbj|GAY46085.1|	89.834	541	55	0	8	548	5	545	0	1020	hypothetical protein CUMW_094250 [Citrus unshiu]
TRINITY_DN106610_c1_g1_i1.p2	gi|924517809|gb|ALC07201.1|	52.297	283	125	3	15	290	1	280	3e-52	182	hypothetical protein CDES_14480 (plasmid) [Corynebacterium deserti GIMN1.010]
TRINITY_DN106644_c0_g2_i1.p1	gi|1190786866|gb|OTA32193.1|	67.873	221	71	0	1	221	454	674	2e-109	352	hypothetical protein BTJ68_06197 [Hortaea werneckii EXF-2000]
TRINITY_DN10664_c0_g1_i1.p1	gi|641866012|gb|KDO84697.1|	75.737	441	104	1	1	438	1	441	0	671	hypothetical protein CISIN_1g012960mg [Citrus sinensis]
TRINITY_DN10665_c0_g1_i1.p1	gi|567890395|ref|XP_006437718.1|	78.776	490	98	3	1	489	1	485	0	746	hypothetical protein CICLE_v10031364mg [Citrus clementina]<>hypothetical protein CICLE_v10031364mg [Citrus clementina]
TRINITY_DN10666_c0_g1_i2.p1	gi|567899310|ref|XP_006442143.1|	66.302	457	124	12	19	466	21	456	3e-113	364	hypothetical protein CICLE_v10018774mg [Citrus clementina]<>hypothetical protein CICLE_v10018774mg [Citrus clementina]
TRINITY_DN10666_c0_g1_i5.p1	gi|568879631|ref|XP_006492756.1|	74.449	681	147	11	20	693	24	684	0	788	PREDICTED: formin-like protein 2 [Citrus sinensis]<>PREDICTED: formin-like protein 2 [Citrus sinensis]
TRINITY_DN10666_c1_g1_i1.p1	gi|641830580|gb|KDO49665.1|	66.983	421	101	14	1	397	1	407	2e-165	478	hypothetical protein CISIN_1g015381mg [Citrus sinensis]
TRINITY_DN10666_c3_g1_i1.p1	gi|125559294|gb|EAZ04830.1|	100	517	0	0	1	517	1	517	0	1073	hypothetical protein OsI_27008 [Oryza sativa Indica Group]
TRINITY_DN10667_c0_g1_i1.p1	gi|568836065|ref|XP_006472069.1|	87.556	675	81	1	1	672	1	675	0	1229	PREDICTED: acyl-CoA-binding domain-containing protein 4 [Citrus sinensis]
TRINITY_DN106696_c0_g1_i2.p1	gi|1002222287|gb|KXT17159.1|	97.253	182	5	0	1	182	54	235	7e-126	362	hypothetical protein AC579_353, partial [Pseudocercospora musae]
TRINITY_DN10669_c0_g1_i6.p1	gi|567911187|ref|XP_006447907.1|	78.036	387	81	2	1	383	1	387	0	587	hypothetical protein CICLE_v10015543mg [Citrus clementina]<>hypothetical protein CICLE_v10015543mg [Citrus clementina]
TRINITY_DN1066_c0_g1_i18.p1	gi|567858092|ref|XP_006421729.1|	90.533	338	32	0	1	338	1	338	0	601	hypothetical protein CICLE_v10005370mg [Citrus clementina]<>hypothetical protein CICLE_v10005370mg [Citrus clementina]
TRINITY_DN1066_c1_g1_i1.p1	gi|565399421|ref|XP_006365250.1|	99.301	286	2	0	1	286	64	349	0	592	PREDICTED: protein EXORDIUM-like 3 [Solanum tuberosum]
TRINITY_DN106704_c0_g1_i25.p1	gi|1216280154|ref|XP_021624640.1|	77.248	545	111	4	1	537	1	540	0	807	protein DETOXIFICATION 43-like isoform X2 [Manihot esculenta]<>hypothetical protein MANES_10G143000 [Manihot esculenta]
TRINITY_DN10670_c0_g1_i1.p1	gi|186688051|gb|ACC86111.1|	92.975	242	17	0	1	242	234	475	2e-168	482	cathepsin F [Paralichthys olivaceus]
TRINITY_DN10672_c0_g1_i1.p1	gi|568843161|ref|XP_006475486.1|	83.367	493	76	3	4	494	22	510	0	856	PREDICTED: diacylglycerol O-acyltransferase 1 [Citrus sinensis]
TRINITY_DN10672_c0_g1_i6.p1	gi|567919004|ref|XP_006451508.1|	83.529	425	64	3	4	426	22	442	0	734	hypothetical protein CICLE_v100080481mg, partial [Citrus clementina]<>hypothetical protein CICLE_v100080481mg, partial [Citrus clementina]
TRINITY_DN106731_c0_g1_i1.p1	gi|627819309|ref|XP_007682494.1|	100	204	0	0	1	204	353	556	1e-138	428	hypothetical protein COCMIDRAFT_498 [Bipolaris oryzae ATCC 44560]<>hypothetical protein COCMIDRAFT_498 [Bipolaris oryzae ATCC 44560]
TRINITY_DN106752_c0_g1_i1.p1	gi|1331158181|ref|XP_023458295.1|	70.233	215	57	4	1	210	30	242	7e-95	296	Copper resistance protein [Cercospora beticola]<>Copper resistance protein [Cercospora beticola]
TRINITY_DN106764_c0_g1_i1.p1	gi|1101093857|gb|OIO53091.1|	100	248	0	0	1	248	236	483	4e-172	501	exodeoxyribonuclease V subunit gamma, partial [Propionibacterium sp. CG1_02_60_36]
TRINITY_DN106764_c0_g3_i1.p1	gi|488504263|ref|WP_002547702.1|	100	478	0	0	1	478	173	650	0	966	ATP-dependent DNA helicase UvrD2 [Cutibacterium acnes]<>HRDC domain protein [Propionibacterium acnes HL005PA4]
TRINITY_DN106764_c0_g4_i1.p1	gi|1101093857|gb|OIO53091.1|	100	234	0	0	1	234	2	235	1e-160	470	exodeoxyribonuclease V subunit gamma, partial [Propionibacterium sp. CG1_02_60_36]
TRINITY_DN106768_c0_g1_i1.p2	gi|1271954311|emb|CZT20781.1|	83.019	212	36	0	1	212	2	213	2e-109	321	related to C2H2 finger domain protein [Ramularia collo-cygni]
TRINITY_DN10677_c0_g1_i30.p1	gi|567870593|ref|XP_006427918.1|	73.963	434	106	3	1	430	146	576	0	644	hypothetical protein CICLE_v10025253mg [Citrus clementina]<>PREDICTED: ubiquitin carboxyl-terminal hydrolase 27 [Citrus sinensis]<>hypothetical protein CICLE_v10025253mg [Citrus clementina]<>hypothetical protein CISIN_1g008156mg [Citrus sinensis]
TRINITY_DN10677_c0_g1_i33.p1	gi|567870591|ref|XP_006427917.1|	67.742	248	57	1	1	225	27	274	4e-113	339	hypothetical protein CICLE_v10025253mg [Citrus clementina]<>hypothetical protein CICLE_v10025253mg [Citrus clementina]
TRINITY_DN106790_c0_g1_i1.p1	gi|918813140|ref|XP_013427380.1|	74.074	216	53	1	1	216	1	213	1e-112	336	Asp-domain-containing protein [Aureobasidium namibiae CBS 147.97]<>Asp-domain-containing protein [Aureobasidium namibiae CBS 147.97]
TRINITY_DN1067_c0_g1_i13.p1	gi|1130853016|dbj|GAV67017.1|	78.138	247	44	2	1	240	1	244	1e-136	392	OSCP domain-containing protein [Cephalotus follicularis]
TRINITY_DN106812_c0_g1_i1.p1	gi|1000480013|gb|KXL41347.1|	57.244	283	107	8	1	271	1	281	4e-92	282	hypothetical protein FE78DRAFT_35384 [Acidomyces richmondensis]<>hypothetical protein M433DRAFT_346572 [Acidomyces richmondensis BFW]
TRINITY_DN106815_c0_g1_i3.p1	gi|1063492164|ref|XP_017982541.1|	39.485	233	120	5	1	222	157	379	2e-46	166	PREDICTED: putative F-box protein At4g10190 [Theobroma cacao]
TRINITY_DN10682_c0_g1_i1.p1	gi|1050556154|ref|XP_017610825.1|	89.855	207	21	0	1	207	1	207	2e-134	384	PREDICTED: 60S ribosomal protein L13-1-like [Gossypium arboreum]<>60S ribosomal L13-2 [Gossypium arboreum]
TRINITY_DN106842_c0_g1_i1.p2	gi|452842477|gb|EME44413.1|	63.682	201	68	3	1	200	1	197	1e-79	244	hypothetical protein DOTSEDRAFT_172597 [Dothistroma septosporum NZE10]
TRINITY_DN106842_c0_g1_i4.p2	gi|452842477|gb|EME44413.1|	62.264	212	65	4	3	214	1	197	2e-79	245	hypothetical protein DOTSEDRAFT_172597 [Dothistroma septosporum NZE10]
TRINITY_DN106842_c0_g1_i6.p1	gi|452842477|gb|EME44413.1|	66.169	201	63	3	1	200	1	197	3e-82	251	hypothetical protein DOTSEDRAFT_172597 [Dothistroma septosporum NZE10]
TRINITY_DN106842_c1_g1_i1.p1	gi|615402387|ref|XP_007580722.1|	53.586	237	85	9	6	239	1	215	2e-67	216	putative chrd superfamily protein [Neofusicoccum parvum UCRNP2]<>putative chrd superfamily protein [Neofusicoccum parvum UCRNP2]
TRINITY_DN10684_c0_g1_i25.p1	gi|1000482061|gb|KXL43102.1|	74.876	402	100	1	1	401	110	511	0	645	hypothetical protein FE78DRAFT_33855 [Acidomyces richmondensis]<>hypothetical protein M433DRAFT_70707 [Acidomyces richmondensis BFW]
TRINITY_DN10684_c0_g1_i5.p1	gi|1000482061|gb|KXL43102.1|	69.732	261	52	1	1	234	208	468	4e-126	376	hypothetical protein FE78DRAFT_33855 [Acidomyces richmondensis]<>hypothetical protein M433DRAFT_70707 [Acidomyces richmondensis BFW]
TRINITY_DN106857_c0_g1_i6.p1	gi|939394877|emb|CEH16594.1|	69.095	398	119	3	1	397	294	688	0	577	acyl-oxidase [Ceraceosorus bombacis]
TRINITY_DN106888_c0_g1_i2.p1	gi|50840340|gb|AAT83007.1|	100	367	0	0	1	367	72	438	0	734	hypothetical protein PPA1260 [Propionibacterium acnes KPA171202]<>hypothetical protein HMPREF1034_0431 [Propionibacterium acnes SK187]<>hypothetical protein HMPREF9947_2478 [Propionibacterium sp. 409-HC1]<>hypothetical protein HMPREF9948_1816 [Propionibacterium sp. 434-HC2]<>hypothetical protein TIB1ST10_06455 [Propionibacterium acnes 6609]<>putative membrane protein [Propionibacterium sp. CC003-…
TRINITY_DN10688_c0_g1_i1.p1	gi|1315969998|dbj|GAY38253.1|	62.324	284	98	3	1	284	273	547	3e-102	330	hypothetical protein CUMW_035280 [Citrus unshiu]
TRINITY_DN10688_c0_g1_i2.p1	gi|641854273|gb|KDO73081.1|	62.201	418	116	4	1	417	209	585	1e-163	488	hypothetical protein CISIN_1g001872mg [Citrus sinensis]
TRINITY_DN10689_c0_g1_i2.p1	gi|567895348|ref|XP_006440162.1|	68.08	448	116	8	3	439	65	496	0	578	hypothetical protein CICLE_v10024664mg [Citrus clementina]<>hypothetical protein CICLE_v10024664mg [Citrus clementina]
TRINITY_DN1068_c0_g1_i10.p1	gi|641860546|gb|KDO79235.1|	74.46	1343	307	16	1	1327	1146	2468	0	1867	hypothetical protein CISIN_1g000060mg [Citrus sinensis]<>hypothetical protein CISIN_1g000060mg [Citrus sinensis]
TRINITY_DN1068_c0_g1_i3.p1	gi|641860551|gb|KDO79240.1|	73.57	1014	253	11	2	1013	968	1968	0	1403	hypothetical protein CISIN_1g000060mg [Citrus sinensis]
TRINITY_DN1068_c0_g1_i4.p1	gi|641860546|gb|KDO79235.1|	70.785	1287	305	18	1	1234	1146	2414	0	1645	hypothetical protein CISIN_1g000060mg [Citrus sinensis]<>hypothetical protein CISIN_1g000060mg [Citrus sinensis]
TRINITY_DN1068_c0_g1_i6.p1	gi|568824449|ref|XP_006466614.1|	78.754	353	71	3	5	356	2061	2410	2e-166	524	PREDICTED: uncharacterized protein LOC102624169 isoform X4 [Citrus sinensis]
TRINITY_DN1068_c2_g1_i1.p1	gi|985431992|ref|XP_015389574.1|	76.067	961	206	8	1	950	1	948	0	1288	PREDICTED: uncharacterized protein LOC102624169 isoform X3 [Citrus sinensis]
TRINITY_DN106926_c0_g2_i2.p1	gi|488487354|ref|WP_002530927.1|	100	299	0	0	1	299	1	299	0	580	EamA family transporter [Cutibacterium acnes]<>putative membrane protein [Propionibacterium acnes HL030PA1]
TRINITY_DN106927_c0_g1_i3.p1	gi|567885897|ref|XP_006435507.1|	75.424	236	55	1	9	244	126	358	1e-116	370	hypothetical protein CICLE_v10000043mg [Citrus clementina]<>hypothetical protein CICLE_v10000043mg [Citrus clementina]<>hypothetical protein CICLE_v10000043mg [Citrus clementina]<>hypothetical protein CICLE_v10000043mg [Citrus clementina]
TRINITY_DN106929_c0_g1_i4.p1	gi|763747672|gb|KJB15111.1|	73.333	210	50	2	1	208	1	206	5e-105	311	hypothetical protein B456_002G161100 [Gossypium raimondii]
TRINITY_DN106929_c0_g1_i6.p1	gi|985456820|ref|XP_015387467.1|	89.474	209	22	0	1	209	1	209	2e-137	398	PREDICTED: serine/threonine-protein kinase PBS1 isoform X2 [Citrus sinensis]<>hypothetical protein CISIN_1g018047mg [Citrus sinensis]
TRINITY_DN10692_c0_g1_i18.p1	gi|567918842|ref|XP_006451427.1|	71.429	266	61	6	1	260	1	257	2e-125	373	hypothetical protein CICLE_v10008172mg [Citrus clementina]<>PREDICTED: pentatricopeptide repeat-containing protein At2g15690-like [Citrus sinensis]<>hypothetical protein CICLE_v10008172mg [Citrus clementina]<>hypothetical protein CUMW_126840 [Citrus unshiu]
TRINITY_DN106934_c0_g1_i1.p1	gi|1022627636|ref|XP_016226956.1|	72.165	194	54	0	1	194	116	309	2e-94	287	hypothetical protein PV10_03046 [Exophiala mesophila]<>hypothetical protein PV10_03046 [Exophiala mesophila]
TRINITY_DN106959_c0_g1_i2.p1	gi|1190789518|gb|OTA34800.1|	69.836	305	81	3	1	299	17	316	5e-149	429	hypothetical protein BTJ68_05358 [Hortaea werneckii EXF-2000]
TRINITY_DN106969_c0_g1_i1.p1	gi|452838634|gb|EME40574.1|	80.072	276	54	1	9	284	97	371	6e-152	460	hypothetical protein DOTSEDRAFT_74204 [Dothistroma septosporum NZE10]
TRINITY_DN106989_c0_g1_i2.p1	gi|1000490958|gb|KXL50702.1|	91.498	247	21	0	25	271	1	247	6e-167	470	hypothetical protein FE78DRAFT_137307 [Acidomyces richmondensis]<>hypothetical protein M433DRAFT_131857 [Acidomyces richmondensis BFW]
TRINITY_DN1069_c0_g1_i2.p1	gi|1227896085|ref|XP_021892808.1|	70.292	377	86	6	1	353	1	375	0	531	zinc finger CCCH domain-containing protein 20-like [Carica papaya]
TRINITY_DN1069_c0_g1_i3.p1	gi|508783314|gb|EOY30570.1|	70.449	379	101	4	1	371	1	376	0	530	Zinc finger C-x8-C-x5-C-x3-H type family protein, putative [Theobroma cacao]
TRINITY_DN1069_c0_g1_i6.p1	gi|567918712|ref|XP_006451362.1|	76	275	52	4	1	271	1	265	3e-138	403	hypothetical protein CICLE_v10008633mg [Citrus clementina]<>hypothetical protein CICLE_v10008633mg [Citrus clementina]
TRINITY_DN106_c0_g1_i13.p1	gi|641839452|gb|KDO58382.1|	79.018	672	122	4	1	655	1	670	0	1050	hypothetical protein CISIN_1g005916mg [Citrus sinensis]
TRINITY_DN107001_c0_g1_i1.p1	gi|1002268877|ref|XP_015638781.1|	100	323	0	0	1	323	39	361	0	662	PREDICTED: pto-interacting protein 1 [Oryza sativa Japonica Group]<>putative Pto kinase interactor 1 [Oryza sativa Japonica Group]<>unknown protein [Oryza sativa Japonica Group]<>Os05g0135800 [Oryza sativa Japonica Group]<>unnamed protein product [Oryza sativa Japonica Group]<>hypothetical protein OsI_18361 [Oryza sativa Indica Group]<>hypothetical protein OsJ_17030 [Oryza sativa Japonica Group]<…
TRINITY_DN107002_c0_g1_i1.p1	gi|407923550|gb|EKG16620.1|	51.261	238	96	6	1	231	424	648	4e-61	212	Major facilitator superfamily [Macrophomina phaseolina MS6]
TRINITY_DN10702_c0_g1_i14.p1	gi|508774440|gb|EOY21696.1|	83.333	378	23	1	1	338	1	378	0	601	H(+)-transporting atpase plant/fungi plasma membrane type [Theobroma cacao]
TRINITY_DN10702_c0_g1_i18.p1	gi|1216939722|ref|XP_021665971.1|	96.481	341	12	0	1	341	1	341	0	677	ATPase 11, plasma membrane-type isoform X1 [Hevea brasiliensis]
TRINITY_DN107039_c0_g1_i1.p2	gi|1190789363|gb|OTA34648.1|	71.747	269	58	3	3	258	425	688	4e-128	388	hypothetical protein BTJ68_04220 [Hortaea werneckii EXF-2000]
TRINITY_DN107039_c0_g1_i4.p1	gi|1000482716|gb|KXL43662.1|	74.06	266	55	4	3	266	433	686	2e-129	391	hypothetical protein FE78DRAFT_81595 [Acidomyces richmondensis]<>hypothetical protein M433DRAFT_143821 [Acidomyces richmondensis BFW]
TRINITY_DN10704_c0_g1_i1.p1	gi|641809328|gb|KDO36706.1|	80.066	301	60	0	1	301	1	301	0	514	hypothetical protein CISIN_1g021927mg [Citrus sinensis]
TRINITY_DN10705_c0_g1_i1.p1	gi|567866831|ref|XP_006426038.1|	88.848	269	30	0	1	269	1	269	0	508	hypothetical protein CICLE_v10026274mg [Citrus clementina]<>hypothetical protein CICLE_v10026274mg [Citrus clementina]
TRINITY_DN10705_c0_g2_i1.p1	gi|951046777|ref|XP_014519270.1|	97.426	272	7	0	1	272	1	272	0	553	probable esterase KAI2 isoform X2 [Vigna radiata var. radiata]
TRINITY_DN107060_c0_g1_i14.p1	gi|302910560|ref|XP_003050314.1|	93.659	205	13	0	1	205	52	256	3e-139	398	40S ribosomal protein S1 [Nectria haematococca mpVI 77-13-4]<>RecName: Full=40S ribosomal protein S1<>predicted protein [Nectria haematococca mpVI 77-13-4]
TRINITY_DN10706_c0_g1_i24.p1	gi|567877907|ref|XP_006431512.1|	82.55	298	52	0	1	298	1	298	0	509	hypothetical protein CICLE_v10001997mg [Citrus clementina]<>hypothetical protein CICLE_v10001997mg [Citrus clementina]
TRINITY_DN107075_c0_g1_i1.p1	gi|628201046|ref|XP_007710923.1|	97.079	445	13	0	1	445	1	445	0	910	hypothetical protein COCCADRAFT_92463 [Bipolaris zeicola 26-R-13]<>hypothetical protein COCCADRAFT_92463 [Bipolaris zeicola 26-R-13]
TRINITY_DN107079_c0_g1_i1.p1	gi|452844864|gb|EME46798.1|	53.252	246	99	4	1	243	650	882	1e-69	239	hypothetical protein DOTSEDRAFT_61357 [Dothistroma septosporum NZE10]
TRINITY_DN10707_c0_g1_i1.p1	gi|641829327|gb|KDO48449.1|	60.079	253	67	4	1	220	959	1210	4e-77	262	hypothetical protein CISIN_1g0003042mg, partial [Citrus sinensis]
TRINITY_DN10708_c0_g1_i12.p1	gi|567919562|ref|XP_006451787.1|	68.06	335	80	5	1	319	4	327	3e-131	387	hypothetical protein CICLE_v10008595mg [Citrus clementina]<>hypothetical protein CICLE_v10008595mg [Citrus clementina]
TRINITY_DN10709_c0_g1_i1.p1	gi|1273002012|emb|SMR44280.1|	62.323	353	131	2	32	383	2	353	9e-164	471	unnamed protein product [Zymoseptoria tritici ST99CH_3D1]
TRINITY_DN1070_c0_g1_i32.p1	gi|815065754|emb|CRH97187.1|	46.341	205	105	2	1	205	64	263	8e-08	61.6	Uncharacterised protein [Streptococcus pneumoniae]
TRINITY_DN1070_c0_g1_i39.p1	gi|531866210|gb|EQL03037.1|	23.077	221	168	1	6	226	165	383	1e-13	80.1	phosphomevalonate kinase [Ophiocordyceps sinensis CO18]
TRINITY_DN1070_c0_g1_i51.p1	gi|641851914|gb|KDO70784.1|	62.475	509	164	6	6	504	1	492	0	610	hypothetical protein CISIN_1g009502mg [Citrus sinensis]
TRINITY_DN107108_c0_g1_i1.p1	gi|567871113|ref|XP_006428178.1|	84.249	273	43	0	1	273	17	289	4e-161	466	hypothetical protein CICLE_v10027550mg [Citrus clementina]<>PREDICTED: uncharacterized protein LOC102616515 [Citrus sinensis]<>hypothetical protein CICLE_v10027550mg [Citrus clementina]
TRINITY_DN10714_c0_g1_i3.p1	gi|567863254|ref|XP_006424281.1|	77.246	501	111	2	1	500	1	499	0	810	hypothetical protein CICLE_v10028254mg [Citrus clementina]<>hypothetical protein CICLE_v10028254mg [Citrus clementina]<>hypothetical protein CISIN_1g010737mg [Citrus sinensis]
TRINITY_DN107151_c0_g1_i1.p1	gi|1190773500|gb|OTA19911.1|	67.227	476	137	4	1	460	416	888	0	617	hypothetical protein BTJ68_15471 [Hortaea werneckii EXF-2000]
TRINITY_DN107153_c0_g1_i1.p1	gi|698544170|ref|XP_009766975.1|	95.918	196	6	2	4	199	15	208	3e-129	370	PREDICTED: 40S ribosomal protein S10-1-like [Nicotiana sylvestris]<>PREDICTED: 40S ribosomal protein S10-1-like [Nicotiana tabacum]
TRINITY_DN107159_c0_g1_i1.p1	gi|452838008|gb|EME39949.1|	74.912	283	67	3	1	282	346	625	2e-137	416	hypothetical protein DOTSEDRAFT_74725 [Dothistroma septosporum NZE10]
TRINITY_DN10716_c0_g1_i10.p1	gi|567913741|ref|XP_006449184.1|	71.032	252	70	2	1	250	1	251	8e-125	363	hypothetical protein CICLE_v10016376mg [Citrus clementina]<>hypothetical protein CICLE_v10016376mg [Citrus clementina]
TRINITY_DN10716_c0_g1_i28.p1	gi|568827137|ref|XP_006467924.1|	71.713	251	69	1	1	249	1	251	8e-127	368	PREDICTED: protein PLANT CADMIUM RESISTANCE 8 [Citrus sinensis]<>hypothetical protein CISIN_1g025546mg [Citrus sinensis]
TRINITY_DN107175_c2_g1_i1.p1	gi|1050187312|gb|OCT51944.1|	77.723	202	45	0	2	203	483	684	3e-105	328	Catalase-peroxidase [Cladophialophora carrionii]
TRINITY_DN10717_c0_g1_i3.p1	gi|1315972462|dbj|GAY36048.1|	41.463	369	186	12	23	375	1107	1461	1e-35	149	hypothetical protein CUMW_019990 [Citrus unshiu]
TRINITY_DN10719_c0_g1_i1.p1	gi|568839995|ref|XP_006473958.1|	78.274	1657	348	8	1	1652	1	1650	0	2650	PREDICTED: dicer-like protein 4 isoform X2 [Citrus sinensis]
TRINITY_DN10719_c0_g1_i9.p1	gi|1040861906|ref|XP_017241482.1|	61.422	1322	469	13	15	1306	150	1460	0	1695	PREDICTED: retrovirus-related Pol polyprotein from transposon TNT 1-94 isoform X1 [Daucus carota subsp. sativus]
TRINITY_DN1071_c0_g1_i10.p1	gi|567921554|ref|XP_006452783.1|	83.913	1237	191	5	1	1229	1	1237	0	2041	hypothetical protein CICLE_v10007268mg [Citrus clementina]<>hypothetical protein CICLE_v10007268mg [Citrus clementina]
TRINITY_DN10721_c0_g1_i12.p1	gi|567918044|ref|XP_006451028.1|	72.174	345	89	3	1	340	1	343	2e-157	454	hypothetical protein CICLE_v10008764mg [Citrus clementina]<>hypothetical protein CICLE_v10008764mg [Citrus clementina]
TRINITY_DN10721_c0_g1_i15.p1	gi|567918044|ref|XP_006451028.1|	72.464	345	88	3	1	340	1	343	1e-160	462	hypothetical protein CICLE_v10008764mg [Citrus clementina]<>hypothetical protein CICLE_v10008764mg [Citrus clementina]
TRINITY_DN107244_c0_g1_i2.p1	gi|1000481335|gb|KXL42507.1|	61.702	282	106	1	28	309	28	307	2e-113	339	hypothetical protein FE78DRAFT_154284 [Acidomyces richmondensis]<>hypothetical protein M433DRAFT_73268 [Acidomyces richmondensis BFW]
TRINITY_DN107269_c0_g1_i1.p1	gi|628232775|ref|XP_007722278.1|	87.981	208	25	0	1	208	1	208	8e-135	395	serine hydroxymethyltransferase, cytosolic [Capronia coronata CBS 617.96]<>serine hydroxymethyltransferase, cytosolic [Capronia coronata CBS 617.96]
TRINITY_DN10726_c0_g1_i3.p1	gi|567864738|ref|XP_006425018.1|	87.054	533	69	0	1	533	73	605	0	984	hypothetical protein CICLE_v10028048mg [Citrus clementina]<>PREDICTED: beta-glucosidase BoGH3B-like [Citrus sinensis]<>hypothetical protein CICLE_v10028048mg [Citrus clementina]<>hypothetical protein CUMW_032640 [Citrus unshiu]
TRINITY_DN107270_c0_g1_i2.p1	gi|1273003289|emb|SMR45557.1|	45.909	220	85	8	1	215	670	860	9e-38	149	unnamed protein product [Zymoseptoria tritici ST99CH_3D1]
TRINITY_DN10727_c0_g1_i1.p1	gi|641864341|gb|KDO83027.1|	92.234	1468	114	0	1	1468	1	1468	0	2830	hypothetical protein CISIN_1g046443mg [Citrus sinensis]
TRINITY_DN10727_c1_g1_i3.p1	gi|1315955025|dbj|GAY52750.1|	88.186	237	28	0	1	237	1040	1276	8e-138	429	hypothetical protein CUMW_144360 [Citrus unshiu]
TRINITY_DN10727_c1_g2_i7.p1	gi|568859156|ref|XP_006483108.1|	88.584	219	25	0	1	219	1	219	8e-131	376	PREDICTED: vesicle transport v-SNARE 12 [Citrus sinensis]<>hypothetical protein CUMW_024050 [Citrus unshiu]
TRINITY_DN107285_c0_g3_i3.p1	gi|627807465|ref|XP_007677080.1|	73.134	201	54	0	1	201	1	201	3e-110	323	hypothetical protein BAUCODRAFT_122945 [Baudoinia panamericana UAMH 10762]<>hypothetical protein BAUCODRAFT_122945 [Baudoinia panamericana UAMH 10762]
TRINITY_DN107287_c0_g1_i1.p2	gi|302511591|ref|XP_003017747.1|	39.228	311	157	8	1	281	159	467	2e-26	118	hypothetical protein ARB_04630 [Trichophyton benhamiae CBS 112371]<>hypothetical protein ARB_04630 [Trichophyton benhamiae CBS 112371]
TRINITY_DN10729_c0_g1_i1.p1	gi|1315966543|dbj|GAY41207.1|	79.744	469	87	3	1	465	1	465	0	763	hypothetical protein CUMW_057690 [Citrus unshiu]
TRINITY_DN107304_c0_g1_i1.p2	gi|1051793166|emb|SCE04760.1|	32.669	251	169	0	4	254	101	351	1e-09	69.3	hypothetical protein GA0115236_133624 [Streptomyces sp. IgraMP-1]
TRINITY_DN10730_c0_g1_i2.p1	gi|1002218704|gb|KXT13660.1|	63.75	800	268	10	22	819	13	792	0	1039	hypothetical protein AC579_4994 [Pseudocercospora musae]
TRINITY_DN10731_c0_g1_i4.p1	gi|567903500|ref|XP_006444238.1|	67.609	389	118	4	1	383	1	387	0	531	hypothetical protein CICLE_v10020545mg [Citrus clementina]<>hypothetical protein CICLE_v10020545mg [Citrus clementina]<>hypothetical protein CISIN_1g016553mg [Citrus sinensis]<>hypothetical protein CISIN_1g016553mg [Citrus sinensis]
TRINITY_DN10731_c0_g2_i1.p1	gi|567903500|ref|XP_006444238.1|	69.072	388	114	4	2	388	5	387	0	546	hypothetical protein CICLE_v10020545mg [Citrus clementina]<>hypothetical protein CICLE_v10020545mg [Citrus clementina]<>hypothetical protein CISIN_1g016553mg [Citrus sinensis]<>hypothetical protein CISIN_1g016553mg [Citrus sinensis]
TRINITY_DN10732_c0_g1_i2.p1	gi|568867803|ref|XP_006487219.1|	72.197	223	60	1	1	221	1	223	2e-112	330	PREDICTED: uncharacterized protein LOC102630182 [Citrus sinensis]
TRINITY_DN10732_c0_g2_i1.p1	gi|568867803|ref|XP_006487219.1|	62.882	229	67	5	1	211	1	229	3e-89	271	PREDICTED: uncharacterized protein LOC102630182 [Citrus sinensis]
TRINITY_DN107346_c0_g1_i1.p1	gi|567908351|ref|XP_006446489.1|	79.2	375	78	0	4	378	6	380	0	640	hypothetical protein CICLE_v10015583mg [Citrus clementina]<>hypothetical protein CICLE_v10015583mg [Citrus clementina]<>hypothetical protein CUMW_099440 [Citrus unshiu]
TRINITY_DN10734_c0_g1_i7.p1	gi|567921598|ref|XP_006452805.1|	88.202	356	41	1	1	355	1	356	0	649	hypothetical protein CICLE_v10008755mg [Citrus clementina]<>hypothetical protein CICLE_v10008755mg [Citrus clementina]
TRINITY_DN107358_c0_g2_i2.p2	gi|751636517|ref|WP_041104259.1|	94.754	305	16	0	1	305	37	341	0	583	MULTISPECIES: recombinase RecA [Micrococcus]<>recombinase RecA [Micrococcus luteus]<>DNA recombination/repair protein RecA [Micrococcus sp. CH3]<>DNA recombination/repair protein RecA [Micrococcus sp. CH7]<>DNA recombination/repair protein RecA [Micrococcus aloeverae]<>recombination protein RecA [Micrococcus luteus]<>DNA recombination/repair protein RecA [Micrococcus sp. KBS0714]<>DNA recombinati…
TRINITY_DN107358_c1_g1_i3.p2	gi|544805398|ref|WP_021222513.1|	84.536	194	28	1	1	194	158	349	1e-113	336	recombinase RecA [Pseudomonas alcaligenes]<>recombinase RecA [Pseudomonas alcaligenes OT 69]
TRINITY_DN10735_c0_g1_i4.p1	gi|1272994959|emb|SMR52524.1|	75.61	205	45	3	11	211	1	204	9e-107	314	unnamed protein product [Zymoseptoria tritici ST99CH_1E4]
TRINITY_DN107366_c0_g2_i1.p1	gi|1101824164|ref|XP_019014959.1|	94.378	249	14	0	1	249	238	486	4e-168	482	UTP-glucose-1-phosphate uridylyltransferase [Kwoniella pini CBS 10737]<>UTP-glucose-1-phosphate uridylyltransferase [Kwoniella pini CBS 10737]
TRINITY_DN107366_c0_g2_i3.p1	gi|1101824164|ref|XP_019014959.1|	80.321	249	49	0	1	249	238	486	2e-145	424	UTP-glucose-1-phosphate uridylyltransferase [Kwoniella pini CBS 10737]<>UTP-glucose-1-phosphate uridylyltransferase [Kwoniella pini CBS 10737]
TRINITY_DN107366_c0_g3_i1.p1	gi|813208770|dbj|GAO50234.1|	43.925	214	113	2	23	230	62	274	3e-24	109	hypothetical protein G7K_4366-t1 [Saitoella complicata NRRL Y-17804]
TRINITY_DN10736_c0_g1_i1.p1	gi|641866430|gb|KDO85115.1|	70	210	61	2	2	211	371	578	9e-86	276	hypothetical protein CISIN_1g005620mg [Citrus sinensis]
TRINITY_DN10737_c0_g1_i1.p1	gi|1216937272|ref|XP_021664679.1|	41.97	467	208	19	28	449	112	560	1e-86	285	probable WRKY transcription factor 47 [Hevea brasiliensis]
TRINITY_DN107380_c0_g1_i1.p1	gi|1190793284|gb|OTA38523.1|	45.533	347	141	8	1	309	283	619	2e-70	243	hypothetical protein BTJ68_01678 [Hortaea werneckii EXF-2000]
TRINITY_DN10738_c0_g1_i1.p1	gi|255550982|ref|XP_002516539.1|	86.235	247	34	0	1	247	1	247	2e-152	433	PREDICTED: aquaporin TIP4-1 [Ricinus communis]<>tonoplast intrinsic protein, putative [Ricinus communis]
TRINITY_DN10739_c0_g1_i10.p1	gi|1227930311|ref|XP_021900974.1|	61.034	503	173	5	2	491	437	929	0	622	G-type lectin S-receptor-like serine/threonine-protein kinase At4g03230 isoform X1 [Carica papaya]
TRINITY_DN10739_c0_g1_i16.p1	gi|1227930315|ref|XP_021900976.1|	86.631	187	25	0	1	187	279	465	3e-114	345	G-type lectin S-receptor-like serine/threonine-protein kinase At4g03230 isoform X3 [Carica papaya]
TRINITY_DN10739_c0_g1_i18.p2	gi|567910233|ref|XP_006447430.1|	82.969	229	39	0	6	234	665	893	1e-126	388	hypothetical protein CICLE_v10014208mg [Citrus clementina]<>PREDICTED: G-type lectin S-receptor-like serine/threonine-protein kinase At4g03230 [Citrus sinensis]<>hypothetical protein CICLE_v10014208mg [Citrus clementina]
TRINITY_DN10739_c0_g1_i19.p2	gi|567910233|ref|XP_006447430.1|	79.909	219	43	1	1	219	676	893	2e-113	353	hypothetical protein CICLE_v10014208mg [Citrus clementina]<>PREDICTED: G-type lectin S-receptor-like serine/threonine-protein kinase At4g03230 [Citrus sinensis]<>hypothetical protein CICLE_v10014208mg [Citrus clementina]
TRINITY_DN10739_c0_g1_i23.p2	gi|567910233|ref|XP_006447430.1|	79.654	231	45	1	6	236	665	893	5e-120	371	hypothetical protein CICLE_v10014208mg [Citrus clementina]<>PREDICTED: G-type lectin S-receptor-like serine/threonine-protein kinase At4g03230 [Citrus sinensis]<>hypothetical protein CICLE_v10014208mg [Citrus clementina]
TRINITY_DN10739_c0_g1_i25.p1	gi|1227930311|ref|XP_021900974.1|	54.889	1033	412	21	30	1035	15	1020	0	1092	G-type lectin S-receptor-like serine/threonine-protein kinase At4g03230 isoform X1 [Carica papaya]
TRINITY_DN1073_c0_g1_i1.p1	gi|255553335|ref|XP_002517709.1|	79.904	418	83	1	4	420	1	418	0	700	PREDICTED: CBL-interacting serine/threonine-protein kinase 11 [Ricinus communis]<>CBL-interacting serine/threonine-protein kinase, putative [Ricinus communis]
TRINITY_DN107409_c0_g1_i12.p1	gi|1269960589|ref|XP_022730420.1|	74.02	204	49	2	1	201	261	463	9e-88	275	protein BIG GRAIN 1-like B [Durio zibethinus]
TRINITY_DN107409_c0_g1_i6.p1	gi|567922034|ref|XP_006453023.1|	70.825	473	104	9	1	458	1	454	0	533	hypothetical protein CICLE_v10008257mg [Citrus clementina]<>hypothetical protein CICLE_v10008257mg [Citrus clementina]
TRINITY_DN107429_c0_g1_i1.p1	gi|1000485823|gb|KXL46276.1|	86.59	261	35	0	1	261	256	516	7e-165	476	hypothetical protein FE78DRAFT_70247 [Acidomyces richmondensis]<>hypothetical protein M433DRAFT_143269 [Acidomyces richmondensis BFW]
TRINITY_DN10744_c0_g1_i14.p1	gi|568883773|ref|XP_006494620.1|	88.479	217	24	1	24	240	18	233	6e-133	397	PREDICTED: uncharacterized protein LOC102631456 [Citrus sinensis]
TRINITY_DN10746_c0_g1_i12.p1	gi|568859553|ref|XP_006483303.1|	63.866	595	134	7	1	554	178	732	0	706	PREDICTED: carbon catabolite repressor protein 4 homolog 6 [Citrus sinensis]
TRINITY_DN10746_c0_g1_i16.p1	gi|568859553|ref|XP_006483303.1|	65.442	599	143	7	1	579	178	732	0	732	PREDICTED: carbon catabolite repressor protein 4 homolog 6 [Citrus sinensis]
TRINITY_DN10747_c0_g1_i1.p1	gi|568851586|ref|XP_006479470.1|	72.664	428	104	10	1	424	1	419	3e-177	511	PREDICTED: myb-like protein V isoform X1 [Citrus sinensis]
TRINITY_DN10747_c0_g1_i8.p1	gi|568851586|ref|XP_006479470.1|	74.558	452	102	9	1	449	1	442	0	547	PREDICTED: myb-like protein V isoform X1 [Citrus sinensis]
TRINITY_DN107490_c0_g1_i4.p1	gi|452846365|gb|EME48298.1|	56.729	483	189	8	1	479	1264	1730	0	562	hypothetical protein DOTSEDRAFT_147650 [Dothistroma septosporum NZE10]
TRINITY_DN10749_c0_g1_i18.p1	gi|568857001|ref|XP_006482059.1|	83.37	457	71	2	1	456	1	453	0	798	PREDICTED: serine carboxypeptidase-like 45 [Citrus sinensis]
TRINITY_DN10749_c0_g1_i20.p1	gi|567875875|ref|XP_006430527.1|	77.727	220	49	0	23	242	169	388	1e-121	362	hypothetical protein CICLE_v10011695mg [Citrus clementina]<>hypothetical protein CICLE_v10011695mg [Citrus clementina]
TRINITY_DN1074_c0_g1_i15.p1	gi|743913765|ref|XP_011000804.1|	68.473	203	43	3	1	202	1	183	4e-66	210	PREDICTED: mediator of RNA polymerase II transcription subunit 9 [Populus euphratica]<>PREDICTED: mediator of RNA polymerase II transcription subunit 9 [Populus euphratica]
TRINITY_DN10750_c0_g1_i1.p1	gi|154323079|ref|XP_001560854.1|	44.737	228	99	6	4	223	5	213	2e-44	163	hypothetical protein BC1G_00882 [Botrytis cinerea B05.10]<>hypothetical protein BCIN_03g05610 [Botrytis cinerea B05.10]
TRINITY_DN10754_c0_g2_i12.p1	gi|985469984|ref|XP_015380877.1|	68.841	276	81	2	1	276	1	271	8e-125	369	PREDICTED: non-structural maintenance of chromosomes element 4 homolog A-like [Citrus sinensis]
TRINITY_DN10754_c0_g2_i4.p1	gi|1009161503|ref|XP_015898934.1|	61.168	394	121	6	1	372	1	384	1e-156	454	PREDICTED: non-structural maintenance of chromosomes element 4 homolog A-like isoform X1 [Ziziphus jujuba]
TRINITY_DN10757_c0_g1_i10.p1	gi|1315947736|dbj|GAY59945.1|	77.688	744	165	1	25	767	1	744	0	1212	hypothetical protein CUMW_198340 [Citrus unshiu]
TRINITY_DN107582_c0_g3_i1.p1	gi|1002215252|gb|KXT10365.1|	64.777	247	60	5	1	245	1	222	1e-83	257	hypothetical protein AC579_9151 [Pseudocercospora musae]
TRINITY_DN107584_c0_g2_i1.p3	gi|283134725|dbj|BAI65490.1|	50.394	254	126	0	14	267	20	273	4e-57	198	molybdenum cofactor biosynthesis enzyme [Rothia mucilaginosa DY-18]
TRINITY_DN107584_c0_g3_i1.p2	gi|612079095|gb|EZP37906.1|	98.841	345	4	0	1	345	10	354	0	683	putative nodulation ABC transporter NodI [Micrococcus luteus]
TRINITY_DN107596_c0_g2_i1.p1	gi|618822849|gb|KAJ32298.1|	99.539	217	1	0	1	217	484	700	4e-150	442	acriflavine resistance protein B, partial [Agrobacterium tumefaciens]
TRINITY_DN1075_c0_g1_i10.p1	gi|568825915|ref|XP_006467322.1|	89.224	464	50	0	1	464	1	464	0	826	PREDICTED: U-box domain-containing protein 4 [Citrus sinensis]<>hypothetical protein CISIN_1g012430mg [Citrus sinensis]<>hypothetical protein CISIN_1g012430mg [Citrus sinensis]<>hypothetical protein CISIN_1g012430mg [Citrus sinensis]<>hypothetical protein CUMW_015850 [Citrus unshiu]<>hypothetical protein CUMW_015850 [Citrus unshiu]
TRINITY_DN1075_c0_g2_i1.p1	gi|641841983|gb|KDO60892.1|	72.247	227	55	3	11	229	6	232	4e-111	327	hypothetical protein CISIN_1g026437mg [Citrus sinensis]
TRINITY_DN1075_c0_g3_i1.p1	gi|641841983|gb|KDO60892.1|	72.103	233	59	3	11	237	6	238	1e-114	336	hypothetical protein CISIN_1g026437mg [Citrus sinensis]
TRINITY_DN107602_c0_g1_i1.p1	gi|1172598171|gb|OQO13073.1|	53.234	201	89	4	14	210	220	419	6e-58	201	hypothetical protein B0A48_02537 [Rachicladosporium antarcticum]
TRINITY_DN10760_c0_g1_i9.p1	gi|568832571|ref|XP_006470504.1|	85.59	458	66	0	1	458	1	458	0	811	PREDICTED: cysteine desulfurase 1, chloroplastic [Citrus sinensis]
TRINITY_DN10761_c1_g1_i2.p1	gi|567870387|ref|XP_006427815.1|	74.134	433	88	2	1	410	4	435	0	643	hypothetical protein CICLE_v10025637mg [Citrus clementina]<>PREDICTED: U-box domain-containing protein 27 [Citrus sinensis]<>hypothetical protein CICLE_v10025637mg [Citrus clementina]
TRINITY_DN10761_c1_g2_i3.p1	gi|567870387|ref|XP_006427815.1|	73.563	435	89	2	1	409	1	435	0	641	hypothetical protein CICLE_v10025637mg [Citrus clementina]<>PREDICTED: U-box domain-containing protein 27 [Citrus sinensis]<>hypothetical protein CICLE_v10025637mg [Citrus clementina]
TRINITY_DN107635_c0_g1_i1.p1	gi|1183456910|gb|ORY80964.1|	59.535	215	71	4	3	211	2	206	1e-80	249	hypothetical protein BCR37DRAFT_348488 [Protomyces lactucaedebilis]
TRINITY_DN107644_c0_g1_i2.p1	gi|1273000631|emb|SMR62205.1|	73.303	221	57	1	23	241	50	270	1e-113	338	unnamed protein product [Zymoseptoria tritici ST99CH_1E4]
TRINITY_DN10764_c0_g1_i4.p1	gi|567876635|ref|XP_006430907.1|	84.858	634	94	2	29	660	4	637	0	1106	hypothetical protein CICLE_v10011273mg [Citrus clementina]<>hypothetical protein CICLE_v10011273mg [Citrus clementina]
TRINITY_DN107650_c0_g1_i1.p1	gi|568860060|ref|XP_006483546.1|	62.319	276	69	2	1	244	346	618	5e-71	246	PREDICTED: GRIP and coiled-coil domain-containing protein 2 isoform X4 [Citrus sinensis]<>PREDICTED: GRIP and coiled-coil domain-containing protein 2 isoform X4 [Citrus sinensis]
TRINITY_DN10765_c0_g1_i6.p1	gi|568847932|ref|XP_006477783.1|	59.259	540	205	8	15	545	2	535	0	630	PREDICTED: (-)-germacrene D synthase-like [Citrus sinensis]
TRINITY_DN10766_c0_g1_i11.p2	gi|1130857075|dbj|GAV63211.1|	78.995	219	41	3	1	216	328	544	2e-116	351	Na_H_Exchanger domain-containing protein [Cephalotus follicularis]
TRINITY_DN10766_c0_g1_i25.p1	gi|1204902230|ref|XP_021283306.1|	87.834	337	41	0	1	337	1	337	0	601	sodium/hydrogen exchanger 1-like [Herrania umbratica]
TRINITY_DN10767_c0_g1_i17.p1	gi|567852979|ref|XP_006419653.1|	82.316	639	101	5	1	629	32	668	0	993	hypothetical protein CICLE_v10004482mg [Citrus clementina]<>hypothetical protein CICLE_v10004482mg [Citrus clementina]
TRINITY_DN10768_c0_g1_i1.p2	gi|641856050|gb|KDO74830.1|	81.716	268	49	0	1	268	258	525	1e-151	448	hypothetical protein CISIN_1g043580mg, partial [Citrus sinensis]
TRINITY_DN10768_c0_g1_i3.p1	gi|568872253|ref|XP_006489286.1|	81.361	676	124	1	1	676	1	674	0	1147	PREDICTED: pentatricopeptide repeat-containing protein At5g19020, mitochondrial [Citrus sinensis]
TRINITY_DN10769_c0_g1_i6.p1	gi|641841187|gb|KDO60101.1|	82.759	377	65	0	1	377	1	377	0	630	hypothetical protein CISIN_1g017036mg [Citrus sinensis]
TRINITY_DN1076_c0_g4_i1.p2	gi|1190792053|gb|OTA37303.1|	47.561	410	180	11	1	393	19	410	2e-107	331	hypothetical protein BTJ68_03028 [Hortaea werneckii EXF-2000]
TRINITY_DN10770_c0_g1_i12.p1	gi|568857905|ref|XP_006482504.1|	73.371	1243	288	4	5	1209	8	1245	0	1833	PREDICTED: ABC transporter B family member 15-like [Citrus sinensis]
TRINITY_DN10770_c0_g1_i2.p1	gi|568857905|ref|XP_006482504.1|	77.225	1247	276	4	1	1241	1	1245	0	1973	PREDICTED: ABC transporter B family member 15-like [Citrus sinensis]
TRINITY_DN10770_c0_g1_i31.p1	gi|567876881|ref|XP_006431030.1|	82.199	764	122	3	1	760	458	1211	0	1268	hypothetical protein CICLE_v10010936mg [Citrus clementina]<>hypothetical protein CICLE_v10010936mg [Citrus clementina]
TRINITY_DN10770_c0_g1_i32.p1	gi|568857905|ref|XP_006482504.1|	75.221	1243	302	3	5	1246	8	1245	0	1909	PREDICTED: ABC transporter B family member 15-like [Citrus sinensis]
TRINITY_DN10770_c0_g1_i4.p2	gi|641853588|gb|KDO72406.1|	83.537	492	79	1	1	490	1	492	0	868	hypothetical protein CISIN_1g041277mg, partial [Citrus sinensis]
TRINITY_DN107717_c0_g1_i1.p1	gi|260948012|ref|XP_002618303.1|	42.105	228	131	1	1	227	30	257	4e-39	145	60S ribosomal protein L2 [Clavispora lusitaniae ATCC 42720]<>60S ribosomal protein L2 [Clavispora lusitaniae ATCC 42720]
TRINITY_DN10771_c0_g1_i1.p1	gi|641834919|gb|KDO53904.1|	83.683	429	70	0	1	429	2	430	0	757	hypothetical protein CISIN_1g014151mg [Citrus sinensis]
TRINITY_DN10773_c0_g1_i33.p1	gi|567917370|ref|XP_006450691.1|	84.52	323	49	1	1	323	1	322	0	551	hypothetical protein CICLE_v10008913mg [Citrus clementina]<>hypothetical protein CICLE_v10008913mg [Citrus clementina]
TRINITY_DN107743_c0_g1_i1.p1	gi|759204568|gb|KIV81987.1|	81.092	238	45	0	2	239	75	312	5e-141	406	hypothetical protein PV11_04131 [Exophiala sideris]
TRINITY_DN10774_c0_g1_i1.p1	gi|641864355|gb|KDO83041.1|	74.493	345	88	0	14	358	14	358	0	523	hypothetical protein CISIN_1g018046mg [Citrus sinensis]
TRINITY_DN10775_c0_g2_i3.p1	gi|568865026|ref|XP_006485885.1|	71.247	393	110	3	1	391	401	792	1e-174	539	PREDICTED: uncharacterized protein LOC102608361 isoform X3 [Citrus sinensis]
TRINITY_DN10775_c0_g2_i4.p1	gi|568865024|ref|XP_006485884.1|	66.788	274	89	2	1	273	363	635	1e-105	346	PREDICTED: uncharacterized protein LOC102608361 isoform X2 [Citrus sinensis]
TRINITY_DN107762_c0_g1_i1.p1	gi|1046795109|gb|OCL02581.1|	76.889	225	51	1	1	225	224	447	2e-124	368	FMN-linked oxidoreductase [Glonium stellatum]
TRINITY_DN10776_c0_g1_i3.p1	gi|1315961158|dbj|GAY46813.1|	82.587	201	35	0	1	201	67	267	2e-121	353	hypothetical protein CUMW_099880 [Citrus unshiu]
TRINITY_DN10777_c0_g2_i6.p1	gi|641836861|gb|KDO55821.1|	50.739	203	78	5	1	200	55	238	3e-58	192	hypothetical protein CISIN_1g042846mg [Citrus sinensis]
TRINITY_DN10777_c0_g2_i9.p1	gi|641836861|gb|KDO55821.1|	59.073	259	75	8	1	249	1	238	2e-93	283	hypothetical protein CISIN_1g042846mg [Citrus sinensis]
TRINITY_DN107780_c0_g1_i5.p1	gi|1028533331|gb|OAJ06565.1|	85.58	319	46	0	1	319	108	426	0	589	hypothetical protein A4X13_g1357 [Tilletia indica]
TRINITY_DN10778_c0_g1_i15.p1	gi|567864390|ref|XP_006424844.1|	54.404	772	251	11	16	714	1	744	0	704	hypothetical protein CICLE_v10027878mg [Citrus clementina]<>hypothetical protein CICLE_v10027878mg [Citrus clementina]<>hypothetical protein CICLE_v10027878mg [Citrus clementina]<>hypothetical protein CICLE_v10027878mg [Citrus clementina]
TRINITY_DN10778_c0_g1_i7.p1	gi|567864390|ref|XP_006424844.1|	49.583	480	167	10	16	445	1	455	8e-106	339	hypothetical protein CICLE_v10027878mg [Citrus clementina]<>hypothetical protein CICLE_v10027878mg [Citrus clementina]<>hypothetical protein CICLE_v10027878mg [Citrus clementina]<>hypothetical protein CICLE_v10027878mg [Citrus clementina]
TRINITY_DN1077_c0_g1_i1.p1	gi|802700204|ref|XP_012083640.1|	96.514	545	19	0	1	545	1	545	0	1068	T-complex protein 1 subunit alpha [Jatropha curcas]
TRINITY_DN1077_c1_g1_i10.p1	gi|1315970849|dbj|GAY36269.1|	92.308	481	37	0	1	481	86	566	0	934	hypothetical protein CUMW_021020 [Citrus unshiu]
TRINITY_DN1077_c1_g1_i15.p1	gi|1217025005|ref|XP_021652240.1|	94.51	510	28	0	1	510	1	510	0	1012	inositol-3-phosphate synthase [Hevea brasiliensis]
TRINITY_DN1077_c1_g1_i8.p1	gi|641843552|gb|KDO62452.1|	89.068	622	64	3	1	619	1	621	0	1140	hypothetical protein CISIN_1g006707mg [Citrus sinensis]
TRINITY_DN10780_c0_g1_i6.p1	gi|567890839|ref|XP_006437940.1|	81.081	333	61	1	4	334	49	381	0	574	hypothetical protein CICLE_v10031818mg [Citrus clementina]<>hypothetical protein CICLE_v10031818mg [Citrus clementina]
TRINITY_DN10782_c0_g1_i30.p1	gi|567903658|ref|XP_006444317.1|	82.927	328	49	3	33	353	1	328	0	558	hypothetical protein CICLE_v10021114mg [Citrus clementina]<>hypothetical protein CICLE_v10021114mg [Citrus clementina]
TRINITY_DN10783_c0_g1_i2.p1	gi|567912399|ref|XP_006448513.1|	77.419	279	63	0	29	307	1	279	2e-161	460	hypothetical protein CICLE_v10016172mg [Citrus clementina]<>hypothetical protein CICLE_v10016172mg [Citrus clementina]<>hypothetical protein CUMW_104820 [Citrus unshiu]
TRINITY_DN107857_c0_g1_i1.p1	gi|1172587390|gb|OQO02658.1|	51.111	450	167	19	23	463	122	527	6e-99	316	hypothetical protein B0A48_12187 [Rachicladosporium antarcticum]
TRINITY_DN10785_c0_g1_i1.p1	gi|452839732|gb|EME41671.1|	54.054	555	251	3	1	551	490	1044	0	630	hypothetical protein DOTSEDRAFT_90457 [Dothistroma septosporum NZE10]
TRINITY_DN107895_c0_g1_i1.p1	gi|398394239|ref|XP_003850578.1|	67.58	219	71	0	3	221	6	224	2e-113	332	hypothetical protein MYCGRDRAFT_100643 [Zymoseptoria tritici IPO323]<>hypothetical protein MYCGRDRAFT_100643 [Zymoseptoria tritici IPO323]<>unnamed protein product [Zymoseptoria tritici ST99CH_3D7]<>unnamed protein product [Zymoseptoria tritici ST99CH_1A5]<>unnamed protein product [Zymoseptoria tritici ST99CH_1E4]<>unnamed protein product [Zymoseptoria tritici ST99CH_3D1]
TRINITY_DN1078_c0_g1_i4.p1	gi|568826682|ref|XP_006467699.1|	94.907	216	11	0	1	216	1	216	2e-152	430	PREDICTED: ras-related protein RABA1f [Citrus sinensis]<>hypothetical protein CISIN_1g027856mg [Citrus sinensis]
TRINITY_DN10790_c0_g1_i1.p1	gi|641851315|gb|KDO70186.1|	82.012	328	58	1	5	332	12	338	0	558	hypothetical protein CISIN_1g043984mg [Citrus sinensis]
TRINITY_DN107918_c0_g1_i4.p1	gi|1190779368|gb|OTA24984.1|	30.868	933	466	37	18	869	4	838	2e-56	219	hypothetical protein BTJ68_11929 [Hortaea werneckii EXF-2000]
TRINITY_DN10791_c0_g1_i2.p1	gi|627806649|ref|XP_007676672.1|	73.665	543	138	3	1	538	1	543	0	844	hypothetical protein BAUCODRAFT_489380 [Baudoinia panamericana UAMH 10762]<>hypothetical protein BAUCODRAFT_489380 [Baudoinia panamericana UAMH 10762]
TRINITY_DN10791_c1_g2_i2.p1	gi|627806649|ref|XP_007676672.1|	78.077	260	57	0	1	260	284	543	5e-149	436	hypothetical protein BAUCODRAFT_489380 [Baudoinia panamericana UAMH 10762]<>hypothetical protein BAUCODRAFT_489380 [Baudoinia panamericana UAMH 10762]
TRINITY_DN107928_c0_g1_i1.p1	gi|452837013|gb|EME38956.1|	68.013	297	91	3	2	297	427	720	4e-142	426	hypothetical protein DOTSEDRAFT_75606 [Dothistroma septosporum NZE10]
TRINITY_DN10795_c0_g1_i1.p1	gi|1041764900|gb|OBW69557.1|	80.851	517	99	0	21	537	11	527	0	865	Uncharacterized protein AUREO_003760 [Aureobasidium pullulans]
TRINITY_DN10796_c0_g1_i9.p1	gi|1098833163|ref|XP_018823100.1|	94.8	250	13	0	1	250	1	250	1e-175	498	PREDICTED: shaggy-related protein kinase epsilon isoform X1 [Juglans regia]
TRINITY_DN107970_c0_g2_i1.p1	gi|1190780360|gb|OTA25887.1|	86.071	280	39	0	1	280	216	495	0	526	hypothetical protein BTJ68_12256 [Hortaea werneckii EXF-2000]
TRINITY_DN10798_c0_g1_i81.p1	gi|568837052|ref|XP_006472546.1|	84.267	750	113	2	1	749	1	746	0	1333	PREDICTED: isoamylase 3, chloroplastic [Citrus sinensis]
TRINITY_DN10798_c0_g1_i89.p1	gi|1315966165|dbj|GAY41555.1|	85.328	259	38	0	1	259	478	736	7e-163	478	hypothetical protein CUMW_060400 [Citrus unshiu]
TRINITY_DN1079_c0_g1_i7.p1	gi|641840667|gb|KDO59586.1|	71.573	693	163	6	1	688	1	664	0	954	hypothetical protein CISIN_1g006022mg [Citrus sinensis]<>hypothetical protein CISIN_1g006022mg [Citrus sinensis]<>hypothetical protein CISIN_1g006022mg [Citrus sinensis]
TRINITY_DN107_c0_g1_i14.p1	gi|568822251|ref|XP_006465549.1|	85.263	380	51	4	2	380	29	404	0	527	PREDICTED: trihelix transcription factor ASIL1 [Citrus sinensis]<>hypothetical protein CISIN_1g048259mg [Citrus sinensis]
TRINITY_DN10800_c0_g1_i24.p1	gi|1217018809|ref|XP_021649030.1|	59.816	871	264	17	1	829	1	827	0	902	uncharacterized protein LOC110641555 [Hevea brasiliensis]
TRINITY_DN10800_c0_g1_i8.p1	gi|1217018809|ref|XP_021649030.1|	60.984	874	275	17	1	855	1	827	0	928	uncharacterized protein LOC110641555 [Hevea brasiliensis]
TRINITY_DN10800_c1_g1_i2.p1	gi|985433005|ref|XP_015382362.1|	68.757	925	269	11	28	942	6	920	0	1264	PREDICTED: LOW QUALITY PROTEIN: uncharacterized protein LOC102620676 [Citrus sinensis]
TRINITY_DN10801_c0_g1_i1.p1	gi|641833302|gb|KDO52318.1|	51.254	279	87	2	1	231	236	513	4e-89	282	hypothetical protein CISIN_1g048813mg, partial [Citrus sinensis]
TRINITY_DN10801_c0_g1_i10.p1	gi|24461866|gb|AAN62353.1|AF506028_20	60.54	593	226	4	1	591	302	888	0	706	NBS-LRR type disease resistance protein [Citrus trifoliata]
TRINITY_DN10802_c0_g1_i10.p1	gi|1269909879|ref|XP_022766499.1|	89.157	332	32	2	33	363	25	353	0	607	probable galacturonosyltransferase-like 1 [Durio zibethinus]
TRINITY_DN10802_c0_g1_i11.p1	gi|259563723|gb|ACW83060.1|	88.52	331	36	1	39	367	32	362	0	610	glycosyltransferase family GT8 protein [Populus deltoides]
TRINITY_DN108041_c0_g1_i1.p2	gi|282581816|gb|EFB87201.1|	93.617	329	21	0	6	334	148	476	0	646	DNA-directed RNA polymerase, beta subunit [Propionibacterium acnes J139]
TRINITY_DN108041_c3_g1_i1.p3	gi|1008815455|ref|WP_061867123.1|	100	231	0	0	1	231	184	414	1e-155	470	DNA-directed RNA polymerase subunit beta [Micrococcus sp. CH3]<>DNA-directed RNA polymerase subunit beta [Micrococcus sp. CH3]
TRINITY_DN10804_c0_g1_i6.p1	gi|567891987|ref|XP_006438514.1|	84.896	192	28	1	8	199	857	1047	5e-98	320	hypothetical protein CICLE_v10030507mg [Citrus clementina]<>hypothetical protein CICLE_v10030507mg [Citrus clementina]<>PREDICTED: paired amphipathic helix protein Sin3-like 4 isoform X1 [Citrus sinensis]<>hypothetical protein CICLE_v10030507mg [Citrus clementina]<>hypothetical protein CICLE_v10030507mg [Citrus clementina]
TRINITY_DN108053_c0_g1_i1.p1	gi|1747294|dbj|BAA08232.1|	100	473	0	0	1	473	6	478	0	953	vacuolar H+-pyrophosphatase [Oryza sativa Japonica Group]
TRINITY_DN10806_c0_g1_i14.p1	gi|568837594|ref|XP_006472808.1|	78.571	420	88	2	1	420	1	418	0	682	PREDICTED: aspartic proteinase Asp1-like isoform X2 [Citrus sinensis]
TRINITY_DN10806_c0_g1_i2.p1	gi|568837592|ref|XP_006472807.1|	76.587	252	59	0	1	252	204	455	2e-141	414	PREDICTED: aspartic proteinase Asp1-like isoform X1 [Citrus sinensis]
TRINITY_DN108075_c0_g1_i1.p1	gi|488482395|ref|WP_002526065.1|	99.2	375	3	0	1	375	397	771	0	771	MULTISPECIES: glucosidase [Propionibacteriaceae]<>glycosyl hydrolase, family 31 [Propionibacterium acnes HL110PA2]<>glycosyl hydrolase, family 31 [Propionibacterium acnes HL086PA1]<>glycosyl hydrolase, family 31 [Propionibacterium acnes HL053PA2]<>glycosyl hydrolase, family 31 [Propionibacterium acnes HL092PA1]<>glucosidase [Propionibacterium sp. HMSC062D05]
TRINITY_DN108084_c0_g2_i1.p1	gi|627812549|ref|XP_007679622.1|	94.583	240	13	0	1	240	314	553	7e-165	476	hypothetical protein BAUCODRAFT_243737 [Baudoinia panamericana UAMH 10762]<>hypothetical protein BAUCODRAFT_243737 [Baudoinia panamericana UAMH 10762]
TRINITY_DN10809_c0_g1_i29.p1	gi|641830106|gb|KDO49204.1|	79.229	467	82	5	11	462	1	467	0	710	hypothetical protein CISIN_1g011689mg [Citrus sinensis]
TRINITY_DN10809_c0_g1_i3.p1	gi|641830106|gb|KDO49204.1|	76.017	467	96	5	1	451	1	467	0	681	hypothetical protein CISIN_1g011689mg [Citrus sinensis]
TRINITY_DN1080_c0_g1_i1.p1	gi|567880941|ref|XP_006433029.1|	89.967	299	30	0	1	299	1	299	0	560	hypothetical protein CICLE_v10001999mg [Citrus clementina]<>PREDICTED: uncharacterized protein LOC102630218 [Citrus sinensis]<>PREDICTED: uncharacterized protein LOC102630218 [Citrus sinensis]<>hypothetical protein CICLE_v10001999mg [Citrus clementina]<>hypothetical protein CISIN_1g022287mg [Citrus sinensis]<>hypothetical protein CUMW_154810 [Citrus unshiu]
TRINITY_DN1080_c0_g2_i3.p1	gi|568856068|ref|XP_006481612.1|	83.483	333	51	2	1	331	1	331	0	533	PREDICTED: syntaxin-121 [Citrus sinensis]<>hypothetical protein CISIN_1g019985mg [Citrus sinensis]
TRINITY_DN108104_c0_g1_i1.p1	gi|1315943957|dbj|GAY63576.1|	81.281	203	29	4	14	215	17	211	4e-104	308	hypothetical protein CUMW_226710 [Citrus unshiu]
TRINITY_DN10810_c0_g1_i4.p1	gi|1130855302|dbj|GAV64837.1|	64.754	610	206	3	1	609	1	602	0	778	Rad17 domain-containing protein [Cephalotus follicularis]
TRINITY_DN10812_c0_g1_i2.p1	gi|568826793|ref|XP_006467753.1|	85.897	624	88	0	31	654	1	624	0	1117	PREDICTED: receptor-like protein kinase At3g21340 isoform X1 [Citrus sinensis]
TRINITY_DN10812_c0_g1_i7.p2	gi|567914143|ref|XP_006449385.1|	85.377	212	31	0	18	229	413	624	3e-122	369	hypothetical protein CICLE_v10014609mg [Citrus clementina]<>hypothetical protein CICLE_v10014609mg [Citrus clementina]
TRINITY_DN108149_c0_g1_i5.p1	gi|671152667|ref|XP_008715148.1|	86.099	223	31	0	2	224	124	346	5e-139	402	hypothetical protein HMPREF1541_02571 [Cyphellophora europaea CBS 101466]<>hypothetical protein HMPREF1541_02571 [Cyphellophora europaea CBS 101466]
TRINITY_DN108149_c0_g1_i8.p1	gi|671152667|ref|XP_008715148.1|	90.171	234	23	0	1	234	96	329	6e-152	435	hypothetical protein HMPREF1541_02571 [Cyphellophora europaea CBS 101466]<>hypothetical protein HMPREF1541_02571 [Cyphellophora europaea CBS 101466]
TRINITY_DN10814_c2_g1_i3.p1	gi|1098726110|ref|XP_018806220.1|	91.785	353	29	0	3	355	553	905	0	672	PREDICTED: serine/threonine-protein kinase-like protein ACR4 [Juglans regia]<>PREDICTED: serine/threonine-protein kinase-like protein ACR4 [Juglans regia]
TRINITY_DN10815_c0_g1_i25.p1	gi|568861032|ref|XP_006484012.1|	75.714	280	38	2	1	280	9	258	2e-151	432	PREDICTED: uncharacterized protein LOC102608643 [Citrus sinensis]<>hypothetical protein CISIN_1g025079mg [Citrus sinensis]
TRINITY_DN10815_c0_g1_i48.p1	gi|568861032|ref|XP_006484012.1|	82.018	228	40	1	2	229	32	258	3e-138	397	PREDICTED: uncharacterized protein LOC102608643 [Citrus sinensis]<>hypothetical protein CISIN_1g025079mg [Citrus sinensis]
TRINITY_DN10817_c0_g1_i3.p1	gi|568832376|ref|XP_006470411.1|	77.189	868	143	10	1	830	1	851	0	1108	PREDICTED: probable zinc transporter protein DDB_G0291141 [Citrus sinensis]
TRINITY_DN10817_c1_g1_i1.p1	gi|747088663|ref|XP_011091934.1|	34.615	390	226	9	9	372	4	390	3e-46	172	uncharacterized protein LOC105172258 [Sesamum indicum]
TRINITY_DN10818_c0_g1_i3.p1	gi|568834471|ref|XP_006471351.1|	85.095	738	104	4	14	747	1	736	0	1301	PREDICTED: uncharacterized protein LOC102628207 isoform X1 [Citrus sinensis]<>PREDICTED: uncharacterized protein LOC102628207 isoform X1 [Citrus sinensis]<>PREDICTED: uncharacterized protein LOC102628207 isoform X1 [Citrus sinensis]
TRINITY_DN108199_c0_g1_i1.p1	gi|1315969101|dbj|GAY38468.1|	79.074	540	112	1	15	553	5	544	0	907	hypothetical protein CUMW_036970 [Citrus unshiu]
TRINITY_DN1081_c0_g1_i8.p1	gi|1315946178|dbj|GAY61463.1|	80.435	368	72	0	1	368	43	410	0	613	hypothetical protein CUMW_210200 [Citrus unshiu]
TRINITY_DN108210_c0_g1_i1.p1	gi|758980196|ref|XP_011389942.1|	68.812	202	59	3	12	213	57	254	3e-94	284	hypothetical protein UMAG_03493 [Ustilago maydis 521]<>hypothetical protein UMAG_03493 [Ustilago maydis 521]
TRINITY_DN10821_c0_g1_i14.p1	gi|567889460|ref|XP_006437252.1|	72.66	406	90	5	27	427	1	390	0	583	hypothetical protein CICLE_v10031774mg [Citrus clementina]<>hypothetical protein CICLE_v10031774mg [Citrus clementina]
TRINITY_DN10821_c0_g1_i15.p1	gi|641827417|gb|KDO46600.1|	76.087	322	62	4	1	321	97	404	6e-172	491	hypothetical protein CISIN_1g015579mg [Citrus sinensis]
TRINITY_DN10821_c0_g1_i17.p1	gi|567889460|ref|XP_006437252.1|	74.447	407	82	6	35	436	1	390	0	602	hypothetical protein CICLE_v10031774mg [Citrus clementina]<>hypothetical protein CICLE_v10031774mg [Citrus clementina]
TRINITY_DN108235_c0_g1_i1.p1	gi|951015920|ref|XP_014510980.1|	98.901	273	3	0	1	273	167	439	0	561	methionine gamma-lyase [Vigna radiata var. radiata]
TRINITY_DN10826_c0_g1_i2.p1	gi|568845483|ref|XP_006476602.1|	88.283	367	43	0	1	367	351	717	0	697	PREDICTED: lysine-specific demethylase 5B isoform X2 [Citrus sinensis]
TRINITY_DN108270_c0_g4_i1.p2	gi|796710152|gb|KJY01142.1|	92.889	225	15	1	1	224	1	225	2e-146	416	GTP-binding protein ypt5 [Zymoseptoria brevis]
TRINITY_DN10827_c0_g1_i3.p1	gi|567873909|ref|XP_006429544.1|	85.714	399	57	0	1	399	1	399	0	728	hypothetical protein CICLE_v10011760mg [Citrus clementina]<>PREDICTED: aspartate aminotransferase, mitochondrial-like isoform X1 [Citrus sinensis]<>hypothetical protein CICLE_v10011760mg [Citrus clementina]<>hypothetical protein CUMW_001110 [Citrus unshiu]
TRINITY_DN10827_c0_g1_i4.p1	gi|568855121|ref|XP_006481158.1|	85.714	280	40	0	1	280	125	404	1e-179	509	PREDICTED: aspartate aminotransferase, mitochondrial-like isoform X2 [Citrus sinensis]
TRINITY_DN108287_c0_g1_i2.p1	gi|1190791708|gb|OTA36962.1|	83.857	223	32	1	1	219	145	367	9e-136	395	hypothetical protein BTJ68_02322 [Hortaea werneckii EXF-2000]
TRINITY_DN108288_c0_g1_i1.p1	gi|1190782884|gb|OTA28294.1|	59.366	347	122	5	1	333	71	412	1e-138	411	hypothetical protein BTJ68_11145 [Hortaea werneckii EXF-2000]
TRINITY_DN108288_c0_g5_i1.p1	gi|631376074|ref|XP_007922417.1|	65.035	286	100	0	1	286	309	594	8e-135	405	hypothetical protein MYCFIDRAFT_39822 [Pseudocercospora fijiensis CIRAD86]<>hypothetical protein MYCFIDRAFT_39822 [Pseudocercospora fijiensis CIRAD86]
TRINITY_DN10828_c0_g1_i5.p1	gi|568880452|ref|XP_006493133.1|	82.249	338	54	1	1	332	1	338	0	542	PREDICTED: outer envelope pore protein 37, chloroplastic [Citrus sinensis]<>hypothetical protein CISIN_1g019645mg [Citrus sinensis]
TRINITY_DN108293_c0_g2_i3.p1	gi|1009143999|ref|XP_015889562.1|	55.022	229	82	5	1	227	1	210	4e-75	235	PREDICTED: RING-H2 finger protein ATL8 [Ziziphus jujuba]
TRINITY_DN108293_c0_g2_i4.p1	gi|1009143999|ref|XP_015889562.1|	57.207	222	82	4	1	221	1	210	2e-74	233	PREDICTED: RING-H2 finger protein ATL8 [Ziziphus jujuba]
TRINITY_DN108297_c0_g1_i1.p1	gi|937929938|dbj|BAT04854.1|	100	203	0	0	1	203	19	221	7e-146	420	Os08g0314800, partial [Oryza sativa Japonica Group]
TRINITY_DN10829_c0_g1_i3.p1	gi|568837307|ref|XP_006472667.1|	86.041	437	60	1	8	444	1	436	0	783	PREDICTED: aminotransferase ALD1-like [Citrus sinensis]
TRINITY_DN108304_c0_g1_i1.p1	gi|641843621|gb|KDO62520.1|	88.545	550	61	2	1	549	274	822	0	978	hypothetical protein CISIN_1g003415mg [Citrus sinensis]
TRINITY_DN10831_c0_g1_i4.p1	gi|641829527|gb|KDO48644.1|	64.215	503	178	1	43	543	1	503	0	667	hypothetical protein CISIN_1g0039961mg, partial [Citrus sinensis]
TRINITY_DN10831_c0_g1_i8.p1	gi|567879891|ref|XP_006432504.1|	62.549	510	190	1	44	552	1	510	0	654	hypothetical protein CICLE_v10000123mg [Citrus clementina]<>hypothetical protein CICLE_v10000123mg [Citrus clementina]
TRINITY_DN10835_c0_g1_i15.p1	gi|1315950341|dbj|GAY57463.1|	91.509	318	24	1	11	328	11	325	0	602	hypothetical protein CUMW_179620 [Citrus unshiu]
TRINITY_DN108365_c1_g2_i2.p2	gi|896139527|ref|WP_049159434.1|	98.932	281	3	0	1	281	1	281	0	570	alpha/beta hydrolase [Micrococcus luteus]
TRINITY_DN10836_c0_g1_i1.p1	gi|567882587|ref|XP_006433852.1|	86.865	1241	149	4	1	1237	1	1231	0	2197	hypothetical protein CICLE_v10000059mg [Citrus clementina]<>hypothetical protein CICLE_v10000059mg [Citrus clementina]
TRINITY_DN108388_c0_g1_i1.p2	gi|1002197237|gb|KXS93635.1|	48.744	199	75	7	5	199	63	238	4e-50	171	hypothetical protein AC578_6904 [Mycosphaerella eumusae]
TRINITY_DN108388_c0_g1_i3.p2	gi|1002197237|gb|KXS93635.1|	42.609	230	74	8	5	230	63	238	8e-44	156	hypothetical protein AC578_6904 [Mycosphaerella eumusae]
TRINITY_DN108390_c0_g1_i1.p1	gi|493895340|ref|WP_006841264.1|	99.18	244	2	0	1	244	17	260	7e-173	486	3-hydroxybutyryl-CoA dehydrogenase [Corynebacterium lipophiloflavum]<>3-hydroxyacyl-CoA dehydrogenase, NAD binding domain protein [Corynebacterium lipophiloflavum DSM 44291]
TRINITY_DN108393_c2_g1_i1.p1	gi|630959066|ref|XP_007875941.1|	68.15	427	135	1	1	427	50	475	0	627	hypothetical protein PFL1_00253 [Anthracocystis flocculosa PF-1]<>hypothetical protein PFL1_00253 [Anthracocystis flocculosa PF-1]
TRINITY_DN108400_c0_g3_i2.p1	gi|1331157191|ref|XP_023458949.1|	81.944	216	39	0	6	221	1	216	9e-121	369	Plasma membrane fusion protein prm1 [Cercospora beticola]<>Plasma membrane fusion protein prm1 [Cercospora beticola]
TRINITY_DN108411_c0_g1_i2.p1	gi|480328093|gb|AGJ83748.1|	68.852	244	67	6	1	241	1	238	2e-115	340	Cellulose synthase, partial [Caragana korshinskii]
TRINITY_DN108417_c0_g1_i11.p1	gi|955486808|ref|XP_014655360.1|	62.5	376	129	6	6	370	1	375	3e-146	427	conserved hypothetical protein [Moesziomyces antarcticus]<>conserved hypothetical protein [Moesziomyces antarcticus]
TRINITY_DN108431_c0_g1_i2.p1	gi|1025662214|gb|OAA49671.1|	77.397	292	65	1	11	302	21	311	2e-163	465	2,5-diketo-D-gluconic acid reductase A [Metarhizium rileyi RCEF 4871]
TRINITY_DN108431_c0_g1_i5.p2	gi|283134735|dbj|BAI65500.1|	38.819	237	138	3	14	248	21	252	3e-18	92	chemotaxis response regulator [Rothia mucilaginosa DY-18]
TRINITY_DN10845_c0_g1_i10.p1	gi|567861078|ref|XP_006423193.1|	89.239	539	57	1	26	563	7	545	0	947	hypothetical protein CICLE_v10028141mg [Citrus clementina]<>hypothetical protein CICLE_v10028141mg [Citrus clementina]
TRINITY_DN10846_c0_g1_i13.p1	gi|147772908|emb|CAN64580.1|	60.485	949	315	15	45	961	100	1020	0	1139	hypothetical protein VITISV_002159 [Vitis vinifera]
TRINITY_DN10846_c0_g1_i4.p1	gi|1012329485|gb|KYP41064.1|	60.022	898	319	7	20	907	277	1144	0	1126	Retrovirus-related Pol polyprotein from transposon TNT 1-94 [Cajanus cajan]
TRINITY_DN10846_c0_g1_i9.p1	gi|1012329485|gb|KYP41064.1|	59.695	918	334	9	3	910	253	1144	0	1134	Retrovirus-related Pol polyprotein from transposon TNT 1-94 [Cajanus cajan]
TRINITY_DN10846_c0_g2_i2.p1	gi|1012330302|gb|KYP41834.1|	78.992	238	50	0	1	238	6	243	6e-145	413	Copia protein [Cajanus cajan]
TRINITY_DN10847_c0_g1_i1.p1	gi|641855365|gb|KDO74151.1|	70.136	221	57	3	1	212	86	306	6e-97	293	hypothetical protein CISIN_1g019011mg [Citrus sinensis]<>hypothetical protein CUMW_194660 [Citrus unshiu]
TRINITY_DN1084_c0_g1_i1.p1	gi|1204898262|ref|XP_021281144.1|	85.397	315	46	0	1	315	1	315	0	532	nicotinamide adenine dinucleotide transporter 1, chloroplastic [Herrania umbratica]
TRINITY_DN10853_c0_g1_i5.p1	gi|1315945228|dbj|GAY62366.1|	85.624	473	68	0	1	473	1008	1480	0	863	hypothetical protein CUMW_217170 [Citrus unshiu]
TRINITY_DN10855_c0_g2_i1.p1	gi|641832720|gb|KDO51748.1|	72.923	325	77	7	1	322	437	753	9e-124	382	hypothetical protein CISIN_1g003933mg [Citrus sinensis]
TRINITY_DN108572_c0_g1_i10.p1	gi|567876365|ref|XP_006430772.1|	73.134	268	64	2	11	276	11	272	7e-138	398	hypothetical protein CICLE_v10012453mg [Citrus clementina]<>hypothetical protein CICLE_v10012453mg [Citrus clementina]
TRINITY_DN108572_c0_g1_i36.p1	gi|567876365|ref|XP_006430772.1|	72.826	276	71	1	1	276	1	272	3e-143	412	hypothetical protein CICLE_v10012453mg [Citrus clementina]<>hypothetical protein CICLE_v10012453mg [Citrus clementina]
TRINITY_DN108572_c0_g1_i38.p1	gi|567876365|ref|XP_006430772.1|	72.302	278	66	3	1	273	1	272	2e-138	399	hypothetical protein CICLE_v10012453mg [Citrus clementina]<>hypothetical protein CICLE_v10012453mg [Citrus clementina]
TRINITY_DN108574_c0_g1_i1.p1	gi|1331175607|ref|XP_023450907.1|	48.187	193	93	2	1	192	880	1066	2e-55	199	Two-component system protein A [Cercospora beticola]<>Two-component system protein A [Cercospora beticola]
TRINITY_DN108581_c0_g1_i6.p1	gi|568848532|ref|XP_006478062.1|	77.66	376	76	3	5	373	20	394	0	562	PREDICTED: release factor glutamine methyltransferase [Citrus sinensis]
TRINITY_DN108594_c0_g1_i2.p1	gi|568832067|ref|XP_006470265.1|	81.801	533	96	1	1	533	90	621	0	921	PREDICTED: pentatricopeptide repeat-containing protein At5g40400 [Citrus sinensis]<>PREDICTED: pentatricopeptide repeat-containing protein At5g40400 [Citrus sinensis]
TRINITY_DN10859_c0_g1_i1.p1	gi|1009125366|ref|XP_015879575.1|	87.475	503	63	0	25	527	1	503	0	931	PREDICTED: betaine aldehyde dehydrogenase 1, chloroplastic-like [Ziziphus jujuba]<>PREDICTED: betaine aldehyde dehydrogenase 1, chloroplastic-like [Ziziphus jujuba]
TRINITY_DN1085_c0_g1_i1.p1	gi|641864691|gb|KDO83377.1|	86.932	352	44	1	1	352	1	350	0	616	hypothetical protein CISIN_1g015861mg [Citrus sinensis]<>hypothetical protein CISIN_1g015861mg [Citrus sinensis]
TRINITY_DN1085_c0_g1_i8.p1	gi|641864694|gb|KDO83380.1|	84.718	373	48	3	1	368	1	369	0	595	hypothetical protein CISIN_1g015861mg [Citrus sinensis]
TRINITY_DN1085_c0_g1_i9.p1	gi|567893229|ref|XP_006439135.1|	81.266	379	42	2	1	379	1	350	0	600	hypothetical protein CICLE_v10031666mg [Citrus clementina]<>hypothetical protein CICLE_v10031666mg [Citrus clementina]<>hypothetical protein CICLE_v10031666mg [Citrus clementina]<>hypothetical protein CICLE_v10031666mg [Citrus clementina]
TRINITY_DN10860_c0_g1_i1.p1	gi|567866221|ref|XP_006425733.1|	71.488	477	132	3	1	474	1	476	0	694	hypothetical protein CICLE_v10025490mg [Citrus clementina]<>PREDICTED: anthocyanidin 3-O-glucosyltransferase 5-like [Citrus sinensis]<>hypothetical protein CICLE_v10025490mg [Citrus clementina]
TRINITY_DN108610_c0_g1_i1.p1	gi|917394319|ref|WP_052001031.1|	99.605	253	1	0	1	253	28	280	5e-171	481	RNA methyltransferase [Micrococcus luteus]<>RNA methyltransferase, TrmH family [Micrococcus luteus]<>RNA methyltransferase [Micrococcus luteus]<>RNA methyltransferase [Micrococcus luteus]
TRINITY_DN10861_c0_g1_i4.p1	gi|567889759|ref|XP_006437400.1|	81.585	820	151	0	1	820	220	1039	0	1383	hypothetical protein CICLE_v10030585mg [Citrus clementina]<>hypothetical protein CICLE_v10030585mg [Citrus clementina]
TRINITY_DN108625_c2_g1_i1.p1	gi|493893387|ref|WP_006839352.1|	95.652	230	10	0	1	230	1	230	1e-146	417	DNA-binding response regulator [Corynebacterium lipophiloflavum]<>sensory transduction protein RegX3 [Corynebacterium lipophiloflavum DSM 44291]
TRINITY_DN10862_c0_g1_i3.p1	gi|568841738|ref|XP_006474813.1|	66.579	380	79	3	1	337	1	375	7e-161	463	PREDICTED: uncharacterized protein LOC102612264 isoform X1 [Citrus sinensis]
TRINITY_DN108634_c0_g1_i1.p1	gi|1190787089|gb|OTA32412.1|	55.106	470	176	10	4	465	852	1294	4e-152	476	hypothetical protein BTJ68_08035 [Hortaea werneckii EXF-2000]
TRINITY_DN108639_c0_g1_i1.p1	gi|1172589740|gb|OQO04936.1|	71.339	635	163	4	14	648	116	731	0	944	hypothetical protein B0A48_07954 [Rachicladosporium antarcticum]
TRINITY_DN10863_c0_g1_i9.p1	gi|641834361|gb|KDO53356.1|	79.051	253	48	2	1	252	1	249	5e-130	385	hypothetical protein CISIN_1g012030mg [Citrus sinensis]
TRINITY_DN10868_c0_g1_i1.p1	gi|1271952677|emb|CZT22662.1|	65.351	456	136	9	6	441	1	454	0	596	uncharacterized protein RCC_08367 [Ramularia collo-cygni]
TRINITY_DN1086_c0_g1_i18.p1	gi|567883257|ref|XP_006434187.1|	77.189	434	92	4	3	431	2	433	0	674	hypothetical protein CICLE_v10001211mg [Citrus clementina]<>hypothetical protein CICLE_v10001211mg [Citrus clementina]<>hypothetical protein CISIN_1g013948mg [Citrus sinensis]
TRINITY_DN1086_c0_g1_i19.p1	gi|567883259|ref|XP_006434188.1|	87.445	454	57	0	1	454	1	454	0	821	hypothetical protein CICLE_v10000466mg [Citrus clementina]<>hypothetical protein CICLE_v10000466mg [Citrus clementina]
TRINITY_DN10870_c0_g1_i39.p1	gi|1201303615|gb|OVA05382.1|	61.244	209	69	3	1	200	241	446	3e-75	248	Aldo/keto reductase [Macleaya cordata]
TRINITY_DN108718_c0_g3_i1.p1	gi|1173600358|ref|WP_081312194.1|	99.545	220	1	0	1	220	113	332	1e-151	434	ferrous iron transporter B, partial [Acinetobacter pittii]
TRINITY_DN10871_c0_g1_i3.p1	gi|567901192|ref|XP_006443084.1|	85.784	204	29	0	1	204	1	204	5e-127	365	hypothetical protein CICLE_v10022293mg [Citrus clementina]<>PREDICTED: probable glutathione peroxidase 2 [Citrus sinensis]<>hypothetical protein CICLE_v10022293mg [Citrus clementina]
TRINITY_DN108732_c0_g1_i1.p1	gi|499848899|ref|WP_011529633.1|	89.565	230	23	1	1	230	43	271	4e-139	409	acyl-CoA carboxylase subunit beta [Deinococcus geothermalis]<>carboxyl transferase [Deinococcus geothermalis DSM 11300]
TRINITY_DN10874_c0_g2_i2.p1	gi|641832644|gb|KDO51674.1|	74.449	227	42	4	9	222	5	228	4e-103	306	hypothetical protein CISIN_1g027087mg [Citrus sinensis]
TRINITY_DN10876_c0_g1_i5.p1	gi|568868337|ref|XP_006487463.1|	66.454	313	63	3	1	271	160	472	7e-129	392	PREDICTED: KH domain-containing protein At4g18375 isoform X2 [Citrus sinensis]
TRINITY_DN10876_c0_g2_i1.p1	gi|568868337|ref|XP_006487463.1|	61.089	257	64	1	1	221	208	464	2e-91	293	PREDICTED: KH domain-containing protein At4g18375 isoform X2 [Citrus sinensis]
TRINITY_DN10877_c0_g1_i10.p1	gi|568836955|ref|XP_006472498.1|	78	250	44	2	1	250	1	239	3e-131	379	PREDICTED: uncharacterized protein LOC102627919 isoform X1 [Citrus sinensis]
TRINITY_DN10877_c0_g1_i12.p1	gi|568836955|ref|XP_006472498.1|	79.424	243	46	1	1	243	1	239	4e-132	381	PREDICTED: uncharacterized protein LOC102627919 isoform X1 [Citrus sinensis]
TRINITY_DN10878_c0_g1_i1.p1	gi|568860865|ref|XP_006483934.1|	92.903	775	55	0	1	775	1	775	0	1509	PREDICTED: copper methylamine oxidase-like [Citrus sinensis]
TRINITY_DN10878_c0_g2_i5.p1	gi|641850634|gb|KDO69506.1|	87.612	783	84	3	1	778	1	775	0	1429	hypothetical protein CISIN_1g004084mg [Citrus sinensis]
TRINITY_DN1087_c0_g1_i10.p1	gi|641859772|gb|KDO78462.1|	81.053	380	45	2	1	380	1	353	0	614	hypothetical protein CISIN_1g035612mg [Citrus sinensis]
TRINITY_DN1087_c0_g1_i4.p1	gi|572152947|ref|NP_001275878.1|	86.312	526	71	1	1	526	1	525	0	926	tonoplast dicarboxylate transporter-like [Citrus sinensis]<>vacuolar citrate/H+ symporter [Citrus sinensis]
TRINITY_DN108801_c0_g1_i14.p1	gi|567914277|ref|XP_006449452.1|	78.862	246	52	0	1	246	1	246	3e-145	414	hypothetical protein CICLE_v10016425mg [Citrus clementina]<>hypothetical protein CICLE_v10016425mg [Citrus clementina]
TRINITY_DN10880_c0_g1_i1.p1	gi|641842884|gb|KDO61787.1|	86.752	702	89	2	1	702	688	1385	0	1211	hypothetical protein CISIN_1g000301mg [Citrus sinensis]
TRINITY_DN108812_c0_g1_i1.p1	gi|488482014|ref|WP_002525684.1|	94.697	264	14	0	1	264	1	264	4e-178	499	hypothetical protein [Cutibacterium acnes]<>hypothetical protein HMPREF9589_00616 [Propionibacterium acnes HL059PA1]<>hypothetical protein HMPREF9590_01412 [Propionibacterium acnes HL059PA2]
TRINITY_DN108817_c0_g1_i1.p1	gi|1002198940|gb|KXS94955.1|	64.055	434	148	1	11	436	1	434	0	571	hypothetical protein AC579_7015 [Pseudocercospora musae]
TRINITY_DN108818_c0_g1_i1.p1	gi|983146333|gb|KWU44302.1|	52.273	220	95	3	2	219	62	273	4e-65	211	hypothetical protein RHOSPDRAFT_25777 [Rhodotorula sp. JG-1b]
TRINITY_DN108835_c0_g1_i2.p1	gi|1190776568|gb|OTA22680.1|	85.185	216	32	0	1	216	237	452	1e-139	407	hypothetical protein BTJ68_15040 [Hortaea werneckii EXF-2000]
TRINITY_DN10885_c0_g1_i1.p1	gi|641856889|gb|KDO75655.1|	60.385	260	101	2	2	259	396	655	1e-91	293	hypothetical protein CISIN_1g003237mg [Citrus sinensis]
TRINITY_DN10885_c0_g1_i7.p1	gi|743930489|ref|XP_011009495.1|	57.143	336	137	5	1	333	340	671	3e-121	378	PREDICTED: receptor-like serine/threonine-protein kinase SD1-8 [Populus euphratica]
TRINITY_DN10885_c1_g1_i1.p1	gi|1315972987|dbj|GAY34288.1|	70.671	566	161	4	2	563	46	610	0	813	hypothetical protein CUMW_010610 [Citrus unshiu]
TRINITY_DN10885_c1_g2_i2.p1	gi|1315972987|dbj|GAY34288.1|	77.079	493	111	2	2	492	121	613	0	805	hypothetical protein CUMW_010610 [Citrus unshiu]
TRINITY_DN10885_c1_g3_i3.p1	gi|567913709|ref|XP_006449168.1|	76.293	232	45	1	1	232	149	370	7e-124	365	hypothetical protein CICLE_v10018293mg, partial [Citrus clementina]<>hypothetical protein CICLE_v10018293mg, partial [Citrus clementina]
TRINITY_DN108877_c0_g1_i1.p1	gi|1002212789|gb|KXT08125.1|	72.664	428	117	0	1	428	89	516	0	639	hypothetical protein AC579_26 [Pseudocercospora musae]
TRINITY_DN10887_c0_g1_i1.p1	gi|641853087|gb|KDO71946.1|	76.957	230	53	0	1	230	154	383	5e-124	375	hypothetical protein CISIN_1g0039632mg [Citrus sinensis]
TRINITY_DN10888_c0_g1_i13.p1	gi|568820218|ref|XP_006464625.1|	66.531	245	67	2	8	251	1	231	2e-77	260	PREDICTED: zinc finger CCCH domain-containing protein 38 isoform X2 [Citrus sinensis]
TRINITY_DN108897_c0_g1_i1.p1	gi|1172616588|gb|OQO27320.1|	62.441	213	74	3	18	229	181	388	5e-82	261	hypothetical protein B0A51_04211 [Rachicladosporium sp. CCFEE 5018]
TRINITY_DN1088_c0_g1_i2.p1	gi|1216979778|ref|XP_021686751.1|	85.972	499	69	1	1	498	1	499	0	894	galactokinase-like [Hevea brasiliensis]
TRINITY_DN108926_c0_g1_i2.p1	gi|452844891|gb|EME46825.1|	76.868	281	64	1	1	280	291	571	1e-161	470	hypothetical protein DOTSEDRAFT_70708 [Dothistroma septosporum NZE10]
TRINITY_DN10893_c0_g1_i43.p1	gi|568851249|ref|XP_006479306.1|	76.671	763	177	1	4	766	1	762	0	1200	PREDICTED: uncharacterized protein LOC102622369 [Citrus sinensis]
TRINITY_DN1089_c0_g1_i11.p1	gi|225429082|ref|XP_002271528.1|	78.776	523	108	1	1	520	1	523	0	867	PREDICTED: squalene monooxygenase [Vitis vinifera]
TRINITY_DN10901_c0_g1_i10.p1	gi|568852532|ref|XP_006479929.1|	85.385	260	35	1	1	257	1	260	3e-163	461	PREDICTED: thiamine pyrophosphokinase 1 isoform X1 [Citrus sinensis]
TRINITY_DN10901_c0_g1_i8.p1	gi|568820141|ref|XP_006464588.1|	68.225	834	251	9	2	824	10	840	0	1136	PREDICTED: G-type lectin S-receptor-like serine/threonine-protein kinase At1g11330 isoform X1 [Citrus sinensis]<>PREDICTED: G-type lectin S-receptor-like serine/threonine-protein kinase At1g11330 isoform X1 [Citrus sinensis]
TRINITY_DN10902_c0_g1_i5.p1	gi|567877563|ref|XP_006431340.1|	81.363	1497	276	2	1	1495	1	1496	0	2484	hypothetical protein CICLE_v10000026mg [Citrus clementina]<>hypothetical protein CICLE_v10000026mg [Citrus clementina]
TRINITY_DN10903_c0_g1_i25.p1	gi|568873090|ref|XP_006489691.1|	82.51	263	44	1	1	263	299	559	1e-147	441	PREDICTED: kinesin-like protein KIF11 [Citrus sinensis]<>PREDICTED: kinesin-like protein KIF11 [Citrus sinensis]
TRINITY_DN10905_c0_g1_i10.p2	gi|1315937319|dbj|GAY69381.1|	40.693	231	112	4	1	215	420	641	5e-41	159	hypothetical protein CUMW_271480 [Citrus unshiu]
TRINITY_DN10905_c0_g1_i11.p1	gi|1315941674|dbj|GAY65727.1|	54.268	656	252	8	1	636	441	1068	0	674	hypothetical protein CUMW_243270 [Citrus unshiu]
TRINITY_DN10905_c0_g1_i14.p1	gi|568884891|ref|XP_006495069.1|	55.556	252	89	3	1	233	11	258	1e-81	254	PREDICTED: uncharacterized protein LOC102607435 [Citrus sinensis]
TRINITY_DN10906_c0_g1_i7.p1	gi|1002209348|gb|KXT04795.1|	78.712	559	112	4	56	608	17	574	0	904	hypothetical protein AC578_9665 [Mycosphaerella eumusae]
TRINITY_DN10906_c1_g1_i2.p1	gi|1002209348|gb|KXT04795.1|	72.172	557	126	9	1	537	3	550	0	797	hypothetical protein AC578_9665 [Mycosphaerella eumusae]
TRINITY_DN10906_c1_g2_i1.p1	gi|452845814|gb|EME47747.1|	86.452	310	39	1	1	310	273	579	0	568	hypothetical protein DOTSEDRAFT_69628 [Dothistroma septosporum NZE10]
TRINITY_DN10907_c0_g2_i5.p1	gi|440922552|gb|AGC25937.1|	35.766	411	210	12	1	384	345	728	2e-60	222	hypothetical protein, partial [Piper DNA virus 1]
TRINITY_DN10909_c0_g1_i15.p1	gi|641853618|gb|KDO72436.1|	75.54	278	39	1	1	278	210	458	9e-141	414	hypothetical protein CISIN_1g011458mg [Citrus sinensis]
TRINITY_DN10909_c0_g1_i9.p1	gi|568857940|ref|XP_006482521.1|	85.78	218	30	1	17	233	67	284	4e-125	372	PREDICTED: uncharacterized protein YtfP [Citrus sinensis]<>hypothetical protein CISIN_1g011458mg [Citrus sinensis]
TRINITY_DN1090_c0_g1_i58.p1	gi|568880442|ref|XP_006493128.1|	76.658	407	89	2	1	402	105	510	0	639	PREDICTED: inositol 1,3,4-trisphosphate 5/6-kinase 4 isoform X1 [Citrus sinensis]
TRINITY_DN109105_c0_g1_i1.p1	gi|666095584|gb|KEY34480.1|	99.535	215	1	0	1	215	2	216	2e-155	438	putative ribosomal-protein-alanine [Cutibacterium acnes]
TRINITY_DN10910_c0_g1_i1.p1	gi|567876853|ref|XP_006431016.1|	86.562	320	42	1	10	328	8	327	0	586	hypothetical protein CICLE_v10012179mg [Citrus clementina]<>hypothetical protein CICLE_v10012179mg [Citrus clementina]
TRINITY_DN10912_c0_g1_i2.p1	gi|567887314|ref|XP_006436179.1|	82.692	260	45	0	1	260	1	260	2e-160	454	hypothetical protein CICLE_v10032487mg [Citrus clementina]<>PREDICTED: elongator complex protein 6 [Citrus sinensis]<>hypothetical protein CICLE_v10032487mg [Citrus clementina]<>hypothetical protein CUMW_089100 [Citrus unshiu]
TRINITY_DN109136_c0_g1_i1.p1	gi|1315973535|dbj|GAY32161.1|	70.769	260	74	1	1	260	221	478	3e-109	354	hypothetical protein CUMW_000900 [Citrus unshiu]
TRINITY_DN10915_c0_g1_i13.p1	gi|743925850|ref|XP_011007070.1|	57.705	305	89	9	1	295	30	304	6e-93	286	PREDICTED: protein transport protein sec31-like [Populus euphratica]
TRINITY_DN10915_c0_g1_i14.p1	gi|743925850|ref|XP_011007070.1|	58.528	299	90	6	1	289	30	304	1e-103	313	PREDICTED: protein transport protein sec31-like [Populus euphratica]
TRINITY_DN10915_c0_g1_i17.p1	gi|743925850|ref|XP_011007070.1|	62.948	251	78	3	1	251	30	265	3e-82	257	PREDICTED: protein transport protein sec31-like [Populus euphratica]
TRINITY_DN10915_c0_g1_i7.p1	gi|743925850|ref|XP_011007070.1|	60	295	90	5	1	287	30	304	3e-104	315	PREDICTED: protein transport protein sec31-like [Populus euphratica]
TRINITY_DN10919_c0_g1_i2.p1	gi|641851606|gb|KDO70476.1|	74.051	316	82	0	1	316	273	588	4e-164	478	hypothetical protein CISIN_1g003495mg [Citrus sinensis]
TRINITY_DN10919_c0_g1_i3.p1	gi|641851606|gb|KDO70476.1|	76.522	345	81	0	1	345	244	588	0	554	hypothetical protein CISIN_1g003495mg [Citrus sinensis]
TRINITY_DN10919_c0_g1_i4.p1	gi|641851606|gb|KDO70476.1|	75.185	270	67	0	1	270	319	588	7e-145	427	hypothetical protein CISIN_1g003495mg [Citrus sinensis]
TRINITY_DN109225_c0_g1_i1.p1	gi|915061236|ref|XP_013259069.1|	97.537	203	4	1	1	202	150	352	2e-143	412	DNA repair protein rhp51 [Exophiala aquamarina CBS 119918]<>DNA repair protein rhp51 [Exophiala aquamarina CBS 119918]
TRINITY_DN10923_c0_g1_i1.p1	gi|802561017|ref|XP_012066288.1|	73.311	296	79	0	33	328	10	305	1e-159	457	short-chain dehydrogenase/reductase 2b [Jatropha curcas]<>short-chain dehydrogenase/reductase 2b [Jatropha curcas]<>hypothetical protein JCGZ_23848 [Jatropha curcas]
TRINITY_DN109255_c0_g1_i2.p2	gi|1000488771|gb|KXL48789.1|	68.132	273	84	3	1	271	1	272	3e-94	288	hypothetical protein FE78DRAFT_76910 [Acidomyces richmondensis]<>hypothetical protein M433DRAFT_73995 [Acidomyces richmondensis BFW]
TRINITY_DN10926_c0_g1_i1.p1	gi|1102700298|gb|OIV99549.1|	67.742	186	60	0	9	194	1070	1255	5e-79	266	hypothetical protein TanjilG_17359 [Lupinus angustifolius]
TRINITY_DN109279_c0_g1_i1.p1	gi|1183408337|gb|ORY32845.1|	89.238	223	24	0	1	223	331	553	6e-139	413	heat shock protein [Naematelia encephala]
TRINITY_DN10928_c0_g1_i22.p1	gi|567866457|ref|XP_006425851.1|	87.975	1630	192	4	1	1626	1	1630	0	2966	hypothetical protein CICLE_v10024690mg [Citrus clementina]<>PREDICTED: uncharacterized protein LOC102630991 [Citrus sinensis]<>hypothetical protein CICLE_v10024690mg [Citrus clementina]
TRINITY_DN109294_c0_g1_i1.p2	gi|1120250425|ref|WP_073117091.1|	100	380	0	0	1	380	1	380	0	770	ATP-dependent DNA helicase UvrD2 [Micrococcus luteus]<>ATP-dependent DNA helicase, Rep family [Micrococcus luteus]
TRINITY_DN109294_c0_g3_i1.p1	gi|738429715|ref|WP_036381078.1|	100	330	0	0	1	330	380	709	0	659	ATP-dependent DNA helicase UvrD2 [Micrococcus luteus]<>HRDC domain protein [Micrococcus luteus]
TRINITY_DN10930_c0_g1_i14.p1	gi|567866103|ref|XP_006425674.1|	88.347	1004	116	1	13	1015	1	1004	0	1778	hypothetical protein CICLE_v10024797mg [Citrus clementina]<>PREDICTED: vam6/Vps39-like protein [Citrus sinensis]<>hypothetical protein CICLE_v10024797mg [Citrus clementina]
TRINITY_DN109311_c0_g1_i2.p1	gi|1025662214|gb|OAA49671.1|	71.019	314	86	4	1	314	1	309	4e-158	452	2,5-diketo-D-gluconic acid reductase A [Metarhizium rileyi RCEF 4871]
TRINITY_DN109333_c0_g1_i2.p1	gi|918826525|ref|XP_013430682.1|	85.459	392	57	0	1	392	44	435	0	722	DUF1692-domain-containing protein [Aureobasidium namibiae CBS 147.97]<>DUF1692-domain-containing protein [Aureobasidium namibiae CBS 147.97]
TRINITY_DN109335_c0_g1_i1.p1	gi|1308490171|ref|XP_023146115.1|	73.16	231	60	1	1	229	366	596	4e-116	352	plasma protease C1 inhibitor [Amphiprion ocellaris]<>plasma protease C1 inhibitor [Amphiprion ocellaris]
TRINITY_DN10935_c0_g1_i6.p1	gi|568854717|ref|XP_006480966.1|	80.175	686	135	1	1	685	1	686	0	1154	PREDICTED: pentatricopeptide repeat-containing protein At3g09060 [Citrus sinensis]
TRINITY_DN109363_c0_g1_i1.p1	gi|627798865|ref|XP_007672780.1|	90.182	275	21	1	1	275	289	557	0	524	hypothetical protein BAUCODRAFT_63646 [Baudoinia panamericana UAMH 10762]<>hypothetical protein BAUCODRAFT_63646 [Baudoinia panamericana UAMH 10762]
TRINITY_DN10936_c0_g1_i17.p1	gi|567860196|ref|XP_006422752.1|	84.124	611	83	5	28	631	1	604	0	982	hypothetical protein CICLE_v10028052mg [Citrus clementina]<>hypothetical protein CICLE_v10028052mg [Citrus clementina]
TRINITY_DN10939_c0_g1_i6.p1	gi|1002217558|gb|KXT12554.1|	97.744	266	6	0	1	266	160	425	0	533	hypothetical protein AC579_7490 [Pseudocercospora musae]
TRINITY_DN10939_c1_g1_i1.p2	gi|452838767|gb|EME40707.1|	77.451	306	65	3	1	305	123	425	2e-165	475	hypothetical protein DOTSEDRAFT_74297 [Dothistroma septosporum NZE10]
TRINITY_DN1093_c0_g1_i1.p1	gi|1216310373|ref|XP_021597424.1|	91.751	497	41	0	1	497	1	497	0	958	NADP-dependent glyceraldehyde-3-phosphate dehydrogenase [Manihot esculenta]<>hypothetical protein MANES_16G128400 [Manihot esculenta]
TRINITY_DN109429_c0_g4_i1.p1	gi|1328129033|ref|WP_102238109.1|	80.374	214	42	0	1	214	242	455	7e-116	359	restriction endonuclease [Brevibacterium paucivorans]<>restriction endonuclease [Brevibacterium paucivorans]
TRINITY_DN10942_c0_g1_i10.p1	gi|627809153|ref|XP_007677924.1|	95.106	470	23	0	6	475	145	614	0	908	hypothetical protein BAUCODRAFT_149446 [Baudoinia panamericana UAMH 10762]<>hypothetical protein BAUCODRAFT_149446 [Baudoinia panamericana UAMH 10762]
TRINITY_DN10942_c1_g1_i1.p1	gi|627809153|ref|XP_007677924.1|	88.106	454	54	0	1	454	161	614	0	821	hypothetical protein BAUCODRAFT_149446 [Baudoinia panamericana UAMH 10762]<>hypothetical protein BAUCODRAFT_149446 [Baudoinia panamericana UAMH 10762]
TRINITY_DN109435_c0_g1_i1.p1	gi|567852895|ref|XP_006419611.1|	75.494	253	62	0	9	261	62	314	5e-127	390	hypothetical protein CICLE_v10004297mg [Citrus clementina]<>hypothetical protein CICLE_v10004297mg [Citrus clementina]
TRINITY_DN10943_c0_g1_i11.p1	gi|567876803|ref|XP_006430991.1|	86.58	462	61	1	1	461	1	462	0	809	hypothetical protein CICLE_v10011669mg [Citrus clementina]<>hypothetical protein CICLE_v10011669mg [Citrus clementina]
TRINITY_DN109489_c0_g1_i1.p2	gi|1000487644|gb|KXL47849.1|	66.667	207	69	0	1	207	49	255	4e-100	300	hypothetical protein FE78DRAFT_181931 [Acidomyces richmondensis]<>hypothetical protein M433DRAFT_26624 [Acidomyces richmondensis BFW]
TRINITY_DN109490_c0_g2_i1.p1	gi|1172615168|gb|OQO26133.1|	58.605	215	80	5	2	211	66	276	1e-75	245	hypothetical protein B0A51_04527 [Rachicladosporium sp. CCFEE 5018]
TRINITY_DN109493_c0_g1_i1.p1	gi|1172590732|gb|OQO05901.1|	70.776	219	61	1	17	235	121	336	7e-113	336	hypothetical protein B0A48_09997 [Rachicladosporium antarcticum]
TRINITY_DN109493_c0_g1_i4.p1	gi|1172590732|gb|OQO05901.1|	68.936	235	69	2	2	235	105	336	1e-114	340	hypothetical protein B0A48_09997 [Rachicladosporium antarcticum]
TRINITY_DN1094_c0_g1_i66.p1	gi|567874989|ref|XP_006430084.1|	77.044	318	67	2	3	320	446	757	8e-171	502	hypothetical protein CICLE_v10011126mg [Citrus clementina]<>hypothetical protein CICLE_v10011126mg [Citrus clementina]
TRINITY_DN1094_c0_g1_i7.p1	gi|568856000|ref|XP_006481579.1|	76.592	581	134	2	1	580	1	580	0	866	PREDICTED: uncharacterized protein LOC102620086 isoform X3 [Citrus sinensis]
TRINITY_DN10950_c0_g1_i10.p1	gi|641836661|gb|KDO55623.1|	79.273	275	54	2	1	274	1	273	1e-153	438	hypothetical protein CISIN_1g024067mg [Citrus sinensis]
TRINITY_DN10950_c0_g1_i4.p1	gi|567909589|ref|XP_006447108.1|	80.727	275	50	2	1	274	1	273	1e-155	443	hypothetical protein CICLE_v10016237mg [Citrus clementina]<>hypothetical protein CICLE_v10016237mg [Citrus clementina]
TRINITY_DN109522_c0_g1_i1.p1	gi|1002199164|gb|KXS95152.1|	87.576	491	60	1	11	500	22	512	0	896	hypothetical protein AC578_5109 [Mycosphaerella eumusae]
TRINITY_DN109522_c0_g2_i2.p1	gi|1030126263|ref|XP_016764994.1|	84.375	288	44	1	1	288	87	373	2e-176	505	pre-mRNA splicing factor prp46 [Sphaerulina musiva SO2202]<>pre-mRNA splicing factor prp46 [Sphaerulina musiva SO2202]
TRINITY_DN109522_c0_g3_i1.p1	gi|1030126263|ref|XP_016764994.1|	86.689	293	39	0	1	293	60	352	0	535	pre-mRNA splicing factor prp46 [Sphaerulina musiva SO2202]<>pre-mRNA splicing factor prp46 [Sphaerulina musiva SO2202]
TRINITY_DN109534_c0_g2_i1.p1	gi|1002217841|gb|KXT12827.1|	87.842	913	107	1	5	917	148	1056	0	1719	hypothetical protein AC579_7612 [Pseudocercospora musae]
TRINITY_DN109534_c0_g3_i2.p1	gi|1172609602|gb|OQO21719.1|	55.556	288	85	10	15	293	78	331	1e-92	297	hypothetical protein B0A51_09888 [Rachicladosporium sp. CCFEE 5018]
TRINITY_DN109535_c0_g1_i1.p1	gi|1315962202|dbj|GAY45482.1|	77.83	212	47	0	2	213	306	517	1e-101	330	hypothetical protein CUMW_089810 [Citrus unshiu]
TRINITY_DN10953_c0_g1_i23.p1	gi|1129841202|emb|SHO79288.1|	78.462	260	56	0	3	262	1	260	8e-154	437	Ribosomal protein 10 (rp10) of the small (40S) subunit [Malassezia sympodialis ATCC 42132]
TRINITY_DN10954_c0_g1_i3.p1	gi|914971321|ref|XP_013242051.1|	60.784	255	100	0	2	256	3	257	1e-112	333	hypothetical protein K437DRAFT_226252 [Tilletiaria anomala UBC 951]<>hypothetical protein K437DRAFT_226252 [Tilletiaria anomala UBC 951]
TRINITY_DN109553_c0_g1_i2.p2	gi|936408247|gb|KPM37099.1|	89.815	216	22	0	18	233	29	244	7e-145	413	hypothetical protein AK830_g9473 [Neonectria ditissima]
TRINITY_DN109560_c0_g1_i2.p1	gi|752277829|dbj|GAM87545.1|	55.249	181	79	1	2	180	431	611	5e-60	206	hypothetical protein ANO11243_055710 [fungal sp. No.11243]
TRINITY_DN109560_c0_g2_i1.p1	gi|396465842|ref|XP_003837529.1|	60.067	298	113	3	1	298	296	587	1e-111	344	similar to trichothecene efflux pump [Leptosphaeria maculans JN3]<>similar to trichothecene efflux pump [Leptosphaeria maculans JN3]
TRINITY_DN109560_c0_g4_i1.p1	gi|752277829|dbj|GAM87545.1|	56.61	295	121	2	31	325	1	288	3e-110	342	hypothetical protein ANO11243_055710 [fungal sp. No.11243]
TRINITY_DN109562_c1_g1_i1.p1	gi|1331176450|ref|XP_023454502.1|	73.228	508	131	3	3	507	7100	7605	0	764	hypothetical protein CB0940_10049 [Cercospora beticola]<>hypothetical protein CB0940_10049 [Cercospora beticola]
TRINITY_DN10956_c0_g1_i64.p1	gi|568855439|ref|XP_006481312.1|	86.333	300	41	0	1	300	3	302	2e-180	508	PREDICTED: translocase of chloroplast 34, chloroplastic isoform X1 [Citrus sinensis]<>PREDICTED: translocase of chloroplast 34, chloroplastic isoform X1 [Citrus sinensis]<>PREDICTED: translocase of chloroplast 34, chloroplastic isoform X1 [Citrus sinensis]
TRINITY_DN10957_c0_g1_i7.p1	gi|1315966533|dbj|GAY41197.1|	61.739	230	62	6	1	222	42	253	2e-70	233	hypothetical protein CUMW_057590 [Citrus unshiu]
TRINITY_DN10959_c0_g1_i27.p1	gi|1315959365|dbj|GAY48472.1|	86.248	509	67	2	1	506	1	509	0	899	hypothetical protein CUMW_111890 [Citrus unshiu]
TRINITY_DN10959_c0_g1_i28.p1	gi|1315959365|dbj|GAY48472.1|	79.791	287	55	2	1	284	223	509	2e-159	462	hypothetical protein CUMW_111890 [Citrus unshiu]
TRINITY_DN10959_c0_g1_i29.p1	gi|1315959365|dbj|GAY48472.1|	89.655	261	27	0	1	261	1	261	3e-165	477	hypothetical protein CUMW_111890 [Citrus unshiu]
TRINITY_DN1095_c0_g1_i10.p1	gi|641866430|gb|KDO85115.1|	72.587	518	123	8	1	510	181	687	0	736	hypothetical protein CISIN_1g005620mg [Citrus sinensis]
TRINITY_DN1095_c0_g1_i7.p1	gi|641866430|gb|KDO85115.1|	71.262	515	125	9	1	500	181	687	0	709	hypothetical protein CISIN_1g005620mg [Citrus sinensis]
TRINITY_DN109607_c0_g1_i2.p1	gi|1063865998|ref|XP_018004909.1|	88.789	223	22	1	1	220	3	225	5e-144	417	Glutaryl-CoA dehydrogenase, mitochondrial [Phialophora attae]<>Glutaryl-CoA dehydrogenase, mitochondrial [Phialophora attae]
TRINITY_DN10963_c0_g1_i10.p1	gi|567910857|ref|XP_006447742.1|	87.797	295	36	0	1	295	53	347	0	553	hypothetical protein CICLE_v10015796mg [Citrus clementina]<>hypothetical protein CICLE_v10015796mg [Citrus clementina]
TRINITY_DN10963_c0_g1_i7.p1	gi|568830469|ref|XP_006469521.1|	90.426	188	18	0	1	188	1	188	4e-125	363	PREDICTED: probable serine/threonine-protein kinase WNK11 isoform X1 [Citrus sinensis]<>hypothetical protein CISIN_1g022479mg [Citrus sinensis]
TRINITY_DN10964_c1_g1_i2.p1	gi|595859966|ref|XP_007211051.1|	52.273	220	77	6	1	206	1	206	9e-63	203	protein PPLZ02 [Prunus persica]<>hypothetical protein PRUPE_5G213800 [Prunus persica]
TRINITY_DN10965_c0_g1_i56.p1	gi|1269958510|ref|XP_022729353.1|	76.884	584	128	5	1	580	1	581	0	928	MLO-like protein 6 [Durio zibethinus]
TRINITY_DN109662_c0_g1_i2.p2	gi|1190776507|gb|OTA22633.1|	82.353	476	84	0	1	476	10	485	0	848	hypothetical protein BTJ68_13721 [Hortaea werneckii EXF-2000]
TRINITY_DN10967_c0_g1_i5.p1	gi|224140559|ref|XP_002323650.1|	68.056	288	88	1	1	284	1	288	2e-140	405	soluble NSF attachment family protein [Populus trichocarpa]<>soluble NSF attachment family protein [Populus trichocarpa]
TRINITY_DN10968_c0_g1_i7.p1	gi|1022795119|ref|XP_016214413.1|	75.979	562	125	6	8	568	1	553	0	827	hypothetical protein PV09_04298 [Verruconis gallopava]<>hypothetical protein PV09_04298 [Verruconis gallopava]
TRINITY_DN10969_c0_g1_i1.p1	gi|1315958969|dbj|GAY48877.1|	79.936	314	62	1	7	320	9	321	0	533	hypothetical protein CUMW_114990 [Citrus unshiu]
TRINITY_DN1096_c0_g1_i1.p1	gi|1204892663|ref|XP_021278095.1|	66.425	414	117	8	18	414	19	427	0	520	transcription factor bHLH122-like isoform X2 [Herrania umbratica]
TRINITY_DN1096_c0_g2_i1.p1	gi|568873844|ref|XP_006490036.1|	76.344	372	76	3	1	370	1	362	0	579	PREDICTED: transcription factor bHLH130-like [Citrus sinensis]
TRINITY_DN10970_c0_g1_i33.p1	gi|568857530|ref|XP_006482318.1|	88.27	503	55	3	1	499	1	503	0	904	PREDICTED: tryptophan synthase beta chain 2 [Citrus sinensis]
TRINITY_DN10971_c0_g1_i26.p1	gi|568855932|ref|XP_006481548.1|	83.088	408	69	0	1	408	1	408	0	702	PREDICTED: lipid phosphate phosphatase delta [Citrus sinensis]
TRINITY_DN10972_c0_g1_i3.p1	gi|1315950429|dbj|GAY57308.1|	85.837	466	54	2	12	466	12	476	0	810	hypothetical protein CUMW_178420 [Citrus unshiu]
TRINITY_DN10974_c0_g1_i2.p1	gi|567896168|ref|XP_006440572.1|	81.322	348	65	0	3	350	2	349	0	610	hypothetical protein CICLE_v10020907mg [Citrus clementina]<>hypothetical protein CICLE_v10020907mg [Citrus clementina]
TRINITY_DN109764_c0_g1_i1.p1	gi|452843076|gb|EME45011.1|	79.608	255	47	2	1	255	288	537	1e-142	420	hypothetical protein DOTSEDRAFT_70907 [Dothistroma septosporum NZE10]
TRINITY_DN109768_c0_g1_i1.p1	gi|1002272150|ref|XP_015640375.1|	100	232	0	0	1	232	135	366	3e-166	472	PREDICTED: protein disulfide isomerase-like 2-1 isoform X2 [Oryza sativa Japonica Group]<>RecName: Full=Protein disulfide isomerase-like 2-1; Short=OsPDIL2-1; AltName: Full=Protein disulfide isomerase-like 4-1; Short=OsPDIL4-1; Flags: Precursor<>putative disulfide-isomerase [Oryza sativa Japonica Group]<>putative disulfide-isomerase [Oryza sativa Japonica Group]<>Os05g0156300 [Oryza sativa Japoni…
TRINITY_DN1097_c0_g1_i1.p1	gi|1315967101|dbj|GAY40924.1|	75.037	1346	279	12	1	1304	1	1331	0	1902	hypothetical protein CUMW_055540 [Citrus unshiu]
TRINITY_DN10983_c0_g1_i1.p1	gi|590699379|ref|XP_007045911.1|	88.15	481	56	1	1	481	1	480	0	897	PREDICTED: UDP-glucose 6-dehydrogenase 1 [Theobroma cacao]<>UDP-glucose 6-dehydrogenase family protein [Theobroma cacao]
TRINITY_DN10984_c0_g1_i2.p1	gi|568847518|ref|XP_006477580.1|	82.857	385	56	4	1	381	275	653	0	633	PREDICTED: ABC transporter G family member 23 [Citrus sinensis]
TRINITY_DN109854_c1_g1_i1.p2	gi|1183408970|gb|ORY33471.1|	71.498	207	59	0	1	207	152	358	2e-108	324	NADP-dependent oxidoreductase domain-containing protein [Naematelia encephala]
TRINITY_DN109864_c0_g1_i3.p1	gi|1000491459|gb|KXL51135.1|	87.747	253	31	0	6	258	365	617	2e-165	480	hypothetical protein FE78DRAFT_210648 [Acidomyces richmondensis]<>hypothetical protein M433DRAFT_60777 [Acidomyces richmondensis BFW]
TRINITY_DN10986_c0_g1_i20.p1	gi|567873323|ref|XP_006429251.1|	74.597	248	43	4	16	243	1	248	2e-115	339	hypothetical protein CICLE_v10012571mg [Citrus clementina]<>hypothetical protein CICLE_v10012571mg [Citrus clementina]
TRINITY_DN10986_c0_g1_i23.p1	gi|567873323|ref|XP_006429251.1|	75	248	42	4	16	243	1	248	2e-117	344	hypothetical protein CICLE_v10012571mg [Citrus clementina]<>hypothetical protein CICLE_v10012571mg [Citrus clementina]
TRINITY_DN109877_c0_g1_i1.p1	gi|1190794693|gb|OTA39923.1|	61.649	558	181	8	11	552	7	547	0	661	hypothetical protein BTJ68_00034 [Hortaea werneckii EXF-2000]
TRINITY_DN1098_c0_g1_i1.p1	gi|567895796|ref|XP_006440386.1|	76.238	202	46	2	1	200	1	202	2e-114	333	hypothetical protein CICLE_v10022313mg [Citrus clementina]<>hypothetical protein CICLE_v10022313mg [Citrus clementina]<>hypothetical protein CISIN_1g028904mg [Citrus sinensis]
TRINITY_DN1098_c0_g2_i1.p1	gi|567895796|ref|XP_006440386.1|	75.743	202	47	2	1	200	1	202	5e-113	329	hypothetical protein CICLE_v10022313mg [Citrus clementina]<>hypothetical protein CICLE_v10022313mg [Citrus clementina]<>hypothetical protein CISIN_1g028904mg [Citrus sinensis]
TRINITY_DN1098_c1_g1_i24.p1	gi|641842650|gb|KDO61554.1|	94.03	402	24	0	1	402	80	481	0	766	hypothetical protein CISIN_1g011100mg [Citrus sinensis]<>hypothetical protein CUMW_067220 [Citrus unshiu]
TRINITY_DN10991_c0_g1_i11.p1	gi|641841866|gb|KDO60776.1|	73.964	338	86	1	7	342	295	632	4e-149	443	hypothetical protein CISIN_1g005938mg [Citrus sinensis]<>hypothetical protein CISIN_1g005938mg [Citrus sinensis]<>hypothetical protein CISIN_1g005938mg [Citrus sinensis]
TRINITY_DN109926_c0_g1_i1.p1	gi|452848224|gb|EME50156.1|	70.633	790	219	6	1	788	525	1303	0	1116	hypothetical protein DOTSEDRAFT_68875 [Dothistroma septosporum NZE10]
TRINITY_DN109929_c0_g1_i1.p1	gi|1000489639|gb|KXL49548.1|	74.636	343	85	1	1	341	1	343	0	553	hypothetical protein FE78DRAFT_86044 [Acidomyces richmondensis]<>hypothetical protein M433DRAFT_155797 [Acidomyces richmondensis BFW]
TRINITY_DN109931_c1_g1_i1.p1	gi|858049723|emb|CDS01085.1|	50.498	301	102	9	1	275	152	431	1e-79	259	hypothetical protein, partial [Sporisorium scitamineum]
TRINITY_DN109935_c0_g1_i2.p1	gi|502283592|ref|WP_012750867.1|	92.481	399	27	1	1	396	1	399	0	736	30S ribosomal protein S1 [Micrococcus luteus]<>SSU ribosomal protein S1P [Micrococcus luteus NCTC 2665]<>30S ribosomal protein S1 [Micrococcus luteus]
TRINITY_DN109935_c0_g1_i5.p2	gi|765340550|ref|WP_044658960.1|	94.954	436	22	0	1	436	1	436	0	832	30S ribosomal protein S1 [Micrococcus sp. MS-ASIII-49]
TRINITY_DN10993_c0_g1_i10.p1	gi|641810305|gb|KDO36916.1|	71.385	325	63	9	12	316	1	315	1e-142	414	hypothetical protein CISIN_1g020876mg [Citrus sinensis]
TRINITY_DN10994_c0_g1_i11.p1	gi|627809245|ref|XP_007677970.1|	58.275	429	138	13	1	404	1	413	3e-141	418	hypothetical protein BAUCODRAFT_25915 [Baudoinia panamericana UAMH 10762]<>hypothetical protein BAUCODRAFT_25915 [Baudoinia panamericana UAMH 10762]
TRINITY_DN10995_c0_g1_i3.p1	gi|1269875550|ref|XP_022746184.1|	80.836	287	55	0	2	288	3	289	4e-174	491	LAG1 longevity assurance homolog 2-like isoform X1 [Durio zibethinus]
TRINITY_DN109961_c0_g1_i1.p1	gi|1002206300|gb|KXT01840.1|	94.298	228	13	0	1	228	1271	1498	2e-115	370	hypothetical protein AC579_9409 [Pseudocercospora musae]
TRINITY_DN109_c0_g2_i10.p1	gi|1216979366|ref|XP_021686533.1|	69.103	301	70	9	1	289	1	290	7e-104	313	AT-hook motif nuclear-localized protein 25-like [Hevea brasiliensis]
TRINITY_DN109_c0_g2_i7.p1	gi|1216979366|ref|XP_021686533.1|	68.896	299	77	7	2	293	1	290	1e-103	313	AT-hook motif nuclear-localized protein 25-like [Hevea brasiliensis]
TRINITY_DN10_c0_g1_i2.p1	gi|1315967766|dbj|GAY40083.1|	87.963	216	26	0	1	216	6	221	4e-133	382	hypothetical protein CUMW_049280, partial [Citrus unshiu]
TRINITY_DN110023_c0_g1_i1.p1	gi|631377934|ref|XP_007923347.1|	43.301	418	145	18	1	368	384	759	3e-59	214	hypothetical protein MYCFIDRAFT_88201 [Pseudocercospora fijiensis CIRAD86]<>hypothetical protein MYCFIDRAFT_88201 [Pseudocercospora fijiensis CIRAD86]
TRINITY_DN110031_c0_g1_i1.p1	gi|1315952841|dbj|GAY54871.1|	71.56	218	58	2	1	218	801	1014	3e-91	302	hypothetical protein CUMW_160090 [Citrus unshiu]<>hypothetical protein CUMW_160090 [Citrus unshiu]
TRINITY_DN110031_c0_g2_i1.p1	gi|568867537|ref|XP_006487093.1|	69.128	447	130	3	1	445	404	844	0	628	PREDICTED: autophagy-related protein 2 [Citrus sinensis]
TRINITY_DN11003_c0_g1_i1.p1	gi|567897854|ref|XP_006441415.1|	72.162	370	84	8	1	365	1	356	9e-159	458	hypothetical protein CICLE_v10020822mg [Citrus clementina]<>hypothetical protein CICLE_v10020822mg [Citrus clementina]
TRINITY_DN11003_c0_g1_i13.p1	gi|568881075|ref|XP_006493418.1|	70.695	331	85	7	1	326	1	324	5e-136	399	PREDICTED: uncharacterized protein LOC102609373 [Citrus sinensis]<>hypothetical protein CUMW_169150 [Citrus unshiu]
TRINITY_DN11005_c0_g1_i3.p1	gi|568826196|ref|XP_006467459.1|	92.989	813	46	3	68	878	1	804	0	1545	PREDICTED: cullin-4 [Citrus sinensis]<>hypothetical protein CISIN_1g003648mg [Citrus sinensis]
TRINITY_DN11005_c0_g1_i5.p1	gi|568826196|ref|XP_006467459.1|	88.421	855	46	4	68	920	1	804	0	1524	PREDICTED: cullin-4 [Citrus sinensis]<>hypothetical protein CISIN_1g003648mg [Citrus sinensis]
TRINITY_DN110064_c0_g1_i1.p1	gi|1101820649|ref|XP_018999632.1|	65.799	269	91	1	1	268	423	691	3e-115	357	heat shock 70kDa protein 4 [Kwoniella mangroviensis CBS 8507]<>heat shock 70kDa protein 4 [Kwoniella mangroviensis CBS 8507]
TRINITY_DN110080_c0_g1_i1.p1	gi|1216935286|ref|XP_021655378.1|	83.577	274	45	0	1	274	58	331	3e-162	471	4-coumarate--CoA ligase 2-like [Hevea brasiliensis]
TRINITY_DN11008_c0_g1_i1.p1	gi|567864932|ref|XP_006425115.1|	65.526	380	101	11	1	365	1	365	4e-152	442	hypothetical protein CICLE_v10029989mg [Citrus clementina]<>hypothetical protein CICLE_v10029989mg [Citrus clementina]
TRINITY_DN11009_c0_g1_i20.p1	gi|641868463|gb|KDO87147.1|	86.508	252	34	0	1	252	1	252	5e-153	449	hypothetical protein CISIN_1g002745mg [Citrus sinensis]
TRINITY_DN11009_c0_g1_i4.p1	gi|641868463|gb|KDO87147.1|	87.984	258	31	0	1	258	1	258	1e-159	466	hypothetical protein CISIN_1g002745mg [Citrus sinensis]
TRINITY_DN1100_c0_g1_i1.p1	gi|567923004|ref|XP_006453508.1|	74.757	309	74	2	3	311	8	312	1e-154	444	hypothetical protein CICLE_v10008984mg [Citrus clementina]<>hypothetical protein CICLE_v10008984mg [Citrus clementina]
TRINITY_DN11012_c0_g1_i1.p1	gi|567904330|ref|XP_006444653.1|	88.584	219	25	0	1	219	1	219	8e-140	399	hypothetical protein CICLE_v10022159mg [Citrus clementina]<>PREDICTED: germin-like protein subfamily 2 member 4 [Citrus sinensis]<>hypothetical protein CICLE_v10022159mg [Citrus clementina]<>hypothetical protein CISIN_1g027725mg [Citrus sinensis]
TRINITY_DN11012_c0_g1_i13.p1	gi|567904330|ref|XP_006444653.1|	80.328	244	23	1	1	244	1	219	2e-134	386	hypothetical protein CICLE_v10022159mg [Citrus clementina]<>PREDICTED: germin-like protein subfamily 2 member 4 [Citrus sinensis]<>hypothetical protein CICLE_v10022159mg [Citrus clementina]<>hypothetical protein CISIN_1g027725mg [Citrus sinensis]
TRINITY_DN11016_c0_g1_i1.p1	gi|568866715|ref|XP_006486694.1|	89.841	502	50	1	1	502	1	501	0	946	PREDICTED: uncharacterized protein LOC102617011 [Citrus sinensis]<>PREDICTED: uncharacterized protein LOC102617011 [Citrus sinensis]<>PREDICTED: uncharacterized protein LOC102617011 [Citrus sinensis]
TRINITY_DN11017_c0_g1_i1.p1	gi|568854862|ref|XP_006481035.1|	80.876	251	47	1	1	250	1	251	2e-149	426	PREDICTED: GDSL esterase/lipase CPRD49-like isoform X1 [Citrus sinensis]<>hypothetical protein CUMW_238030 [Citrus unshiu]
TRINITY_DN11019_c0_g1_i1.p1	gi|567896900|ref|XP_006440938.1|	77.737	274	53	4	1	272	1	268	1e-153	438	hypothetical protein CICLE_v10021677mg [Citrus clementina]<>hypothetical protein CICLE_v10021677mg [Citrus clementina]
TRINITY_DN11020_c0_g1_i3.p1	gi|567906795|ref|XP_006445711.1|	80.636	346	67	0	1	346	1	346	0	600	hypothetical protein CICLE_v10015803mg [Citrus clementina]<>PREDICTED: uncharacterized protein LOC102616911 [Citrus sinensis]<>hypothetical protein CICLE_v10015803mg [Citrus clementina]<>hypothetical protein CUMW_163800 [Citrus unshiu]
TRINITY_DN110222_c0_g1_i1.p1	gi|1002284642|ref|XP_015646618.1|	99.715	351	1	0	1	351	1241	1591	0	676	PREDICTED: protein TIME FOR COFFEE [Oryza sativa Japonica Group]
TRINITY_DN11023_c0_g1_i3.p1	gi|1315950417|dbj|GAY57296.1|	64.11	326	111	3	1	321	559	883	1e-114	365	hypothetical protein CUMW_178340 [Citrus unshiu]
TRINITY_DN11023_c0_g1_i5.p1	gi|1315950417|dbj|GAY57296.1|	69.325	326	96	3	1	323	559	883	4e-129	403	hypothetical protein CUMW_178340 [Citrus unshiu]
TRINITY_DN11025_c0_g1_i7.p1	gi|1315967189|dbj|GAY41012.1|	92.958	497	35	0	1	497	76	572	0	949	hypothetical protein CUMW_056150 [Citrus unshiu]
TRINITY_DN11026_c0_g1_i2.p1	gi|1315966870|dbj|GAY40693.1|	77.199	614	119	5	6	600	16	627	0	935	hypothetical protein CUMW_053940, partial [Citrus unshiu]
TRINITY_DN110297_c0_g1_i10.p1	gi|759208708|gb|KIV86054.1|	73.016	504	134	1	49	550	21	524	0	762	hypothetical protein PV11_01693 [Exophiala sideris]
TRINITY_DN110311_c0_g1_i1.p1	gi|1315182557|gb|PKR99478.1|	62.802	207	77	0	22	228	8	214	2e-89	271	hypothetical protein BST61_czeina34g000590 [Cercospora zeina]
TRINITY_DN11032_c0_g2_i1.p1	gi|567868843|ref|XP_006427043.1|	71.948	385	88	1	2	386	204	568	3e-174	506	hypothetical protein CICLE_v10025273mg [Citrus clementina]<>hypothetical protein CICLE_v10025273mg [Citrus clementina]
TRINITY_DN11032_c0_g2_i3.p1	gi|568822265|ref|XP_006465556.1|	69.022	736	208	2	1	735	1	717	0	933	PREDICTED: MAR-binding filament-like protein 1-1 isoform X3 [Citrus sinensis]<>PREDICTED: MAR-binding filament-like protein 1-1 isoform X2 [Citrus sinensis]
TRINITY_DN110338_c0_g1_i1.p1	gi|452842615|gb|EME44551.1|	32.546	381	188	10	1	346	48	394	2e-41	158	hypothetical protein DOTSEDRAFT_130544 [Dothistroma septosporum NZE10]
TRINITY_DN110339_c0_g1_i3.p1	gi|333767886|gb|EGL45106.1|	95.238	315	15	0	1	315	29	343	0	624	phospholipase, patatin family [Propionibacterium sp. 409-HC1]<>phospholipase, patatin family [Propionibacterium sp. CC003-HC2]
TRINITY_DN11033_c0_g1_i10.p1	gi|985448931|ref|XP_015385820.1|	80.077	522	104	0	1	522	189	710	0	894	PREDICTED: pentatricopeptide repeat-containing protein At1g71490 [Citrus sinensis]
TRINITY_DN11033_c0_g1_i23.p1	gi|1315948180|dbj|GAY59527.1|	71.905	210	51	3	21	222	22	231	1e-97	293	hypothetical protein CUMW_195140 [Citrus unshiu]
TRINITY_DN110345_c0_g1_i2.p1	gi|1271951140|emb|CZT24537.1|	72.349	481	127	2	1	481	1	475	0	744	probable squalene synthetase [Ramularia collo-cygni]
TRINITY_DN11034_c0_g2_i3.p1	gi|627800121|ref|XP_007673408.1|	87.175	1653	200	5	1	1650	282	1925	0	3003	glycosyltransferase family 48 protein [Baudoinia panamericana UAMH 10762]<>glycosyltransferase family 48 protein [Baudoinia panamericana UAMH 10762]
TRINITY_DN11034_c1_g1_i2.p1	gi|1030143299|ref|XP_016757125.1|	86.364	242	32	1	1	241	1546	1787	9e-138	435	glycosyltransferase family 48 protein [Sphaerulina musiva SO2202]<>glycosyltransferase family 48 protein [Sphaerulina musiva SO2202]
TRINITY_DN11035_c0_g1_i26.p1	gi|568837013|ref|XP_006472527.1|	82.428	313	46	1	2	305	148	460	0	518	PREDICTED: chaperone protein dnaJ 1, mitochondrial isoform X1 [Citrus sinensis]
TRINITY_DN110367_c1_g1_i1.p1	gi|631372316|ref|XP_007920538.1|	83.071	254	34	1	8	252	1	254	8e-150	436	hypothetical protein MYCFIDRAFT_80049 [Pseudocercospora fijiensis CIRAD86]<>hypothetical protein MYCFIDRAFT_80049 [Pseudocercospora fijiensis CIRAD86]
TRINITY_DN110382_c0_g1_i2.p1	gi|1000482294|gb|KXL43317.1|	83.012	259	44	0	1	259	122	380	2e-158	454	hypothetical protein FE78DRAFT_92773 [Acidomyces richmondensis]<>hypothetical protein M433DRAFT_156126 [Acidomyces richmondensis BFW]
TRINITY_DN1103_c0_g2_i20.p1	gi|567879211|ref|XP_006432164.1|	75.889	253	60	1	1	252	1	253	1e-137	396	hypothetical protein CICLE_v10002244mg [Citrus clementina]<>hypothetical protein CICLE_v10002244mg [Citrus clementina]<>PREDICTED: uncharacterized protein LOC102630478 isoform X1 [Citrus sinensis]<>hypothetical protein CICLE_v10002244mg [Citrus clementina]<>hypothetical protein CICLE_v10002244mg [Citrus clementina]
TRINITY_DN110407_c0_g2_i1.p1	gi|1190781553|gb|OTA27030.1|	44.127	315	160	6	1	308	170	475	2e-51	186	hypothetical protein BTJ68_12090 [Hortaea werneckii EXF-2000]
TRINITY_DN11040_c0_g1_i2.p1	gi|567895004|ref|XP_006439990.1|	81.955	266	47	1	15	279	98	363	1e-154	444	hypothetical protein CICLE_v10020762mg [Citrus clementina]<>hypothetical protein CICLE_v10020762mg [Citrus clementina]<>hypothetical protein CISIN_1g017954mg [Citrus sinensis]
TRINITY_DN11040_c0_g1_i4.p1	gi|1315956743|dbj|GAY50964.1|	82.951	305	52	0	1	305	1	305	0	520	hypothetical protein CUMW_130670 [Citrus unshiu]
TRINITY_DN11040_c1_g1_i16.p1	gi|1315966619|dbj|GAY41283.1|	81.641	256	46	1	1	256	1	255	1e-147	422	hypothetical protein CUMW_058230 [Citrus unshiu]
TRINITY_DN11041_c0_g1_i3.p1	gi|568854916|ref|XP_006481062.1|	75.61	328	72	3	1	327	1	321	3e-177	502	PREDICTED: protein SCO1 homolog 1, mitochondrial [Citrus sinensis]
TRINITY_DN11042_c0_g1_i12.p1	gi|567867853|ref|XP_006426549.1|	83.542	559	89	2	19	577	17	572	0	986	hypothetical protein CICLE_v10025259mg [Citrus clementina]<>hypothetical protein CICLE_v10025259mg [Citrus clementina]
TRINITY_DN110449_c0_g1_i1.p3	gi|738387670|ref|WP_036339551.1|	100	220	0	0	1	220	270	489	1e-142	416	MULTISPECIES: transcriptional regulator [Micrococcus]<>GAF domain protein [Micrococcus luteus]<>transcriptional regulator [Micrococcus sp. KBS0714]<>transcriptional regulator [Micrococcus luteus]
TRINITY_DN11044_c0_g1_i21.p1	gi|568838736|ref|XP_006473361.1|	85.464	743	97	3	1	741	1	734	0	1321	PREDICTED: uncharacterized protein LOC102621653 [Citrus sinensis]<>PREDICTED: uncharacterized protein LOC102621653 [Citrus sinensis]
TRINITY_DN110459_c0_g1_i1.p2	gi|406871787|gb|EKD22510.1|	70.707	198	58	0	2	199	3	200	3e-100	298	N4 gp69-like protein [uncultured bacterium]
TRINITY_DN11045_c0_g1_i4.p1	gi|567916053|ref|XP_006450033.1|	74.715	613	131	6	1	594	3	610	0	857	hypothetical protein CICLE_v10013933mg [Citrus clementina]<>hypothetical protein CICLE_v10013933mg [Citrus clementina]
TRINITY_DN110464_c0_g1_i2.p1	gi|1190787702|gb|OTA33013.1|	83.784	407	52	9	1	402	94	491	0	672	hypothetical protein BTJ68_06934 [Hortaea werneckii EXF-2000]
TRINITY_DN110496_c0_g1_i1.p1	gi|1000483289|gb|KXL44152.1|	58.044	317	92	7	1	317	111	386	8e-115	346	hypothetical protein FE78DRAFT_439080 [Acidomyces richmondensis]<>hypothetical protein M433DRAFT_5151 [Acidomyces richmondensis BFW]
TRINITY_DN1104_c0_g1_i1.p1	gi|567858672|ref|XP_006422019.1|	82.072	251	37	2	1	249	1	245	1e-147	421	hypothetical protein CICLE_v10005686mg [Citrus clementina]<>PREDICTED: uncharacterized protein LOC102607017 [Citrus sinensis]<>hypothetical protein CICLE_v10005686mg [Citrus clementina]<>hypothetical protein CISIN_1g025261mg [Citrus sinensis]<>hypothetical protein CUMW_091080 [Citrus unshiu]
TRINITY_DN1104_c0_g1_i2.p1	gi|567858672|ref|XP_006422019.1|	84.291	261	33	3	1	259	1	255	1e-156	444	hypothetical protein CICLE_v10005686mg [Citrus clementina]<>PREDICTED: uncharacterized protein LOC102607017 [Citrus sinensis]<>hypothetical protein CICLE_v10005686mg [Citrus clementina]<>hypothetical protein CISIN_1g025261mg [Citrus sinensis]<>hypothetical protein CUMW_091080 [Citrus unshiu]
TRINITY_DN110504_c0_g1_i2.p1	gi|1331167283|ref|XP_023452016.1|	67.241	290	93	2	1	288	1	290	2e-133	398	hypotheticalsprotein [Cercospora beticola]<>hypotheticalsprotein [Cercospora beticola]
TRINITY_DN11050_c0_g1_i3.p1	gi|567889899|ref|XP_006437470.1|	69.264	231	64	4	1	224	65	295	2e-105	315	hypothetical protein CICLE_v10033575mg [Citrus clementina]<>hypothetical protein CICLE_v10033575mg [Citrus clementina]<>hypothetical protein CUMW_073360 [Citrus unshiu]
TRINITY_DN11051_c0_g1_i1.p2	gi|567872365|ref|XP_006428772.1|	83.772	228	36	1	1	228	484	710	8e-130	391	hypothetical protein CICLE_v10011188mg [Citrus clementina]<>hypothetical protein CICLE_v10011188mg [Citrus clementina]
TRINITY_DN11051_c0_g1_i6.p1	gi|567872365|ref|XP_006428772.1|	80.423	710	123	3	1	695	1	709	0	1167	hypothetical protein CICLE_v10011188mg [Citrus clementina]<>hypothetical protein CICLE_v10011188mg [Citrus clementina]
TRINITY_DN11053_c0_g1_i8.p1	gi|568838181|ref|XP_006473093.1|	84.752	505	75	2	11	514	1	504	0	891	PREDICTED: histone-lysine N-methyltransferase ASHH1 isoform X2 [Citrus sinensis]
TRINITY_DN110543_c0_g1_i1.p1	gi|452847342|gb|EME49274.1|	50.877	627	264	10	1	612	288	885	0	584	hypothetical protein DOTSEDRAFT_49566 [Dothistroma septosporum NZE10]
TRINITY_DN110543_c0_g1_i1.p2	gi|627809329|ref|XP_007678012.1|	51.682	327	121	6	5	321	8	307	4e-110	331	hypothetical protein BAUCODRAFT_35677 [Baudoinia panamericana UAMH 10762]<>hypothetical protein BAUCODRAFT_35677 [Baudoinia panamericana UAMH 10762]
TRINITY_DN11057_c1_g1_i2.p1	gi|985463997|ref|XP_015388997.1|	77.929	589	130	0	1	589	1	589	0	950	PREDICTED: pentatricopeptide repeat-containing protein At5g18950 [Citrus sinensis]
TRINITY_DN11058_c0_g1_i6.p1	gi|703081616|ref|XP_010091738.1|	79.359	281	57	1	1	281	266	545	3e-154	450	Potassium transporter 25 [Morus notabilis]<>Potassium transporter 25 [Morus notabilis]
TRINITY_DN11059_c0_g1_i4.p1	gi|568865708|ref|XP_006486214.1|	83.699	319	52	0	1	319	1	319	0	558	PREDICTED: peroxidase 4-like [Citrus sinensis]
TRINITY_DN1105_c0_g1_i5.p1	gi|567865465|ref|XP_006425355.1|	77.486	875	183	4	3	877	2	862	0	1427	hypothetical protein CICLE_v10024876mg [Citrus clementina]<>hypothetical protein CICLE_v10024876mg [Citrus clementina]
TRINITY_DN1105_c0_g1_i9.p1	gi|572153052|ref|NP_001275852.1|	84.838	864	119	1	1	864	1	852	0	1562	phospholipase D gamma [Citrus sinensis]<>phospholipase D gamma [Citrus sinensis]
TRINITY_DN1105_c1_g1_i19.p1	gi|568853245|ref|XP_006480274.1|	81.524	617	94	5	1	617	1	597	0	1011	PREDICTED: glucose-6-phosphate 1-dehydrogenase 4, chloroplastic-like isoform X2 [Citrus sinensis]<>PREDICTED: glucose-6-phosphate 1-dehydrogenase 4, chloroplastic-like isoform X2 [Citrus sinensis]
TRINITY_DN11060_c0_g1_i4.p1	gi|1315947696|dbj|GAY59965.1|	91.262	206	18	0	12	217	514	719	4e-131	401	hypothetical protein CUMW_198480 [Citrus unshiu]
TRINITY_DN110618_c1_g1_i1.p1	gi|218188979|gb|EEC71406.1|	99.823	564	1	0	1	564	30	593	0	1167	hypothetical protein OsI_03572 [Oryza sativa Indica Group]<>hypothetical protein OsJ_03305 [Oryza sativa Japonica Group]
TRINITY_DN11061_c0_g1_i40.p1	gi|567920778|ref|XP_006452395.1|	81.818	231	42	0	12	242	1	231	9e-139	400	hypothetical protein CICLE_v10008561mg [Citrus clementina]<>hypothetical protein CICLE_v10008561mg [Citrus clementina]
TRINITY_DN11061_c0_g1_i7.p1	gi|568842218|ref|XP_006475048.1|	79.054	296	62	0	9	304	19	314	1e-170	484	PREDICTED: probable tetraacyldisaccharide 4'-kinase, mitochondrial isoform X3 [Citrus sinensis]<>hypothetical protein CISIN_1g017904mg [Citrus sinensis]
TRINITY_DN11062_c0_g1_i6.p1	gi|641839715|gb|KDO58641.1|	50.847	531	218	5	2	516	288	791	1e-159	484	hypothetical protein CISIN_1g003367mg [Citrus sinensis]
TRINITY_DN110672_c0_g1_i3.p2	gi|631383548|ref|XP_007926154.1|	72.34	235	53	6	1	233	1	225	3e-98	315	glycosyltransferase family 2 protein [Pseudocercospora fijiensis CIRAD86]<>glycosyltransferase family 2 protein [Pseudocercospora fijiensis CIRAD86]
TRINITY_DN110702_c0_g1_i2.p1	gi|568858703|ref|XP_006482886.1|	85.425	247	34	1	1	245	1	247	7e-160	451	PREDICTED: E3 ubiquitin ligase BIG BROTHER isoform X1 [Citrus sinensis]<>PREDICTED: E3 ubiquitin ligase BIG BROTHER isoform X1 [Citrus sinensis]<>PREDICTED: E3 ubiquitin ligase BIG BROTHER isoform X1 [Citrus sinensis]<>PREDICTED: E3 ubiquitin ligase BIG BROTHER isoform X1 [Citrus sinensis]<>PREDICTED: E3 ubiquitin ligase BIG BROTHER isoform X1 [Citrus sinensis]<>PREDICTED: E3 ubiquitin ligase BIG…
TRINITY_DN11072_c0_g1_i12.p1	gi|359494005|ref|XP_003634707.1|	80.201	298	56	2	1	296	1	297	4e-164	466	PREDICTED: DDRGK domain-containing protein 1 [Vitis vinifera]<>PREDICTED: DDRGK domain-containing protein 1 [Vitis vinifera]<>unnamed protein product, partial [Vitis vinifera]
TRINITY_DN11072_c0_g1_i14.p1	gi|359494005|ref|XP_003634707.1|	67.286	269	61	5	1	243	1	268	1e-109	327	PREDICTED: DDRGK domain-containing protein 1 [Vitis vinifera]<>PREDICTED: DDRGK domain-containing protein 1 [Vitis vinifera]<>unnamed protein product, partial [Vitis vinifera]
TRINITY_DN11073_c0_g1_i12.p1	gi|568854107|ref|XP_006480675.1|	64.207	542	173	5	1	522	205	745	2e-171	511	PREDICTED: mucin-12 isoform X1 [Citrus sinensis]
TRINITY_DN11073_c0_g1_i14.p1	gi|568854107|ref|XP_006480675.1|	63.11	553	187	3	1	537	205	756	2e-179	532	PREDICTED: mucin-12 isoform X1 [Citrus sinensis]
TRINITY_DN11073_c0_g1_i4.p1	gi|568854107|ref|XP_006480675.1|	66	300	93	3	25	315	204	503	3e-74	252	PREDICTED: mucin-12 isoform X1 [Citrus sinensis]
TRINITY_DN11076_c0_g1_i8.p1	gi|567860960|ref|XP_006423134.1|	77.891	294	65	0	1	294	1	294	2e-168	477	hypothetical protein CICLE_v10028950mg [Citrus clementina]<>PREDICTED: transmembrane protein 45A [Citrus sinensis]<>hypothetical protein CICLE_v10028950mg [Citrus clementina]<>hypothetical protein CISIN_1g039066mg [Citrus sinensis]<>hypothetical protein CUMW_137630 [Citrus unshiu]
TRINITY_DN11076_c0_g2_i10.p1	gi|567860958|ref|XP_006423133.1|	76.996	526	118	2	1	526	1	523	0	846	hypothetical protein CICLE_v10028201mg [Citrus clementina]<>PREDICTED: cytochrome P450 82C4-like [Citrus sinensis]<>hypothetical protein CICLE_v10028201mg [Citrus clementina]
TRINITY_DN11078_c0_g1_i2.p1	gi|568862078|ref|XP_006484517.1|	76.758	839	184	5	4	837	13	845	0	1327	PREDICTED: putative pentatricopeptide repeat-containing protein At5g08310, mitochondrial [Citrus sinensis]<>hypothetical protein CUMW_100700 [Citrus unshiu]
TRINITY_DN11079_c0_g1_i13.p1	gi|1315950640|dbj|GAY57092.1|	78.599	257	40	5	1	246	1	253	2e-132	398	hypothetical protein CUMW_176780 [Citrus unshiu]
TRINITY_DN1107_c0_g1_i1.p1	gi|568872353|ref|XP_006489336.1|	91.837	1127	87	2	1	1124	1	1125	0	2100	PREDICTED: probable ATP-dependent DNA helicase CHR12 isoform X1 [Citrus sinensis]
TRINITY_DN1107_c0_g2_i2.p1	gi|567910703|ref|XP_006447665.1|	83.01	206	35	0	1	206	1	206	9e-116	337	hypothetical protein CICLE_v10016727mg [Citrus clementina]<>PREDICTED: uncharacterized protein LOC107175719 [Citrus sinensis]<>hypothetical protein CICLE_v10016727mg [Citrus clementina]
TRINITY_DN110806_c0_g1_i11.p1	gi|567921936|ref|XP_006452974.1|	82.443	393	65	1	4	396	1	389	0	684	hypothetical protein CICLE_v10010608mg [Citrus clementina]<>hypothetical protein CICLE_v10010608mg [Citrus clementina]
TRINITY_DN110808_c0_g1_i2.p1	gi|567871613|ref|XP_006428396.1|	59.375	192	76	1	14	203	7	198	6e-65	218	hypothetical protein CICLE_v10011216mg [Citrus clementina]<>hypothetical protein CICLE_v10011216mg [Citrus clementina]
TRINITY_DN11083_c0_g1_i10.p1	gi|1000491203|gb|KXL50915.1|	90.513	390	37	0	1	390	210	599	0	738	hypothetical protein FE78DRAFT_136914 [Acidomyces richmondensis]<>hypothetical protein M433DRAFT_1945 [Acidomyces richmondensis BFW]
TRINITY_DN11083_c1_g1_i10.p1	gi|1000491203|gb|KXL50915.1|	90.105	667	61	2	24	685	1	667	0	1254	hypothetical protein FE78DRAFT_136914 [Acidomyces richmondensis]<>hypothetical protein M433DRAFT_1945 [Acidomyces richmondensis BFW]
TRINITY_DN11087_c0_g1_i2.p1	gi|1216254004|ref|XP_021610874.1|	87.6	250	31	0	1	250	1	250	2e-163	461	L-ascorbate peroxidase, cytosolic-like isoform X2 [Manihot esculenta]<>ascorbate peroxidase APX2 [Manihot esculenta]<>ascorbate peroxidase APX3 [Manihot esculenta]<>hypothetical protein MANES_04G026800 [Manihot esculenta]
TRINITY_DN110881_c0_g2_i1.p1	gi|641866705|gb|KDO85389.1|	76.815	427	82	6	1	410	48	474	0	678	hypothetical protein CISIN_1g006590mg [Citrus sinensis]
TRINITY_DN1108_c0_g1_i1.p1	gi|568823402|ref|XP_006466105.1|	87.585	1031	120	4	1	1030	159	1182	0	1836	PREDICTED: uncharacterized protein LOC102625951 [Citrus sinensis]
TRINITY_DN110916_c0_g1_i3.p1	gi|1271953602|emb|CZT21900.1|	47.397	365	160	5	6	364	254	592	1e-100	320	uncharacterized protein RCC_07766 [Ramularia collo-cygni]
TRINITY_DN11092_c0_g1_i9.p1	gi|1315970087|dbj|GAY38342.1|	83.696	276	40	2	1	275	1	272	3e-161	457	hypothetical protein CUMW_035960 [Citrus unshiu]
TRINITY_DN110935_c1_g1_i1.p1	gi|759205766|gb|KIV83185.1|	74.057	212	55	0	1	212	8	219	7e-105	314	hypothetical protein PV11_05235 [Exophiala sideris]
TRINITY_DN110996_c0_g1_i1.p1	gi|15234701|ref|NP_194758.1|	98.98	196	2	0	10	205	82	277	5e-147	419	xyloglucan endotransglucosylase/hydrolase 19 [Arabidopsis thaliana]<>RecName: Full=Xyloglucan endotransglucosylase/hydrolase protein 19; Short=At-XTH19; Short=XTH-19; Flags: Precursor<>xyloglucan endo-1, 4-beta-D-glucanase-like protein [Arabidopsis thaliana]<>xyloglucan endotransglucosylase/hydrolase 19 [Arabidopsis thaliana]<>XTH19 [Arabidopsis thaliana]
TRINITY_DN11099_c0_g1_i13.p1	gi|567903182|ref|XP_006444079.1|	76.976	291	67	0	1	291	631	921	3e-157	471	hypothetical protein CICLE_v10023868mg [Citrus clementina]<>PREDICTED: probable transmembrane GTPase FZO-like, chloroplastic [Citrus sinensis]<>hypothetical protein CICLE_v10023868mg [Citrus clementina]
TRINITY_DN11099_c0_g1_i18.p2	gi|567903182|ref|XP_006444079.1|	85.214	257	38	0	10	266	370	626	2e-151	454	hypothetical protein CICLE_v10023868mg [Citrus clementina]<>PREDICTED: probable transmembrane GTPase FZO-like, chloroplastic [Citrus sinensis]<>hypothetical protein CICLE_v10023868mg [Citrus clementina]
TRINITY_DN1109_c0_g1_i30.p1	gi|567881299|ref|XP_006433208.1|	69.772	483	139	2	1	476	1	483	0	664	hypothetical protein CICLE_v10000980mg [Citrus clementina]<>PREDICTED: sugar transporter ERD6-like 10 isoform X2 [Citrus sinensis]<>PREDICTED: sugar transporter ERD6-like 10 isoform X2 [Citrus sinensis]<>hypothetical protein CICLE_v10000980mg [Citrus clementina]
TRINITY_DN1109_c0_g1_i34.p1	gi|1315943610|dbj|GAY63892.1|	68.847	321	82	2	6	313	4	319	1e-151	443	hypothetical protein CUMW_229280 [Citrus unshiu]
TRINITY_DN110_c0_g1_i2.p1	gi|1220039560|ref|XP_021805522.1|	49.784	231	99	6	7	237	5	218	3e-56	188	homeobox-leucine zipper protein ATHB-12-like [Prunus avium]
TRINITY_DN110_c0_g1_i8.p1	gi|1220039560|ref|XP_021805522.1|	51.887	212	84	6	5	216	24	217	1e-53	180	homeobox-leucine zipper protein ATHB-12-like [Prunus avium]
TRINITY_DN110_c0_g2_i1.p1	gi|567885623|ref|XP_006435370.1|	85.827	381	48	2	1	381	1	375	0	672	hypothetical protein CICLE_v10001525mg [Citrus clementina]<>PREDICTED: serine/threonine-protein kinase CDL1 [Citrus sinensis]<>hypothetical protein CICLE_v10001525mg [Citrus clementina]<>hypothetical protein CISIN_1g017246mg [Citrus sinensis]
TRINITY_DN111007_c0_g1_i1.p1	gi|1331173571|ref|XP_023453638.1|	86.574	216	29	0	1	216	214	429	6e-136	397	Isovaleryl-CoA dehydrogenase, mitochondrial [Cercospora beticola]<>Isovaleryl-CoA dehydrogenase, mitochondrial [Cercospora beticola]
TRINITY_DN11101_c0_g1_i1.p1	gi|567880611|ref|XP_006432864.1|	60.201	299	86	12	1	274	1	291	3e-78	248	hypothetical protein CICLE_v10002053mg [Citrus clementina]<>PREDICTED: uncharacterized protein LOC102625701 [Citrus sinensis]<>hypothetical protein CICLE_v10002053mg [Citrus clementina]
TRINITY_DN11101_c0_g2_i1.p1	gi|567880611|ref|XP_006432864.1|	59.732	298	89	10	1	274	1	291	1e-79	251	hypothetical protein CICLE_v10002053mg [Citrus clementina]<>PREDICTED: uncharacterized protein LOC102625701 [Citrus sinensis]<>hypothetical protein CICLE_v10002053mg [Citrus clementina]
TRINITY_DN11102_c1_g1_i14.p1	gi|1227944451|ref|XP_021908213.1|	67.327	202	59	3	2	199	9	207	1e-87	265	uncharacterized protein LOC110822407 [Carica papaya]
TRINITY_DN111030_c0_g1_i2.p2	gi|1331170480|ref|XP_023448952.1|	71.287	303	86	1	6	307	1	303	9e-155	443	putative oxidoreductase [Cercospora beticola]<>putative oxidoreductase [Cercospora beticola]
TRINITY_DN11104_c1_g1_i8.p1	gi|1315932623|dbj|GAY33600.1|	49.259	607	258	15	1	595	13	581	1e-155	478	hypothetical protein CUMW_284280 [Citrus unshiu]
TRINITY_DN111052_c1_g1_i1.p1	gi|1030143299|ref|XP_016757125.1|	75.486	257	58	3	2	258	1661	1912	5e-127	406	glycosyltransferase family 48 protein [Sphaerulina musiva SO2202]<>glycosyltransferase family 48 protein [Sphaerulina musiva SO2202]
TRINITY_DN11107_c0_g1_i11.p1	gi|627803317|ref|XP_007675006.1|	63.462	208	75	1	7	213	30	237	2e-94	284	hypothetical protein BAUCODRAFT_155526 [Baudoinia panamericana UAMH 10762]<>hypothetical protein BAUCODRAFT_155526 [Baudoinia panamericana UAMH 10762]
TRINITY_DN111088_c0_g1_i1.p1	gi|589270498|ref|XP_007000979.1|	56.466	232	99	1	11	240	1	232	2e-82	257	hypothetical protein TREMEDRAFT_42010 [Tremella mesenterica DSM 1558]<>hypothetical protein TREMEDRAFT_42010 [Tremella mesenterica DSM 1558]
TRINITY_DN1110_c0_g1_i7.p1	gi|567854055|ref|XP_006420147.1|	73.253	744	191	6	1	736	7	750	0	1119	hypothetical protein CICLE_v10004394mg [Citrus clementina]<>hypothetical protein CICLE_v10004394mg [Citrus clementina]
TRINITY_DN1110_c0_g1_i8.p1	gi|568872783|ref|XP_006489544.1|	69.9	402	107	5	14	409	199	592	0	572	PREDICTED: cellulose synthase-like protein G2 [Citrus sinensis]
TRINITY_DN111108_c0_g1_i1.p1	gi|1315945240|dbj|GAY62378.1|	80.093	216	40	3	1	213	203	418	3e-116	347	hypothetical protein CUMW_217240 [Citrus unshiu]
TRINITY_DN111151_c0_g1_i4.p1	gi|1005708258|gb|KYG49144.1|	48.136	617	251	15	34	612	16	601	3e-145	444	hypothetical protein M433DRAFT_131483 [Acidomyces richmondensis BFW]
TRINITY_DN11116_c0_g1_i3.p1	gi|567889965|ref|XP_006437503.1|	82.353	306	50	2	13	314	206	511	2e-168	488	hypothetical protein CICLE_v10031032mg [Citrus clementina]<>hypothetical protein CICLE_v10031032mg [Citrus clementina]
TRINITY_DN11116_c0_g1_i44.p1	gi|567889963|ref|XP_006437502.1|	85.987	471	55	6	34	493	41	511	0	771	hypothetical protein CICLE_v10031032mg [Citrus clementina]<>hypothetical protein CICLE_v10031032mg [Citrus clementina]
TRINITY_DN111173_c0_g1_i1.p1	gi|630960232|ref|XP_007876524.1|	70.717	321	74	4	1	305	647	963	2e-141	437	hypothetical protein PFL1_00832 [Anthracocystis flocculosa PF-1]<>hypothetical protein PFL1_00832 [Anthracocystis flocculosa PF-1]
TRINITY_DN11118_c0_g1_i3.p1	gi|1315965598|dbj|GAY42516.1|	66.833	401	125	1	26	426	1	393	0	536	hypothetical protein CUMW_067500, partial [Citrus unshiu]
TRINITY_DN11118_c0_g1_i4.p1	gi|567859266|ref|XP_006422316.1|	60.392	255	89	2	19	273	16	258	5e-93	295	hypothetical protein CICLE_v10004597mg [Citrus clementina]<>PREDICTED: uncharacterized protein LOC102620334 isoform X1 [Citrus sinensis]<>PREDICTED: uncharacterized protein LOC102620334 isoform X1 [Citrus sinensis]<>PREDICTED: uncharacterized protein LOC102620334 isoform X1 [Citrus sinensis]<>PREDICTED: uncharacterized protein LOC102620334 isoform X1 [Citrus sinensis]<>PREDICTED: uncharacterized …
TRINITY_DN11118_c0_g1_i5.p1	gi|1315965598|dbj|GAY42516.1|	63.923	413	116	2	1	413	14	393	2e-178	516	hypothetical protein CUMW_067500, partial [Citrus unshiu]
TRINITY_DN11124_c0_g2_i1.p1	gi|641831622|gb|KDO50675.1|	68.047	338	98	5	1	331	350	684	6e-137	427	hypothetical protein CISIN_1g0005382mg, partial [Citrus sinensis]<>hypothetical protein CISIN_1g0005382mg, partial [Citrus sinensis]<>hypothetical protein CISIN_1g0005382mg, partial [Citrus sinensis]<>hypothetical protein CISIN_1g0005382mg, partial [Citrus sinensis]
TRINITY_DN111258_c0_g1_i2.p1	gi|1173798842|ref|XP_020538476.1|	59.204	201	81	1	1	200	60	260	9e-71	224	uncharacterized protein LOC105643163 isoform X1 [Jatropha curcas]
TRINITY_DN11125_c0_g1_i3.p1	gi|567918344|ref|XP_006451178.1|	82.508	303	50	1	1	303	2	301	1e-180	509	hypothetical protein CICLE_v10009029mg [Citrus clementina]<>PREDICTED: uncharacterized protein LOC102620635 [Citrus sinensis]<>hypothetical protein CICLE_v10009029mg [Citrus clementina]<>hypothetical protein CISIN_1g022177mg [Citrus sinensis]<>hypothetical protein CUMW_171320 [Citrus unshiu]
TRINITY_DN111289_c0_g1_i1.p1	gi|170106788|ref|XP_001884605.1|	58.115	191	77	1	1	188	293	483	3e-72	235	metallophosphoesterase [Laccaria bicolor S238N-H82]<>metallophosphoesterase [Laccaria bicolor S238N-H82]
TRINITY_DN11128_c0_g1_i7.p1	gi|296084338|emb|CBI24726.3|	81.893	243	44	0	1	243	157	399	3e-148	428	unnamed protein product, partial [Vitis vinifera]
TRINITY_DN11128_c0_g1_i8.p1	gi|641817502|gb|KDO38843.1|	88.644	317	36	0	1	317	1	317	0	592	hypothetical protein CISIN_1g011991mg [Citrus sinensis]
TRINITY_DN111291_c0_g1_i1.p1	gi|631385682|ref|XP_007927221.1|	59.259	432	140	13	1	423	1	405	6e-169	489	hypothetical protein MYCFIDRAFT_215419 [Pseudocercospora fijiensis CIRAD86]<>hypothetical protein MYCFIDRAFT_215419 [Pseudocercospora fijiensis CIRAD86]
TRINITY_DN111294_c0_g1_i12.p1	gi|1315963716|dbj|GAY44043.1|	88.626	211	24	0	1	211	78	288	8e-133	389	hypothetical protein CUMW_079220 [Citrus unshiu]
TRINITY_DN1112_c0_g1_i12.p1	gi|225440594|ref|XP_002273700.1|	78.469	209	45	0	5	213	1	209	1e-110	324	PREDICTED: reticulon-like protein B12 isoform X1 [Vitis vinifera]<>unnamed protein product, partial [Vitis vinifera]
TRINITY_DN11130_c0_g1_i18.p1	gi|641856263|gb|KDO75043.1|	57.746	213	83	3	2	208	1	212	3e-72	228	hypothetical protein CISIN_1g019394mg [Citrus sinensis]
TRINITY_DN11130_c0_g1_i21.p1	gi|568871999|ref|XP_006489163.1|	75.46	326	77	2	1	324	93	417	2e-169	486	PREDICTED: uncharacterized protein LOC102614775 [Citrus sinensis]
TRINITY_DN11130_c1_g1_i12.p1	gi|641864567|gb|KDO83253.1|	66.8	250	34	1	1	201	42	291	8e-111	327	hypothetical protein CISIN_1g008291mg [Citrus sinensis]
TRINITY_DN11130_c1_g1_i13.p2	gi|567892777|ref|XP_006438909.1|	84.343	198	31	0	2	199	332	529	2e-120	360	hypothetical protein CICLE_v10031210mg [Citrus clementina]<>hypothetical protein CICLE_v10031210mg [Citrus clementina]
TRINITY_DN11130_c1_g1_i4.p1	gi|641864566|gb|KDO83252.1|	86.55	342	46	0	1	342	42	383	0	622	hypothetical protein CISIN_1g008291mg [Citrus sinensis]
TRINITY_DN111311_c0_g1_i1.p1	gi|1000479987|gb|KXL41321.1|	58.824	425	153	9	3	416	316	729	3e-137	419	hypothetical protein FE78DRAFT_35361 [Acidomyces richmondensis]<>hypothetical protein M433DRAFT_20537 [Acidomyces richmondensis BFW]
TRINITY_DN111312_c0_g1_i2.p1	gi|1002217057|gb|KXT12071.1|	73.617	235	59	1	1	235	131	362	9e-130	379	hypothetical protein AC579_1865 [Pseudocercospora musae]<>hypothetical protein AC579_1865 [Pseudocercospora musae]
TRINITY_DN11131_c0_g1_i14.p1	gi|641839546|gb|KDO58475.1|	85.786	401	50	2	1	394	277	677	0	708	hypothetical protein CISIN_1g005777mg [Citrus sinensis]
TRINITY_DN11131_c0_g1_i16.p1	gi|641843269|gb|KDO62170.1|	84.501	742	70	2	1	697	1	742	0	1274	hypothetical protein CISIN_1g004588mg [Citrus sinensis]<>hypothetical protein CISIN_1g004588mg [Citrus sinensis]<>hypothetical protein CUMW_159730 [Citrus unshiu]
TRINITY_DN111335_c0_g1_i2.p1	gi|631370700|ref|XP_007919730.1|	96.911	259	8	0	2	260	1	259	0	529	hypothetical protein MYCFIDRAFT_26104 [Pseudocercospora fijiensis CIRAD86]<>hypothetical protein MYCFIDRAFT_26104 [Pseudocercospora fijiensis CIRAD86]
TRINITY_DN11133_c0_g2_i2.p1	gi|1190792365|gb|OTA37612.1|	83.895	1366	216	3	2	1365	917	2280	0	2454	Acetyl-CoA carboxylase [Hortaea werneckii EXF-2000]
TRINITY_DN11133_c0_g3_i2.p1	gi|627810465|ref|XP_007678580.1|	85.445	797	116	0	1	797	1484	2280	0	1451	hypothetical protein BAUCODRAFT_36199 [Baudoinia panamericana UAMH 10762]<>hypothetical protein BAUCODRAFT_36199 [Baudoinia panamericana UAMH 10762]
TRINITY_DN11135_c0_g1_i1.p1	gi|641835242|gb|KDO54221.1|	67.984	253	80	1	1	252	1	253	1e-106	317	hypothetical protein CISIN_1g039246mg [Citrus sinensis]
TRINITY_DN11135_c0_g1_i3.p1	gi|641835242|gb|KDO54221.1|	69.17	253	77	1	1	252	1	253	9e-113	333	hypothetical protein CISIN_1g039246mg [Citrus sinensis]
TRINITY_DN1113_c0_g1_i26.p1	gi|567905236|ref|XP_006445106.1|	88.315	368	42	1	1	367	236	603	0	674	hypothetical protein CICLE_v10019380mg [Citrus clementina]<>hypothetical protein CICLE_v10019380mg [Citrus clementina]
TRINITY_DN1113_c0_g1_i32.p1	gi|568875938|ref|XP_006491046.1|	91.441	479	40	1	1	478	1	479	0	913	PREDICTED: NAD-dependent malic enzyme 59 kDa isoform, mitochondrial [Citrus sinensis]<>hypothetical protein CISIN_1g007456mg [Citrus sinensis]<>hypothetical protein CUMW_064480 [Citrus unshiu]
TRINITY_DN111411_c0_g1_i1.p1	gi|1002224494|ref|XP_015629641.1|	100	226	0	0	1	226	1	226	9e-169	473	PREDICTED: eukaryotic translation initiation factor 4E-1 [Oryza sativa Japonica Group]<>RecName: Full=Eukaryotic translation initiation factor 4E-1; Short=eIF-4E-1; Short=eIF4E-1; AltName: Full=eIF-4F 25 kDa subunit; AltName: Full=eIF-4F p26 subunit; AltName: Full=mRNA cap-binding protein<>p26 [Oryza sativa Japonica Group]<>putative translation initiation factor eIF-4F chain p26 [Oryza sativa Jap…
TRINITY_DN111445_c0_g1_i1.p1	gi|808369385|ref|XP_012189972.1|	45.778	225	108	4	8	222	263	483	7e-61	207	potential enoyl-CoA hydratase/isomerase [Pseudozyma hubeiensis SY62]<>potential enoyl-CoA hydratase/isomerase [Pseudozyma hubeiensis SY62]
TRINITY_DN111491_c1_g1_i1.p1	gi|218197274|gb|EEC79701.1|	100	222	0	0	1	222	14	235	1e-162	460	hypothetical protein OsI_20991 [Oryza sativa Indica Group]
TRINITY_DN11152_c0_g1_i1.p1	gi|567870791|ref|XP_006428017.1|	87.374	697	82	3	1	696	1	692	0	1207	hypothetical protein CICLE_v10025045mg [Citrus clementina]<>PREDICTED: ABC transporter F family member 5 [Citrus sinensis]<>hypothetical protein CICLE_v10025045mg [Citrus clementina]<>hypothetical protein CISIN_1g005532mg [Citrus sinensis]
TRINITY_DN11153_c0_g1_i1.p1	gi|939396743|emb|CEH18234.1|	39.946	373	189	8	1	349	1	362	4e-81	260	Predicted NAD-dependent oxidoreductase [Ceraceosorus bombacis]
TRINITY_DN11153_c0_g2_i4.p1	gi|939398422|emb|CEH17251.1|	71.467	368	98	2	8	369	28	394	0	529	Alcohol dehydrogenase, class V [Ceraceosorus bombacis]
TRINITY_DN11155_c0_g2_i1.p1	gi|567866949|ref|XP_006426097.1|	94.647	467	24	1	1	467	1	466	0	871	hypothetical protein CICLE_v10025549mg [Citrus clementina]<>hypothetical protein CICLE_v10025549mg [Citrus clementina]<>hypothetical protein CISIN_1g012326mg [Citrus sinensis]<>hypothetical protein CUMW_124020 [Citrus unshiu]
TRINITY_DN11159_c0_g1_i2.p1	gi|567881923|ref|XP_006433520.1|	69.333	225	65	2	1	221	344	568	1e-99	316	hypothetical protein CICLE_v10000316mg [Citrus clementina]<>hypothetical protein CICLE_v10000316mg [Citrus clementina]
TRINITY_DN1115_c0_g1_i14.p1	gi|641820320|gb|KDO40316.1|	82.305	486	86	0	1	486	1	486	0	776	hypothetical protein CISIN_1g011418mg [Citrus sinensis]<>hypothetical protein CISIN_1g011418mg [Citrus sinensis]
TRINITY_DN111612_c0_g1_i1.p2	gi|915188958|ref|XP_013319674.1|	74.91	279	69	1	1	278	69	347	2e-154	443	hypothetical protein PV05_03565 [Exophiala xenobiotica]<>hypothetical protein PV05_03565 [Exophiala xenobiotica]
TRINITY_DN111630_c0_g1_i1.p1	gi|627809039|ref|XP_007677867.1|	68.407	364	112	1	2	365	92	452	0	528	hypothetical protein BAUCODRAFT_123824 [Baudoinia panamericana UAMH 10762]<>hypothetical protein BAUCODRAFT_123824 [Baudoinia panamericana UAMH 10762]
TRINITY_DN111642_c0_g2_i1.p2	gi|499848814|ref|WP_011529548.1|	99.111	225	2	0	1	225	471	695	2e-151	447	polyribonucleotide nucleotidyltransferase [Deinococcus geothermalis]<>RecName: Full=Polyribonucleotide nucleotidyltransferase; AltName: Full=Polynucleotide phosphorylase; Short=PNPase<>Polyribonucleotide nucleotidyltransferase [Deinococcus geothermalis DSM 11300]
TRINITY_DN111642_c0_g3_i1.p2	gi|499848814|ref|WP_011529548.1|	99.074	324	3	0	1	324	57	380	0	646	polyribonucleotide nucleotidyltransferase [Deinococcus geothermalis]<>RecName: Full=Polyribonucleotide nucleotidyltransferase; AltName: Full=Polynucleotide phosphorylase; Short=PNPase<>Polyribonucleotide nucleotidyltransferase [Deinococcus geothermalis DSM 11300]
TRINITY_DN11165_c0_g1_i2.p1	gi|567873385|ref|XP_006429282.1|	80.078	256	50	1	7	261	4	259	3e-152	433	hypothetical protein CICLE_v10013348mg [Citrus clementina]<>hypothetical protein CICLE_v10013348mg [Citrus clementina]
TRINITY_DN11165_c0_g1_i5.p1	gi|567873385|ref|XP_006429282.1|	80.078	256	50	1	7	261	4	259	5e-149	425	hypothetical protein CICLE_v10013348mg [Citrus clementina]<>hypothetical protein CICLE_v10013348mg [Citrus clementina]
TRINITY_DN11167_c0_g1_i1.p1	gi|641862040|gb|KDO80727.1|	77.32	194	44	0	1	194	630	823	2e-97	310	hypothetical protein CISIN_1g001256mg [Citrus sinensis]<>hypothetical protein CISIN_1g001256mg [Citrus sinensis]
TRINITY_DN111692_c0_g1_i2.p1	gi|1000481842|gb|KXL42919.1|	84.959	605	83	4	1	599	145	747	0	1025	hypothetical protein FE78DRAFT_34005 [Acidomyces richmondensis]
TRINITY_DN11172_c0_g1_i49.p1	gi|567913505|ref|XP_006449066.1|	83.333	480	75	1	1	475	1	480	0	833	hypothetical protein CICLE_v10015055mg [Citrus clementina]<>hypothetical protein CICLE_v10015055mg [Citrus clementina]
TRINITY_DN11172_c1_g2_i14.p1	gi|1204921499|ref|XP_021293668.1|	63.78	381	111	7	1	380	168	522	9e-156	458	BTB/POZ domain-containing protein At5g47800 isoform X4 [Herrania umbratica]
TRINITY_DN11172_c1_g2_i9.p1	gi|1063511217|ref|XP_017979004.1|	71.546	608	140	6	1	604	1	579	0	884	PREDICTED: BTB/POZ domain-containing protein At5g47800 isoform X5 [Theobroma cacao]<>Root phototropism protein, putative isoform 1 [Theobroma cacao]<>Root phototropism protein, putative isoform 1 [Theobroma cacao]
TRINITY_DN11176_c0_g1_i6.p1	gi|641824436|gb|KDO43772.1|	76.37	292	68	1	1	292	3	293	5e-157	454	hypothetical protein CISIN_1g008254mg [Citrus sinensis]
TRINITY_DN11176_c0_g1_i7.p1	gi|641824436|gb|KDO43772.1|	74.747	297	74	1	1	297	3	298	7e-155	449	hypothetical protein CISIN_1g008254mg [Citrus sinensis]
TRINITY_DN111776_c0_g2_i1.p1	gi|939399831|emb|CEH14318.1|	40.773	233	114	6	1	224	578	795	5e-34	139	E3 ubiquitin-protein ligase/Putative upstream regulatory element binding protein [Ceraceosorus bombacis]
TRINITY_DN11178_c0_g1_i3.p1	gi|568866084|ref|XP_006486394.1|	76.037	747	176	2	1	746	1	745	0	1181	PREDICTED: uncharacterized protein LOC102626522 [Citrus sinensis]
TRINITY_DN1117_c0_g1_i17.p1	gi|568838553|ref|XP_006473275.1|	84.615	468	71	1	1	467	1	468	0	813	PREDICTED: cysteine proteinase RD21a [Citrus sinensis]
TRINITY_DN1117_c0_g1_i6.p1	gi|568838553|ref|XP_006473275.1|	82.174	460	69	3	1	455	1	452	0	756	PREDICTED: cysteine proteinase RD21a [Citrus sinensis]
TRINITY_DN1117_c1_g1_i1.p1	gi|567860612|ref|XP_006422960.1|	77.5	280	56	4	8	281	6	284	8e-151	439	hypothetical protein CICLE_v10028338mg [Citrus clementina]<>hypothetical protein CICLE_v10028338mg [Citrus clementina]
TRINITY_DN1117_c1_g2_i1.p1	gi|1315952916|dbj|GAY54946.1|	82.09	201	36	0	1	201	271	471	2e-106	322	hypothetical protein CUMW_160680 [Citrus unshiu]
TRINITY_DN111847_c0_g1_i1.p2	gi|1267234256|ref|WP_098092851.1|	98.91	367	4	0	1	367	1	367	0	694	glucose-6-phosphate isomerase [Micrococcus luteus]<>glucose-6-phosphate isomerase [Micrococcus luteus]
TRINITY_DN111847_c0_g1_i1.p3	gi|738431394|ref|WP_036382724.1|	99.558	226	1	0	1	226	147	372	3e-156	446	transaldolase [Micrococcus luteus]<>Transaldolase [Micrococcus luteus]
TRINITY_DN111856_c0_g1_i1.p1	gi|1237012753|ref|WP_095153451.1|	56.031	257	113	0	1	257	868	1124	2e-87	293	hypothetical protein [Pseudomonas sp. Irchel 3E13]
TRINITY_DN111876_c0_g1_i1.p1	gi|460372325|ref|XP_004231981.1|	100	213	0	0	1	213	306	518	8e-150	435	PREDICTED: serine hydroxymethyltransferase, mitochondrial [Solanum lycopersicum]<>PREDICTED: serine hydroxymethyltransferase, mitochondrial [Solanum lycopersicum]
TRINITY_DN11188_c0_g1_i8.p1	gi|567875713|ref|XP_006430446.1|	77.151	337	73	3	1	336	51	384	0	549	hypothetical protein CICLE_v10013374mg [Citrus clementina]<>hypothetical protein CICLE_v10013374mg [Citrus clementina]
TRINITY_DN111898_c0_g3_i2.p1	gi|388853607|emb|CCF52779.1|	56.716	268	77	7	1	238	1255	1513	1e-78	267	probable chitin synthase 5 (csh5) [Ustilago hordei]
TRINITY_DN11189_c0_g1_i19.p1	gi|568825479|ref|XP_006467105.1|	92.176	933	71	2	1	931	1	933	0	1720	PREDICTED: exosome complex exonuclease RRP44 homolog A [Citrus sinensis]
TRINITY_DN1118_c0_g1_i11.p1	gi|1315972740|dbj|GAY33957.1|	88.29	538	56	2	1	536	319	851	0	982	hypothetical protein CUMW_008960 [Citrus unshiu]
TRINITY_DN1118_c0_g1_i18.p1	gi|1130852762|dbj|GAV67248.1|	78.056	360	41	2	1	360	529	850	0	561	Homeobox domain-containing protein/START domain-containing protein/MEKHLA domain-containing protein [Cephalotus follicularis]
TRINITY_DN1118_c1_g1_i3.p1	gi|1315972740|dbj|GAY33957.1|	91.497	294	24	1	1	293	53	346	0	568	hypothetical protein CUMW_008960 [Citrus unshiu]
TRINITY_DN11190_c1_g1_i2.p1	gi|1002203180|gb|KXS98863.1|	68.844	199	55	2	18	209	16	214	7e-100	297	hypothetical protein AC578_10830 [Mycosphaerella eumusae]
TRINITY_DN11191_c0_g1_i12.p1	gi|566174792|ref|XP_006381102.1|	81.51	768	140	1	16	781	8	775	0	1283	chloride channel-like family protein [Populus trichocarpa]<>chloride channel-like family protein [Populus trichocarpa]
TRINITY_DN11193_c0_g1_i2.p1	gi|567888824|ref|XP_006436934.1|	82.432	370	62	2	7	376	5	371	0	600	hypothetical protein CICLE_v10031869mg [Citrus clementina]<>PREDICTED: mitochondrial phosphate carrier protein 3, mitochondrial isoform X1 [Citrus sinensis]<>hypothetical protein CICLE_v10031869mg [Citrus clementina]<>hypothetical protein CUMW_263940 [Citrus unshiu]<>hypothetical protein CUMW_263940 [Citrus unshiu]
TRINITY_DN11193_c0_g1_i9.p1	gi|1217005459|ref|XP_021642145.1|	80.802	349	57	4	1	347	8	348	0	571	mitochondrial phosphate carrier protein 3, mitochondrial-like isoform X1 [Hevea brasiliensis]<>mitochondrial phosphate carrier protein 3, mitochondrial-like isoform X2 [Hevea brasiliensis]
TRINITY_DN11194_c0_g1_i6.p1	gi|567862958|ref|XP_006424133.1|	84.096	459	69	2	1	458	1	456	0	791	hypothetical protein CICLE_v10028409mg [Citrus clementina]<>hypothetical protein CICLE_v10028409mg [Citrus clementina]
TRINITY_DN11197_c0_g1_i3.p1	gi|567892875|ref|XP_006438958.1|	70.455	440	118	7	15	446	1	436	0	551	hypothetical protein CICLE_v10033747mg [Citrus clementina]<>hypothetical protein CICLE_v10033747mg [Citrus clementina]
TRINITY_DN11199_c0_g1_i5.p1	gi|1271953972|emb|CZT21379.1|	69.84	998	282	9	1	992	402	1386	0	1371	probable 5^-3^ exonuclease XRN1/KEM1/SEP1 involved in DNA strand exchange and mRNA turnover [Ramularia collo-cygni]
TRINITY_DN1119_c0_g1_i10.p1	gi|567904298|ref|XP_006444637.1|	72.165	291	60	8	1	279	1	282	6e-127	371	hypothetical protein CICLE_v10021551mg [Citrus clementina]<>hypothetical protein CICLE_v10021551mg [Citrus clementina]
TRINITY_DN1119_c0_g1_i16.p1	gi|568878937|ref|XP_006492440.1|	68.978	274	61	7	1	259	18	282	2e-117	346	PREDICTED: uncharacterized protein LOC102609729 [Citrus sinensis]<>hypothetical protein CISIN_1g023420mg [Citrus sinensis]
TRINITY_DN1119_c0_g1_i9.p1	gi|1063463296|ref|XP_007051326.2|	68.635	271	63	8	1	251	1	269	9e-112	332	PREDICTED: uncharacterized protein LOC18613827 [Theobroma cacao]
TRINITY_DN1119_c1_g1_i2.p1	gi|568861059|ref|XP_006484025.1|	85.432	405	58	1	1	405	1	404	0	729	PREDICTED: serine/threonine protein phosphatase 2A 57 kDa regulatory subunit B' theta isoform [Citrus sinensis]<>PREDICTED: serine/threonine protein phosphatase 2A 57 kDa regulatory subunit B' theta isoform [Citrus sinensis]<>hypothetical protein CISIN_1g009829mg [Citrus sinensis]
TRINITY_DN111_c0_g1_i30.p1	gi|568863057|ref|XP_006484979.1|	76.49	302	57	5	1	292	1	298	1e-135	394	PREDICTED: histone deacetylase HDT1-like isoform X1 [Citrus sinensis]<>PREDICTED: histone deacetylase HDT1-like isoform X2 [Citrus sinensis]
TRINITY_DN112033_c0_g1_i1.p1	gi|1267116044|gb|PHH83466.1|	65.714	350	100	5	2	349	57	388	5e-127	378	hypothetical protein CDD83_2983 [Cordyceps sp. RAO-2017]
TRINITY_DN11205_c0_g2_i3.p1	gi|1315960549|dbj|GAY47350.1|	61.579	190	73	0	2	191	626	815	5e-52	189	hypothetical protein CUMW_103920 [Citrus unshiu]
TRINITY_DN112081_c0_g1_i11.p1	gi|749900088|gb|KIJ67640.1|	79.803	203	39	1	1	203	7	207	1e-116	339	hypothetical protein HYDPIDRAFT_149439 [Hydnomerulius pinastri MD-312]
TRINITY_DN112083_c0_g1_i6.p1	gi|1191701791|emb|SMQ53580.1|	69.628	484	141	3	1	479	1	483	0	708	unnamed protein product [Zymoseptoria tritici ST99CH_3D7]<>unnamed protein product [Zymoseptoria tritici ST99CH_1A5]
TRINITY_DN11209_c0_g1_i1.p1	gi|641839965|gb|KDO58888.1|	84.163	663	95	2	1	663	1	653	0	1097	hypothetical protein CISIN_1g043863mg [Citrus sinensis]
TRINITY_DN1120_c0_g1_i6.p1	gi|641864192|gb|KDO82878.1|	84.305	223	32	1	1	220	1	223	1e-137	393	hypothetical protein CISIN_1g027035mg [Citrus sinensis]
TRINITY_DN112124_c0_g1_i10.p1	gi|641837730|gb|KDO56680.1|	89.522	439	46	0	43	481	1	439	0	822	hypothetical protein CISIN_1g013626mg [Citrus sinensis]
TRINITY_DN112124_c0_g1_i23.p1	gi|568854906|ref|XP_006481057.1|	84.738	439	66	1	43	480	1	439	0	780	PREDICTED: acyl-coenzyme A oxidase 4, peroxisomal-like [Citrus sinensis]
TRINITY_DN112140_c0_g3_i1.p1	gi|1172607849|gb|OQO20365.1|	85.223	291	43	0	3	293	163	453	0	528	hypothetical protein B0A51_12542, partial [Rachicladosporium sp. CCFEE 5018]
TRINITY_DN112149_c0_g1_i1.p1	gi|567913693|ref|XP_006449160.1|	52.787	305	95	11	3	293	4	273	3e-86	269	hypothetical protein CICLE_v10016236mg [Citrus clementina]<>hypothetical protein CICLE_v10016236mg [Citrus clementina]
TRINITY_DN112156_c0_g1_i10.p1	gi|641862060|gb|KDO80747.1|	79.577	852	161	9	1	843	1	848	0	1329	hypothetical protein CISIN_1g003052mg [Citrus sinensis]
TRINITY_DN11215_c0_g1_i1.p1	gi|1063504474|ref|XP_017977006.1|	91.406	256	22	0	1	256	149	404	6e-170	484	PREDICTED: CMP-sialic acid transporter 2 [Theobroma cacao]<>Nucleotide-sugar transporter family protein isoform 1 [Theobroma cacao]<>Nucleotide-sugar transporter family protein isoform 1 [Theobroma cacao]
TRINITY_DN112168_c0_g1_i1.p1	gi|452845264|gb|EME47197.1|	75.908	303	64	4	1	297	165	464	9e-161	464	hypothetical protein DOTSEDRAFT_69221 [Dothistroma septosporum NZE10]
TRINITY_DN112180_c0_g1_i1.p1	gi|1172580375|gb|OQN95985.1|	62.468	389	119	6	2	366	7	392	2e-147	434	hypothetical protein B0A48_17928 [Rachicladosporium antarcticum]
TRINITY_DN11218_c0_g1_i11.p1	gi|567873579|ref|XP_006429379.1|	78.776	245	51	1	1	245	1	244	2e-144	413	hypothetical protein CICLE_v10012584mg [Citrus clementina]<>PREDICTED: protein N-methyltransferase nnt1 isoform X1 [Citrus sinensis]<>PREDICTED: protein N-methyltransferase nnt1 isoform X1 [Citrus sinensis]<>hypothetical protein CICLE_v10012584mg [Citrus clementina]<>hypothetical protein CUMW_238010 [Citrus unshiu]
TRINITY_DN112195_c0_g1_i12.p1	gi|1000487466|gb|KXL47699.1|	68.734	403	107	6	7	405	18	405	1e-179	515	hypothetical protein FE78DRAFT_87986 [Acidomyces richmondensis]<>hypothetical protein M433DRAFT_152656 [Acidomyces richmondensis BFW]
TRINITY_DN1121_c0_g1_i18.p1	gi|1208503910|gb|OWM65403.1|	87.216	485	58	2	1	481	1	485	0	839	hypothetical protein CDL15_Pgr008993 [Punica granatum]
TRINITY_DN112200_c0_g1_i2.p1	gi|1190790347|gb|OTA35618.1|	49.773	440	165	15	1	390	1	434	9e-88	281	hypothetical protein BTJ68_04654 [Hortaea werneckii EXF-2000]
TRINITY_DN112214_c0_g1_i1.p1	gi|452837012|gb|EME38955.1|	71.875	288	73	2	2	281	279	566	4e-147	435	hypothetical protein DOTSEDRAFT_75605 [Dothistroma septosporum NZE10]
TRINITY_DN11221_c0_g1_i16.p1	gi|567896662|ref|XP_006440819.1|	77.299	348	77	2	1	346	1	348	0	533	hypothetical protein CICLE_v10020920mg [Citrus clementina]<>hypothetical protein CICLE_v10020920mg [Citrus clementina]
TRINITY_DN11221_c0_g1_i24.p1	gi|567896662|ref|XP_006440819.1|	75.862	348	81	3	1	345	1	348	0	518	hypothetical protein CICLE_v10020920mg [Citrus clementina]<>hypothetical protein CICLE_v10020920mg [Citrus clementina]
TRINITY_DN112226_c1_g2_i1.p1	gi|1227126030|ref|XP_021868396.1|	85.333	225	33	0	2	226	67	291	7e-137	394	eukaryotic porin/Tom40 [Kockovaella imperatae]<>eukaryotic porin/Tom40 [Kockovaella imperatae]
TRINITY_DN112226_c1_g2_i4.p1	gi|1227126030|ref|XP_021868396.1|	98.585	212	3	0	1	212	80	291	4e-148	422	eukaryotic porin/Tom40 [Kockovaella imperatae]<>eukaryotic porin/Tom40 [Kockovaella imperatae]
TRINITY_DN112239_c0_g1_i1.p1	gi|615427562|ref|XP_007588679.1|	45.357	280	135	9	11	288	147	410	2e-66	222	putative peptidase a1 protein [Neofusicoccum parvum UCRNP2]<>putative peptidase a1 protein [Neofusicoccum parvum UCRNP2]
TRINITY_DN11223_c0_g1_i2.p1	gi|567903538|ref|XP_006444257.1|	49.756	410	197	5	7	415	8	409	1e-123	374	hypothetical protein CICLE_v10020375mg [Citrus clementina]<>PREDICTED: uncharacterized protein LOC102610905 [Citrus sinensis]<>hypothetical protein CICLE_v10020375mg [Citrus clementina]<>hypothetical protein CISIN_1g015151mg [Citrus sinensis]
TRINITY_DN11223_c0_g1_i3.p1	gi|567903538|ref|XP_006444257.1|	51.456	412	189	6	7	416	8	410	3e-130	390	hypothetical protein CICLE_v10020375mg [Citrus clementina]<>PREDICTED: uncharacterized protein LOC102610905 [Citrus sinensis]<>hypothetical protein CICLE_v10020375mg [Citrus clementina]<>hypothetical protein CISIN_1g015151mg [Citrus sinensis]
TRINITY_DN11224_c0_g1_i18.p1	gi|567894454|ref|XP_006439715.1|	85.778	450	54	5	1	450	1	440	0	766	hypothetical protein CICLE_v10020176mg [Citrus clementina]<>hypothetical protein CICLE_v10020176mg [Citrus clementina]<>hypothetical protein CISIN_1g013249mg [Citrus sinensis]
TRINITY_DN11224_c0_g1_i20.p1	gi|567894454|ref|XP_006439715.1|	78.222	450	52	6	1	414	1	440	0	678	hypothetical protein CICLE_v10020176mg [Citrus clementina]<>hypothetical protein CICLE_v10020176mg [Citrus clementina]<>hypothetical protein CISIN_1g013249mg [Citrus sinensis]
TRINITY_DN11226_c0_g1_i5.p1	gi|641839659|gb|KDO58586.1|	82.988	241	36	3	1	240	1	237	4e-142	406	hypothetical protein CISIN_1g026553mg [Citrus sinensis]
TRINITY_DN11226_c0_g1_i7.p1	gi|641839660|gb|KDO58587.1|	83.568	213	31	3	1	211	1	211	4e-124	360	hypothetical protein CISIN_1g026553mg [Citrus sinensis]
TRINITY_DN112277_c0_g1_i1.p1	gi|673526049|emb|CDI52446.1|	49.811	265	103	4	1	241	641	899	4e-66	232	conserved hypothetical protein, partial [Melanopsichium pennsylvanicum 4]
TRINITY_DN112278_c0_g1_i1.p1	gi|1002204053|gb|KXS99692.1|	69.856	209	53	5	2	202	1214	1420	3e-76	259	hypothetical protein AC578_9921 [Mycosphaerella eumusae]
TRINITY_DN1122_c0_g1_i61.p1	gi|567875205|ref|XP_006430192.1|	87.162	296	36	1	35	328	1	296	3e-176	498	hypothetical protein CICLE_v10012335mg [Citrus clementina]<>hypothetical protein CICLE_v10012335mg [Citrus clementina]
TRINITY_DN11231_c0_g1_i3.p1	gi|1204880815|ref|XP_021289672.1|	80.905	199	35	2	1	199	241	436	2e-101	310	ethylene-responsive transcription factor ERF053-like [Herrania umbratica]
TRINITY_DN112330_c0_g1_i1.p1	gi|1315951925|dbj|GAY55850.1|	48.837	172	79	3	1	169	416	581	6e-32	131	hypothetical protein CUMW_167260 [Citrus unshiu]
TRINITY_DN112350_c0_g1_i1.p1	gi|1000491222|gb|KXL50931.1|	74.057	212	55	0	1	212	983	1194	3e-103	335	hypothetical protein FE78DRAFT_136875 [Acidomyces richmondensis]<>hypothetical protein M433DRAFT_64331 [Acidomyces richmondensis BFW]
TRINITY_DN112352_c0_g1_i2.p1	gi|1331174271|ref|XP_023454075.1|	81.116	233	42	1	1	233	1	231	6e-140	400	Superoxide dismutase [Mn], mitochondrial [Cercospora beticola]<>Superoxide dismutase [Mn], mitochondrial [Cercospora beticola]
TRINITY_DN11237_c0_g1_i5.p1	gi|1315963853|dbj|GAY44180.1|	73.701	308	71	5	1	306	1	300	1e-138	402	hypothetical protein CUMW_080280 [Citrus unshiu]
TRINITY_DN112397_c0_g1_i2.p1	gi|641828907|gb|KDO48043.1|	78.624	407	87	0	3	409	2	408	0	625	hypothetical protein CISIN_1g015372mg [Citrus sinensis]
TRINITY_DN11239_c0_g1_i14.p1	gi|568867054|ref|XP_006486861.1|	57.267	461	165	9	19	450	279	736	1e-141	431	PREDICTED: eukaryotic translation initiation factor 5B [Citrus sinensis]
TRINITY_DN11239_c0_g1_i14.p2	gi|567860070|ref|XP_006422689.1|	87.056	394	50	1	12	404	1	394	0	703	hypothetical protein CICLE_v10030436mg [Citrus clementina]<>hypothetical protein CICLE_v10030436mg [Citrus clementina]
TRINITY_DN1123_c0_g2_i1.p2	gi|567877407|ref|XP_006431293.1|	73.109	238	57	4	1	236	1	233	2e-106	325	hypothetical protein CICLE_v10011374mg [Citrus clementina]<>hypothetical protein CICLE_v10011374mg [Citrus clementina]
TRINITY_DN1123_c1_g1_i11.p1	gi|567917624|ref|XP_006450818.1|	85.597	243	33	1	1	241	110	352	7e-153	438	hypothetical protein CICLE_v10008784mg [Citrus clementina]<>PREDICTED: histone deacetylase 2 isoform X1 [Citrus sinensis]<>hypothetical protein CICLE_v10008784mg [Citrus clementina]<>hypothetical protein CISIN_1g018685mg [Citrus sinensis]
TRINITY_DN11241_c0_g1_i11.p1	gi|728825489|gb|KHG06269.1|	90.295	237	23	0	1	237	108	344	1e-149	439	Exportin-1 [Gossypium arboreum]
TRINITY_DN11243_c0_g1_i2.p1	gi|641851101|gb|KDO69972.1|	81.633	490	76	4	1	487	1	479	0	691	hypothetical protein CISIN_1g011684mg [Citrus sinensis]
TRINITY_DN112451_c0_g1_i1.p1	gi|1002223533|gb|KXT18388.1|	55.655	893	356	14	10	889	281	1146	0	941	hypothetical protein AC579_8186 [Pseudocercospora musae]
TRINITY_DN112466_c0_g1_i4.p1	gi|1002213586|gb|KXT08831.1|	76.015	788	145	16	1	760	1	772	0	1076	hypothetical protein AC579_1901 [Pseudocercospora musae]
TRINITY_DN112482_c0_g1_i1.p1	gi|631375230|ref|XP_007921995.1|	76.667	210	44	4	20	226	20	227	6e-37	144	hypothetical protein MYCFIDRAFT_149907 [Pseudocercospora fijiensis CIRAD86]<>hypothetical protein MYCFIDRAFT_149907 [Pseudocercospora fijiensis CIRAD86]
TRINITY_DN112490_c0_g1_i2.p1	gi|590676258|ref|XP_007039683.1|	56.744	215	80	5	1	207	141	350	2e-69	228	PREDICTED: ankyrin repeat-containing protein At2g01680 [Theobroma cacao]<>Ankyrin repeat family protein [Theobroma cacao]
TRINITY_DN112491_c0_g1_i1.p1	gi|1000489853|gb|KXL49728.1|	74.717	265	65	1	1	263	286	550	1e-136	405	hypothetical protein FE78DRAFT_85791 [Acidomyces richmondensis]<>hypothetical protein M433DRAFT_154251 [Acidomyces richmondensis BFW]
TRINITY_DN112491_c0_g1_i2.p1	gi|1000489858|gb|KXL49733.1|	72.635	296	80	1	2	296	22	317	1e-166	473	hypothetical protein FE78DRAFT_85799 [Acidomyces richmondensis]<>hypothetical protein M433DRAFT_154259 [Acidomyces richmondensis BFW]
TRINITY_DN112503_c0_g1_i9.p1	gi|1216259696|ref|XP_021613836.1|	76.712	292	53	2	1	290	54	332	5e-137	435	protein TSS [Manihot esculenta]<>hypothetical protein MANES_05G023000 [Manihot esculenta]
TRINITY_DN112511_c0_g1_i1.p1	gi|1000486940|gb|KXL47257.1|	69.788	566	156	9	2	563	173	727	0	793	glycosyltransferase family 2 protein [Acidomyces richmondensis]<>glycosyltransferase family 2 protein [Acidomyces richmondensis BFW]
TRINITY_DN112526_c0_g2_i1.p1	gi|28931|emb|CAA29095.1|	99.134	231	2	0	1	231	82	312	1e-164	466	beta-subunit (AA 1-312), partial [Homo sapiens]
TRINITY_DN11252_c0_g1_i1.p1	gi|343426774|emb|CBQ70302.1|	67.98	203	65	0	4	206	1	203	1e-100	298	probable ribosomal protein L13a [Sporisorium reilianum SRZ2]
TRINITY_DN112533_c0_g1_i1.p1	gi|452845589|gb|EME47522.1|	75.61	205	50	0	2	206	30	234	2e-111	333	hypothetical protein DOTSEDRAFT_69465 [Dothistroma septosporum NZE10]
TRINITY_DN112566_c0_g1_i1.p1	gi|806638834|ref|NP_001234798.2|	100	335	0	0	1	335	2	336	0	687	glucan endo-1,3-beta-glucosidase A precursor [Solanum lycopersicum]
TRINITY_DN112569_c0_g2_i1.p1	gi|488476581|ref|WP_002520251.1|	100	257	0	0	1	257	1	257	0	525	MULTISPECIES: Fe-S cluster assembly ATPase SufC [Propionibacteriaceae]<>FeS assembly ATPase SufC [Propionibacterium acnes SK137]<>FeS assembly ATPase SufC [Propionibacterium acnes HL074PA1]<>FeS assembly ATPase SufC [Propionibacterium acnes HL110PA1]<>FeS assembly ATPase SufC [Propionibacterium acnes HL110PA2]<>FeS assembly ATPase SufC [Propionibacterium acnes HL083PA1]<>FeS assembly ATPase SufC …
TRINITY_DN11256_c0_g1_i1.p1	gi|821060608|gb|KKY16096.1|	81.122	196	37	0	15	210	1	196	3e-114	337	putative 60s acidic ribosomal protein p0 [Phaeomoniella chlamydospora]
TRINITY_DN11256_c0_g1_i6.p1	gi|398397829|ref|XP_003852372.1|	84.887	311	47	0	1	311	3	313	2e-175	496	60S acidic ribosomal protein P0 MYCGRDRAFT_104664 [Zymoseptoria tritici IPO323]<>hypothetical protein MYCGRDRAFT_104664 [Zymoseptoria tritici IPO323]<>unnamed protein product [Zymoseptoria tritici ST99CH_3D7]<>unnamed protein product [Zymoseptoria tritici ST99CH_1A5]<>unnamed protein product [Zymoseptoria tritici ST99CH_1E4]<>unnamed protein product [Zymoseptoria tritici ST99CH_3D1]
TRINITY_DN11256_c1_g2_i1.p1	gi|1183389453|gb|ORY14581.1|	80	300	60	0	1	300	16	315	2e-160	458	60S acidic ribosomal protein P0 [Clohesyomyces aquaticus]
TRINITY_DN11256_c2_g1_i1.p1	gi|599362427|ref|XP_007393561.1|	74.552	279	70	1	3	280	2	280	2e-150	432	hypothetical protein PHACADRAFT_171498 [Phanerochaete carnosa HHB-10118-sp]<>hypothetical protein PHACADRAFT_171498 [Phanerochaete carnosa HHB-10118-sp]
TRINITY_DN112574_c0_g1_i1.p1	gi|1190788588|gb|OTA33885.1|	63.877	454	145	10	5	448	1	445	0	540	hypothetical protein BTJ68_05775 [Hortaea werneckii EXF-2000]
TRINITY_DN11258_c0_g1_i1.p1	gi|567856852|ref|XP_006421109.1|	92.057	1624	125	2	1	1624	1	1620	0	3105	hypothetical protein CICLE_v10004137mg [Citrus clementina]<>hypothetical protein CICLE_v10004137mg [Citrus clementina]<>hypothetical protein CUMW_188250 [Citrus unshiu]
TRINITY_DN11259_c0_g1_i13.p1	gi|1130840196|dbj|GAV78528.1|	79.73	222	42	2	1	219	1	222	2e-119	351	Ribosomal_L3 domain-containing protein [Cephalotus follicularis]
TRINITY_DN1125_c0_g1_i21.p1	gi|1315974194|dbj|GAY33131.1|	84.63	514	76	3	1	511	1	514	0	830	hypothetical protein CUMW_005750 [Citrus unshiu]
TRINITY_DN1125_c0_g1_i29.p1	gi|641851544|gb|KDO70414.1|	83.071	254	40	3	1	251	1	254	4e-124	363	hypothetical protein CISIN_1g0102571mg [Citrus sinensis]
TRINITY_DN112610_c0_g1_i1.p1	gi|1191696460|emb|SMQ48255.1|	75.439	513	101	11	1	491	650	1159	0	773	unnamed protein product [Zymoseptoria tritici ST99CH_3D7]
TRINITY_DN112615_c0_g1_i6.p1	gi|568867573|ref|XP_006487111.1|	78.992	238	49	1	1	237	1	238	1e-127	389	PREDICTED: pentatricopeptide repeat-containing protein At4g33990 [Citrus sinensis]
TRINITY_DN112620_c0_g1_i1.p1	gi|1191698089|emb|SMQ49882.1|	63.139	274	98	1	1	271	1	274	1e-130	380	unnamed protein product [Zymoseptoria tritici ST99CH_3D7]<>unnamed protein product [Zymoseptoria tritici ST99CH_1A5]<>unnamed protein product [Zymoseptoria tritici ST99CH_1E4]<>unnamed protein product [Zymoseptoria tritici ST99CH_3D1]
TRINITY_DN112624_c0_g2_i2.p1	gi|752280612|dbj|GAM84294.1|	79.736	454	87	3	1	451	360	811	0	754	hypothetical protein ANO11243_022880 [fungal sp. No.11243]
TRINITY_DN112627_c0_g1_i11.p1	gi|1315941386|dbj|GAY65983.1|	75.627	1157	276	4	13	1168	15	1166	0	1725	hypothetical protein CUMW_245210 [Citrus unshiu]
TRINITY_DN11264_c0_g1_i11.p1	gi|568838488|ref|XP_006473243.1|	86.913	894	109	3	1	893	26	912	0	1617	PREDICTED: phosphoinositide phosphatase SAC1 [Citrus sinensis]
TRINITY_DN11264_c0_g1_i3.p1	gi|568838488|ref|XP_006473243.1|	85.347	894	93	4	1	863	26	912	0	1579	PREDICTED: phosphoinositide phosphatase SAC1 [Citrus sinensis]
TRINITY_DN112655_c0_g1_i2.p1	gi|1172593778|gb|OQO08835.1|	74.688	320	80	1	1	319	33	352	1e-176	501	hypothetical protein B0A48_05725 [Rachicladosporium antarcticum]
TRINITY_DN112695_c0_g1_i1.p1	gi|1046797598|gb|OCL04611.1|	88.364	275	32	0	1	275	30	304	0	513	eukaryotic translation initiation factor 2 subunit alpha [Glonium stellatum]
TRINITY_DN11269_c0_g1_i14.p1	gi|731401290|ref|XP_010654234.1|	73.006	652	152	6	1	638	1	642	0	953	PREDICTED: BEL1-like homeodomain protein 9 [Vitis vinifera]
TRINITY_DN11269_c0_g1_i18.p1	gi|731401290|ref|XP_010654234.1|	72.393	652	149	7	1	631	1	642	0	943	PREDICTED: BEL1-like homeodomain protein 9 [Vitis vinifera]
TRINITY_DN1126_c0_g1_i1.p1	gi|641860601|gb|KDO79290.1|	70.943	1325	366	12	1	1319	16	1327	0	1840	hypothetical protein CISIN_1g000724mg [Citrus sinensis]
TRINITY_DN11273_c0_g1_i7.p1	gi|568847737|ref|XP_006477688.1|	56.581	737	250	8	36	710	34	762	0	701	PREDICTED: uncharacterized protein LOC102629674 [Citrus sinensis]<>PREDICTED: uncharacterized protein LOC102629674 [Citrus sinensis]
TRINITY_DN112761_c0_g3_i3.p1	gi|568835038|ref|XP_006471591.1|	90.464	1143	109	0	9	1151	121	1263	0	2111	PREDICTED: ABC transporter B family member 2-like isoform X1 [Citrus sinensis]<>PREDICTED: ABC transporter B family member 2-like isoform X2 [Citrus sinensis]
TRINITY_DN112763_c0_g1_i2.p1	gi|508702502|gb|EOX94398.1|	79.457	516	98	7	1	513	1	511	0	840	GRAS family transcription factor [Theobroma cacao]
TRINITY_DN11278_c0_g2_i1.p1	gi|1307981139|gb|AUE21889.1|	94.163	257	15	0	1	257	82	338	8e-177	499	GADPH [Uncaria rhynchophylla]
TRINITY_DN112793_c0_g1_i3.p1	gi|1331158301|ref|XP_023459206.1|	75.966	233	53	3	1	231	1	232	1e-121	354	V-type proton ATPase subunit E [Cercospora beticola]<>V-type proton ATPase subunit E [Cercospora beticola]
TRINITY_DN11279_c0_g1_i14.p1	gi|568826648|ref|XP_006467683.1|	79.208	303	57	4	1	298	1	302	7e-166	471	PREDICTED: protein IQ-DOMAIN 1 [Citrus sinensis]<>PREDICTED: protein IQ-DOMAIN 1 [Citrus sinensis]<>PREDICTED: protein IQ-DOMAIN 1 [Citrus sinensis]
TRINITY_DN1127_c0_g1_i11.p1	gi|568846289|ref|XP_006476989.1|	82.843	781	130	4	1	780	1	778	0	1122	PREDICTED: transcription factor GTE10 [Citrus sinensis]
TRINITY_DN112807_c0_g1_i1.p1	gi|759293376|gb|KIW69791.1|	55.235	277	120	4	15	291	71	343	5e-101	308	hypothetical protein PV04_02123 [Phialophora americana]
TRINITY_DN11280_c0_g1_i1.p1	gi|568836370|ref|XP_006472217.1|	84.808	599	83	2	1	592	1	598	0	996	PREDICTED: solute carrier family 40 member 3, chloroplastic [Citrus sinensis]
TRINITY_DN11283_c0_g1_i2.p1	gi|567866939|ref|XP_006426092.1|	90.909	286	26	0	15	300	15	300	0	550	hypothetical protein CICLE_v10026170mg [Citrus clementina]<>hypothetical protein CICLE_v10026170mg [Citrus clementina]
TRINITY_DN112855_c0_g1_i1.p1	gi|452843277|gb|EME45212.1|	90.357	280	27	0	1	280	1	280	0	547	hypothetical protein DOTSEDRAFT_43598 [Dothistroma septosporum NZE10]
TRINITY_DN112855_c1_g1_i2.p1	gi|1190792347|gb|OTA37594.1|	82.353	272	47	1	4	275	5	275	9e-166	480	hypothetical protein BTJ68_04478 [Hortaea werneckii EXF-2000]
TRINITY_DN112865_c0_g1_i5.p1	gi|1271955836|emb|CZT20186.1|	91.038	212	19	0	1	212	222	433	9e-139	405	related to aconitase [Ramularia collo-cygni]
TRINITY_DN11287_c0_g1_i2.p1	gi|568873617|ref|XP_006489930.1|	88.201	339	40	0	1	339	194	532	0	637	PREDICTED: calcium-dependent protein kinase 32 isoform X2 [Citrus sinensis]
TRINITY_DN112887_c1_g1_i3.p1	gi|1092818447|ref|WP_070735779.1|	100	275	0	0	1	275	2	276	0	576	catalase [Propionibacterium sp. HMSC062D02]<>catalase [Propionibacterium sp. HMSC062D02]
TRINITY_DN1128_c0_g1_i4.p1	gi|641847128|gb|KDO66009.1|	91.393	244	21	0	1	244	1	244	1e-163	461	hypothetical protein CISIN_1g025482mg [Citrus sinensis]
TRINITY_DN112910_c0_g1_i2.p1	gi|1002203704|gb|KXS99359.1|	64.065	679	242	2	2	679	59	736	0	878	hypothetical protein AC578_8976 [Mycosphaerella eumusae]
TRINITY_DN112916_c1_g1_i1.p1	gi|1000486558|gb|KXL46900.1|	65.568	273	88	2	5	276	30	297	4e-126	370	hypothetical protein FE78DRAFT_145171 [Acidomyces richmondensis]<>hypothetical protein M433DRAFT_198085 [Acidomyces richmondensis BFW]
TRINITY_DN112954_c0_g1_i1.p1	gi|1190791724|gb|OTA36978.1|	50.667	300	130	7	1	298	360	643	2e-87	283	hypothetical protein BTJ68_02289 [Hortaea werneckii EXF-2000]
TRINITY_DN112968_c0_g1_i1.p1	gi|1002224040|gb|KXT18890.1|	96.698	212	2	1	1	207	116	327	4e-141	405	hypothetical protein AC579_3526 [Pseudocercospora musae]
TRINITY_DN11296_c0_g1_i3.p1	gi|1204918918|ref|XP_021292291.1|	86.854	426	52	2	1	422	1	426	0	772	dihydropyrimidine dehydrogenase (NADP(+)), chloroplastic [Herrania umbratica]
TRINITY_DN112981_c0_g1_i1.p1	gi|1190785309|gb|OTA30671.1|	55.556	234	99	2	1	229	265	498	7e-83	265	hypothetical protein BTJ68_09442 [Hortaea werneckii EXF-2000]
TRINITY_DN112982_c0_g1_i1.p1	gi|488473589|ref|WP_002517259.1|	99.699	332	1	0	1	332	4	335	0	677	MULTISPECIES: DUF2891 domain-containing protein [Propionibacteriaceae]<>hypothetical protein HMPREF1034_1939 [Propionibacterium acnes SK187]<>hypothetical protein HMPREF0675_3325 [Propionibacterium acnes SK137]<>hypothetical protein HMPREF9567_00345 [Propionibacterium acnes HL013PA1]<>hypothetical protein HMPREF9574_00817 [Propionibacterium acnes HL074PA1]<>hypothetical protein HMPREF9575_01252 […
TRINITY_DN112994_c0_g1_i1.p1	gi|1331180600|ref|XP_023460677.1|	45.673	208	100	5	15	219	522	719	5e-36	144	E2/E3 hybrid ubiquitin-protein ligase UBE2O [Cercospora beticola]<>E2/E3 hybrid ubiquitin-protein ligase UBE2O [Cercospora beticola]
TRINITY_DN112994_c0_g2_i1.p2	gi|1190787550|gb|OTA32864.1|	65.702	242	81	2	1	240	24	265	3e-111	329	hypothetical protein BTJ68_08020 [Hortaea werneckii EXF-2000]
TRINITY_DN112994_c0_g2_i1.p1	gi|1005699881|gb|KYG41690.1|	60.996	241	79	1	3	243	737	962	2e-97	315	hypothetical protein M433DRAFT_147461 [Acidomyces richmondensis BFW]
TRINITY_DN11299_c0_g1_i1.p2	gi|1140398083|gb|AQA29350.1|	89.273	289	28	1	1	286	375	663	1e-180	522	hypothetical protein 57 [Passalora fulva]
TRINITY_DN11299_c0_g2_i1.p1	gi|972140979|gb|KUI67228.1|	51.053	190	87	3	19	206	250	435	2e-21	102	NAD-specific glutamate dehydrogenase [Valsa mali]
TRINITY_DN1129_c0_g1_i2.p1	gi|743906053|ref|XP_011046438.1|	81.277	235	44	0	4	238	12	246	5e-139	399	PREDICTED: uncharacterized protein LOC105141047 [Populus euphratica]
TRINITY_DN112_c0_g1_i12.p1	gi|568858381|ref|XP_006482732.1|	92.83	530	38	0	1	530	1	530	0	1011	PREDICTED: probable mitochondrial-processing peptidase subunit beta [Citrus sinensis]<>hypothetical protein CUMW_144770 [Citrus unshiu]
TRINITY_DN112_c1_g1_i12.p1	gi|567892301|ref|XP_006438671.1|	94.809	732	38	0	1	732	1	732	0	1455	hypothetical protein CICLE_v10030804mg [Citrus clementina]<>PREDICTED: cullin-3A isoform X1 [Citrus sinensis]<>hypothetical protein CICLE_v10030804mg [Citrus clementina]<>hypothetical protein CUMW_023420 [Citrus unshiu]
TRINITY_DN112_c5_g1_i1.p1	gi|568879316|ref|XP_006492605.1|	58.76	371	114	11	4	352	5	358	1e-131	389	PREDICTED: RING-H2 finger protein ATL54-like [Citrus sinensis]
TRINITY_DN113003_c0_g1_i2.p1	gi|568845633|ref|XP_006476672.1|	77.188	377	86	0	2	378	419	795	0	610	PREDICTED: uncharacterized protein LOC102612465 isoform X2 [Citrus sinensis]
TRINITY_DN11300_c0_g1_i1.p1	gi|1315940239|dbj|GAY67027.1|	79.688	256	44	4	1	253	1	251	3e-143	410	hypothetical protein CUMW_253410 [Citrus unshiu]
TRINITY_DN11301_c0_g1_i1.p1	gi|1315958823|dbj|GAY49154.1|	79.661	531	93	5	3	524	2	526	0	779	hypothetical protein CUMW_117100 [Citrus unshiu]
TRINITY_DN113026_c0_g1_i1.p1	gi|750118412|ref|WP_040422491.1|	99.676	309	1	0	1	309	123	431	0	630	acetyl-CoA C-acyltransferase [Corynebacterium lipophiloflavum]
TRINITY_DN113027_c0_g1_i1.p1	gi|289155074|gb|EFD03756.1|	100	348	0	0	1	348	1	348	0	704	hypothetical protein HMPREF1034_1916 [Propionibacterium acnes SK187]<>hypothetical protein HMPREF9205_1640 [Propionibacterium acnes SK182]<>hypothetical protein TIA2EST22_01310 [Propionibacterium acnes TypeIA2 P.acn17]<>hypothetical protein PAGK_0285 [Propionibacterium acnes HL096PA1]<>hypothetical protein HMPREF1303_00298 [Propionibacterium sp. KPL2009]<>hypothetical protein HMPREF1280_00300 [Pr…
TRINITY_DN113090_c0_g1_i2.p1	gi|627808037|ref|XP_007677366.1|	72.527	273	75	0	3	275	34	306	3e-148	426	hypothetical protein BAUCODRAFT_34915 [Baudoinia panamericana UAMH 10762]<>hypothetical protein BAUCODRAFT_34915 [Baudoinia panamericana UAMH 10762]
TRINITY_DN113097_c0_g1_i4.p1	gi|802776719|ref|XP_012090864.1|	73.423	222	59	0	1	222	1	222	2e-119	347	protein-S-isoprenylcysteine O-methyltransferase A isoform X1 [Jatropha curcas]
TRINITY_DN11309_c0_g1_i3.p1	gi|641838025|gb|KDO56973.1|	71.163	215	59	3	1	213	431	644	3e-79	259	hypothetical protein CISIN_1g005238mg [Citrus sinensis]
TRINITY_DN113109_c0_g1_i1.p1	gi|460370086|ref|XP_004230885.1|	97.482	278	7	0	1	278	1	278	0	558	PREDICTED: triosephosphate isomerase, chloroplastic [Solanum lycopersicum]
TRINITY_DN11311_c0_g1_i1.p1	gi|641833613|gb|KDO52623.1|	88.581	289	31	1	1	287	1	289	0	526	hypothetical protein CISIN_1g022857mg [Citrus sinensis]
TRINITY_DN113129_c0_g1_i2.p1	gi|1002220488|gb|KXT15395.1|	56.233	361	126	11	5	352	376	717	1e-94	306	hypothetical protein AC579_2210 [Pseudocercospora musae]
TRINITY_DN11312_c0_g1_i1.p1	gi|567861730|ref|XP_006423519.1|	86.949	590	68	5	1	585	1	586	0	1019	hypothetical protein CICLE_v10028076mg [Citrus clementina]<>hypothetical protein CICLE_v10028076mg [Citrus clementina]
TRINITY_DN113132_c0_g1_i1.p1	gi|334182487|ref|NP_001184968.1|	100	250	0	0	1	250	44	293	0	514	glyoxalase/bleomycin resistance protein/dioxygenase superfamily protein [Arabidopsis thaliana]<>glyoxalase/bleomycin resistance protein/dioxygenase superfamily protein [Arabidopsis thaliana]
TRINITY_DN113145_c0_g1_i2.p1	gi|1000490510|gb|KXL50326.1|	60	330	118	3	1	330	130	445	4e-129	388	hypothetical protein FE78DRAFT_138156 [Acidomyces richmondensis]<>hypothetical protein M433DRAFT_141180 [Acidomyces richmondensis BFW]
TRINITY_DN113146_c0_g1_i1.p1	gi|452847160|gb|EME49092.1|	93.778	225	14	0	15	239	1	225	9e-142	404	hypothetical protein DOTSEDRAFT_67977 [Dothistroma septosporum NZE10]
TRINITY_DN11314_c0_g1_i1.p1	gi|567892529|ref|XP_006438785.1|	82.036	334	59	1	1	333	1	334	0	545	hypothetical protein CICLE_v10032054mg [Citrus clementina]<>hypothetical protein CICLE_v10032054mg [Citrus clementina]
TRINITY_DN11314_c0_g1_i5.p1	gi|567892531|ref|XP_006438786.1|	70.507	217	42	3	1	195	1	217	7e-87	264	hypothetical protein CICLE_v10032054mg [Citrus clementina]<>hypothetical protein CICLE_v10032054mg [Citrus clementina]
TRINITY_DN11316_c0_g1_i13.p1	gi|568853323|ref|XP_006480312.1|	78.354	790	165	2	1	790	1	784	0	1253	PREDICTED: uncharacterized protein LOC102613285 isoform X1 [Citrus sinensis]
TRINITY_DN11317_c0_g1_i12.p1	gi|567860630|ref|XP_006422969.1|	76.543	486	110	2	1	484	1	484	0	777	hypothetical protein CICLE_v10028305mg [Citrus clementina]<>hypothetical protein CICLE_v10028305mg [Citrus clementina]
TRINITY_DN11317_c1_g1_i2.p1	gi|641815353|gb|KDO38095.1|	84.293	382	57	2	21	400	55	435	0	657	hypothetical protein CISIN_1g013841mg [Citrus sinensis]
TRINITY_DN113181_c0_g1_i1.p1	gi|631390828|ref|XP_007929794.1|	66.667	228	76	0	1	228	66	293	2e-111	330	hypothetical protein MYCFIDRAFT_64476 [Pseudocercospora fijiensis CIRAD86]<>hypothetical protein MYCFIDRAFT_64476 [Pseudocercospora fijiensis CIRAD86]
TRINITY_DN11318_c0_g1_i23.p1	gi|567875813|ref|XP_006430496.1|	80.842	475	91	0	1	475	61	535	0	797	hypothetical protein CICLE_v10011447mg [Citrus clementina]<>hypothetical protein CICLE_v10011447mg [Citrus clementina]
TRINITY_DN1131_c0_g1_i5.p1	gi|567858592|ref|XP_006421979.1|	86.978	1198	143	7	1	1194	1	1189	0	1977	hypothetical protein CICLE_v10004180mg [Citrus clementina]<>hypothetical protein CICLE_v10004180mg [Citrus clementina]
TRINITY_DN113223_c0_g2_i2.p1	gi|800972273|ref|WP_045998895.1|	98.4	250	4	0	1	250	403	652	1e-172	502	xanthine dehydrogenase family protein molybdopterin-binding subunit [Paracoccus sp. 228]<>xanthine dehydrogenase [Paracoccus sp. 228]
TRINITY_DN11322_c0_g2_i3.p1	gi|568875427|ref|XP_006490799.1|	73.614	523	126	6	1	523	1	511	0	772	PREDICTED: chaperone protein DnaJ isoform X2 [Citrus sinensis]
TRINITY_DN113241_c0_g1_i1.p1	gi|452847676|gb|EME49608.1|	71.053	494	130	5	1	488	143	629	0	712	hypothetical protein DOTSEDRAFT_118302 [Dothistroma septosporum NZE10]
TRINITY_DN113248_c0_g1_i2.p1	gi|662525267|gb|KEQ82651.1|	61.157	242	88	2	1	242	72	307	4e-105	317	Aldo/keto reductase [Aureobasidium pullulans EXF-150]<>Acetyl-CoA synthetase-like protein [Aureobasidium pullulans]
TRINITY_DN113269_c0_g1_i2.p2	gi|1002218000|gb|KXT12981.1|	79.31	203	42	0	13	215	1	203	2e-117	341	hypothetical protein AC579_3158 [Pseudocercospora musae]
TRINITY_DN113283_c0_g1_i1.p1	gi|460369073|ref|XP_004230388.1|	100	220	0	0	7	226	1	220	3e-161	453	PREDICTED: glutathione S-transferase zeta class isoform X1 [Solanum lycopersicum]
TRINITY_DN113289_c0_g1_i1.p1	gi|1002220969|gb|KXT15865.1|	51.342	298	125	6	1	296	90	369	1e-82	272	hypothetical protein AC579_5530 [Pseudocercospora musae]
TRINITY_DN11332_c0_g1_i1.p1	gi|1000490486|gb|KXL50303.1|	66.516	221	65	1	16	227	24	244	2e-104	311	hypothetical protein FE78DRAFT_138189 [Acidomyces richmondensis]<>hypothetical protein M433DRAFT_61400 [Acidomyces richmondensis BFW]
TRINITY_DN113358_c0_g2_i1.p1	gi|488474849|ref|WP_002518519.1|	99.278	277	2	0	1	277	141	417	0	532	MULTISPECIES: glycerate kinase [Propionibacteriaceae]<>glycerate kinase [Propionibacterium acnes HL013PA1]<>glycerate kinase [Propionibacterium acnes HL074PA1]<>glycerate kinase [Propionibacterium acnes HL087PA2]<>glycerate kinase [Propionibacterium acnes HL083PA1]<>glycerate kinase [Propionibacterium acnes HL025PA1]<>glycerate kinase [Propionibacterium acnes HL059PA1]<>glycerate kinase [Propioni…
TRINITY_DN113359_c0_g1_i3.p1	gi|1030129153|ref|XP_016763268.1|	52.778	432	196	5	3	433	34	458	3e-160	469	hypothetical protein SEPMUDRAFT_38659 [Sphaerulina musiva SO2202]<>hypothetical protein SEPMUDRAFT_38659 [Sphaerulina musiva SO2202]
TRINITY_DN113359_c0_g1_i4.p2	gi|1190784569|gb|OTA29946.1|	43.385	325	114	11	2	286	886	1180	6e-40	158	hypothetical protein BTJ68_10220 [Hortaea werneckii EXF-2000]
TRINITY_DN113371_c0_g1_i3.p1	gi|1273011534|emb|SMR63619.1|	65.489	481	157	4	1	472	123	603	0	631	unnamed protein product [Zymoseptoria tritici ST99CH_3D1]
TRINITY_DN113373_c0_g1_i1.p2	gi|627797655|ref|XP_007672175.1|	45.997	587	225	13	1	570	1	512	2e-167	494	hypothetical protein BAUCODRAFT_61022 [Baudoinia panamericana UAMH 10762]<>hypothetical protein BAUCODRAFT_61022 [Baudoinia panamericana UAMH 10762]
TRINITY_DN11339_c0_g1_i10.p1	gi|567872747|ref|XP_006428963.1|	70.27	222	65	1	1	221	1	222	4e-113	331	hypothetical protein CICLE_v10012656mg [Citrus clementina]<>PREDICTED: uncharacterized protein LOC102630857 isoform X2 [Citrus sinensis]<>hypothetical protein CICLE_v10012656mg [Citrus clementina]<>hypothetical protein CISIN_1g027567mg [Citrus sinensis]<>hypothetical protein CUMW_204790 [Citrus unshiu]
TRINITY_DN11339_c0_g1_i9.p1	gi|567872747|ref|XP_006428963.1|	72.973	222	59	1	1	221	1	222	3e-117	342	hypothetical protein CICLE_v10012656mg [Citrus clementina]<>PREDICTED: uncharacterized protein LOC102630857 isoform X2 [Citrus sinensis]<>hypothetical protein CICLE_v10012656mg [Citrus clementina]<>hypothetical protein CISIN_1g027567mg [Citrus sinensis]<>hypothetical protein CUMW_204790 [Citrus unshiu]
TRINITY_DN1133_c0_g1_i2.p1	gi|1315964777|dbj|GAY42856.1|	81.667	420	74	2	25	441	8	427	0	686	hypothetical protein CUMW_070120 [Citrus unshiu]
TRINITY_DN113405_c1_g1_i1.p1	gi|1207826318|gb|OWK04198.1|	83.125	320	49	1	1	320	199	513	0	527	PABPC1 [Cervus elaphus hippelaphus]
TRINITY_DN113406_c0_g1_i1.p1	gi|627807599|ref|XP_007677147.1|	55.111	225	77	9	1	212	450	663	1e-57	202	hypothetical protein BAUCODRAFT_123056 [Baudoinia panamericana UAMH 10762]<>hypothetical protein BAUCODRAFT_123056 [Baudoinia panamericana UAMH 10762]
TRINITY_DN113406_c0_g1_i4.p1	gi|627807599|ref|XP_007677147.1|	55.696	237	78	9	1	233	450	663	3e-60	209	hypothetical protein BAUCODRAFT_123056 [Baudoinia panamericana UAMH 10762]<>hypothetical protein BAUCODRAFT_123056 [Baudoinia panamericana UAMH 10762]
TRINITY_DN11340_c0_g2_i1.p1	gi|525343125|ref|NP_001266576.1|	90.789	304	28	0	1	304	158	461	0	568	elongation factor 1a [Oreochromis niloticus]<>elongation factor 1a [Oreochromis niloticus]
TRINITY_DN113423_c1_g1_i1.p1	gi|1108901910|ref|XP_010738547.2|	95.706	326	14	0	1	326	21	346	0	628	PREDICTED: ATP synthase subunit beta, mitochondrial [Larimichthys crocea]
TRINITY_DN113425_c0_g1_i1.p1	gi|1159288789|ref|WP_079220684.1|	99.19	247	2	0	1	247	8	254	3e-180	506	symmetrical bis(5'-nucleosyl)-tetraphosphatase [Stenotrophomonas maltophilia]
TRINITY_DN113427_c0_g2_i1.p3	gi|488945949|ref|WP_002857024.1|	100	244	0	0	1	244	25	268	4e-174	491	aspartate carbamoyltransferase catalytic subunit [Micrococcus luteus]<>aspartate carbamoyltransferase [Micrococcus luteus SK58]
TRINITY_DN113432_c0_g2_i1.p1	gi|12407461|gb|AAG53519.1|AF222056_1	93.269	208	14	0	1	208	36	243	2e-139	416	CAT2 catalase [Passalora fulva]
TRINITY_DN113439_c0_g1_i3.p1	gi|477525261|gb|ENH77172.1|	75.71	317	67	3	1	314	1	310	4e-172	488	2,5-diketo-D-gluconic acid reductase [Colletotrichum orbiculare MAFF 240422]
TRINITY_DN113439_c0_g3_i1.p1	gi|996642069|gb|KXH63312.1|	75.633	316	68	4	1	316	1	307	9e-178	503	aldo/keto reductase [Colletotrichum salicis]
TRINITY_DN113442_c0_g2_i1.p1	gi|1002205894|gb|KXT01452.1|	88.889	207	23	0	1	207	317	523	4e-131	399	hypothetical protein AC578_9562 [Mycosphaerella eumusae]
TRINITY_DN113444_c0_g1_i2.p1	gi|567903180|ref|XP_006444078.1|	64.319	213	75	1	2	214	57	268	4e-68	219	hypothetical protein CICLE_v10021692mg [Citrus clementina]<>PREDICTED: uncharacterized protein LOC102616301 [Citrus sinensis]<>hypothetical protein CICLE_v10021692mg [Citrus clementina]<>hypothetical protein CISIN_1g024383mg [Citrus sinensis]
TRINITY_DN113446_c0_g1_i1.p3	gi|987295711|emb|CVM14834.1|	100	216	0	0	1	216	1	216	3e-138	395	sirohydrochlorin cobaltochelatase [Streptococcus pneumoniae]
TRINITY_DN113447_c0_g1_i1.p1	gi|1002209965|gb|KXT05398.1|	63.492	378	133	4	8	381	34	410	4e-179	513	hypothetical protein AC578_10964 [Mycosphaerella eumusae]
TRINITY_DN11344_c0_g1_i15.p1	gi|1002217606|gb|KXT12600.1|	61.824	296	86	4	1	291	1	274	3e-123	362	hypothetical protein AC579_370 [Pseudocercospora musae]
TRINITY_DN11344_c0_g1_i5.p2	gi|1172599688|gb|OQO14522.1|	66.929	254	80	2	3	254	1	252	2e-117	346	hypothetical protein B0A48_01400 [Rachicladosporium antarcticum]
TRINITY_DN11345_c0_g2_i3.p1	gi|1190792813|gb|OTA38056.1|	50.509	491	202	11	10	471	10	488	8e-148	440	hypothetical protein BTJ68_02124 [Hortaea werneckii EXF-2000]
TRINITY_DN113463_c0_g1_i2.p1	gi|796695637|gb|KJX94385.1|	77	200	46	0	1	200	1	200	6e-111	335	aldehyde dehydrogenase like protein [Zymoseptoria brevis]
TRINITY_DN113466_c0_g1_i2.p1	gi|1190779064|gb|OTA24723.1|	75.312	401	90	5	2	394	17	416	0	592	hypothetical protein BTJ68_11631 [Hortaea werneckii EXF-2000]
TRINITY_DN113466_c1_g2_i1.p1	gi|1002217558|gb|KXT12554.1|	98.256	172	3	0	1	172	22	193	6e-119	351	hypothetical protein AC579_7490 [Pseudocercospora musae]
TRINITY_DN11346_c0_g1_i1.p1	gi|823213007|ref|XP_012439245.1|	99.07	215	2	0	1	215	1	215	2e-158	445	PREDICTED: MOB kinase activator-like 1A [Gossypium raimondii]<>PREDICTED: MOB kinase activator-like 1A [Gossypium hirsutum]<>PREDICTED: MOB kinase activator-like 1A [Gossypium hirsutum]<>PREDICTED: MOB kinase activator-like 1A [Gossypium arboreum]<>hypothetical protein B456_008G221600 [Gossypium raimondii]
TRINITY_DN11347_c0_g2_i2.p1	gi|678126622|gb|AIM48003.1|	99.062	320	3	0	1	320	1	320	0	660	transposase [Xanthomonas citri pv. punicae]<>mobile element protein [Xanthomonas citri pv. punicae]
TRINITY_DN113481_c0_g1_i1.p1	gi|452847727|gb|EME49659.1|	52.034	713	285	20	10	714	8	671	0	608	hypothetical protein DOTSEDRAFT_68437 [Dothistroma septosporum NZE10]
TRINITY_DN113488_c0_g1_i2.p1	gi|1000490297|gb|KXL50135.1|	48.942	378	173	11	16	385	68	433	3e-96	303	hypothetical protein FE78DRAFT_248198 [Acidomyces richmondensis]<>hypothetical protein M433DRAFT_451266 [Acidomyces richmondensis BFW]
TRINITY_DN113491_c0_g1_i2.p1	gi|1172594985|gb|OQO10002.1|	93.493	292	19	0	1	292	4	295	0	569	hypothetical protein B0A48_04357 [Rachicladosporium antarcticum]
TRINITY_DN11349_c0_g1_i1.p1	gi|985430897|ref|XP_015387229.1|	81.791	335	60	1	1	334	235	569	0	569	PREDICTED: LOW QUALITY PROTEIN: beta-fructofuranosidase, insoluble isoenzyme CWINV1-like [Citrus sinensis]
TRINITY_DN1134_c0_g2_i5.p1	gi|1315970515|dbj|GAY37500.1|	80.777	1030	163	9	1	1003	1	1022	0	1553	hypothetical protein CUMW_029480 [Citrus unshiu]
TRINITY_DN113510_c2_g1_i1.p1	gi|1000482479|gb|KXL43460.1|	84.426	244	38	0	1	244	96	339	4e-151	437	hypothetical protein FE78DRAFT_189911, partial [Acidomyces richmondensis]
TRINITY_DN113511_c0_g1_i2.p1	gi|460377776|ref|XP_004234664.1|	99.308	578	4	0	1	578	82	659	0	1188	PREDICTED: acetolactate synthase 2, chloroplastic [Solanum lycopersicum]
TRINITY_DN113518_c0_g1_i1.p1	gi|953452391|ref|XP_014569748.1|	51.073	233	102	5	1	221	15	247	5e-65	213	hypothetical protein L969DRAFT_22015 [Mixia osmundae IAM 14324]<>hypothetical protein E5Q_02116 [Mixia osmundae IAM 14324]<>hypothetical protein L969DRAFT_22015 [Mixia osmundae IAM 14324]
[truncated: 38,788 more rows]
