# Supplementary material for: De novo transcriptome analysis of Dysoxylum binectariferum to unravel the biosynthesis of pharmaceutically relevant specialized metabolites
Source: Front Plant Sci. 2023 Aug 9;14:1098987. doi: 10.3389/fpls.2023.1098987 (PMC10450223; doi:10.3389/fpls.2023.1098987)
Supplement: Additional File 2 — Annotated (17 selected) KEGG metabolite pathways of D. binectariferum. [file DataSheet_2.zip]

Archive with 8 entries (7 files):
- Additional file 1b-PDB,Ref,KEGG/
- __MACOSX/._Additional file 1b-PDB,Ref,KEGG
- Additional file 1b-PDB,Ref,KEGG/Additional file 1e-Reference.xlsx
- __MACOSX/Additional file 1b-PDB,Ref,KEGG/._Additional file 1e-Reference.xlsx
- Additional file 1b-PDB,Ref,KEGG/Additional file 1d - PDB.xlsx
- __MACOSX/Additional file 1b-PDB,Ref,KEGG/._Additional file 1d - PDB.xlsx
- Additional file 1b-PDB,Ref,KEGG/Additional file 1g-KEGG.xlsx
- __MACOSX/Additional file 1b-PDB,Ref,KEGG/._Additional file 1g-KEGG.xlsx
