# Supplementary material for: De novo transcriptome analysis of Dysoxylum binectariferum to unravel the biosynthesis of pharmaceutically relevant specialized metabolites
Source: Front Plant Sci. 2023 Aug 9;14:1098987. doi: 10.3389/fpls.2023.1098987 (PMC10450223; doi:10.3389/fpls.2023.1098987)
Supplement: Additional File 2 — Annotated (17 selected) KEGG metabolite pathways of D. binectariferum. [file DataSheet_2.zip › Additional file 1b-PDB,Ref,KEGG/Additional file 1d - PDB.xlsx]

## Sheet: PDB
Non-redundant or representative sequences were annotated based on sequence similarity using blastp against the Protein database
Query accession dot version	Subject accession dot version (database hit)	Percentage of identical matches	Alignment length	Number of mismatches	Number of gap openings	Start of alignment in query	End of alignment in query	Start of alignment in subject (database hit)	End of alignment in subject (database hit)	Expectation value (E-value)	Bit score	Discription
TRINITY_DN10005_c0_g1_i15.p1	1YP2_A	63.462	104	36	1	101	204	32	133	2.43e-41	145	Chain A, Crystal Structure Of Potato Tuber Adp-Glucose Pyrophosphorylase<>Chain B, Crystal Structure Of Potato Tuber Adp-Glucose Pyrophosphorylase<>Chain C, Crystal Structure Of Potato Tuber Adp-Glucose Pyrophosphorylase<>Chain D, Crystal Structure Of Potato Tuber Adp-Glucose Pyrophosphorylase<>Chain A, Crystal Structure Of Potato Tuber Adp-Glucose Pyrophosphorylase In Complex With Atp<>Chain B, …
TRINITY_DN10005_c0_g1_i15.p1	3BRK_X	43.103	116	62	3	88	203	11	122	1.72e-22	94.4	Chain X, Crystal Structure Of Adp-Glucose Pyrophosphorylase From Agrobacterium Tumefaciens
TRINITY_DN10008_c0_g1_i21.p1	1OR8_A	57.738	336	142	0	66	401	5	340	2.38e-141	406	Chain A, Structure Of The Predominant Protein Arginine Methyltransferase Prmt1
TRINITY_DN10008_c0_g1_i25.p1	1OR8_A	60.507	276	108	1	63	338	5	279	1.59e-117	346	Chain A, Structure Of The Predominant Protein Arginine Methyltransferase Prmt1
TRINITY_DN100095_c0_g1_i1.p1	2Q9F_A	28.916	166	59	7	5	170	308	414	6.37e-07	48.9	Chain A, Crystal Structure Of Human Cytochrome P450 46a1 In Complex With Cholesterol-3-Sulphate<>Chain A, Crystal Structure Of Human Cytochrome P450 46a1<>Chain A, Thioperamide Complex Of Cytochrome P450 46a1<>Chain A, Tranylcypromine Complex Of Cytochrome P450 46a1<>Chain B, Tranylcypromine Complex Of Cytochrome P450 46a1<>Chain A, Voriconazole Complex Of Cytochrome P450 46a1<>Chain B, Voriconaz…
TRINITY_DN1000_c0_g1_i1.p1	3PPZ_A	36.364	275	163	5	169	437	25	293	7.67e-52	178	Chain A, Crystal Structure Of Ctr1 Kinase Domain In Complex With Staurosporine<>Chain B, Crystal Structure Of Ctr1 Kinase Domain In Complex With Staurosporine
TRINITY_DN1000_c0_g1_i2.p1	3PPZ_A	35.424	271	165	4	171	437	29	293	2.38e-50	174	Chain A, Crystal Structure Of Ctr1 Kinase Domain In Complex With Staurosporine<>Chain B, Crystal Structure Of Ctr1 Kinase Domain In Complex With Staurosporine
TRINITY_DN1000_c0_g2_i1.p1	3TL8_A	42.208	308	169	6	496	795	10	316	5.19e-67	226	Chain A, The Avrptob-Bak1 Complex Reveals Two Structurally Similar Kinaseinteracting Domains In A Single Type Iii Effector<>Chain D, The Avrptob-Bak1 Complex Reveals Two Structurally Similar Kinaseinteracting Domains In A Single Type Iii Effector<>Chain G, The Avrptob-Bak1 Complex Reveals Two Structurally Similar Kinaseinteracting Domains In A Single Type Iii Effector<>Chain H, The Avrptob-Bak1 C…
TRINITY_DN10015_c0_g1_i4.p1	4NII_A	35.2	125	79	1	192	316	56	178	3.24e-15	73.9	Chain A, Crystal Structure Of Alkb D135i Mutant Protein With Cofactors Bound To Dsdna Containing M6a/a
TRINITY_DN100163_c2_g2_i1.p1	1NLT_A	56.863	204	88	0	1	204	45	248	1.05e-77	235	Chain A, The Crystal Structure Of Hsp40 Ydj1
TRINITY_DN100163_c2_g3_i1.p1	1NLT_A	54.634	205	91	1	1	203	44	248	2.6e-77	233	Chain A, The Crystal Structure Of Hsp40 Ydj1
TRINITY_DN10016_c0_g1_i11.p1	1EWX_A	36.842	133	80	3	25	154	11	142	6.59e-25	99.4	Chain A, Crystal Structure Of Native Tryparedoxin I From Crithidia Fasciculata
TRINITY_DN10016_c0_g1_i12.p1	1QK8_A	36.842	133	80	3	25	154	11	142	1.47e-26	100	Chain A, Tryparedoxin-I From Crithidia Fasciculata<>Chain A, Radiation Induced Tryparedoxin-I<>Chain A, Radiation-Reduced Tryparedoxin-I<>Chain A, Radiation-Reduced Tryparedoxin-I
TRINITY_DN10016_c1_g1_i14.p1	1Q44_A	41.518	224	122	4	12	230	8	227	7.24e-54	176	Chain A, Crystal Structure Of An Arabidopsis Thaliana Putative Steroid Sulfotransferase<>Chain A, Ensemble Refinement Of The Protein Crystal Structure Of An Arabidopsis Thaliana Putative Steroid Sulphotransferase
TRINITY_DN10016_c1_g1_i4.p1	1Q44_A	40.566	318	176	5	22	334	17	326	1.11e-76	238	Chain A, Crystal Structure Of An Arabidopsis Thaliana Putative Steroid Sulfotransferase<>Chain A, Ensemble Refinement Of The Protein Crystal Structure Of An Arabidopsis Thaliana Putative Steroid Sulphotransferase
TRINITY_DN10018_c0_g1_i6.p1	2YWE_A	52.475	606	275	4	74	677	6	600	0	655	Chain A, Crystal Structure Of Lepa From Aquifex Aeolicus<>Chain A, Crystal Structure Of Gmppnp-Bound Lepa From Aquifex Aeolicus<>Chain A, Crystal Structure Of Gdp-Bound Lepa From Aquifex Aeolicus
TRINITY_DN10018_c0_g2_i4.p1	2EGV_A	28.497	193	128	6	21	209	41	227	1.03e-15	73.6	Chain A, Crystal Structure Of Rrna Methyltransferase With Sam Ligand<>Chain B, Crystal Structure Of Rrna Methyltransferase With Sam Ligand<>Chain A, Crystal Structure Of Rrna Methyltransferase With Sah Ligand<>Chain B, Crystal Structure Of Rrna Methyltransferase With Sah Ligand
TRINITY_DN10019_c0_g1_i2.p1	4LG8_A	43.855	358	183	9	165	517	10	354	4.1e-87	273	Chain A, Crystal Structure Of Prpf19 Wd40 Repeats
TRINITY_DN1001_c0_g1_i7.p1	3LLM_A	46.875	192	90	6	1	191	53	233	5.04e-51	179	Chain A, Crystal Structure Analysis Of A Rna Helicase<>Chain B, Crystal Structure Analysis Of A Rna Helicase
TRINITY_DN100246_c0_g1_i2.p1	2GCC_A	66.667	60	19	1	113	171	3	62	8.67e-23	90.5	Chain A, Solution Structure Of The Gcc-Box Binding Domain, Nmr, Minimized Mean Structure<>Chain A, Solution Structure Of The Gcc-Box Binding Domain, Nmr, 46 Structures
TRINITY_DN100269_c0_g1_i1.p1	4AEC_A	79.666	359	65	3	27	385	80	430	0	553	Chain A, Crystal Structure Of The Arabidopsis Thaliana O-Acetyl- Serine-(Thiol)-Lyase C<>Chain B, Crystal Structure Of The Arabidopsis Thaliana O-Acetyl- Serine-(Thiol)-Lyase C
TRINITY_DN10028_c0_g1_i48.p1	1LHP_A	48.71	310	138	5	46	337	3	309	1.45e-100	299	Chain A, Crystal Structure Of Pyridoxal Kinase From Sheep Brain<>Chain B, Crystal Structure Of Pyridoxal Kinase From Sheep Brain<>Chain A, Crystal Structure Of Pyridoxal Kinase Complexed With Atp<>Chain B, Crystal Structure Of Pyridoxal Kinase Complexed With Atp<>Chain A, Crystal Structure Of Pyridoxal Kinase Complexed With Amp- Pcp And Pyridoxamine<>Chain A, Crystal Structure Of Pyridoxal Kinase…
TRINITY_DN10028_c0_g2_i7.p1	4ILH_B	24.221	289	191	10	15	293	3	273	1.04e-09	59.7	Chain B, Crystal Structure Of An Aar2p C-terminal Deletion Mutant In Conplex With Prp8p Rnaseh
TRINITY_DN1002_c0_g1_i1.p1	4HG0_A	31.489	235	150	4	308	541	35	259	9.69e-25	105	Chain A, Crystal Structure Of Magnesium And Cobalt Efflux Protein Corc, Northeast Structural Genomics Consortium (nesg) Target Er40
TRINITY_DN100363_c0_g2_i1.p1	4LDS_A	26.415	371	230	16	81	444	38	372	3.32e-18	87.4	Chain A, The Inward-facing Structure Of The Glucose Transporter From Staphylococcus Epidermidis<>Chain B, The Inward-facing Structure Of The Glucose Transporter From Staphylococcus Epidermidis
TRINITY_DN10037_c0_g1_i2.p1	4MN8_B	59.278	194	77	1	1	194	5	196	4.12e-76	229	Chain B, Crystal Structure Of Flg22 In Complex With The Fls2 And Bak1 Ectodomains
TRINITY_DN10037_c1_g1_i1.p1	2WD5_A	43.721	215	116	5	471	682	6	218	4.38e-57	197	Chain A, Smc Hinge Heterodimer (Mouse)
TRINITY_DN100395_c0_g1_i1.p1	1EFU_B	45.745	188	89	4	14	200	1	176	5.16e-41	140	Chain B, Elongation Factor Complex Ef-TuEF-Ts From Escherichia Coli<>Chain D, Elongation Factor Complex Ef-TuEF-Ts From Escherichia Coli<>Chain A, Complex Structure Of Viral Rna Polymerase<>Chain E, Complex Structure Of Viral Rna Polymerase<>Chain C, Elongation Factor Tu:ts Complex With A Bound Phosphate<>Chain D, Elongation Factor Tu:ts Complex With A Bound Phosphate<>Chain C, Elongation Factor …
TRINITY_DN10039_c0_g2_i1.p1	1GCC_A	68.333	60	18	1	62	120	1	60	1.37e-21	84.7	Chain A, Solution Nmr Structure Of The Complex Of Gcc-Box Binding Domain Of Aterf1 And Gcc-Box Dna, Minimized Average Structure
TRINITY_DN1003_c0_g1_i19.p1	3CWB_B	32.697	419	273	5	80	498	27	436	2.36e-63	213	Chain B, Chicken Cytochrome Bc1 Complex Inhibited By An Iodinated Analogue Of The Polyketide Crocacin-d<>Chain O, Chicken Cytochrome Bc1 Complex Inhibited By An Iodinated Analogue Of The Polyketide Crocacin-d<>Chain B, Cytochrome Bc1 Complex From Chicken<>Chain O, Cytochrome Bc1 Complex From Chicken<>Chain B, Stigmatellin And Antimycin Bound Cytochrome Bc1 Complex From Chicken<>Chain O, Stigmatel…
TRINITY_DN1003_c0_g1_i20.p1	3CWB_B	31.206	423	282	5	78	498	21	436	9.32e-61	206	Chain B, Chicken Cytochrome Bc1 Complex Inhibited By An Iodinated Analogue Of The Polyketide Crocacin-d<>Chain O, Chicken Cytochrome Bc1 Complex Inhibited By An Iodinated Analogue Of The Polyketide Crocacin-d<>Chain B, Cytochrome Bc1 Complex From Chicken<>Chain O, Cytochrome Bc1 Complex From Chicken<>Chain B, Stigmatellin And Antimycin Bound Cytochrome Bc1 Complex From Chicken<>Chain O, Stigmatel…
TRINITY_DN1003_c0_g1_i25.p1	3CWB_B	30.831	373	251	4	80	452	27	392	3.42e-53	185	Chain B, Chicken Cytochrome Bc1 Complex Inhibited By An Iodinated Analogue Of The Polyketide Crocacin-d<>Chain O, Chicken Cytochrome Bc1 Complex Inhibited By An Iodinated Analogue Of The Polyketide Crocacin-d<>Chain B, Cytochrome Bc1 Complex From Chicken<>Chain O, Cytochrome Bc1 Complex From Chicken<>Chain B, Stigmatellin And Antimycin Bound Cytochrome Bc1 Complex From Chicken<>Chain O, Stigmatel…
TRINITY_DN100429_c0_g1_i1.p1	1HR6_A	48.387	217	104	4	5	218	242	453	1.67e-49	168	Chain A, Yeast Mitochondrial Processing Peptidase<>Chain C, Yeast Mitochondrial Processing Peptidase<>Chain E, Yeast Mitochondrial Processing Peptidase<>Chain G, Yeast Mitochondrial Processing Peptidase<>Chain A, Yeast Mitochondrial Processing Peptidase Beta-E73q Mutant<>Chain C, Yeast Mitochondrial Processing Peptidase Beta-E73q Mutant<>Chain E, Yeast Mitochondrial Processing Peptidase Beta-E73q…
TRINITY_DN10042_c0_g1_i1.p1	2VE3_A	27.818	417	288	4	34	445	13	421	7.34e-56	192	Chain A, Retinoic Acid Bound Cyanobacterial Cyp120a1<>Chain B, Retinoic Acid Bound Cyanobacterial Cyp120a1<>Chain A, Substrate Free Cyanobacterial Cyp120a1<>Chain B, Substrate Free Cyanobacterial Cyp120a1
TRINITY_DN10042_c1_g1_i11.p1	3L4G_B	50.251	597	284	7	1	592	1	589	0	603	Chain B, Crystal Structure Of Homo Sapiens Cytoplasmic Phenylalanyl-T Synthetase<>Chain D, Crystal Structure Of Homo Sapiens Cytoplasmic Phenylalanyl-T Synthetase<>Chain F, Crystal Structure Of Homo Sapiens Cytoplasmic Phenylalanyl-T Synthetase<>Chain H, Crystal Structure Of Homo Sapiens Cytoplasmic Phenylalanyl-T Synthetase<>Chain J, Crystal Structure Of Homo Sapiens Cytoplasmic Phenylalanyl-T S…
TRINITY_DN10043_c1_g1_i12.p3	4D6V_A	71.885	313	88	0	19	331	1	313	1.02e-175	489	Chain A, Crystal Structure Of Signal Transducing Protein
TRINITY_DN10044_c2_g1_i11.p1	1VYB_A	58.824	85	35	0	1	85	153	237	1.16e-27	112	Chain A, Endonuclease Domain Of Human Line1 Orf2p<>Chain B, Endonuclease Domain Of Human Line1 Orf2p
TRINITY_DN100484_c0_g2_i1.p1	1A59_A	67.066	334	91	3	1	328	35	355	5.08e-159	449	Chain A, Cold-Active Citrate Synthase
TRINITY_DN100484_c0_g2_i2.p3	2X5D_A	30.273	403	252	12	23	411	6	393	4.92e-45	161	Chain A, Crystal Structure Of A Probable Aminotransferase From Pseudomonas Aeruginosa<>Chain B, Crystal Structure Of A Probable Aminotransferase From Pseudomonas Aeruginosa<>Chain C, Crystal Structure Of A Probable Aminotransferase From Pseudomonas Aeruginosa<>Chain D, Crystal Structure Of A Probable Aminotransferase From Pseudomonas Aeruginosa
TRINITY_DN100484_c0_g2_i4.p3	4TVM_A	69.091	275	84	1	2	276	51	324	1.17e-139	400	Chain A, Structure Of Citrate Synthase From Mycobacterium Tuberculosis
TRINITY_DN100497_c0_g1_i4.p1	2ZVN_A	95.455	154	7	0	7	160	1	154	4.08e-104	298	Chain A, Nemo Cozi Domain Incomplex With Diubiquitin In P212121 Space Group<>Chain G, Nemo Cozi Domain Incomplex With Diubiquitin In P212121 Space Group<>Chain C, Nemo Cozi Domain Incomplex With Diubiquitin In P212121 Space Group<>Chain E, Nemo Cozi Domain Incomplex With Diubiquitin In P212121 Space Group<>Chain A, Nemo Cozi Domain In Complex With Diubiquitin In C2 Space Group<>Chain G, Nemo Cozi…
TRINITY_DN10049_c0_g1_i7.p1	1OAT_A	51.861	403	187	3	32	434	37	432	1.72e-150	436	Chain A, Ornithine Aminotransferase<>Chain B, Ornithine Aminotransferase<>Chain C, Ornithine Aminotransferase<>Chain A, Ornithine Aminotransferase Complexed With 5-Fluoromethylornithine<>Chain B, Ornithine Aminotransferase Complexed With 5-Fluoromethylornithine<>Chain C, Ornithine Aminotransferase Complexed With 5-Fluoromethylornithine
TRINITY_DN100515_c0_g1_i10.p1	4MN8_A	42.088	297	148	1	3	275	106	402	2.27e-57	196	Chain A, Crystal Structure Of Flg22 In Complex With The Fls2 And Bak1 Ectodomains
TRINITY_DN100515_c0_g1_i18.p1	4MN8_A	37.954	303	180	3	45	347	6	300	3.21e-48	173	Chain A, Crystal Structure Of Flg22 In Complex With The Fls2 And Bak1 Ectodomains
TRINITY_DN100552_c0_g2_i3.p1	3J61_N	89.5	200	21	0	3	202	1	200	1.18e-122	345	Chain N, Localization Of The Large Subunit Ribosomal Proteins Into A 5.5 A Cryo-em Map Of Triticum Aestivum Translating 80s Ribosome
TRINITY_DN100560_c0_g1_i2.p1	4OZS_A	30.909	165	106	3	281	438	1	164	6.33e-19	85.1	Chain A, Rna Binding Protein
TRINITY_DN100563_c0_g1_i2.p1	3G4D_A	49.18	244	114	5	1	239	1	239	1.27e-73	233	Chain A, Crystal Structure Of (+)-Delta-Cadinene Synthase From Gossypium Arboreum And Evolutionary Divergence Of Metal Binding Motifs For Catalysis<>Chain B, Crystal Structure Of (+)-Delta-Cadinene Synthase From Gossypium Arboreum And Evolutionary Divergence Of Metal Binding Motifs For Catalysis<>Chain A, Crystal Structure Of (+)- -Cadinene Synthase From Gossypium Arboreum In Complex With 2-Fluor…
TRINITY_DN100578_c0_g1_i3.p1	3EB5_A	41.304	46	26	1	2724	2768	27	72	1.71e-09	56.6	Chain A, Structure Of The Ciap2 Ring Domain<>Chain A, Structure Of The Ciap2 Ring Domain Bound To Ubch5b
TRINITY_DN10058_c1_g1_i5.p1	3UIM_A	36.207	58	36	1	179	235	25	82	7.89e-05	43.5	Chain A, Structural Basis For The Impact Of Phosphorylation On Plant Receptor- Like Kinase Bak1 Activation<>Chain A, Crystal Structure Of Apo Bak1
TRINITY_DN1005_c0_g1_i2.p1	3H3D_X	60.526	114	45	0	705	818	2	115	4.08e-38	145	Chain X, Drosophila Pumilio Rna Binding Domain (Puf Domain)<>Chain Y, Drosophila Pumilio Rna Binding Domain (Puf Domain)
TRINITY_DN10062_c0_g1_i22.p1	3CBG_A	43.275	171	94	2	64	232	14	183	5.1e-45	150	Chain A, Functional And Structural Characterization Of A Cationdependent O-Methyltransferase From The Cyanobacterium Synechocystis Sp. Strain Pcc 6803
TRINITY_DN10062_c0_g1_i9.p1	3TR6_A	43.846	130	71	2	70	197	11	140	7.28e-32	116	Chain A, Structure Of A O-methyltransferase From Coxiella Burnetii
TRINITY_DN1006_c0_g1_i1.p1	4CH9_A	31.844	179	114	5	139	312	101	276	1.95e-15	76.3	Chain A, Crystal Structure Of The Human Klhl3 Kelch Domain In Complex With A Wnk4 Peptide<>Chain B, Crystal Structure Of The Human Klhl3 Kelch Domain In Complex With A Wnk4 Peptide
TRINITY_DN100706_c0_g2_i5.p1	4OE1_A	21.289	667	407	18	61	690	110	695	3.1e-29	125	Chain A, Crystal Structure Of The Pentatricopeptide Repeat Protein Ppr10 (c256s/c430s/c449s) In Complex With An 18-nt Psaj Rna Element<>Chain B, Crystal Structure Of The Pentatricopeptide Repeat Protein Ppr10 (c256s/c430s/c449s) In Complex With An 18-nt Psaj Rna Element
TRINITY_DN10070_c0_g1_i2.p1	3U2T_A	31.799	239	147	8	294	522	10	242	4.14e-23	100	Chain A, Crystal Structure Of Human Glycogenin-1 (Gyg1) Complexed With Manganese
TRINITY_DN100773_c0_g1_i1.p1	2OVP_B	27.935	247	160	5	38	277	152	387	2.15e-24	102	Chain B, Structure Of The Skp1-Fbw7 Complex<>Chain B, Structure Of The Skp1-Fbw7-Cyclinedegc Complex<>Chain B, Structure Of The Skp1-Fbw7-Cyclinedegn Complex
TRINITY_DN100773_c0_g2_i1.p1	2OVP_B	31.034	87	58	1	215	301	270	354	1.35e-11	65.1	Chain B, Structure Of The Skp1-Fbw7 Complex<>Chain B, Structure Of The Skp1-Fbw7-Cyclinedegc Complex<>Chain B, Structure Of The Skp1-Fbw7-Cyclinedegn Complex
TRINITY_DN10078_c0_g1_i1.p1	3N0D_A	28.261	230	149	9	448	671	63	282	5.28e-18	86.3	Chain A, Crystal Structure Of Wdr5 Mutant (W330f)
TRINITY_DN1007_c0_g1_i10.p1	2E60_A	45.833	72	36	2	125	195	6	75	6.05e-12	62.8	Chain A, Solution Structure Of The Surp1 Domain In Splicing Factor, ArginineSERINE-Rich 8
TRINITY_DN100806_c0_g1_i1.p1	4KIT_C	50.542	277	127	6	11	283	8	278	6.82e-96	283	Chain C, Crystal Structure Of Human Brr2 In Complex With The Prp8 Jab1/mpn Domain
TRINITY_DN100837_c3_g1_i2.p1	3NE2_A	36.364	242	122	5	42	253	4	243	2.92e-32	119	Chain A, Archaeoglobus Fulgidus Aquaporin<>Chain B, Archaeoglobus Fulgidus Aquaporin<>Chain C, Archaeoglobus Fulgidus Aquaporin<>Chain D, Archaeoglobus Fulgidus Aquaporin<>Chain E, Archaeoglobus Fulgidus Aquaporin<>Chain F, Archaeoglobus Fulgidus Aquaporin<>Chain G, Archaeoglobus Fulgidus Aquaporin<>Chain H, Archaeoglobus Fulgidus Aquaporin
TRINITY_DN100850_c0_g3_i1.p1	4LDS_A	31.048	248	147	6	69	312	41	268	3.88e-27	111	Chain A, The Inward-facing Structure Of The Glucose Transporter From Staphylococcus Epidermidis<>Chain B, The Inward-facing Structure Of The Glucose Transporter From Staphylococcus Epidermidis
TRINITY_DN10086_c0_g1_i8.p1	4D28_A	34.259	216	126	5	16	228	9	211	3.13e-32	130	Chain A, Crystal Structure Of The Kinase Domain Of Snrk3.11 At5g35410<>Chain B, Crystal Structure Of The Kinase Domain Of Snrk3.11 At5g35410<>Chain C, Crystal Structure Of The Kinase Domain Of Snrk3.11 At5g35410<>Chain D, Crystal Structure Of The Kinase Domain Of Snrk3.11 At5g35410
TRINITY_DN10087_c0_g1_i4.p1	3ULP_A	29.245	106	72	2	81	185	4	107	6.31e-10	55.5	Chain A, Plasmodium Falciparum Ssb Complex With Ssdna<>Chain B, Plasmodium Falciparum Ssb Complex With Ssdna<>Chain C, Plasmodium Falciparum Ssb Complex With Ssdna<>Chain D, Plasmodium Falciparum Ssb Complex With Ssdna
TRINITY_DN100884_c0_g2_i1.p1	1I1Q_A	60.504	238	89	1	2	239	245	477	8.24e-99	297	Chain A, Structure Of The Cooperative Allosteric Anthranilate Synthase From Salmonella Typhimurium
TRINITY_DN100886_c0_g2_i2.p1	3L4G_B	40.29	345	188	6	1	344	262	589	2.43e-81	258	Chain B, Crystal Structure Of Homo Sapiens Cytoplasmic Phenylalanyl-T Synthetase<>Chain D, Crystal Structure Of Homo Sapiens Cytoplasmic Phenylalanyl-T Synthetase<>Chain F, Crystal Structure Of Homo Sapiens Cytoplasmic Phenylalanyl-T Synthetase<>Chain H, Crystal Structure Of Homo Sapiens Cytoplasmic Phenylalanyl-T Synthetase<>Chain J, Crystal Structure Of Homo Sapiens Cytoplasmic Phenylalanyl-T S…
TRINITY_DN100891_c0_g1_i2.p1	3ORU_A	32.653	196	120	5	35	225	29	217	1.88e-21	89.7	Chain A, Crystal Structure Of A Duf1989 Family Protein (Tm1040_0329) From Silicibacter Sp. Tm1040 At 1.11 A Resolution<>Chain A, Crystal Structure Of A Duf1989 Family Protein (Tm1040_0329) From Silicibacter Sp. Tm1040 At 1.35 A Resolution<>Chain B, Crystal Structure Of A Duf1989 Family Protein (Tm1040_0329) From Silicibacter Sp. Tm1040 At 1.35 A Resolution<>Chain C, Crystal Structure Of A Duf1989…
TRINITY_DN100897_c1_g1_i9.p1	2Q9Q_D	29.508	183	116	5	28	197	14	196	5.02e-18	79.3	Chain D, The Crystal Structure Of Full Length Human Gins Complex<>Chain H, The Crystal Structure Of Full Length Human Gins Complex
TRINITY_DN10089_c0_g1_i1.p1	1V9D_A	27.632	228	126	2	10	237	123	311	3.91e-13	68.9	Chain A, Crystal Structure Of The Core Fh2 Domain Of Mouse Mdia1<>Chain B, Crystal Structure Of The Core Fh2 Domain Of Mouse Mdia1<>Chain C, Crystal Structure Of The Core Fh2 Domain Of Mouse Mdia1<>Chain D, Crystal Structure Of The Core Fh2 Domain Of Mouse Mdia1
TRINITY_DN1008_c0_g1_i16.p1	3LLM_A	46.919	211	108	3	71	279	27	235	2.56e-58	199	Chain A, Crystal Structure Analysis Of A Rna Helicase<>Chain B, Crystal Structure Analysis Of A Rna Helicase
TRINITY_DN100930_c0_g2_i2.p1	4A0K_A	37.559	426	237	9	71	495	345	742	4.07e-85	278	Chain A, Structure Of Ddb1-Ddb2-Cul4a-Rbx1 Bound To A 12 Bp Abasic Site Containing Dna-Duplex
TRINITY_DN10093_c0_g1_i11.p1	2EFC_B	60.714	168	65	1	30	197	9	175	5.11e-75	224	Chain B, Ara7-GdpATVPS9A<>Chain D, Ara7-GdpATVPS9A<>Chain B, Ara7ATVPS9A<>Chain D, Ara7ATVPS9A<>Chain B, Ara7-Gdpnh2ATVPS9A<>Chain D, Ara7-Gdpnh2ATVPS9A<>Chain B, Ara7-GdpATVPS9A(D185N)<>Chain D, Ara7-GdpATVPS9A(D185N)<>Chain B, Ara7-gdp-ca2+/vps9a
TRINITY_DN1009_c0_g1_i19.p1	4YK8_B	23.897	272	148	9	5	258	3	233	5.49e-07	51.6	Chain B, Crystal Structure Of The Atg101-atg13 Complex From Fission Yeast
TRINITY_DN101031_c0_g1_i1.p1	3OYI_A	29.231	260	167	6	79	338	58	300	4.89e-33	128	Chain A, Crystal Structure Of The Pfv S217q Mutant Intasome In Complex With Manganese<>Chain B, Crystal Structure Of The Pfv S217q Mutant Intasome In Complex With Manganese<>Chain A, Crystal Structure Of The Pfv S217q Mutant Intasome In Complex With Magnesium And The Insti Mk2048<>Chain B, Crystal Structure Of The Pfv S217q Mutant Intasome In Complex With Magnesium And The Insti Mk2048
TRINITY_DN101031_c0_g1_i2.p1	3OYI_A	29.231	260	167	6	79	338	58	300	1.44e-32	128	Chain A, Crystal Structure Of The Pfv S217q Mutant Intasome In Complex With Manganese<>Chain B, Crystal Structure Of The Pfv S217q Mutant Intasome In Complex With Manganese<>Chain A, Crystal Structure Of The Pfv S217q Mutant Intasome In Complex With Magnesium And The Insti Mk2048<>Chain B, Crystal Structure Of The Pfv S217q Mutant Intasome In Complex With Magnesium And The Insti Mk2048
TRINITY_DN101055_c0_g1_i1.p1	2MJN_A	29.902	204	120	5	173	376	6	186	2.17e-22	94	Chain A, Structure, Dynamics And Rna Binding Of The Multi-domain Splicing Factor Tia-1
TRINITY_DN10105_c0_g1_i1.p1	4II5_B	44.939	247	122	6	4	246	20	256	5.23e-58	185	Chain B, Structure Of Pcdk2/cyclina Bound To Adp And 1 Magnesium Ion<>Chain D, Structure Of Pcdk2/cyclina Bound To Adp And 1 Magnesium Ion
TRINITY_DN1010_c0_g1_i1.p2	2QP9_X	44.231	312	139	7	66	348	48	353	4.66e-81	251	Chain X, Crystal Structure Of S.Cerevisiae Vps4<>Chain A, Crystal Structure Of S.Cerevisiae Vps4 In The Presence Of Adp<>Chain B, Crystal Structure Of S.Cerevisiae Vps4 In The Presence Of Adp<>Chain C, Crystal Structure Of S.Cerevisiae Vps4 In The Presence Of Adp
TRINITY_DN1010_c0_g1_i19.p1	3VFD_A	41.925	322	167	5	919	1239	84	386	2.21e-71	244	Chain A, Human Spastin Aaa Domain
TRINITY_DN101107_c0_g1_i4.p1	3RKO_L	42.045	176	93	4	1	175	301	468	3.31e-32	127	Chain L, Crystal Structure Of The Membrane Domain Of Respiratory Complex I From E. Coli At 3.0 Angstrom Resolution<>Chain B, Crystal Structure Of The Membrane Domain Of Respiratory Complex I From E. Coli At 3.0 Angstrom Resolution
TRINITY_DN101122_c0_g1_i1.p1	1CPM_A	28.75	160	94	5	17	171	14	158	1.52e-11	63.2	Chain A, Native-Like In Vivo Folding Of A Circularly Permuted Jellyroll Protein Shown By Crystal Structure Analysis
TRINITY_DN101124_c0_g1_i1.p1	3E8X_A	32.394	213	113	5	4	213	52	236	1.21e-21	89.7	Chain A, Putative Nad-Dependent EpimeraseDEHYDRATASE FROM BACILLUS HALODURANS.
TRINITY_DN10122_c0_g2_i1.p1	2BTW_B	36.279	215	127	3	13	220	41	252	6.34e-36	130	Chain B, Crystal Structure Of Alr0975
TRINITY_DN10122_c0_g2_i3.p1	2BTW_B	52.273	44	21	0	3	46	209	252	5.05e-09	56.6	Chain B, Crystal Structure Of Alr0975
TRINITY_DN101230_c0_g1_i5.p1	3ZS3_A	43.779	217	119	3	31	245	7	222	1.45e-58	186	Chain A, High Resolution Structure Of Mal D 2, The Thaumatin Like Food Allergen From Apple
TRINITY_DN101259_c0_g1_i10.p1	2JVL_A	44	100	51	2	103	202	13	107	4.91e-17	73.6	Chain A, Nmr Structure Of The C-Terminal Domain Of Mbf1 Of Trichoderm
TRINITY_DN10126_c1_g1_i9.p1	4B8N_A	46.753	77	40	1	141	216	14	90	1.73e-19	80.1	Chain A, Cytochrome B5 Of Ostreococcus Tauri Virus 2<>Chain B, Cytochrome B5 Of Ostreococcus Tauri Virus 2<>Chain C, Cytochrome B5 Of Ostreococcus Tauri Virus 2<>Chain D, Cytochrome B5 Of Ostreococcus Tauri Virus 2
TRINITY_DN10126_c1_g2_i3.p1	4B8N_A	50	80	39	1	225	303	11	90	6.11e-20	83.2	Chain A, Cytochrome B5 Of Ostreococcus Tauri Virus 2<>Chain B, Cytochrome B5 Of Ostreococcus Tauri Virus 2<>Chain C, Cytochrome B5 Of Ostreococcus Tauri Virus 2<>Chain D, Cytochrome B5 Of Ostreococcus Tauri Virus 2
TRINITY_DN10126_c2_g2_i1.p1	1QO8_A	32.96	446	268	11	1	440	146	566	1.7e-60	211	Chain A, The Structure Of The Open Conformation Of A Flavocytochrome C3 Fumarate Reductase<>Chain D, The Structure Of The Open Conformation Of A Flavocytochrome C3 Fumarate Reductase
TRINITY_DN101278_c0_g1_i1.p1	1G8P_A	40.968	310	148	5	2	277	20	328	2.07e-62	207	Chain A, Crystal Structure Of Bchi Subunit Of Magnesium Chelatase<>Chain G, Modelling Of The Complex Between Subunits Bchi And Bchd Of Magnesium Chelatase Based On Single-particle Cryo-em Reconstruction At 7.5 Ang<>Chain H, Modelling Of The Complex Between Subunits Bchi And Bchd Of Magnesium Chelatase Based On Single-particle Cryo-em Reconstruction At 7.5 Ang<>Chain I, Modelling Of The Complex Be…
TRINITY_DN101278_c0_g1_i2.p1	1G8P_A	43.987	316	145	2	3	286	21	336	1.61e-83	255	Chain A, Crystal Structure Of Bchi Subunit Of Magnesium Chelatase<>Chain G, Modelling Of The Complex Between Subunits Bchi And Bchd Of Magnesium Chelatase Based On Single-particle Cryo-em Reconstruction At 7.5 Ang<>Chain H, Modelling Of The Complex Between Subunits Bchi And Bchd Of Magnesium Chelatase Based On Single-particle Cryo-em Reconstruction At 7.5 Ang<>Chain I, Modelling Of The Complex Be…
TRINITY_DN101278_c0_g2_i1.p1	1G8P_A	53.631	179	76	3	79	255	18	191	5.09e-54	178	Chain A, Crystal Structure Of Bchi Subunit Of Magnesium Chelatase<>Chain G, Modelling Of The Complex Between Subunits Bchi And Bchd Of Magnesium Chelatase Based On Single-particle Cryo-em Reconstruction At 7.5 Ang<>Chain H, Modelling Of The Complex Between Subunits Bchi And Bchd Of Magnesium Chelatase Based On Single-particle Cryo-em Reconstruction At 7.5 Ang<>Chain I, Modelling Of The Complex Be…
TRINITY_DN10127_c0_g2_i2.p1	4AN2_A	48.571	245	109	3	252	494	33	262	1.67e-73	237	Chain A, Crystal Structures Of Human Mek1 With Carboxamide-based Allosteric Inhibitor Xl518 (gdc-0973), Or Related Analogs.<>Chain A, Crystal Structures Of Human Mek1 With Carboxamide-based Allosteric Inhibitor Xl518 (gdc-0973), Or Related Analogs.<>Chain A, Crystal Structures Of Human Mek1 With Carboxamide-based Allosteric Inhibitor Xl518 (gdc-0973), Or Related Analogs.<>Chain A, Crystal Structu…
TRINITY_DN101287_c0_g3_i1.p1	1SY7_A	31.034	203	123	2	10	200	510	707	1.84e-22	94.7	Chain A, Crystal Structure Of The Catalase-1 From Neurospora Crassa, Native Structure At 1.75a Resolution.<>Chain B, Crystal Structure Of The Catalase-1 From Neurospora Crassa, Native Structure At 1.75a Resolution.
TRINITY_DN10129_c0_g1_i17.p1	3QZ2_A	40.439	957	554	7	10	955	25	976	0	711	Chain A, The Structure Of Cysteine-free Human Insulin Degrading Enzyme<>Chain B, The Structure Of Cysteine-free Human Insulin Degrading Enzyme<>Chain A, Crystal Structure Of Human Insulin Degrading Enzyme (ide) In Complex With Compund 41367<>Chain B, Crystal Structure Of Human Insulin Degrading Enzyme (ide) In Complex With Compund 41367<>Chain A, Crystal Structure Analysis Of Fab-bound Human Insu…
TRINITY_DN1012_c0_g1_i29.p1	2AYD_A	56.667	60	25	1	53	112	16	74	9.8e-17	73.2	Chain A, Crystal Structure Of The C-Terminal Wrky Domainof Atwrky1, An Sa-Induced And Partially Npr1-Dependent Transcription Factor
TRINITY_DN1012_c0_g1_i4.p1	2AYD_A	58.333	60	24	1	53	112	16	74	4.76e-17	74.3	Chain A, Crystal Structure Of The C-Terminal Wrky Domainof Atwrky1, An Sa-Induced And Partially Npr1-Dependent Transcription Factor
TRINITY_DN101316_c0_g1_i1.p1	1GPE_A	28.188	298	180	8	1	292	317	586	2.31e-24	104	Chain A, Glucose Oxidase From Penicillium Amagasakiense<>Chain B, Glucose Oxidase From Penicillium Amagasakiense
TRINITY_DN10132_c1_g1_i12.p1	4MNA_A	41.353	133	73	3	80	207	484	616	1.91e-15	79.3	Chain A, Crystal Structure Of The Free Fls2 Ectodomains
TRINITY_DN10132_c1_g1_i17.p1	4MNA_A	42.647	136	71	4	82	211	482	616	5.03e-17	84.3	Chain A, Crystal Structure Of The Free Fls2 Ectodomains
TRINITY_DN10132_c2_g1_i2.p2	3W1Z_A	33.784	74	44	3	152	224	74	143	9.14e-07	47.4	Chain A, Heat Shock Protein 16.0 From Schizosaccharomyces Pombe<>Chain B, Heat Shock Protein 16.0 From Schizosaccharomyces Pombe<>Chain C, Heat Shock Protein 16.0 From Schizosaccharomyces Pombe<>Chain D, Heat Shock Protein 16.0 From Schizosaccharomyces Pombe
TRINITY_DN10134_c0_g2_i1.p1	3TL8_A	44.918	305	158	6	472	768	14	316	3.34e-69	233	Chain A, The Avrptob-Bak1 Complex Reveals Two Structurally Similar Kinaseinteracting Domains In A Single Type Iii Effector<>Chain D, The Avrptob-Bak1 Complex Reveals Two Structurally Similar Kinaseinteracting Domains In A Single Type Iii Effector<>Chain G, The Avrptob-Bak1 Complex Reveals Two Structurally Similar Kinaseinteracting Domains In A Single Type Iii Effector<>Chain H, The Avrptob-Bak1 C…
TRINITY_DN10134_c0_g2_i5.p1	3TL8_A	44.595	296	154	6	474	761	23	316	5.38e-68	229	Chain A, The Avrptob-Bak1 Complex Reveals Two Structurally Similar Kinaseinteracting Domains In A Single Type Iii Effector<>Chain D, The Avrptob-Bak1 Complex Reveals Two Structurally Similar Kinaseinteracting Domains In A Single Type Iii Effector<>Chain G, The Avrptob-Bak1 Complex Reveals Two Structurally Similar Kinaseinteracting Domains In A Single Type Iii Effector<>Chain H, The Avrptob-Bak1 C…
TRINITY_DN10136_c0_g1_i11.p1	2F0Y_A	26.733	101	64	2	118	218	120	210	2.2e-05	46.6	Chain A, Crystal Structure Of Human Protein Farnesyltransferase Complexed With Farnesyl Diphosphate And Hydantoin Derivative<>Chain A, Protein Farnesyltransferase Complexed With Bisubstrate Ethylenediamine Scaffold Inhibitor 5
TRINITY_DN10137_c0_g1_i1.p1	1BCR_A	50.19	263	121	5	71	330	8	263	2.11e-88	271	Chain A, Complex Of The Wheat Serine Carboxypeptidase, Cpdw-ii, With The Microbial Peptide Aldehyde Inhibitor, Antipain, And Arginine At Room Temperature<>Chain A, Complex Of The Wheat Serine Carboxypeptidase, Cpdw-Ii, With The Microbial Peptide Aldehyde Inhibitor, Chymostatin, And Arginine At 100 Degrees Kelvin
TRINITY_DN10137_c1_g1_i1.p1	3TL8_A	37.895	190	107	4	6	195	136	314	4.67e-33	121	Chain A, The Avrptob-Bak1 Complex Reveals Two Structurally Similar Kinaseinteracting Domains In A Single Type Iii Effector<>Chain D, The Avrptob-Bak1 Complex Reveals Two Structurally Similar Kinaseinteracting Domains In A Single Type Iii Effector<>Chain G, The Avrptob-Bak1 Complex Reveals Two Structurally Similar Kinaseinteracting Domains In A Single Type Iii Effector<>Chain H, The Avrptob-Bak1 C…
TRINITY_DN10140_c0_g1_i2.p1	1S70_A	49.286	280	126	6	559	837	36	300	2.6e-81	265	Chain A, Complex Between Protein Ser/thr Phosphatase-1 (delta) And The Myosin Phosphatase Targeting Subunit 1 (mypt1)
TRINITY_DN10141_c0_g1_i46.p1	4U97_A	34.448	299	163	8	482	760	20	305	3.83e-39	148	Chain A, Crystal Structure Of Asymmetric Irak4 Dimer<>Chain B, Crystal Structure Of Asymmetric Irak4 Dimer<>Chain A, Sulphur Anomalous Crystal Structure Of Asymmetric Irak4 Dimer<>Chain B, Sulphur Anomalous Crystal Structure Of Asymmetric Irak4 Dimer
TRINITY_DN101420_c0_g2_i1.p1	1U8X_X	32.74	281	162	6	9	274	29	297	1.26e-36	136	Chain X, Crystal Structure Of Glva From Bacillus Subtilis, A Metal-requiring, Nad-dependent 6-phospho-alpha-glucosidase
TRINITY_DN10150_c0_g3_i1.p1	4NJ6_A	58.242	91	38	0	406	496	4	94	1.34e-31	117	Chain A, Pb1 Domain Of Atarf7<>Chain B, Pb1 Domain Of Atarf7<>Chain C, Pb1 Domain Of Atarf7<>Chain D, Pb1 Domain Of Atarf7<>Chain E, Pb1 Domain Of Atarf7<>Chain F, Pb1 Domain Of Atarf7<>Chain G, Pb1 Domain Of Atarf7<>Chain H, Pb1 Domain Of Atarf7<>Chain I, Pb1 Domain Of Atarf7<>Chain J, Pb1 Domain Of Atarf7<>Chain K, Pb1 Domain Of Atarf7<>Chain L, Pb1 Domain Of Atarf7<>Chain M, Pb1 Domain Of Atar…
TRINITY_DN10153_c0_g1_i13.p1	2CLQ_A	44.186	172	88	5	1	166	121	290	1.05e-38	140	Chain A, Structure Of Mitogen-Activated Protein Kinase Kinase Kinase 5<>Chain B, Structure Of Mitogen-Activated Protein Kinase Kinase Kinase 5
TRINITY_DN10153_c0_g1_i6.p1	4LG4_A	47.115	104	51	3	16	117	169	270	8.7e-23	96.7	Chain A, Structural Basis For Autoactivation Of Human Mst2 Kinase And Its Regulation By Rassf5<>Chain B, Structural Basis For Autoactivation Of Human Mst2 Kinase And Its Regulation By Rassf5<>Chain C, Structural Basis For Autoactivation Of Human Mst2 Kinase And Its Regulation By Rassf5<>Chain D, Structural Basis For Autoactivation Of Human Mst2 Kinase And Its Regulation By Rassf5<>Chain E, Struct…
TRINITY_DN1015_c0_g1_i2.p1	4HNE_A	24.627	268	153	9	135	354	44	310	1.87e-10	63.5	Chain A, Crystal Structure Of The Catalytic Domain Of Human Type Ii Alpha Phosphatidylinositol 4-kinase (pi4kiialpha) In Complex With Adp<>Chain B, Crystal Structure Of The Catalytic Domain Of Human Type Ii Alpha Phosphatidylinositol 4-kinase (pi4kiialpha) In Complex With Adp
TRINITY_DN1015_c0_g1_i3.p1	4HNE_A	25	268	152	9	135	354	44	310	4.66e-11	65.5	Chain A, Crystal Structure Of The Catalytic Domain Of Human Type Ii Alpha Phosphatidylinositol 4-kinase (pi4kiialpha) In Complex With Adp<>Chain B, Crystal Structure Of The Catalytic Domain Of Human Type Ii Alpha Phosphatidylinositol 4-kinase (pi4kiialpha) In Complex With Adp
TRINITY_DN10160_c0_g1_i28.p1	3Q87_B	30.052	193	99	6	24	216	4	160	1.23e-15	73.2	Chain B, Structure Of Eukaryotic Translation Termination Complex Methyltransferase Mtq2-Trm112
TRINITY_DN101617_c0_g1_i1.p1	4HB9_A	23.944	355	230	11	39	368	26	365	1.24e-11	66.2	Chain A, Crystal Structure Of A Putative Fad Containing Monooxygenase From Photorhabdus Luminescens Subsp. Laumondii Tto1 (Target Psi-012791)
TRINITY_DN10161_c0_g1_i14.p1	1IRZ_A	61.667	60	23	0	110	169	4	63	3.5e-21	85.9	Chain A, Solution Structure Of Arr10-B Belonging To The Garp Family Of Plant Myb-Related Dna Binding Motifs Of The Arabidopsis Response Regulators
TRINITY_DN101620_c0_g1_i2.p1	3V5R_A	42.105	152	81	2	81	225	352	503	4.76e-35	130	Chain A, Crystal Structure Of The Unliganded Form Of Gal3p<>Chain B, Crystal Structure Of The Unliganded Form Of Gal3p
TRINITY_DN101620_c0_g1_i4.p1	3V5R_A	41.667	156	84	2	55	203	348	503	4.1e-36	132	Chain A, Crystal Structure Of The Unliganded Form Of Gal3p<>Chain B, Crystal Structure Of The Unliganded Form Of Gal3p
TRINITY_DN10162_c0_g1_i17.p1	1V82_A	27.119	295	156	10	201	481	4	253	4.75e-14	72.8	Chain A, Crystal Structure Of Human Glcat-P Apo Form<>Chain B, Crystal Structure Of Human Glcat-P Apo Form<>Chain A, Crystal Structure Of Human Glcat-P In Complex With Udp And Mn2+<>Chain B, Crystal Structure Of Human Glcat-P In Complex With Udp And Mn2+<>Chain A, Crystal Structure Of Human Glcat-p In Complex With N- Acetyllactosamine, Udp, And Mn2+<>Chain B, Crystal Structure Of Human Glcat-p In…
TRINITY_DN10167_c0_g1_i23.p1	4AP2_A	25.11	227	147	8	163	380	71	283	5.09e-07	52	Chain A, Crystal Structure Of The Human Klhl11-cul3 Complex At 2.8a Resolution<>Chain A, Crystal Structure Of The Human Klhl11-cul3 Complex At 3.1a Resolution
TRINITY_DN101698_c0_g2_i1.p1	3AGX_A	43.429	175	98	1	118	291	5	179	2.35e-39	136	Chain A, Crystal Structure Of Human Hsp40 Hdj1 Peptide-Binding Domain<>Chain B, Crystal Structure Of Human Hsp40 Hdj1 Peptide-Binding Domain<>Chain A, Crystal Structure Of Human Hsp40 Hdj1 Peptide-Binding Domain Complexed With A C-Terminal Peptide Of Hsp70<>Chain B, Crystal Structure Of Human Hsp40 Hdj1 Peptide-Binding Domain Complexed With A C-Terminal Peptide Of Hsp70
TRINITY_DN101700_c0_g1_i1.p1	4RCJ_A	52.299	174	76	1	330	503	14	180	8.44e-57	189	Chain A, Crystal Structure Of Ythdf1 Yth Domain In Complex With 5mer M6a Rna
TRINITY_DN10172_c0_g2_i1.p1	3OGK_B	23.501	417	238	15	251	624	140	518	3.52e-09	60.1	Chain B, Structure Of Coi1-Ask1 In Complex With Coronatine And An Incomplete Jaz1 Degron<>Chain D, Structure Of Coi1-Ask1 In Complex With Coronatine And An Incomplete Jaz1 Degron<>Chain F, Structure Of Coi1-Ask1 In Complex With Coronatine And An Incomplete Jaz1 Degron<>Chain H, Structure Of Coi1-Ask1 In Complex With Coronatine And An Incomplete Jaz1 Degron<>Chain J, Structure Of Coi1-Ask1 In Comp…
TRINITY_DN101741_c0_g1_i1.p1	3RFU_A	33.679	193	122	2	1	193	181	367	1.65e-28	112	Chain A, Crystal Structure Of A Copper-Transporting Pib-Type Atpase<>Chain B, Crystal Structure Of A Copper-Transporting Pib-Type Atpase<>Chain C, Crystal Structure Of A Copper-Transporting Pib-Type Atpase<>Chain D, Crystal Structure Of A Copper-Transporting Pib-Type Atpase<>Chain A, Atpase Crystal Structure With Bound Phosphate Analogue<>Chain A, Atpase Crystal Structure
TRINITY_DN10174_c0_g1_i5.p2	3U5C_I	68.687	198	60	2	22	219	1	196	4.96e-99	286	Chain I, The Structure Of The Eukaryotic Ribosome At 3.0 A Resolution. This Entry Contains Proteins Of The 40s Subunit, Ribosome A<>Chain I, The Structure Of The Eukaryotic Ribosome At 3.0 A Resolution. This Entry Contains Proteins Of The 40s Subunit, Ribosome B<>Chain I, Cryo-em Reconstruction Of The 80s-eif5b-met-itrnamet Eukaryotic Translation Initiation Complex<>Chain I, Cryo-em Reconstructio…
TRINITY_DN10174_c1_g1_i4.p1	3U5C_I	67.677	198	60	2	24	221	1	194	2.32e-97	282	Chain I, The Structure Of The Eukaryotic Ribosome At 3.0 A Resolution. This Entry Contains Proteins Of The 40s Subunit, Ribosome A<>Chain I, The Structure Of The Eukaryotic Ribosome At 3.0 A Resolution. This Entry Contains Proteins Of The 40s Subunit, Ribosome B<>Chain I, Cryo-em Reconstruction Of The 80s-eif5b-met-itrnamet Eukaryotic Translation Initiation Complex<>Chain I, Cryo-em Reconstructio…
TRINITY_DN10174_c1_g2_i1.p2	3U5C_I	71.212	198	53	2	1	198	1	194	1.93e-101	291	Chain I, The Structure Of The Eukaryotic Ribosome At 3.0 A Resolution. This Entry Contains Proteins Of The 40s Subunit, Ribosome A<>Chain I, The Structure Of The Eukaryotic Ribosome At 3.0 A Resolution. This Entry Contains Proteins Of The 40s Subunit, Ribosome B<>Chain I, Cryo-em Reconstruction Of The 80s-eif5b-met-itrnamet Eukaryotic Translation Initiation Complex<>Chain I, Cryo-em Reconstructio…
TRINITY_DN101758_c0_g1_i10.p1	4KBL_A	23.413	252	129	8	189	432	188	383	2.43e-05	47.8	Chain A, Structure Of Hhari, A Ring-ibr-ring Ubiquitin Ligase: Autoinhibition Of An Ariadne-family E3 And Insights Into Ligation Mechanism<>Chain B, Structure Of Hhari, A Ring-ibr-ring Ubiquitin Ligase: Autoinhibition Of An Ariadne-family E3 And Insights Into Ligation Mechanism
TRINITY_DN101760_c0_g1_i1.p1	3THT_A	33.065	124	62	4	105	225	165	270	7.44e-08	52.8	Chain A, Crystal Structure And Rna Binding Properties Of The RrmALKB DOMAINS In Human Abh8, An Enzyme Catalyzing Trna Hypermodification, Northeast Structural Genomics Consortium Target Hr5601b<>Chain B, Crystal Structure And Rna Binding Properties Of The RrmALKB DOMAINS In Human Abh8, An Enzyme Catalyzing Trna Hypermodification, Northeast Structural Genomics Consortium Target Hr5601b<>Chain C, Cr…
TRINITY_DN101765_c0_g1_i1.p1	3VA7_A	42.927	205	117	0	1	205	423	627	4.11e-56	192	Chain A, Crystal Structure Of The Kluyveromyces Lactis Urea Carboxylase
TRINITY_DN101766_c0_g3_i1.p1	3RFA_A	36.913	298	164	9	82	372	19	299	2.88e-51	176	Chain A, X-Ray Structure Of Rlmn From Escherichia Coli In Complex With S- Adenosylmethionine<>Chain B, X-Ray Structure Of Rlmn From Escherichia Coli In Complex With S- Adenosylmethionine
TRINITY_DN101777_c0_g1_i1.p1	4QN9_A	34.764	233	113	6	1	232	190	384	1.79e-37	135	Chain A, Structure Of Human Nape-pld<>Chain B, Structure Of Human Nape-pld
TRINITY_DN101795_c0_g1_i5.p1	1W2X_A	62.963	567	208	1	8	574	194	758	0	717	Chain A, Crystal Structure Of The Carboxyltransferase Domain Of Acetyl-Coenzyme A Carboxylase In Complex With Cp-640186<>Chain B, Crystal Structure Of The Carboxyltransferase Domain Of Acetyl-Coenzyme A Carboxylase In Complex With Cp-640186<>Chain C, Crystal Structure Of The Carboxyltransferase Domain Of Acetyl-Coenzyme A Carboxylase In Complex With Cp-640186<>Chain A, Crystal Structure Of The Ca…
TRINITY_DN101818_c0_g1_i1.p1	3UNB_E	47.39	249	118	4	1	248	26	262	8.69e-78	236	Chain E, Mouse Constitutive 20s Proteasome In Complex With Pr-957<>Chain S, Mouse Constitutive 20s Proteasome In Complex With Pr-957<>Chain g, Mouse Constitutive 20s Proteasome In Complex With Pr-957<>Chain u, Mouse Constitutive 20s Proteasome In Complex With Pr-957<>Chain E, Mouse Constitutive 20s Proteasome<>Chain S, Mouse Constitutive 20s Proteasome<>Chain g, Mouse Constitutive 20s Proteasome<…
TRINITY_DN10181_c0_g1_i10.p1	1J0X_O	61.818	110	41	1	91	200	2	110	2.19e-43	149	Chain O, Crystal Structure Of The Rabbit Muscle Glyceraldehyde-3- Phosphate Dehydrogenase (Gapdh)<>Chain P, Crystal Structure Of The Rabbit Muscle Glyceraldehyde-3- Phosphate Dehydrogenase (Gapdh)<>Chain Q, Crystal Structure Of The Rabbit Muscle Glyceraldehyde-3- Phosphate Dehydrogenase (Gapdh)<>Chain R, Crystal Structure Of The Rabbit Muscle Glyceraldehyde-3- Phosphate Dehydrogenase (Gapdh)
TRINITY_DN10181_c0_g1_i29.p1	1IHX_A	72.892	332	88	2	91	422	1	330	1.25e-179	504	Chain A, Crystal Structure Of Two D-Glyceraldehyde-3-Phosphate Dehydrogenase Complexes: A Case Of Asymmetry<>Chain B, Crystal Structure Of Two D-Glyceraldehyde-3-Phosphate Dehydrogenase Complexes: A Case Of Asymmetry<>Chain C, Crystal Structure Of Two D-Glyceraldehyde-3-Phosphate Dehydrogenase Complexes: A Case Of Asymmetry<>Chain D, Crystal Structure Of Two D-Glyceraldehyde-3-Phosphate Dehydroge…
TRINITY_DN10181_c0_g1_i4.p1	1U8F_O	65.385	182	62	1	88	269	2	182	7.7e-87	263	Chain O, Crystal Structure Of Human Placental Glyceraldehyde-3- Phosphate Dehydrogenase At 1.75 Resolution<>Chain P, Crystal Structure Of Human Placental Glyceraldehyde-3- Phosphate Dehydrogenase At 1.75 Resolution<>Chain Q, Crystal Structure Of Human Placental Glyceraldehyde-3- Phosphate Dehydrogenase At 1.75 Resolution<>Chain R, Crystal Structure Of Human Placental Glyceraldehyde-3- Phosphate D…
TRINITY_DN101832_c1_g1_i1.p1	1JZQ_A	24.648	142	76	2	16	157	711	821	1.83e-05	47.4	Chain A, Isoleucyl-Trna Synthetase Complexed With Isoleucyl- Adenylate Analogue<>Chain A, Isoleucyl-trna Synthetase Complexed With Mupirocin<>Chain A, Isoleucyl-Trna Synthetase
TRINITY_DN101846_c0_g1_i1.p1	2CLP_A	42.025	326	162	8	11	327	28	335	5.83e-82	253	Chain A, Crystal Structure Of Human Aflatoxin B1 Aldehyde Reductase Member 3<>Chain B, Crystal Structure Of Human Aflatoxin B1 Aldehyde Reductase Member 3<>Chain C, Crystal Structure Of Human Aflatoxin B1 Aldehyde Reductase Member 3<>Chain D, Crystal Structure Of Human Aflatoxin B1 Aldehyde Reductase Member 3<>Chain E, Crystal Structure Of Human Aflatoxin B1 Aldehyde Reductase Member 3<>Chain F, …
TRINITY_DN101878_c0_g1_i1.p1	3MGG_A	31.373	102	67	1	122	220	40	141	8.1e-08	53.1	Chain A, Crystal Structure Of Methyl Transferase From Methanosarcina Mazei<>Chain B, Crystal Structure Of Methyl Transferase From Methanosarcina Mazei
TRINITY_DN10187_c0_g1_i34.p1	2ZZN_A	34.94	166	102	3	113	276	93	254	5.73e-20	91.3	Chain A, The Complex Structure Of Atrm5 And Trnacys<>Chain B, The Complex Structure Of Atrm5 And Trnacys<>Chain A, Crystal Structure Of Methanocaldococcus Jannaschii Trm5 In Complex With Adenosine<>Chain B, Crystal Structure Of Methanocaldococcus Jannaschii Trm5 In Complex With Adenosine
TRINITY_DN10189_c0_g2_i5.p2	2VZN_A	28.191	188	102	7	119	283	24	201	9.08e-11	60.8	Chain A, Crystal Structure Of The Major Allergen From Fire Ant Venom, Sol I 3<>Chain B, Crystal Structure Of The Major Allergen From Fire Ant Venom, Sol I 3
TRINITY_DN10189_c0_g4_i2.p1	2VZN_A	34.559	136	72	6	229	356	78	204	1.73e-15	75.1	Chain A, Crystal Structure Of The Major Allergen From Fire Ant Venom, Sol I 3<>Chain B, Crystal Structure Of The Major Allergen From Fire Ant Venom, Sol I 3
TRINITY_DN10189_c0_g4_i3.p1	2VZN_A	35.036	137	72	6	145	273	77	204	6.72e-16	75.5	Chain A, Crystal Structure Of The Major Allergen From Fire Ant Venom, Sol I 3<>Chain B, Crystal Structure Of The Major Allergen From Fire Ant Venom, Sol I 3
TRINITY_DN10189_c1_g1_i2.p1	3Q2R_A	33.083	133	67	5	141	259	22	146	5.67e-10	58.2	Chain A, Crystal Structure Of Sglipr1 Soaked With Zinc Chloride<>Chain A, Structure Of Human Glioma Pathogenesis-Related Protein 1 Reveals Unique Loops And Surface Motifs.
TRINITY_DN10190_c0_g1_i15.p3	3BPT_A	42.236	161	91	2	36	195	3	162	3.27e-35	128	Chain A, Crystal Structure Of Human Beta-Hydroxyisobutyryl-Coa Hydrolase In Complex With Quercetin
TRINITY_DN10190_c0_g1_i38.p1	3BPT_A	38.623	334	193	7	36	365	3	328	3.7e-69	223	Chain A, Crystal Structure Of Human Beta-Hydroxyisobutyryl-Coa Hydrolase In Complex With Quercetin
TRINITY_DN10190_c0_g1_i56.p1	1KTV_A	47.522	686	351	7	65	747	9	688	0	628	Chain A, Crystal Structure Of Elongation Factor G Dimer Without Nucleotide<>Chain B, Crystal Structure Of Elongation Factor G Dimer Without Nucleotide<>Chain A, Elongation Factor G In Complex With Gdp<>Chain A, Elongation Factor G Without Nucleotide<>Chain L, Structural Basis For Interaction Of The Ribosome With The Switch Regions Of Gtp-bound Elongation Factors<>Chain Y, The Structure Of The Rib…
TRINITY_DN10190_c0_g1_i66.p1	3BPT_A	38.188	309	179	7	7	311	53	353	4.72e-65	209	Chain A, Crystal Structure Of Human Beta-Hydroxyisobutyryl-Coa Hydrolase In Complex With Quercetin
TRINITY_DN10191_c0_g1_i4.p1	2I0O_A	42.357	314	149	4	1	296	2	301	1.39e-77	244	Chain A, Crystal Structure Of Anopheles Gambiae SerTHR PHOSPHATASE COMPLEXED With Zn2+
TRINITY_DN10192_c0_g1_i3.p1	4IO0_A	23.551	276	177	11	27	280	41	304	2.33e-12	66.6	Chain A, Crystal Structure Of F128a Mutant Of An Epoxide Hydrolase From Bacillus Megaterium Complexed With Its Product (r)-3-[1]naphthyloxy- Propane-1,2-diol<>Chain B, Crystal Structure Of F128a Mutant Of An Epoxide Hydrolase From Bacillus Megaterium Complexed With Its Product (r)-3-[1]naphthyloxy- Propane-1,2-diol
TRINITY_DN101937_c0_g1_i1.p2	3J8B_K	33.838	198	111	7	14	209	10	189	2.96e-25	99	Chain K, Model Of The Human Eif3 Pci-mpn Octamer Docked Into The 43s-hcv Ires Em Map<>Chain K, Model Of The Human Eif3 Pci-mpn Octamer Docked Into The 43s Em Map
TRINITY_DN101945_c0_g1_i1.p1	3M62_A	27.602	221	141	4	13	214	419	639	3.88e-15	73.9	Chain A, Crystal Structure Of Ufd2 In Complex With The Ubiquitin-like (ubl) Domain Of Rad23<>Chain A, Crystal Structure Of Ufd2 In Complex With The Ubiquitin-like (ubl) Domain Of Dsk2
TRINITY_DN10196_c0_g1_i10.p1	4RCJ_A	52.299	174	76	1	353	526	14	180	7.61e-58	194	Chain A, Crystal Structure Of Ythdf1 Yth Domain In Complex With 5mer M6a Rna
TRINITY_DN10196_c0_g1_i2.p1	4RCJ_A	51.149	174	78	1	261	434	14	180	3.13e-57	191	Chain A, Crystal Structure Of Ythdf1 Yth Domain In Complex With 5mer M6a Rna
TRINITY_DN101984_c0_g1_i1.p1	3MGZ_A	71.591	88	25	0	195	282	4	91	6.58e-36	127	Chain A, Crystal Structure Of Dhbps Domain Of Bi-Functional DhbpsGTP Cyclohydrolase Ii From Mycobacterium Tuberculosis At Ph 4.0<>Chain A, Crystal Structure Of 3,4-Dihydroxy-2-Butanone 4-Phosphate Synthase Domain From Mycobacterium Tuberculosis At Ph 6.00<>Chain B, Crystal Structure Of 3,4-Dihydroxy-2-Butanone 4-Phosphate Synthase Domain From Mycobacterium Tuberculosis At Ph 6.00
TRINITY_DN10198_c0_g1_i10.p1	1UT4_A	55.063	158	67	2	12	167	16	171	1.54e-57	184	Chain A, Structure Of The Conserved Domain Of Anac, A Member Of The Nac Family Of Transcription Factors<>Chain B, Structure Of The Conserved Domain Of Anac, A Member Of The Nac Family Of Transcription Factors<>Chain A, Structure Of The Conserved Domain Of Anac, A Member Of The Nac Family Of Transcription Factors<>Chain B, Structure Of The Conserved Domain Of Anac, A Member Of The Nac Family Of Tr…
TRINITY_DN10198_c0_g1_i2.p1	1UT4_A	53.797	158	69	2	9	164	16	171	1.64e-56	181	Chain A, Structure Of The Conserved Domain Of Anac, A Member Of The Nac Family Of Transcription Factors<>Chain B, Structure Of The Conserved Domain Of Anac, A Member Of The Nac Family Of Transcription Factors<>Chain A, Structure Of The Conserved Domain Of Anac, A Member Of The Nac Family Of Transcription Factors<>Chain B, Structure Of The Conserved Domain Of Anac, A Member Of The Nac Family Of Tr…
TRINITY_DN101_c0_g1_i11.p1	4M6R_A	52.193	228	87	6	32	253	7	218	7.88e-71	226	Chain A, Structural And Biochemical Basis For The Inhibition Of Cell Death By Apip, A Methionine Salvage Enzyme<>Chain B, Structural And Biochemical Basis For The Inhibition Of Cell Death By Apip, A Methionine Salvage Enzyme<>Chain C, Structural And Biochemical Basis For The Inhibition Of Cell Death By Apip, A Methionine Salvage Enzyme<>Chain D, Structural And Biochemical Basis For The Inhibition…
TRINITY_DN102031_c0_g1_i1.p1	4IIB_A	59.13	230	89	3	1	228	611	837	3.94e-87	280	Chain A, Crystal Structure Of Beta-glucosidase 1 From Aspergillus Aculeatus<>Chain B, Crystal Structure Of Beta-glucosidase 1 From Aspergillus Aculeatus<>Chain A, Crystal Structure Of Beta-glucosidase 1 From Aspergillus Aculeatus In Complex With Isofagomine<>Chain B, Crystal Structure Of Beta-glucosidase 1 From Aspergillus Aculeatus In Complex With Isofagomine<>Chain A, Crystal Structure Of Beta-…
TRINITY_DN10208_c0_g1_i1.p1	3PEH_A	56.15	187	74	4	78	263	18	197	7.73e-66	206	Chain A, Crystal Structure Of The N-Terminal Domain Of An Hsp90 From Plasmodium Falciparum, Pfl1070c In The Presence Of A Thienopyrimidine Derivative<>Chain B, Crystal Structure Of The N-Terminal Domain Of An Hsp90 From Plasmodium Falciparum, Pfl1070c In The Presence Of A Thienopyrimidine Derivative<>Chain A, Crystal Structure Of The N-Terminal Domain Of An Hsp90 From Plasmodium Falciparum, Pfl10…
TRINITY_DN1020_c0_g1_i11.p1	2M6M_A	34.848	66	33	2	204	261	12	75	1.64e-07	48.9	Chain A, Solution Structure Of Ring Domain Of E3 Ubiquitin Ligase Doa10
TRINITY_DN1020_c0_g1_i23.p1	2M6M_A	34.848	66	33	2	25	82	12	75	3.94e-06	43.9	Chain A, Solution Structure Of Ring Domain Of E3 Ubiquitin Ligase Doa10
TRINITY_DN1020_c0_g1_i33.p1	2M6M_A	31.818	66	35	2	204	261	12	75	3.25e-06	45.4	Chain A, Solution Structure Of Ring Domain Of E3 Ubiquitin Ligase Doa10
TRINITY_DN10211_c0_g1_i1.p1	2VCE_A	29.018	448	274	15	6	428	2	430	3.45e-43	158	Chain A, Characterization And Engineering Of The Bifunctional N- And O-glucosyltransferase Involved In Xenobiotic Metabolism In Plants<>Chain A, Characterization And Engineering Of The Bifunctional N- And O-Glucosyltransferase Involved In Xenobiotic Metabolism In Plants<>Chain A, Characterization And Engineering Of The Bifunctional N- And O-Glucosyltransferase Involved In Xenobiotic Metabolism In…
TRINITY_DN102132_c0_g1_i1.p1	3WSX_A	28.065	367	230	12	20	374	383	727	9.7e-42	159	Chain A, Sorla Vps10p Domain In Ligand-free Form
TRINITY_DN10216_c0_g1_i10.p1	3JSK_A	60.563	284	97	2	60	328	52	335	5.09e-117	342	Chain A, Thiazole Synthase From Neurospora Crassa<>Chain B, Thiazole Synthase From Neurospora Crassa<>Chain C, Thiazole Synthase From Neurospora Crassa<>Chain D, Thiazole Synthase From Neurospora Crassa<>Chain E, Thiazole Synthase From Neurospora Crassa<>Chain F, Thiazole Synthase From Neurospora Crassa<>Chain G, Thiazole Synthase From Neurospora Crassa<>Chain H, Thiazole Synthase From Neurospora…
TRINITY_DN10218_c0_g1_i14.p1	3FRR_A	34.463	177	110	3	14	187	7	180	8.34e-26	103	Chain A, Structure Of Human Ist1(Ntd) - (Residues 1-189)(P21)
TRINITY_DN10218_c0_g1_i16.p1	3FRR_A	33.898	177	111	3	14	187	7	180	2.94e-25	102	Chain A, Structure Of Human Ist1(Ntd) - (Residues 1-189)(P21)
TRINITY_DN102190_c0_g1_i1.p1	1SZS_A	39.286	364	195	7	2	356	77	423	1.53e-79	250	Chain A, The Structure Of Gamma-aminobutyrate Aminotransferase Mutant: I50q<>Chain B, The Structure Of Gamma-aminobutyrate Aminotransferase Mutant: I50q<>Chain C, The Structure Of Gamma-aminobutyrate Aminotransferase Mutant: I50q<>Chain D, The Structure Of Gamma-aminobutyrate Aminotransferase Mutant: I50q
TRINITY_DN1021_c0_g1_i34.p1	2YXL_A	40.58	207	119	3	30	235	246	449	1.13e-42	150	Chain A, Crystal Structure Of Ph0851
TRINITY_DN1021_c0_g1_i73.p1	2YXL_A	34.416	308	180	6	82	380	155	449	2.54e-44	159	Chain A, Crystal Structure Of Ph0851
TRINITY_DN10221_c0_g1_i10.p1	2H58_A	48.06	335	165	5	65	397	3	330	5.31e-87	278	Chain A, Crystal Structure Of The Kifc3 Motor Domain In Complex With Adp
TRINITY_DN10221_c0_g1_i2.p2	1WYR_A	28.125	128	71	5	9	131	10	121	4.34e-05	43.1	Chain A, Solution Structure Of The Ch Domain Of Human Rho Guanine Nucleotide Exchange Factor 6
TRINITY_DN10223_c0_g1_i24.p1	4ANI_A	34.694	147	95	1	129	275	67	212	1.64e-26	104	Chain A, Structural Basis For The Intermolecular Communication Between Dnak And Grpe In The Dnak Chaperone System From Geobacillus Kaustophilus Hta426<>Chain B, Structural Basis For The Intermolecular Communication Between Dnak And Grpe In The Dnak Chaperone System From Geobacillus Kaustophilus Hta426<>Chain E, Structural Basis For The Intermolecular Communication Between Dnak And Grpe In The Dna…
TRINITY_DN10224_c0_g1_i1.p1	4OZS_A	36.364	176	111	1	243	418	1	175	1.39e-34	130	Chain A, Rna Binding Protein
TRINITY_DN10225_c0_g1_i2.p1	4KIT_B	63.137	1747	631	7	426	2171	5	1739	0	2359	Chain B, Crystal Structure Of Human Brr2 In Complex With The Prp8 Jab1/mpn Domain
TRINITY_DN10228_c0_g1_i3.p3	1CJK_C	99.649	285	1	0	1	285	110	394	0	599	Chain C, Complex Of Gs-Alpha With The Catalytic Domains Of Mammalian Adenylyl Cyclase: Complex With Adenosine 5'-(Alpha Thio)-Triphosphate (Rp), Mg, And Mn<>Chain C, Complex Of Gs-Alpha With The Catalytic Domains Of Mammalian Adenylyl Cyclase: Complex With Beta-L-2',3'-Dideoxyatp, Mn, And Mg<>Chain C, Complex Of Gs-Alpha With The Catalytic Domains Of Mammalian Adenylyl Cyclase: Complex With Beta-…
TRINITY_DN102311_c0_g1_i12.p1	4U00_A	31.308	214	133	8	130	339	19	222	4.83e-20	90.5	Chain A, Crystal Structure Of Ttha1159 In Complex With Adp<>Chain A, Crystal Structure Of Apo-ttha1159<>Chain B, Crystal Structure Of Apo-ttha1159<>Chain C, Crystal Structure Of Apo-ttha1159<>Chain D, Crystal Structure Of Apo-ttha1159
TRINITY_DN10233_c0_g1_i1.p1	1PKL_A	31.983	469	303	4	96	559	23	480	6.51e-79	257	Chain A, The Structure Of Leishmania Pyruvate Kinase<>Chain B, The Structure Of Leishmania Pyruvate Kinase<>Chain C, The Structure Of Leishmania Pyruvate Kinase<>Chain D, The Structure Of Leishmania Pyruvate Kinase<>Chain E, The Structure Of Leishmania Pyruvate Kinase<>Chain F, The Structure Of Leishmania Pyruvate Kinase<>Chain H, The Structure Of Leishmania Pyruvate Kinase<>Chain G, The Structur…
TRINITY_DN102359_c0_g1_i1.p1	3GDF_A	75.622	201	49	0	1	201	67	267	1.3e-116	332	Chain A, Crystal Structure Of The Nadp-Dependent Mannitol Dehydrogenase From Cladosporium Herbarum.<>Chain B, Crystal Structure Of The Nadp-Dependent Mannitol Dehydrogenase From Cladosporium Herbarum.<>Chain C, Crystal Structure Of The Nadp-Dependent Mannitol Dehydrogenase From Cladosporium Herbarum.<>Chain D, Crystal Structure Of The Nadp-Dependent Mannitol Dehydrogenase From Cladosporium Herbar…
TRINITY_DN102391_c0_g1_i1.p1	2PQ6_A	56.604	477	200	5	2	475	7	479	0	573	Chain A, Crystal Structure Of Medicago Truncatula Ugt85h2- Insights Into The Structural Basis Of A Multifunctional (Iso) Flavonoid Glycosyltransferase
TRINITY_DN102396_c0_g2_i4.p1	1EFU_B	54.237	236	104	2	1	236	46	277	1.56e-76	233	Chain B, Elongation Factor Complex Ef-TuEF-Ts From Escherichia Coli<>Chain D, Elongation Factor Complex Ef-TuEF-Ts From Escherichia Coli<>Chain A, Complex Structure Of Viral Rna Polymerase<>Chain E, Complex Structure Of Viral Rna Polymerase<>Chain C, Elongation Factor Tu:ts Complex With A Bound Phosphate<>Chain D, Elongation Factor Tu:ts Complex With A Bound Phosphate<>Chain C, Elongation Factor …
TRINITY_DN102401_c0_g1_i10.p1	4JCW_A	30	60	41	1	154	213	29	87	7.79e-06	45.8	Chain A, Crystal Structure Of Clavibacter Michiganensis Expansin In Complex With Cellopentaose<>Chain B, Crystal Structure Of Clavibacter Michiganensis Expansin In Complex With Cellopentaose<>Chain A, Crystal Structure Of Apo-clavibacter Michiganensis Expansin
TRINITY_DN102401_c0_g1_i3.p1	4JCW_A	30	60	41	1	112	171	29	87	6.08e-06	45.8	Chain A, Crystal Structure Of Clavibacter Michiganensis Expansin In Complex With Cellopentaose<>Chain B, Crystal Structure Of Clavibacter Michiganensis Expansin In Complex With Cellopentaose<>Chain A, Crystal Structure Of Apo-clavibacter Michiganensis Expansin
TRINITY_DN102414_c1_g1_i1.p1	2IWH_A	49.826	287	140	2	19	305	7	289	3.66e-84	272	Chain A, Structure Of Yeast Elongation Factor 3 In Complex With Adpnp<>Chain B, Structure Of Yeast Elongation Factor 3 In Complex With Adpnp<>Chain A, Structure Of Yeast Elongation Factor 3<>Chain B, Structure Of Yeast Elongation Factor 3
TRINITY_DN102438_c0_g2_i1.p1	5BRT_A	38.901	473	266	12	9	473	41	498	1.88e-95	300	Chain A, Crystal Structure Of 2-hydroxybiphenyl 3-monooxygenase From Pseudomonas Azelaica With 2-hydroxybiphenyl In The Active Site<>Chain B, Crystal Structure Of 2-hydroxybiphenyl 3-monooxygenase From Pseudomonas Azelaica With 2-hydroxybiphenyl In The Active Site
TRINITY_DN102470_c0_g1_i2.p1	1LLU_A	39.359	343	201	5	5	342	2	342	2.22e-67	215	Chain A, The Ternary Complex Of Pseudomonas Aeruginosa Alcohol Dehydrogenase With Its Coenzyme And Weak Substrate<>Chain B, The Ternary Complex Of Pseudomonas Aeruginosa Alcohol Dehydrogenase With Its Coenzyme And Weak Substrate<>Chain C, The Ternary Complex Of Pseudomonas Aeruginosa Alcohol Dehydrogenase With Its Coenzyme And Weak Substrate<>Chain D, The Ternary Complex Of Pseudomonas Aeruginosa…
TRINITY_DN10247_c0_g1_i15.p1	1O4S_A	32.099	162	99	5	66	227	236	386	6.4e-16	76.3	Chain A, Crystal Structure Of Aspartate Aminotransferase (Tm1255) From Thermotoga Maritima At 1.90 A Resolution<>Chain B, Crystal Structure Of Aspartate Aminotransferase (Tm1255) From Thermotoga Maritima At 1.90 A Resolution
TRINITY_DN10247_c0_g1_i21.p1	5BJ3_A	27.366	391	262	9	7	389	4	380	3.97e-37	139	Chain A, Thermus Thermophilus Aspartate Aminotransferase Tetra Mutant 1<>Chain B, Thermus Thermophilus Aspartate Aminotransferase Tetra Mutant 1<>Chain C, Thermus Thermophilus Aspartate Aminotransferase Tetra Mutant 1<>Chain D, Thermus Thermophilus Aspartate Aminotransferase Tetra Mutant 1
TRINITY_DN10247_c0_g1_i27.p1	1GCK_A	27.704	379	254	8	16	389	17	380	3.79e-38	141	Chain A, Thermus Thermophilus Aspartate Aminotransferase Double Mutant 1 Complexed With Aspartate<>Chain B, Thermus Thermophilus Aspartate Aminotransferase Double Mutant 1 Complexed With Aspartate<>Chain A, Thermus Thermophilus Aspartate Aminotransferase Double Mutant 1<>Chain B, Thermus Thermophilus Aspartate Aminotransferase Double Mutant 1
TRINITY_DN102484_c0_g2_i1.p1	4CR2_P	43.532	487	227	7	22	504	1	443	3.22e-123	368	Chain P, Deep Classification Of A Large Cryo-em Dataset Defines The Conformational Landscape Of The 26s Proteasome<>Chain P, Deep Classification Of A Large Cryo-em Dataset Defines The Conformational Landscape Of The 26s Proteasome<>Chain P, Deep Classification Of A Large Cryo-em Dataset Defines The Conformational Landscape Of The 26s Proteasome<>Chain P, Structure Of The 26s Proteasome-ubp6 Compl…
TRINITY_DN102504_c0_g1_i1.p1	1RH9_A	59.871	309	119	3	3	311	70	373	2.49e-142	407	Chain A, Family Gh5 Endo-Beta-Mannanase From Lycopersicon Esculentum (Tomato)
TRINITY_DN102506_c0_g1_i1.p1	4MYT_A	27.624	362	175	11	1	359	412	689	1.52e-27	114	Chain A, Crystal Structure Of Elongation Factor G (efg)
TRINITY_DN102522_c0_g1_i5.p1	3ZS3_A	48.824	170	81	3	1	168	57	222	2.37e-48	158	Chain A, High Resolution Structure Of Mal D 2, The Thaumatin Like Food Allergen From Apple
TRINITY_DN102550_c0_g1_i1.p1	4KBF_A	40.212	378	204	9	104	476	5	365	4.81e-69	229	Chain A, Two Different Open Conformations Of The Helicase Core Of The Rna Helicase Hera<>Chain B, Two Different Open Conformations Of The Helicase Core Of The Rna Helicase Hera<>Chain A, Almost Closed Conformation Of The Helicase Core Of The Rna Helicase Hera<>Chain B, Almost Closed Conformation Of The Helicase Core Of The Rna Helicase Hera
TRINITY_DN102560_c0_g1_i4.p1	3DU7_A	79.091	440	61	1	1	440	31	439	0	731	Chain A, Tubulin-Colchicine-Phomopsin A: Stathmin-Like Domain Complex<>Chain C, Tubulin-Colchicine-Phomopsin A: Stathmin-Like Domain Complex<>Chain A, Tubulin-Colchicine-Soblidotin: Stathmin-Like Domain Complex<>Chain C, Tubulin-Colchicine-Soblidotin: Stathmin-Like Domain Complex
TRINITY_DN102568_c0_g1_i10.p1	2WVN_A	28.75	80	57	0	15	94	9	88	0.000109	43.9	Chain A, Structure Of The Het-S N-Terminal Domain
TRINITY_DN102575_c0_g1_i1.p1	3MD3_A	24.865	185	116	3	16	200	3	164	1.16e-19	82.8	Chain A, Crystal Structure Of The First Two Rrm Domains Of Yeast Poly Binding Protein (Pub1)
TRINITY_DN10257_c0_g2_i1.p1	2MNY_A	44.231	52	22	4	396	447	7	51	9.28e-07	47	Chain A, Nmr Structure Of Kdm5b Phd1 Finger<>Chain A, Nmr Structure Of Kdm5b Phd1 Finger In Complex With H3k4me0(1-10aa)
TRINITY_DN10258_c0_g1_i3.p1	3L1L_A	20.7	343	241	7	86	421	15	333	0.000145	45.1	Chain A, Structure Of Arg-bound Escherichia Coli Adic
TRINITY_DN1025_c0_g1_i1.p1	4D0L_B	67.136	213	67	2	7	218	8	218	3.69e-102	295	Chain B, Phosphatidylinositol 4-kinase Iii Beta-pik93 In A Complex With Rab11a-gtp Gammas<>Chain D, Phosphatidylinositol 4-kinase Iii Beta-pik93 In A Complex With Rab11a-gtp Gammas<>Chain F, Phosphatidylinositol 4-kinase Iii Beta-pik93 In A Complex With Rab11a-gtp Gammas<>Chain B, Phosphatidylinositol 4-kinase Iii Beta In A Complex With Rab11a-gtp- Gamma-s And The Rab-binding Domain Of Fip3<>Chai…
TRINITY_DN1025_c0_g2_i1.p1	4D0L_B	70.142	211	60	2	7	216	8	216	3.51e-104	300	Chain B, Phosphatidylinositol 4-kinase Iii Beta-pik93 In A Complex With Rab11a-gtp Gammas<>Chain D, Phosphatidylinositol 4-kinase Iii Beta-pik93 In A Complex With Rab11a-gtp Gammas<>Chain F, Phosphatidylinositol 4-kinase Iii Beta-pik93 In A Complex With Rab11a-gtp Gammas<>Chain B, Phosphatidylinositol 4-kinase Iii Beta In A Complex With Rab11a-gtp- Gamma-s And The Rab-binding Domain Of Fip3<>Chai…
TRINITY_DN102641_c0_g1_i1.p1	2B4Q_A	43.529	255	138	4	45	299	25	273	1.01e-64	205	Chain A, Pseudomonas Aeruginosa RhlgNADP ACTIVE-Site Complex<>Chain B, Pseudomonas Aeruginosa RhlgNADP ACTIVE-Site Complex
TRINITY_DN102646_c0_g1_i1.p1	4IIB_A	58.432	421	167	4	1	419	424	838	1.64e-170	504	Chain A, Crystal Structure Of Beta-glucosidase 1 From Aspergillus Aculeatus<>Chain B, Crystal Structure Of Beta-glucosidase 1 From Aspergillus Aculeatus<>Chain A, Crystal Structure Of Beta-glucosidase 1 From Aspergillus Aculeatus In Complex With Isofagomine<>Chain B, Crystal Structure Of Beta-glucosidase 1 From Aspergillus Aculeatus In Complex With Isofagomine<>Chain A, Crystal Structure Of Beta-…
TRINITY_DN10264_c0_g1_i11.p1	3II7_A	23.478	230	147	9	106	333	33	235	3.1e-06	49.3	Chain A, Crystal Structure Of The Kelch Domain Of Human Klhl7
TRINITY_DN10264_c0_g1_i13.p1	3SMT_A	24.249	433	289	13	72	488	72	481	4.55e-22	99.8	Chain A, Crystal Structure Of Human Set Domain-Containing Protein3
TRINITY_DN10265_c0_g1_i4.p1	3QM3_A	51.149	348	166	1	8	355	10	353	7.8e-135	389	Chain A, 1.85 Angstrom Resolution Crystal Structure Of Fructose-Bisphosphate Aldolase (Fba) From Campylobacter Jejuni<>Chain B, 1.85 Angstrom Resolution Crystal Structure Of Fructose-Bisphosphate Aldolase (Fba) From Campylobacter Jejuni<>Chain C, 1.85 Angstrom Resolution Crystal Structure Of Fructose-Bisphosphate Aldolase (Fba) From Campylobacter Jejuni<>Chain D, 1.85 Angstrom Resolution Crystal …
TRINITY_DN10265_c0_g2_i1.p1	3QM3_A	51.149	348	166	1	30	377	10	353	3.97e-136	393	Chain A, 1.85 Angstrom Resolution Crystal Structure Of Fructose-Bisphosphate Aldolase (Fba) From Campylobacter Jejuni<>Chain B, 1.85 Angstrom Resolution Crystal Structure Of Fructose-Bisphosphate Aldolase (Fba) From Campylobacter Jejuni<>Chain C, 1.85 Angstrom Resolution Crystal Structure Of Fructose-Bisphosphate Aldolase (Fba) From Campylobacter Jejuni<>Chain D, 1.85 Angstrom Resolution Crystal …
TRINITY_DN102661_c0_g1_i1.p1	2X3N_A	22.455	334	222	10	49	375	8	311	0.000225	43.9	Chain A, Crystal Structure Of Pqsl, A Probable Fad-Dependent Monooxygenase From Pseudomonas Aeruginosa
TRINITY_DN102741_c0_g1_i1.p1	4ZW9_A	35.78	109	66	3	144	249	86	193	0.000441	42	Chain A, Crystal Structure Of Human Glut3 Bound To D-glucose In The Outward- Occluded Conformation At 1.5 Angstrom<>Chain A, Crystal Structure Of Maltose-bound Human Glut3 In The Outward-occluded Conformation At 2.4 Angstrom<>Chain A, Crystal Structure Of Maltose-bound Human Glut3 In The Outward-open Conformation At 2.6 Angstrom<>Chain B, Crystal Structure Of Maltose-bound Human Glut3 In The Outw…
TRINITY_DN102741_c0_g1_i2.p1	4J05_A	27.273	176	101	7	1	153	94	265	9.54e-05	44.7	Chain A, Crystal Structure Of A Eukaryotic Phosphate Transporter<>Chain B, Crystal Structure Of A Eukaryotic Phosphate Transporter
TRINITY_DN10274_c0_g2_i1.p1	2CLQ_A	48.133	241	114	7	3	236	47	283	1.9e-61	205	Chain A, Structure Of Mitogen-Activated Protein Kinase Kinase Kinase 5<>Chain B, Structure Of Mitogen-Activated Protein Kinase Kinase Kinase 5
TRINITY_DN1027_c1_g1_i1.p1	1UT4_A	43.21	162	79	5	12	170	15	166	5.85e-35	123	Chain A, Structure Of The Conserved Domain Of Anac, A Member Of The Nac Family Of Transcription Factors<>Chain B, Structure Of The Conserved Domain Of Anac, A Member Of The Nac Family Of Transcription Factors<>Chain A, Structure Of The Conserved Domain Of Anac, A Member Of The Nac Family Of Transcription Factors<>Chain B, Structure Of The Conserved Domain Of Anac, A Member Of The Nac Family Of Tr…
TRINITY_DN10281_c0_g1_i12.p1	4FIP_A	30.447	358	192	12	587	916	143	471	1.76e-36	145	Chain A, Structure Of The Saga Ubp8(S144n)SGF11(1-72, Delta-Znf)SUS1SGF73 Dub Module<>Chain E, Structure Of The Saga Ubp8(S144n)SGF11(1-72, Delta-Znf)SUS1SGF73 Dub Module<>Chain A, Structure Of The Saga Ubp8(S144n)SGF11SUS1SGF73 DUB MODULE
TRINITY_DN10281_c0_g1_i18.p1	4FIP_A	31.832	333	191	11	587	888	143	470	4.29e-38	150	Chain A, Structure Of The Saga Ubp8(S144n)SGF11(1-72, Delta-Znf)SUS1SGF73 Dub Module<>Chain E, Structure Of The Saga Ubp8(S144n)SGF11(1-72, Delta-Znf)SUS1SGF73 Dub Module<>Chain A, Structure Of The Saga Ubp8(S144n)SGF11SUS1SGF73 DUB MODULE
TRINITY_DN10281_c0_g1_i9.p1	4FIP_A	32.036	334	191	11	27	329	143	471	3.19e-40	152	Chain A, Structure Of The Saga Ubp8(S144n)SGF11(1-72, Delta-Znf)SUS1SGF73 Dub Module<>Chain E, Structure Of The Saga Ubp8(S144n)SGF11(1-72, Delta-Znf)SUS1SGF73 Dub Module<>Chain A, Structure Of The Saga Ubp8(S144n)SGF11SUS1SGF73 DUB MODULE
TRINITY_DN10283_c0_g1_i5.p1	3VTE_A	53.565	519	225	5	26	532	1	515	0	543	Chain A, Crystal Structure Of Tetrahydrocannabinolic Acid Synthase From Cannabis Sativa
TRINITY_DN10283_c0_g1_i7.p1	3VTE_A	54.457	516	221	5	26	530	1	513	0	554	Chain A, Crystal Structure Of Tetrahydrocannabinolic Acid Synthase From Cannabis Sativa
TRINITY_DN10283_c0_g1_i8.p1	3VTE_A	51.163	516	235	5	27	528	1	513	1.21e-178	513	Chain A, Crystal Structure Of Tetrahydrocannabinolic Acid Synthase From Cannabis Sativa
TRINITY_DN10284_c0_g1_i2.p1	1IYM_A	63.043	46	17	0	133	178	5	50	6.9e-19	80.1	Chain A, Ring-H2 Finger Domain Of El5
TRINITY_DN10284_c0_g1_i6.p1	1IYM_A	63.043	46	17	0	133	178	5	50	7.45e-19	80.1	Chain A, Ring-H2 Finger Domain Of El5
TRINITY_DN10285_c0_g1_i16.p1	3MWY_W	42.063	126	69	2	1	126	590	711	1.05e-26	112	Chain W, Crystal Structure Of The Chromodomain-atpase Portion Of The Yeast Chd1 Chromatin Remodeler
TRINITY_DN102870_c0_g1_i5.p1	5C65_A	32.568	479	284	11	33	485	1	466	1.3e-59	203	Chain A, Structure Of The Human Glucose Transporter Glut3 / Slc2a3<>Chain B, Structure Of The Human Glucose Transporter Glut3 / Slc2a3
TRINITY_DN102872_c0_g2_i1.p1	3AMJ_B	26.549	226	156	5	16	234	163	385	3.68e-10	59.7	Chain B, The Crystal Structure Of The Heterodimer Of M16b Peptidase From Sphingomonas Sp. A1<>Chain D, The Crystal Structure Of The Heterodimer Of M16b Peptidase From Sphingomonas Sp. A1
TRINITY_DN102877_c0_g2_i1.p2	3IZB_D	69.484	213	65	0	2	214	48	260	8.57e-108	310	Chain D, Localization Of The Small Subunit Ribosomal Proteins Into A 6.1 A Cryo-Em Map Of Saccharomyces Cerevisiae Translating 80s Ribosome<>Chain E, The Structure Of The Eukaryotic Ribosome At 3.0 A Resolution. This Entry Contains Proteins Of The 40s Subunit, Ribosome A<>Chain E, The Structure Of The Eukaryotic Ribosome At 3.0 A Resolution. This Entry Contains Proteins Of The 40s Subunit, Riboso…
TRINITY_DN102896_c0_g1_i1.p1	1R30_A	78.656	253	54	0	1	253	64	316	1.5e-150	425	Chain A, The Crystal Structure Of Biotin Synthase, An S- Adenosylmethionine-dependent Radical Enzyme<>Chain B, The Crystal Structure Of Biotin Synthase, An S- Adenosylmethionine-dependent Radical Enzyme
TRINITY_DN1028_c0_g1_i16.p1	1YA0_A	27.027	444	221	19	11	430	79	443	1.49e-17	87.4	Chain A, Crystal Structure Of The N-Terminal Domain Of Human Smg7<>Chain B, Crystal Structure Of The N-Terminal Domain Of Human Smg7
TRINITY_DN10290_c0_g1_i1.p1	4F3T_A	40	80	48	0	196	275	28	107	1.19e-13	71.2	Chain A, Human Argonaute-2 - Mir-20a Complex
TRINITY_DN10290_c0_g2_i1.p1	4KXT_A	38.636	88	54	0	231	318	19	106	5.36e-15	76.3	Chain A, Structure Of Human Argonaute1 In Complex With Guide Rna
TRINITY_DN102948_c0_g1_i1.p1	4IVF_A	43.694	222	119	3	1	217	1	221	3.79e-60	190	Chain A, Crystal Structure Of Glutathione Transferase Homolog From Lodderomyces Elongisporus, Target Efi-501753, With Two Gsh Per Subunit<>Chain B, Crystal Structure Of Glutathione Transferase Homolog From Lodderomyces Elongisporus, Target Efi-501753, With Two Gsh Per Subunit<>Chain C, Crystal Structure Of Glutathione Transferase Homolog From Lodderomyces Elongisporus, Target Efi-501753, With Two…
TRINITY_DN102956_c0_g1_i1.p1	3W9I_A	26.794	418	273	11	3	398	192	598	4.82e-31	126	Chain A, Structural Basis For The Inhibition Of Bacterial Multidrug Exporters<>Chain B, Structural Basis For The Inhibition Of Bacterial Multidrug Exporters<>Chain C, Structural Basis For The Inhibition Of Bacterial Multidrug Exporters<>Chain D, Structural Basis For The Inhibition Of Bacterial Multidrug Exporters<>Chain E, Structural Basis For The Inhibition Of Bacterial Multidrug Exporters<>Chai…
TRINITY_DN10295_c1_g1_i4.p1	4L3W_A	34.463	177	94	7	397	570	88	245	1.3e-16	81.3	Chain A, Crystal Structure Of Lipase From Rhizopus Microsporus Var. Chinensis
TRINITY_DN10295_c1_g1_i9.p2	4V29_A	42.857	56	31	1	137	192	18	72	4.64e-07	48.5	Chain A, The Crystal Structure Of Arabidopsis Thaliana Car4 In Complex With Two Calcium Ions<>Chain B, The Crystal Structure Of Arabidopsis Thaliana Car4 In Complex With Two Calcium Ions
TRINITY_DN102963_c0_g1_i2.p2	2YLZ_A	37.915	211	130	1	8	217	329	539	8.03e-49	167	Chain A, Snapshots Of Enzymatic Baeyer-Villiger Catalysis: Oxygen Activation And Intermediate Stabilization: Met446gly Mutant
TRINITY_DN102981_c0_g1_i1.p1	4LDS_A	25.349	430	253	19	37	448	50	429	1.94e-08	56.6	Chain A, The Inward-facing Structure Of The Glucose Transporter From Staphylococcus Epidermidis<>Chain B, The Inward-facing Structure Of The Glucose Transporter From Staphylococcus Epidermidis
TRINITY_DN102982_c0_g1_i1.p1	4C9G_A	30.081	246	150	7	6	243	75	306	1.1e-22	94.7	Chain A, Structure Of Yeast Mitochondrial Adp/atp Carrier Isoform 2 Inhibited By Carboxyatractyloside (c2221 Crystal Form)<>Chain A, Structure Of Yeast Mitochondrial Adp/atp Carrier Isoform 2 Inhibited By Carboxyatractyloside (p212121 Crystal Form)<>Chain B, Structure Of Yeast Mitochondrial Adp/atp Carrier Isoform 2 Inhibited By Carboxyatractyloside (p212121 Crystal Form)
TRINITY_DN102997_c0_g1_i1.p1	2N2H_B	31.532	111	70	2	201	305	4	114	8.09e-16	73.2	Chain B, Solution Structure Of Sds3 In Complex With Sin3a
TRINITY_DN102_c0_g1_i13.p1	2AMH_A	30.374	214	125	4	11	219	12	206	2.07e-19	83.2	Chain A, Crystal Structure Of Maf-Like Protein Tbru21784aaa From T.Brucei
TRINITY_DN102_c0_g1_i7.p1	2AMH_A	30.252	119	79	2	2	119	59	174	1.88e-09	55.1	Chain A, Crystal Structure Of Maf-Like Protein Tbru21784aaa From T.Brucei
TRINITY_DN103001_c0_g1_i1.p1	1NZE_A	73.504	117	30	1	98	213	20	136	5.28e-56	175	Chain A, Crystal Structure Of Psbq Polypeptide Of Photosystem Ii From Higher Plants<>Chain A, Crystal Structure Of Psbq Protein Of Photosystem Ii From Higher Plants<>Chain A, Solution Structure Of Psbq From Spinacia Oleracea
TRINITY_DN103001_c0_g1_i2.p1	1NZE_A	73.077	130	34	1	98	226	20	149	2.9e-62	191	Chain A, Crystal Structure Of Psbq Polypeptide Of Photosystem Ii From Higher Plants<>Chain A, Crystal Structure Of Psbq Protein Of Photosystem Ii From Higher Plants<>Chain A, Solution Structure Of Psbq From Spinacia Oleracea
TRINITY_DN103041_c0_g1_i4.p1	2QFV_A	68.421	228	72	0	2	229	163	390	1.74e-111	326	Chain A, Crystal Structure Of Saccharomyces Cerevesiae Mitochondrial Nadp(+)-Dependent Isocitrate Dehydrogenase In Complex With Nadp(+)<>Chain B, Crystal Structure Of Saccharomyces Cerevesiae Mitochondrial Nadp(+)-Dependent Isocitrate Dehydrogenase In Complex With Nadp(+)<>Chain C, Crystal Structure Of Saccharomyces Cerevesiae Mitochondrial Nadp(+)-Dependent Isocitrate Dehydrogenase In Complex Wi…
TRINITY_DN10304_c0_g1_i8.p1	2YHN_A	26.984	63	42	1	404	466	8	66	1e-05	43.9	Chain A, The Idol-Ube2d Complex Mediates Sterol-Dependent Degradation Of The Ldl Receptor<>Chain B, The Idol-Ube2d Complex Mediates Sterol-Dependent Degradation Of The Ldl Receptor<>Chain A, The Idol-Ube2d Complex Mediates Sterol-Dependent Degradation Of The Ldl Receptor<>Chain C, The Idol-Ube2d Complex Mediates Sterol-Dependent Degradation Of The Ldl Receptor<>Chain E, The Idol-Ube2d Complex Med…
TRINITY_DN103098_c0_g1_i1.p1	3R44_A	31.746	504	328	11	36	536	21	511	7.59e-68	228	Chain A, Mycobacterium Tuberculosis Fatty Acyl Coa Synthetase
TRINITY_DN10309_c0_g1_i3.p1	2XB3_A	37.013	154	86	5	98	241	13	165	1.19e-29	109	Chain A, The Structure Of Cyanobacterial Psbp
TRINITY_DN10312_c0_g1_i3.p1	5A2N_A	27.072	543	301	14	25	485	55	584	2.31e-35	139	Chain A, Crystal Structure Of The Nitrate Transporter Nrt1.1 From Arabidopsis Thaliana.<>Chain B, Crystal Structure Of The Nitrate Transporter Nrt1.1 From Arabidopsis Thaliana.<>Chain A, Crystal Structure Of The Nitrate Transporter Nrt1.1 From Arabidopsis Thaliana In Complex With Nitrate.<>Chain B, Crystal Structure Of The Nitrate Transporter Nrt1.1 From Arabidopsis Thaliana In Complex With Nitra…
TRINITY_DN10312_c0_g1_i6.p1	5A2N_A	28.962	549	345	12	25	547	55	584	3.66e-47	174	Chain A, Crystal Structure Of The Nitrate Transporter Nrt1.1 From Arabidopsis Thaliana.<>Chain B, Crystal Structure Of The Nitrate Transporter Nrt1.1 From Arabidopsis Thaliana.<>Chain A, Crystal Structure Of The Nitrate Transporter Nrt1.1 From Arabidopsis Thaliana In Complex With Nitrate.<>Chain B, Crystal Structure Of The Nitrate Transporter Nrt1.1 From Arabidopsis Thaliana In Complex With Nitra…
TRINITY_DN103135_c0_g1_i3.p1	3H0G_A	27.32	582	349	22	99	650	346	883	1.4e-49	193	Chain A, Rna Polymerase Ii From Schizosaccharomyces Pombe<>Chain M, Rna Polymerase Ii From Schizosaccharomyces Pombe
TRINITY_DN10314_c0_g1_i1.p1	3H1D_A	35.222	406	243	10	628	1028	15	405	9.45e-61	213	Chain A, Structure Of The Huwe1 Hect Domain
TRINITY_DN103180_c0_g1_i1.p1	5A1U_G	38.164	207	108	4	1	205	415	603	2.44e-40	146	Chain G, The Structure Of The Copi Coat Triad<>Chain G, The Structure Of The Copi Coat Linkage I<>Chain O, The Structure Of The Copi Coat Linkage I<>Chain X, The Structure Of The Copi Coat Linkage I<>Chain G, The Structure Of The Copi Coat Linkage Ii<>Chain G, The Structure Of The Copi Coat Linkage Iii<>Chain O, The Structure Of The Copi Coat Linkage Iii<>Chain G, The Structure Of The Copi Coat L…
TRINITY_DN10318_c0_g1_i1.p1	3Q8G_A	30.364	247	147	8	31	254	34	278	1.07e-23	97.8	Chain A, Resurrection Of A Functional Phosphatidylinositol Transfer Protein From A Pseudo-sec14 Scaffold By Directed Evolution
TRINITY_DN103191_c0_g1_i1.p1	3TXM_A	48.718	312	157	3	30	339	1	311	1.49e-101	304	Chain A, Crystal Structure Of Rpn6 From Drosophila Melanogaster, Gd(3+) Complex<>Chain A, Crystal Structure Of Rpn6 From Drosophila Melanogaster, Native Data
TRINITY_DN103197_c0_g2_i1.p1	3KDS_E	44.351	239	123	4	1	233	176	410	3.33e-63	204	Chain E, Apo-ftsh Crystal Structure<>Chain F, Apo-ftsh Crystal Structure<>Chain G, Apo-ftsh Crystal Structure
TRINITY_DN10319_c0_g1_i13.p1	4TQ5_A	26.027	219	135	8	121	329	18	219	2.69e-05	46.2	Chain A, Structure Of A Ubia Homolog From Archaeoglobus Fulgidus
TRINITY_DN103207_c0_g1_i1.p1	2QKW_B	28.082	146	86	6	78	213	17	153	4.19e-07	49.7	Chain B, Structural Basis For Activation Of Plant Immunity By Bacterial Effector Protein Avrpto
TRINITY_DN10320_c0_g1_i12.p1	4U06_A	27.157	313	175	11	27	336	13	275	4.23e-19	87	Chain A, Structure Of Leptospira Interrogans Lrr Protein Lic10831
TRINITY_DN10320_c0_g1_i7.p1	4U06_A	32.338	201	132	4	246	445	78	275	4.78e-18	85.5	Chain A, Structure Of Leptospira Interrogans Lrr Protein Lic10831
TRINITY_DN10321_c0_g1_i5.p1	3VV9_A	27.011	174	102	4	131	300	117	269	1.06e-05	47	Chain A, Crystal Structure Of Cyanide-insensitive Alternative Oxidase From Trypanosoma Brucei<>Chain B, Crystal Structure Of Cyanide-insensitive Alternative Oxidase From Trypanosoma Brucei<>Chain C, Crystal Structure Of Cyanide-insensitive Alternative Oxidase From Trypanosoma Brucei<>Chain D, Crystal Structure Of Cyanide-insensitive Alternative Oxidase From Trypanosoma Brucei<>Chain A, Crystal St…
TRINITY_DN103258_c0_g1_i1.p1	1K49_A	57.604	217	90	1	9	223	10	226	5.4e-92	270	Chain A, Crystal Structure Of 3,4-Dihydroxy-2-Butanone 4-Phosphate Synthase (Cation Free Form)<>Chain A, Crystal Structure Of 3,4-Dihydroxy-2-Butanone 4-Phosphate Synthase In Complex With Two Magnesium Ions<>Chain A, Crystal Structure Of 3,4-Dihydroxy-2-Butanone 4-Phosphate Synthase In Complex With Two Manganese Ions<>Chain A, Crystal Structure Of 3,4-Dihydroxy-2-Butanone 4-Phosphate Synthase In …
TRINITY_DN103283_c0_g2_i1.p1	3FK2_A	27.647	170	113	3	129	291	46	212	1.48e-17	81.6	Chain A, Crystal Structure Of The Rhogap Domain Of Human Glucocorticoid Receptor Dna-Binding Factor 1<>Chain B, Crystal Structure Of The Rhogap Domain Of Human Glucocorticoid Receptor Dna-Binding Factor 1<>Chain C, Crystal Structure Of The Rhogap Domain Of Human Glucocorticoid Receptor Dna-Binding Factor 1<>Chain D, Crystal Structure Of The Rhogap Domain Of Human Glucocorticoid Receptor Dna-Bindi…
TRINITY_DN103283_c0_g3_i1.p1	3IIR_A	36.923	195	99	8	27	209	1	183	5.12e-29	107	Chain A, Crystal Structure Of Miraculin Like Protein From Seeds Of Mu Koenigii<>Chain B, Crystal Structure Of Miraculin Like Protein From Seeds Of Mu Koenigii<>Chain A, Crystal Structure Of Murraya Koenigii Miraculin-like Protein At 2.2 A Resolution At Ph 7.0<>Chain A, Crystal Structure Of Murraya Koenigii Miraculin-like Protein At 2.2 A Resolution At Ph 4.6
TRINITY_DN10328_c0_g1_i1.p1	4MVF_A	38.053	452	273	4	66	514	49	496	1.3e-106	329	Chain A, Crystal Structure Of Plasmodium Falciparum Cdpk2 Complexed With Inhibitor Staurosporine
TRINITY_DN103294_c1_g1_i1.p1	1NI3_A	62.5	216	79	2	1	215	176	390	2.51e-89	268	Chain A, Structure Of The Schizosaccharomyces Pombe Ychf Gtpase
TRINITY_DN1032_c0_g1_i14.p1	4L68_A	49.245	331	159	3	279	607	5	328	7.95e-107	326	Chain A, Structure Of The Psedudokinase Domain Of Bir2, An Immune Regulator Of The Rlk/pelle Family<>Chain B, Structure Of The Psedudokinase Domain Of Bir2, An Immune Regulator Of The Rlk/pelle Family
TRINITY_DN1032_c0_g1_i19.p1	4L68_A	48.632	329	160	3	270	596	5	326	4.25e-105	322	Chain A, Structure Of The Psedudokinase Domain Of Bir2, An Immune Regulator Of The Rlk/pelle Family<>Chain B, Structure Of The Psedudokinase Domain Of Bir2, An Immune Regulator Of The Rlk/pelle Family
TRINITY_DN10331_c0_g1_i5.p1	1U9C_A	39.048	210	112	4	4	213	28	221	5.47e-42	142	Chain A, Crystallographic Structure Of Apc35852
TRINITY_DN10332_c0_g1_i9.p1	4RZP_A	28.671	143	93	5	66	203	43	181	1.78e-05	44.7	Chain A, Crystal Structure Of Engineered Protein. Northeast Structural Genomics Consortium (nesg) Target Or366.<>Chain B, Crystal Structure Of Engineered Protein. Northeast Structural Genomics Consortium (nesg) Target Or366.
TRINITY_DN10334_c0_g1_i2.p1	4KF2_A	29.223	373	236	12	183	546	71	424	2.32e-44	164	Chain A, Structure Of The P4509 Bm3 A82f F87v Heme Domain<>Chain B, Structure Of The P4509 Bm3 A82f F87v Heme Domain
TRINITY_DN10334_c1_g1_i3.p1	4GCO_A	38.235	102	61	1	69	168	1	102	5.14e-15	72	Chain A, Central Domain Of Stress-Induced Protein-1 (Sti-1) From C.Elegans
TRINITY_DN103373_c0_g1_i3.p1	3U1U_A	27.368	95	67	2	149	243	14	106	0.000137	41.2	Chain A, Crystal Structure Of Rna Polymerase-Associated Protein Rtf1 Homolog Plus-3 Domain<>Chain B, Crystal Structure Of Rna Polymerase-Associated Protein Rtf1 Homolog Plus-3 Domain
TRINITY_DN10338_c0_g1_i10.p1	2XL2_A	31.987	297	186	6	14	299	41	332	8.07e-50	168	Chain A, Wdr5 In Complex With An Rbbp5 Peptide Recruited To Novel Site<>Chain B, Wdr5 In Complex With An Rbbp5 Peptide Recruited To Novel Site<>Chain A, Wdr5 In Complex With An Rbbp5 Peptide And Histone H3 Peptide<>Chain B, Wdr5 In Complex With An Rbbp5 Peptide And Histone H3 Peptide
TRINITY_DN103391_c0_g1_i2.p1	2ECT_A	57.692	52	22	0	233	284	8	59	6.75e-17	75.1	Chain A, Solution Structure Of The Zinc Finger, C3hc4 Type (Ring Finger) Domain Of Ring Finger Protein 126
TRINITY_DN103412_c0_g3_i1.p1	1J09_A	53.815	249	106	2	9	255	4	245	9.07e-87	266	Chain A, Crystal Structure Of Thermus Thermophilus Glutamyl-Trna Synthetase Complexed With Atp And Glu<>Chain A, Crystal Structure Of Thermus Thermophilus Glutamyl-Trna Synthetase Complexed With Atp.<>Chain A, Crystal Structure Of Thermus Thermophilus Glutamyl-Trna Synthetase Complexed With Trna(Glu) And Atp.<>Chain B, Crystal Structure Of Thermus Thermophilus Glutamyl-Trna Synthetase Complexed W…
TRINITY_DN10341_c0_g1_i6.p1	3IBG_A	71.856	334	92	2	29	362	9	340	5.23e-166	467	Chain A, Crystal Structure Of Aspergillus Fumigatus Get3 With Bound Adp<>Chain B, Crystal Structure Of Aspergillus Fumigatus Get3 With Bound Adp<>Chain C, Crystal Structure Of Aspergillus Fumigatus Get3 With Bound Adp<>Chain D, Crystal Structure Of Aspergillus Fumigatus Get3 With Bound Adp<>Chain E, Crystal Structure Of Aspergillus Fumigatus Get3 With Bound Adp<>Chain F, Crystal Structure Of Aspe…
TRINITY_DN103443_c0_g1_i1.p1	1JEZ_A	53.053	262	119	3	2	262	64	322	5.69e-92	274	Chain A, The Structure Of Xylose Reductase, A Dimeric Aldo-Keto Reductase From Candida Tenuis<>Chain B, The Structure Of Xylose Reductase, A Dimeric Aldo-Keto Reductase From Candida Tenuis<>Chain A, Crystal Structure Of Dimeric Xylose Reductase In Complex With Nadp(H)<>Chain B, Crystal Structure Of Dimeric Xylose Reductase In Complex With Nadp(H)<>Chain C, Crystal Structure Of Dimeric Xylose Redu…
TRINITY_DN103463_c0_g1_i1.p1	1NPE_B	100	164	0	0	436	599	1	164	2.7e-112	348	Chain B, Crystal Structure Of Nidogen/laminin Complex
TRINITY_DN10346_c0_g1_i15.p1	3JV1_A	25.907	193	112	6	68	249	9	181	5.01e-10	57.4	Chain A, Crystal Structure Of The Trypanosoma Brucei P22 Protein
TRINITY_DN10346_c0_g1_i21.p1	3JV1_A	25.806	186	115	5	62	237	9	181	8.86e-10	56.6	Chain A, Crystal Structure Of The Trypanosoma Brucei P22 Protein
TRINITY_DN10346_c0_g1_i28.p1	3JV1_A	25	192	115	5	62	243	9	181	1.14e-10	59.3	Chain A, Crystal Structure Of The Trypanosoma Brucei P22 Protein
TRINITY_DN10347_c0_g1_i9.p1	5A10_A	26.966	267	170	12	58	309	17	273	3.99e-12	68.2	Chain A, The Crystal Structure Of Ta-tfp, A Thiocyanate-forming Protein Involved In Glucosinolate Breakdown (space Group C2)<>Chain A, The Crystal Structure Of Ta-tfp, A Thiocyanate-forming Protein Involved In Glucosinolate Breakdown (space Group P21)<>Chain B, The Crystal Structure Of Ta-tfp, A Thiocyanate-forming Protein Involved In Glucosinolate Breakdown (space Group P21)
TRINITY_DN10348_c0_g1_i1.p1	2K8D_A	49.231	130	61	4	123	249	21	148	2.41e-37	129	Chain A, Solution Structure Of A Zinc-Binding Methionine Sulfoxide Reductase
TRINITY_DN1034_c0_g1_i1.p1	2OOE_A	20.072	558	335	16	9	525	6	493	2.92e-12	70.1	Chain A, Crystal Structure Of Hat Domain Of Murine Cstf-77
TRINITY_DN1034_c0_g1_i2.p1	2OOE_A	27.907	129	85	3	159	283	6	130	3.65e-11	65.5	Chain A, Crystal Structure Of Hat Domain Of Murine Cstf-77
TRINITY_DN10353_c0_g1_i1.p1	3TL8_A	42.5	160	88	3	2	158	162	320	1.98e-31	118	Chain A, The Avrptob-Bak1 Complex Reveals Two Structurally Similar Kinaseinteracting Domains In A Single Type Iii Effector<>Chain D, The Avrptob-Bak1 Complex Reveals Two Structurally Similar Kinaseinteracting Domains In A Single Type Iii Effector<>Chain G, The Avrptob-Bak1 Complex Reveals Two Structurally Similar Kinaseinteracting Domains In A Single Type Iii Effector<>Chain H, The Avrptob-Bak1 C…
TRINITY_DN103540_c0_g1_i2.p1	3UOG_A	37.278	338	180	14	23	348	45	362	2.89e-45	159	Chain A, Crystal Structure Of Putative Alcohol Dehydrogenase From Sinorhizobium Meliloti 1021<>Chain B, Crystal Structure Of Putative Alcohol Dehydrogenase From Sinorhizobium Meliloti 1021
TRINITY_DN103547_c0_g3_i1.p1	1DL2_A	46.801	297	131	6	12	291	41	327	7.87e-82	256	Chain A, Crystal Structure Of Class I Alpha-1,2-Mannosidase From Saccharomyces Cerevisiae At 1.54 Angstrom Resolution
TRINITY_DN103552_c0_g1_i1.p1	2VKN_A	59.322	59	24	0	268	326	4	62	9.88e-16	71.2	Chain A, Yeast Sho1 Sh3 Domain Complexed With A Peptide From Pbs2
TRINITY_DN103557_c0_g1_i1.p1	3P9D_H	55.594	581	230	8	10	575	1	568	0	646	Chain H, The Crystal Structure Of Yeast Cct Reveals Intrinsic Asymmetry Of Eukaryotic Cytosolic Chaperonins<>Chain P, The Crystal Structure Of Yeast Cct Reveals Intrinsic Asymmetry Of Eukaryotic Cytosolic Chaperonins<>Chain h, The Crystal Structure Of Yeast Cct Reveals Intrinsic Asymmetry Of Eukaryotic Cytosolic Chaperonins<>Chain p, The Crystal Structure Of Yeast Cct Reveals Intrinsic Asymmetry …
TRINITY_DN103572_c0_g1_i2.p1	3J94_A	40.878	296	166	5	1	291	431	722	1.92e-63	213	Chain A, Structure Of Atp-bound N-ethylmaleimide Sensitive Factor Determined By Single Particle Cryoelectron Microscopy<>Chain B, Structure Of Atp-bound N-ethylmaleimide Sensitive Factor Determined By Single Particle Cryoelectron Microscopy<>Chain C, Structure Of Atp-bound N-ethylmaleimide Sensitive Factor Determined By Single Particle Cryoelectron Microscopy<>Chain D, Structure Of Atp-bound N-et…
TRINITY_DN1035_c1_g1_i1.p1	3ULX_A	49.689	161	74	2	2	157	11	169	1.98e-48	162	Chain A, Crystal Structural Of The Conserved Domain Of Rice Stress-Responsive Nac1
TRINITY_DN1035_c1_g1_i11.p1	3ULX_A	48.447	161	76	2	2	157	11	169	2.18e-48	161	Chain A, Crystal Structural Of The Conserved Domain Of Rice Stress-Responsive Nac1
TRINITY_DN103603_c0_g1_i1.p1	3TJ1_A	27.044	159	85	5	6	164	522	649	4.39e-07	50.8	Chain A, Crystal Structure Of Rna Polymerase I Transcription Initiation Factor Rrn3<>Chain B, Crystal Structure Of Rna Polymerase I Transcription Initiation Factor Rrn3
TRINITY_DN103616_c0_g1_i2.p1	2MJN_A	36.25	160	87	2	3	162	41	185	7.38e-28	103	Chain A, Structure, Dynamics And Rna Binding Of The Multi-domain Splicing Factor Tia-1
TRINITY_DN103619_c0_g1_i1.p1	4H4C_A	46.364	220	114	3	1	217	99	317	2.45e-60	192	Chain A, Isph In Complex With (e)-4-fluoro-3-methylbut-2-enyl Diphosphate<>Chain B, Isph In Complex With (e)-4-fluoro-3-methylbut-2-enyl Diphosphate<>Chain A, Isph In Complex With (e)-4-amino-3-methylbut-2-enyl Diphosphate<>Chain B, Isph In Complex With (e)-4-amino-3-methylbut-2-enyl Diphosphate<>Chain A, Isph In Complex With (e)-4-mercapto-3-methylbut-2-enyl Diphosphate<>Chain B, Isph In Complex…
TRINITY_DN10362_c0_g1_i1.p1	3WXW_A	45.07	213	110	3	180	389	78	286	1.82e-44	155	Chain A, Crystal Structure Of The Human Adiponectin Receptor 2
TRINITY_DN10362_c0_g1_i17.p1	3WXW_A	31.868	91	55	3	32	121	2	86	1.41e-07	50.8	Chain A, Crystal Structure Of The Human Adiponectin Receptor 2
TRINITY_DN10362_c0_g1_i6.p1	3WXW_A	31.868	91	55	3	32	121	2	86	4.92e-07	49.7	Chain A, Crystal Structure Of The Human Adiponectin Receptor 2
TRINITY_DN103674_c0_g2_i1.p1	4LDS_A	31.494	308	181	8	84	388	40	320	1.4e-35	135	Chain A, The Inward-facing Structure Of The Glucose Transporter From Staphylococcus Epidermidis<>Chain B, The Inward-facing Structure Of The Glucose Transporter From Staphylococcus Epidermidis
TRINITY_DN10367_c0_g1_i13.p1	1GCC_A	65.116	43	14	1	181	222	3	45	7.47e-15	69.3	Chain A, Solution Nmr Structure Of The Complex Of Gcc-Box Binding Domain Of Aterf1 And Gcc-Box Dna, Minimized Average Structure
TRINITY_DN10367_c0_g1_i7.p1	1GCC_A	65.116	43	14	1	118	159	3	45	5.64e-15	69.3	Chain A, Solution Nmr Structure Of The Complex Of Gcc-Box Binding Domain Of Aterf1 And Gcc-Box Dna, Minimized Average Structure
TRINITY_DN10368_c0_g2_i4.p1	1UDW_A	36.719	128	79	2	35	161	84	210	4.73e-16	78.6	Chain A, Crystal Structure Of Human Uridine-cytidine Kinase 2 Complexed With A Feedback-inhibitor, Ctp<>Chain B, Crystal Structure Of Human Uridine-cytidine Kinase 2 Complexed With A Feedback-inhibitor, Ctp<>Chain A, Crystal Structure Of Human Uridine-Cytidine Kinase 2 Complexed With A Feedback-Inhibitor, Utp<>Chain B, Crystal Structure Of Human Uridine-Cytidine Kinase 2 Complexed With A Feedback…
TRINITY_DN10372_c0_g1_i13.p1	4EF7_A	63.548	310	113	0	110	419	3	312	6.47e-146	419	Chain A, Udp-Xylose Synthase<>Chain B, Udp-Xylose Synthase<>Chain A, Crystal Structure Of Human Udp-Xylose Synthase.<>Chain B, Crystal Structure Of Human Udp-Xylose Synthase.
TRINITY_DN103737_c0_g1_i2.p1	1G6Q_1	56.031	257	104	3	1	250	70	324	4.9e-99	292	Chain 1, Crystal Structure Of Yeast Arginine Methyltransferase, Hmt1<>Chain 2, Crystal Structure Of Yeast Arginine Methyltransferase, Hmt1<>Chain 3, Crystal Structure Of Yeast Arginine Methyltransferase, Hmt1<>Chain 4, Crystal Structure Of Yeast Arginine Methyltransferase, Hmt1<>Chain 5, Crystal Structure Of Yeast Arginine Methyltransferase, Hmt1<>Chain 6, Crystal Structure Of Yeast Arginine Meth…
TRINITY_DN10373_c0_g2_i10.p1	4LSA_A	33.245	376	215	5	65	407	372	744	1.37e-43	166	Chain A, Crystal Structure Of Bri1 Sud1 (gly643glu) Bound To Brassinolide<>Chain A, Plant Steroid Receptor Ectodomain Bound To Brassinolide And Serk1 Co- Receptor Ectodomain<>Chain B, Plant Steroid Receptor Ectodomain Bound To Brassinolide And Serk1 Co- Receptor Ectodomain
TRINITY_DN10373_c0_g2_i11.p1	4LSA_A	49.533	107	54	0	18	124	638	744	4.89e-25	102	Chain A, Crystal Structure Of Bri1 Sud1 (gly643glu) Bound To Brassinolide<>Chain A, Plant Steroid Receptor Ectodomain Bound To Brassinolide And Serk1 Co- Receptor Ectodomain<>Chain B, Plant Steroid Receptor Ectodomain Bound To Brassinolide And Serk1 Co- Receptor Ectodomain
TRINITY_DN10373_c0_g2_i7.p1	4J0M_A	34.021	388	218	9	60	413	351	734	3.63e-46	172	Chain A, Crystal Structure Of Brl1 (lrr) In Complex With Brassinolide<>Chain B, Crystal Structure Of Brl1 (lrr) In Complex With Brassinolide
TRINITY_DN10376_c0_g1_i1.p1	4BV8_A	33.025	324	191	11	51	367	25	329	2.77e-39	142	Chain A, Crystal Structure Of The Apo Form Of Mouse Mu-crystallin.<>Chain B, Crystal Structure Of The Apo Form Of Mouse Mu-crystallin.<>Chain A, Crystal Structure Of The Nadph Form Of Mouse Mu-crystallin.<>Chain B, Crystal Structure Of The Nadph Form Of Mouse Mu-crystallin.<>Chain A, Crystal Structure Of The Nadph-t3 Form Of Mouse Mu-crystallin.<>Chain B, Crystal Structure Of The Nadph-t3 Form Of…
TRINITY_DN103778_c0_g1_i1.p2	4DUP_A	41.369	336	188	4	77	412	25	351	1.79e-72	231	Chain A, Crystal Structure Of A Quinone Oxidoreductase From Rhizobium Etli Cfn 42<>Chain B, Crystal Structure Of A Quinone Oxidoreductase From Rhizobium Etli Cfn 42
TRINITY_DN1037_c0_g1_i26.p1	2P1M_B	49.567	577	272	6	71	636	11	579	0	533	Chain B, Tir1-ask1 Complex Structure<>Chain B, Mechanism Of Auxin Perception By The Tir1 Ubiqutin Ligase<>Chain E, Mechanism Of Auxin Perception By The Tir1 Ubiqutin Ligase<>Chain B, Mechanism Of Auxin Perception By The Tir1 Ubiquitin Ligase<>Chain B, Mechanism Of Auxin Perception By The Tir1 Ubiquitin Ligase<>Chain B, Mechanism Of Auxin Perception By The Tir1 Ubiquitin Ligase<>Chain B, Small Mol…
TRINITY_DN1037_c0_g1_i3.p2	2P1M_B	49.495	198	96	1	29	222	383	580	1.21e-51	176	Chain B, Tir1-ask1 Complex Structure<>Chain B, Mechanism Of Auxin Perception By The Tir1 Ubiqutin Ligase<>Chain E, Mechanism Of Auxin Perception By The Tir1 Ubiqutin Ligase<>Chain B, Mechanism Of Auxin Perception By The Tir1 Ubiquitin Ligase<>Chain B, Mechanism Of Auxin Perception By The Tir1 Ubiquitin Ligase<>Chain B, Mechanism Of Auxin Perception By The Tir1 Ubiquitin Ligase<>Chain B, Small Mol…
TRINITY_DN103806_c0_g2_i1.p1	2DHR_A	38.265	196	108	4	5	191	277	468	4.32e-40	144	Chain A, Whole Cytosolic Region Of Atp-Dependent Metalloprotease Ftsh (G399l)<>Chain B, Whole Cytosolic Region Of Atp-Dependent Metalloprotease Ftsh (G399l)<>Chain C, Whole Cytosolic Region Of Atp-Dependent Metalloprotease Ftsh (G399l)<>Chain D, Whole Cytosolic Region Of Atp-Dependent Metalloprotease Ftsh (G399l)<>Chain E, Whole Cytosolic Region Of Atp-Dependent Metalloprotease Ftsh (G399l)<>Chai…
TRINITY_DN10380_c0_g1_i1.p1	4MNA_A	35.961	203	122	3	36	236	6	202	7.11e-28	111	Chain A, Crystal Structure Of The Free Fls2 Ectodomains
TRINITY_DN10381_c0_g1_i1.p1	4XAE_A	25.079	315	205	13	4	303	69	367	5.44e-09	57	Chain A, Structure Of Feruloyl-coa 6-hydroxylase (f6h) From Arabidopsis Thaliana<>Chain B, Structure Of Feruloyl-coa 6-hydroxylase (f6h) From Arabidopsis Thaliana
TRINITY_DN10382_c0_g1_i5.p1	3TL8_A	39.216	306	164	9	69	366	24	315	2.32e-59	197	Chain A, The Avrptob-Bak1 Complex Reveals Two Structurally Similar Kinaseinteracting Domains In A Single Type Iii Effector<>Chain D, The Avrptob-Bak1 Complex Reveals Two Structurally Similar Kinaseinteracting Domains In A Single Type Iii Effector<>Chain G, The Avrptob-Bak1 Complex Reveals Two Structurally Similar Kinaseinteracting Domains In A Single Type Iii Effector<>Chain H, The Avrptob-Bak1 C…
TRINITY_DN103850_c0_g1_i1.p1	2VCE_A	31.579	475	281	13	12	461	8	463	6.82e-58	198	Chain A, Characterization And Engineering Of The Bifunctional N- And O-glucosyltransferase Involved In Xenobiotic Metabolism In Plants<>Chain A, Characterization And Engineering Of The Bifunctional N- And O-Glucosyltransferase Involved In Xenobiotic Metabolism In Plants<>Chain A, Characterization And Engineering Of The Bifunctional N- And O-Glucosyltransferase Involved In Xenobiotic Metabolism In…
TRINITY_DN103871_c0_g1_i1.p1	4AZF_A	48.634	183	77	3	1	166	230	412	3.46e-53	180	Chain A, Human Dyrk2 In Complex With Leucettine L41
TRINITY_DN10388_c0_g2_i2.p1	3J61_R	92.432	185	14	0	1	185	1	185	2.29e-113	322	Chain R, Localization Of The Large Subunit Ribosomal Proteins Into A 5.5 A Cryo-em Map Of Triticum Aestivum Translating 80s Ribosome
TRINITY_DN10389_c0_g1_i12.p1	1H2T_Z	68.31	142	45	0	9	150	15	156	6.19e-66	202	Chain Z, Structure Of The Human Nuclear Cap-Binding-Complex (Cbc) In Complex With A Cap Analogue M7gpppg<>Chain X, Structure Of The Human Nuclear Cap-Binding-Complex (Cbc) In Complex With A Cap Analogue M7gpppg<>Chain Y, Structure Of The Human Nuclear Cap-Binding-Complex (Cbc) In Complex With A Cap Analogue M7gpppg<>Chain Z, Structure Of The Human Nuclear Cap-Binding-Complex (Cbc)<>Chain B, Cap B…
TRINITY_DN10389_c0_g1_i3.p1	2YMU_A	23.478	345	219	13	49	359	38	371	4.28e-15	77.8	Chain A, Structure Of A Highly Repetitive Propeller Structure<>Chain B, Structure Of A Highly Repetitive Propeller Structure
TRINITY_DN1038_c0_g1_i16.p1	1J22_A	31.69	142	85	4	323	463	5	135	4.58e-10	58.5	Chain A, Crystal Structure Of Archaeal XpfMUS81 HOMOLOG, HEF FROM PYROCOCCUS Furiosus, Nuclease Domain, Selenomet Derivative<>Chain A, Crystal Structure Of Archaeal XpfMUS81 HOMOLOG, HEF FROM PYROCOCCUS Furiosus, Nuclease Domain<>Chain A, Crystal Structure Of Archaeal XpfMUS81 HOMOLOG, HEF FROM PYROCOCCUS Furiosus, Nuclease Domain, Ca Cocrystal<>Chain A, Crystal Structure Of Archaeal XpfMUS81 HOM…
TRINITY_DN103901_c0_g1_i1.p1	3MSQ_A	32.967	91	59	1	113	203	75	163	3.26e-09	56.6	Chain A, Crystal Structure Of A Putative Ubiquinone Biosynthesis Protein (Npun02000094) From Nostoc Punctiforme Pcc 73102 At 2.85 A Resolution<>Chain B, Crystal Structure Of A Putative Ubiquinone Biosynthesis Protein (Npun02000094) From Nostoc Punctiforme Pcc 73102 At 2.85 A Resolution<>Chain C, Crystal Structure Of A Putative Ubiquinone Biosynthesis Protein (Npun02000094) From Nostoc Punctiforme…
TRINITY_DN10390_c0_g1_i10.p1	2HOS_A	42.553	47	27	0	29	75	15	61	1.67e-06	45.8	Chain A, Phage-selected Homeodomain Bound To Unmodified Dna<>Chain B, Phage-selected Homeodomain Bound To Unmodified Dna<>Chain A, Phage Selected Homeodomain Bound To Modified Dna<>Chain B, Phage Selected Homeodomain Bound To Modified Dna
TRINITY_DN10390_c0_g1_i12.p1	2HOS_A	42.553	47	27	0	29	75	15	61	2.08e-06	45.4	Chain A, Phage-selected Homeodomain Bound To Unmodified Dna<>Chain B, Phage-selected Homeodomain Bound To Unmodified Dna<>Chain A, Phage Selected Homeodomain Bound To Modified Dna<>Chain B, Phage Selected Homeodomain Bound To Modified Dna
TRINITY_DN103917_c0_g1_i8.p1	1TKA_A	66.304	276	91	2	1	275	404	678	1.22e-124	370	Chain A, Specificity Of Coenzyme Binding In Thiamin Diphosphate Dependent Enzymes: Crystal Structures Of Yeast Transketolase In Complex With Analogs Of Thiamin Diphosphate<>Chain B, Specificity Of Coenzyme Binding In Thiamin Diphosphate Dependent Enzymes: Crystal Structures Of Yeast Transketolase In Complex With Analogs Of Thiamin Diphosphate<>Chain A, Specificity Of Coenzyme Binding In Thiamin D…
TRINITY_DN10392_c0_g1_i1.p1	3O7Q_A	28.571	427	267	9	21	425	22	432	8.87e-47	168	Chain A, Crystal Structure Of A Major Facilitator Superfamily (mfs) Transporter, Fucp, In The Outward Conformation
TRINITY_DN10392_c0_g2_i1.p1	3O7Q_A	27.816	435	265	12	21	430	22	432	1.67e-42	157	Chain A, Crystal Structure Of A Major Facilitator Superfamily (mfs) Transporter, Fucp, In The Outward Conformation
TRINITY_DN103938_c0_g1_i1.p1	1FX8_A	37.838	222	111	5	243	441	48	265	5.54e-32	124	Chain A, Crystal Structure Of The E. Coli Glycerol Facilitator (Glpf) With Substrate Glycerol<>Chain A, Crystal Structure Of The E. Coli Glycerol Facilitator (glpf) Without Substrate Glycerol<>Chain A, Crystal Structure Of The E. Coli Glycerol Facilitator (Glpf) Without Substrate Glycerol
TRINITY_DN10393_c0_g1_i18.p1	1AOZ_A	31.607	560	309	18	29	553	1	521	1.54e-73	244	Chain A, Refined Crystal Structure Of Ascorbate Oxidase At 1.9 Angstroms Resolution<>Chain B, Refined Crystal Structure Of Ascorbate Oxidase At 1.9 Angstroms Resolution<>Chain A, X-Ray Structures And Mechanistic Implications Of Three Functional Derivatives Of Ascorbate Oxidase From Zucchini: Reduced-, Peroxide-, And Azide-Forms<>Chain B, X-Ray Structures And Mechanistic Implications Of Three Func…
TRINITY_DN10395_c0_g1_i2.p1	2C7Y_A	54.156	397	163	6	27	412	11	399	9.84e-136	395	Chain A, Plant Enzyme<>Chain B, Plant Enzyme<>Chain A, Plant Enzyme Crystal Form Ii
TRINITY_DN103962_c0_g1_i1.p1	4LQS_A	43.277	238	99	6	1	210	123	352	9.49e-51	172	Chain A, Crystal Structure Of The Cbk1-mob2 Kinase-coactivator Complex
TRINITY_DN10396_c0_g1_i1.p1	2YYO_A	39.167	120	67	2	89	202	42	161	4.54e-23	92	Chain A, Crystal Sturcture Of Human Spry Domain
TRINITY_DN10396_c0_g1_i11.p1	2YYO_A	41.667	120	64	2	150	263	42	161	3.04e-22	94	Chain A, Crystal Sturcture Of Human Spry Domain
TRINITY_DN10396_c0_g1_i18.p1	2YYO_A	40	115	63	2	89	197	42	156	4.62e-22	89.4	Chain A, Crystal Sturcture Of Human Spry Domain
TRINITY_DN103_c0_g1_i8.p1	2FO7_A	28.889	135	94	1	142	276	2	134	4.86e-13	67.4	Chain A, Crystal Structure Of An 8 Repeat Consensus Tpr Superhelix (Trigonal Crystal Form)<>Chain A, Crystal Structure Of An 8 Repeat Consensus Tpr Superhelix (Orthorombic Crystal Form)
TRINITY_DN104018_c0_g1_i1.p1	3IXZ_A	29.87	231	148	3	1	222	801	1026	2.09e-25	104	Chain A, Pig Gastric H+K+-Atpase Complexed With Aluminium Fluoride<>Chain A, Pig Gastric H,K-Atpase With Bound Bef And Sch28080<>Chain A, Cryo-em Structure Of Gastric H+,k+-atpase With Bound Rubidium<>Chain A, Cryo-em Structure Of Antagonist-bound E2p Gastric H,k-atpase (sch.e2.alf)<>Chain A, Cryo-em Structure Of Antagonist-bound E2p Gastric H,k-atpase (sch.e2.mgf)
TRINITY_DN104018_c1_g1_i1.p1	3IXZ_A	34.266	286	168	5	4	277	748	1025	7.08e-42	154	Chain A, Pig Gastric H+K+-Atpase Complexed With Aluminium Fluoride<>Chain A, Pig Gastric H,K-Atpase With Bound Bef And Sch28080<>Chain A, Cryo-em Structure Of Gastric H+,k+-atpase With Bound Rubidium<>Chain A, Cryo-em Structure Of Antagonist-bound E2p Gastric H,k-atpase (sch.e2.alf)<>Chain A, Cryo-em Structure Of Antagonist-bound E2p Gastric H,k-atpase (sch.e2.mgf)
TRINITY_DN104023_c0_g1_i2.p1	2CUG_A	46.377	69	33	1	5	73	15	79	1.14e-10	58.5	Chain A, Solution Structure Of The J Domain Of The Pseudo Dnaj Protein, Mouse Hypothetical Mkiaa0962
TRINITY_DN104023_c1_g1_i1.p1	2CUG_A	48.571	70	32	1	4	73	14	79	1.05e-12	61.6	Chain A, Solution Structure Of The J Domain Of The Pseudo Dnaj Protein, Mouse Hypothetical Mkiaa0962
TRINITY_DN104029_c0_g1_i2.p1	4R2E_A	51.786	56	27	0	44	99	37	92	1.32e-14	68.2	Chain A, Wilms Tumor Protein (wt1) Zinc Fingers In Complex With Methylated Dna<>Chain A, Wilms Tumor Protein (wt1) Zinc Fingers In Complex With Hydroxymethylated Dna<>Chain A, Wilms Tumor Protein (wt1) Zinc Fingers In Complex With Formylated Dna<>Chain A, Wilms Tumor Protein (wt1) Zinc Fingers In Complex With Carboxylated Dna
TRINITY_DN10402_c0_g1_i1.p1	1FB1_A	34.872	195	108	4	38	232	20	195	3.55e-32	122	Chain A, Crystal Structure Of Human Gtp Cyclohydrolase I<>Chain B, Crystal Structure Of Human Gtp Cyclohydrolase I<>Chain C, Crystal Structure Of Human Gtp Cyclohydrolase I<>Chain D, Crystal Structure Of Human Gtp Cyclohydrolase I<>Chain E, Crystal Structure Of Human Gtp Cyclohydrolase I
TRINITY_DN10402_c0_g1_i18.p1	1IS7_A	40.212	189	101	3	286	473	51	228	3.58e-32	123	Chain A, Crystal Structure Of Rat GtpchiGFRP STIMULATORY COMPLEX<>Chain B, Crystal Structure Of Rat GtpchiGFRP STIMULATORY COMPLEX<>Chain C, Crystal Structure Of Rat GtpchiGFRP STIMULATORY COMPLEX<>Chain D, Crystal Structure Of Rat GtpchiGFRP STIMULATORY COMPLEX<>Chain E, Crystal Structure Of Rat GtpchiGFRP STIMULATORY COMPLEX<>Chain F, Crystal Structure Of Rat GtpchiGFRP STIMULATORY COMPLEX<>Cha…
TRINITY_DN10403_c0_g1_i6.p1	2XZO_A	69.872	156	45	1	1	156	155	308	4.23e-69	222	Chain A, Upf1 Helicase - Rna Complex<>Chain A, Upf1 Helicase
TRINITY_DN10406_c0_g1_i6.p2	1R7R_A	72.449	490	127	4	1	490	295	776	0	707	Chain A, The Crystal Structure Of Murine P97VCP AT 3.6A
TRINITY_DN10406_c1_g1_i1.p1	4KLN_A	77.632	380	85	0	1	380	46	425	0	638	Chain A, Structure Of P97 N-d1 A232e Mutant In Complex With Atpgs<>Chain B, Structure Of P97 N-d1 A232e Mutant In Complex With Atpgs<>Chain C, Structure Of P97 N-d1 A232e Mutant In Complex With Atpgs<>Chain D, Structure Of P97 N-d1 A232e Mutant In Complex With Atpgs<>Chain E, Structure Of P97 N-d1 A232e Mutant In Complex With Atpgs<>Chain F, Structure Of P97 N-d1 A232e Mutant In Complex With Atpgs
TRINITY_DN10406_c7_g1_i1.p1	3CF1_A	82.609	253	43	1	1	253	255	506	3.58e-148	433	Chain A, Structure Of P97VCP IN COMPLEX WITH ADPADP.ALFX<>Chain B, Structure Of P97VCP IN COMPLEX WITH ADPADP.ALFX<>Chain C, Structure Of P97VCP IN COMPLEX WITH ADPADP.ALFX<>Chain A, Structure Of P97VCP IN COMPLEX WITH ADPAMP-Pnp<>Chain B, Structure Of P97VCP IN COMPLEX WITH ADPAMP-Pnp<>Chain C, Structure Of P97VCP IN COMPLEX WITH ADPAMP-Pnp<>Chain D, Structure Of P97VCP IN COMPLEX WITH ADPAMP-Pn…
TRINITY_DN104087_c0_g1_i1.p3	4WOP_A	39.444	180	99	5	18	196	12	182	2.35e-10	58.9	Chain A, Nucleotide Triphosphate Promiscuity In Mycobacterium Tuberculosis Dethiobiotin Synthetase<>Chain B, Nucleotide Triphosphate Promiscuity In Mycobacterium Tuberculosis Dethiobiotin Synthetase<>Chain C, Nucleotide Triphosphate Promiscuity In Mycobacterium Tuberculosis Dethiobiotin Synthetase<>Chain D, Nucleotide Triphosphate Promiscuity In Mycobacterium Tuberculosis Dethiobiotin Synthetase
TRINITY_DN104087_c0_g1_i1.p1	1QJ3_A	47.464	276	144	1	1	276	150	424	9.07e-79	245	Chain A, Crystal Structure Of 7,8-Diaminopelargonic Acid Synthase In Complex With 7-Keto-8-Aminopelargonic Acid<>Chain B, Crystal Structure Of 7,8-Diaminopelargonic Acid Synthase In Complex With 7-Keto-8-Aminopelargonic Acid<>Chain A, Crystal Structure Of 7,8-Diaminopelargonic Acid Synthase<>Chain B, Crystal Structure Of 7,8-Diaminopelargonic Acid Synthase<>Chain A, Crystal Structure Of 7,8-Diami…
TRINITY_DN10408_c0_g1_i2.p1	1GCC_A	38.806	67	33	2	70	136	3	61	3.26e-06	44.7	Chain A, Solution Nmr Structure Of The Complex Of Gcc-Box Binding Domain Of Aterf1 And Gcc-Box Dna, Minimized Average Structure
TRINITY_DN1040_c0_g1_i20.p1	1KBP_A	33.682	478	221	14	94	553	10	409	2.01e-70	234	Chain A, Kidney Bean Purple Acid Phosphatase<>Chain B, Kidney Bean Purple Acid Phosphatase<>Chain C, Kidney Bean Purple Acid Phosphatase<>Chain D, Kidney Bean Purple Acid Phosphatase<>Chain A, Kidney Bean Purple Acid Phosphatase<>Chain B, Kidney Bean Purple Acid Phosphatase<>Chain C, Kidney Bean Purple Acid Phosphatase<>Chain D, Kidney Bean Purple Acid Phosphatase<>Chain A, Kidney Bean Purple Aci…
TRINITY_DN104105_c0_g1_i1.p1	4B7C_A	38.08	323	180	11	18	334	25	333	3.15e-53	178	Chain A, Crystal Structure Of Hypothetical Protein Pa1648 From Pseudomonas Aeruginosa.<>Chain B, Crystal Structure Of Hypothetical Protein Pa1648 From Pseudomonas Aeruginosa.<>Chain C, Crystal Structure Of Hypothetical Protein Pa1648 From Pseudomonas Aeruginosa.<>Chain D, Crystal Structure Of Hypothetical Protein Pa1648 From Pseudomonas Aeruginosa.<>Chain E, Crystal Structure Of Hypothetical Prot…
TRINITY_DN10410_c0_g2_i6.p1	3TL8_A	40	300	166	6	59	353	25	315	5.68e-61	200	Chain A, The Avrptob-Bak1 Complex Reveals Two Structurally Similar Kinaseinteracting Domains In A Single Type Iii Effector<>Chain D, The Avrptob-Bak1 Complex Reveals Two Structurally Similar Kinaseinteracting Domains In A Single Type Iii Effector<>Chain G, The Avrptob-Bak1 Complex Reveals Two Structurally Similar Kinaseinteracting Domains In A Single Type Iii Effector<>Chain H, The Avrptob-Bak1 C…
TRINITY_DN10412_c0_g1_i15.p1	4QIW_B	38.752	1138	647	21	33	1151	15	1121	0	772	Chain B, Crystal Structure Of Euryarchaeal Rna Polymerase From Thermococcus Kodakarensis<>Chain J, Crystal Structure Of Euryarchaeal Rna Polymerase From Thermococcus Kodakarensis
TRINITY_DN10412_c0_g1_i16.p1	4QIW_B	38.041	1133	628	20	33	1117	15	1121	0	750	Chain B, Crystal Structure Of Euryarchaeal Rna Polymerase From Thermococcus Kodakarensis<>Chain J, Crystal Structure Of Euryarchaeal Rna Polymerase From Thermococcus Kodakarensis
TRINITY_DN104137_c0_g2_i1.p1	1ULH_A	49.225	258	109	3	1	256	150	387	3.98e-81	251	Chain A, A Short Peptide Insertion Crucial For Angiostatic Activity Of Human Tryptophanyl-Trna Synthetase<>Chain B, A Short Peptide Insertion Crucial For Angiostatic Activity Of Human Tryptophanyl-Trna Synthetase
TRINITY_DN104148_c0_g1_i1.p1	4OL8_A	28.825	451	258	13	493	923	70	477	1.83e-44	168	Chain A, Ty3 Reverse Transcriptase Bound To Dna/rna<>Chain B, Ty3 Reverse Transcriptase Bound To Dna/rna<>Chain F, Ty3 Reverse Transcriptase Bound To Dna/rna<>Chain E, Ty3 Reverse Transcriptase Bound To Dna/rna
TRINITY_DN104152_c0_g1_i1.p1	3TUG_A	35.417	192	105	5	27	210	214	394	5.43e-25	101	Chain A, Crystal Structure Of The Hect Domain Of Itch E3 Ubiquitin Ligase
TRINITY_DN104153_c0_g1_i1.p1	3PYD_A	48.366	306	149	3	15	318	5	303	1.85e-78	242	Chain A, Crystal Structure Of 4-Diphosphocytidyl-2-C-Methyl-D-Erythritol Kinase (Ispe) From Mycobacterium Tuberculosis<>Chain A, Mycobacterium Tuberculosis 4-Diphosphocytidyl-2-C-Methyl-D-Erythritol Kinase (Ispe) In Complex With Cdpme<>Chain A, Mycobacterium Tuberculosis 4-Diphosphocytidyl-2-C-Methyl-D-Erythritol Kinase (Ispe) In Complex With Amp-Pnp<>Chain A, Mycobacterium Tuberculosis 4-Diphosp…
TRINITY_DN104155_c0_g1_i1.p2	2G2D_A	50.711	211	84	3	2	212	3	193	2.95e-57	180	Chain A, Crystal Structure Of A Putative Pduo-Type Atp:cobalamin Adenosyltransferase From Mycobacterium Tuberculosis
TRINITY_DN104155_c0_g1_i1.p1	2D3Y_A	47.111	225	108	5	52	276	4	217	2.25e-61	193	Chain A, Crystal Structure Of Uracil-Dna Glycosylase From Thermus Thermophilus Hb8<>Chain A, Crystal Structure Of Uracil-Dna Glycosylase In Complex With Ap:g Containing Dna<>Chain A, Crystal Structure Of Uracil-dna Glycosylase In Complex With Ap:a Containing Dna<>Chain A, Crystal Structure Of Uracil-Dna Glycosylase In Complex With Ap:c Containing Dna
TRINITY_DN104160_c0_g1_i1.p1	5BRT_A	36.076	474	279	12	1	465	127	585	1.08e-88	282	Chain A, Crystal Structure Of 2-hydroxybiphenyl 3-monooxygenase From Pseudomonas Azelaica With 2-hydroxybiphenyl In The Active Site<>Chain B, Crystal Structure Of 2-hydroxybiphenyl 3-monooxygenase From Pseudomonas Azelaica With 2-hydroxybiphenyl In The Active Site
TRINITY_DN104164_c0_g1_i1.p1	3O0K_A	41.367	278	149	3	1	267	9	283	1.59e-66	209	Chain A, Crystal Structure Of AldoKETO REDUCTASE FROM BRUCELLA MELITENSIS<>Chain B, Crystal Structure Of AldoKETO REDUCTASE FROM BRUCELLA MELITENSIS<>Chain C, Crystal Structure Of AldoKETO REDUCTASE FROM BRUCELLA MELITENSIS<>Chain D, Crystal Structure Of AldoKETO REDUCTASE FROM BRUCELLA MELITENSIS
TRINITY_DN104177_c0_g1_i1.p2	4A6R_A	63.158	228	84	0	1	228	21	248	1.17e-109	323	Chain A, Crystal Structure Of The Omega Transaminase From Chromobacterium Violaceum In The Apo Form, Crystallised From Polyacrylic Acid<>Chain B, Crystal Structure Of The Omega Transaminase From Chromobacterium Violaceum In The Apo Form, Crystallised From Polyacrylic Acid<>Chain A, Crystal Structure Of The Omega Transaminase From Chromobacterium Violaceum In Complex With Plp<>Chain B, Crystal Str…
TRINITY_DN104178_c0_g1_i1.p1	4A4Z_A	40.625	64	34	2	215	275	248	310	9.56e-05	44.3	Chain A, Crystal Structure Of The S. Cerevisiae Dexh Helicase Ski2 Bound To Amppnp
TRINITY_DN104179_c0_g2_i1.p1	4PYP_A	35.577	104	64	2	150	250	67	170	1.74e-10	60.8	Chain A, Crystal Structure Of The Human Glucose Transporter Glut1
TRINITY_DN104180_c0_g2_i2.p1	3ZF8_A	55.705	298	131	1	78	375	6	302	1.74e-119	348	Chain A, Crystal Structure Of Saccharomyces Cerevisiae Mnn9 In Complex With Gdp And Mn.
TRINITY_DN104182_c0_g2_i1.p1	3U28_A	79.608	255	52	0	3	257	136	390	7.87e-154	438	Chain A, Crystal Structure Of A Cbf5-Nop10-Gar1 Complex From Saccharomyces Cerevisiae<>Chain A, Structure Of The Shq1-cbf5-nop10-gar1 Complex From Saccharomyces Cerevisiae
TRINITY_DN104185_c0_g1_i1.p2	3S82_A	67.532	231	68	4	4	230	10	237	7.53e-101	299	Chain A, Structure Of A S-adenosylmethionine Synthetase From Mycobacterium Avium<>Chain B, Structure Of A S-adenosylmethionine Synthetase From Mycobacterium Avium
TRINITY_DN104185_c0_g1_i1.p1	4QJI_A	38.793	232	129	5	52	275	9	235	4.35e-36	129	Chain A, Crystal Structure Of The C-terminal Ctp-binding Domain Of A Phosphopantothenoylcysteine Decarboxylase/phosphopantothenate- Cysteine Ligase With Bound Ctp From Mycobacterium Smegmatis<>Chain B, Crystal Structure Of The C-terminal Ctp-binding Domain Of A Phosphopantothenoylcysteine Decarboxylase/phosphopantothenate- Cysteine Ligase With Bound Ctp From Mycobacterium Smegmatis
TRINITY_DN104189_c0_g1_i1.p1	2RT3_A	37.931	87	53	1	12	97	7	93	2.61e-15	71.2	Chain A, Solution Structure Of The Second Rrm Domain Of Nrd1
TRINITY_DN104198_c0_g1_i1.p1	3HST_B	44.118	68	31	1	180	240	43	110	9.77e-08	50.1	Chain B, N-Terminal Rnase H Domain Of Rv2228c From Mycobacterium Tuberculosis As A Fusion Protein With Maltose Binding Protein<>Chain D, N-Terminal Rnase H Domain Of Rv2228c From Mycobacterium Tuberculosis As A Fusion Protein With Maltose Binding Protein
TRINITY_DN10420_c0_g1_i5.p1	4HLU_D	29.064	203	133	6	317	517	26	219	8e-13	70.1	Chain D, Structure Of The Ecfa-a' Heterodimer Bound To Adp<>Chain C, Structure Of The Ecfa-a' Heterodimer Bound To Adp<>Chain B, Crystal Structure Of Ecfaa' Heterodimer Bound To Amppnp
TRINITY_DN10420_c1_g1_i1.p1	4HLU_D	29.412	204	131	7	171	371	26	219	4.22e-15	75.9	Chain D, Structure Of The Ecfa-a' Heterodimer Bound To Adp<>Chain C, Structure Of The Ecfa-a' Heterodimer Bound To Adp<>Chain B, Crystal Structure Of Ecfaa' Heterodimer Bound To Amppnp
TRINITY_DN104224_c0_g2_i1.p2	4U2H_A	41.778	225	115	3	4	215	156	377	3.76e-44	152	Chain A, The Crystal Structure Of Apo Cale6, A Methionine Gamma Lyase From Micromonospora Echinospora<>Chain B, The Crystal Structure Of Apo Cale6, A Methionine Gamma Lyase From Micromonospora Echinospora<>Chain C, The Crystal Structure Of Apo Cale6, A Methionine Gamma Lyase From Micromonospora Echinospora<>Chain D, The Crystal Structure Of Apo Cale6, A Methionine Gamma Lyase From Micromonospora …
TRINITY_DN10422_c0_g1_i1.p1	3OGK_B	21.415	509	321	18	6	453	18	508	7.44e-10	61.6	Chain B, Structure Of Coi1-Ask1 In Complex With Coronatine And An Incomplete Jaz1 Degron<>Chain D, Structure Of Coi1-Ask1 In Complex With Coronatine And An Incomplete Jaz1 Degron<>Chain F, Structure Of Coi1-Ask1 In Complex With Coronatine And An Incomplete Jaz1 Degron<>Chain H, Structure Of Coi1-Ask1 In Complex With Coronatine And An Incomplete Jaz1 Degron<>Chain J, Structure Of Coi1-Ask1 In Comp…
TRINITY_DN104248_c0_g2_i1.p1	4MNA_A	31.136	273	174	4	76	347	184	443	5.55e-29	119	Chain A, Crystal Structure Of The Free Fls2 Ectodomains
TRINITY_DN104253_c0_g1_i1.p1	3J3A_E	59.273	275	98	2	1	275	1	261	5.56e-122	349	Chain E, Structure Of The Human 40s Ribosomal Proteins<>Chain E, Structure Of The 80s Mammalian Ribosome Bound To Eef2 (this Entry Contains The Small Ribosomal Subunit)<>Chain E, Structure Of The Translating Mammalian Ribosome-sec61 Complex (this Entry Contains The Small Ribosomal Subunit)<>Chain E, Structure Of The Hcv Ires Bound To The Human Ribosome
TRINITY_DN104256_c0_g1_i1.p1	4B7C_A	41.577	279	161	2	9	286	8	285	5.08e-65	207	Chain A, Crystal Structure Of Hypothetical Protein Pa1648 From Pseudomonas Aeruginosa.<>Chain B, Crystal Structure Of Hypothetical Protein Pa1648 From Pseudomonas Aeruginosa.<>Chain C, Crystal Structure Of Hypothetical Protein Pa1648 From Pseudomonas Aeruginosa.<>Chain D, Crystal Structure Of Hypothetical Protein Pa1648 From Pseudomonas Aeruginosa.<>Chain E, Crystal Structure Of Hypothetical Prot…
TRINITY_DN104256_c0_g4_i1.p1	2ZOF_A	26.593	455	302	9	7	431	8	460	3.06e-40	150	Chain A, Crystal Structure Of Mouse Carnosinase Cn2 Complexed With Mn Bestatin<>Chain B, Crystal Structure Of Mouse Carnosinase Cn2 Complexed With Mn Bestatin<>Chain A, Crystal Structure Of Mouse Carnosinase Cn2 Complexed With Zn Bestatin<>Chain B, Crystal Structure Of Mouse Carnosinase Cn2 Complexed With Zn Bestatin
TRINITY_DN104257_c0_g3_i2.p1	3C2R_A	57.778	225	88	3	10	228	6	229	8.58e-86	256	Chain A, Crystal Structure Of The Quinolinate Phosphoribosyl Transferase (Bna6) From Sachharomyces Cerevisiae Complexed With The Inhibitor Phthalate<>Chain B, Crystal Structure Of The Quinolinate Phosphoribosyl Transferase (Bna6) From Sachharomyces Cerevisiae Complexed With The Inhibitor Phthalate
TRINITY_DN10425_c0_g1_i2.p1	1A5J_A	48.077	104	51	2	14	116	7	108	1.39e-28	105	Chain A, Chicken B-Myb Dna Binding Domain, Repeat 2 And Repeat3, Nmr, 32 Structures
TRINITY_DN10425_c0_g1_i3.p1	1A5J_A	37.984	129	52	3	14	141	7	108	1.79e-22	90.1	Chain A, Chicken B-Myb Dna Binding Domain, Repeat 2 And Repeat3, Nmr, 32 Structures
TRINITY_DN10425_c0_g1_i8.p1	1A5J_A	48.077	104	51	2	14	116	7	108	4.95e-29	105	Chain A, Chicken B-Myb Dna Binding Domain, Repeat 2 And Repeat3, Nmr, 32 Structures
TRINITY_DN104260_c0_g2_i4.p1	1DEQ_A	36.17	94	43	5	128	221	292	368	0.000183	43.5	Chain A, The Crystal Structure Of Modified Bovine Fibrinogen (At ~4 Angstrom Resolution)<>Chain D, The Crystal Structure Of Modified Bovine Fibrinogen (At ~4 Angstrom Resolution)<>Chain N, The Crystal Structure Of Modified Bovine Fibrinogen (At ~4 Angstrom Resolution)<>Chain Q, The Crystal Structure Of Modified Bovine Fibrinogen (At ~4 Angstrom Resolution)
TRINITY_DN104262_c0_g1_i1.p1	3LPC_A	50	344	152	6	74	404	1	337	6.83e-104	311	Chain A, Crystal Structure Of A Subtilisin-Like Protease
TRINITY_DN10426_c0_g1_i10.p1	3PPZ_A	44.025	159	86	2	10	165	140	298	5.26e-43	146	Chain A, Crystal Structure Of Ctr1 Kinase Domain In Complex With Staurosporine<>Chain B, Crystal Structure Of Ctr1 Kinase Domain In Complex With Staurosporine
TRINITY_DN10427_c0_g1_i19.p1	1GQ8_A	65.272	239	83	0	19	257	81	319	7.57e-114	330	Chain A, Pectin Methylesterase From Carrot
TRINITY_DN104282_c0_g1_i1.p1	2NRO_A	37.742	310	174	6	39	342	25	321	9.18e-51	176	Chain A, Moea K279q<>Chain B, Moea K279q
TRINITY_DN104283_c0_g1_i1.p1	2QE8_A	25.651	269	160	6	157	412	93	334	3.11e-13	70.9	Chain A, Crystal Structure Of A Putative Hydrolase (Ava_4197) From Anabaena Variabilis Atcc 29413 At 1.35 A Resolution<>Chain B, Crystal Structure Of A Putative Hydrolase (Ava_4197) From Anabaena Variabilis Atcc 29413 At 1.35 A Resolution
TRINITY_DN10428_c0_g1_i13.p1	3RMW_A	30.417	240	137	8	30	259	4	223	7.77e-24	101	Chain A, Crystal Structure Of Human Glycogenin-1 (Gyg1) T83m Mutant Complexed With Manganese And Udp-Glucose<>Chain A, Crystal Structure Of Human Glycogenin-1 (Gyg1) T83m Mutant Complexed With Manganese And Udp
TRINITY_DN104293_c0_g1_i1.p1	2D9J_A	28.873	142	74	4	56	197	19	133	3.11e-10	56.6	Chain A, Solution Structure Of The Rgs Domain Of Regulator Of G- Protein Signaling 7
TRINITY_DN104317_c0_g1_i2.p3	3KA7_A	24.903	257	141	9	20	260	2	222	1.02e-07	52.8	Chain A, Crystal Structure Of An Oxidoreductase From Methanosarcina Mazei. Northeast Structural Genomics Consortium Target Id Mar208
TRINITY_DN104317_c1_g1_i1.p1	1L1J_A	34.524	84	50	3	149	229	58	139	1.03e-07	51.6	Chain A, Crystal Structure Of The Protease Domain Of An Atp- Independent Heat Shock Protease Htra<>Chain B, Crystal Structure Of The Protease Domain Of An Atp- Independent Heat Shock Protease Htra
TRINITY_DN104328_c0_g1_i1.p1	1JAL_A	71.271	181	52	0	27	207	1	181	2.26e-93	278	Chain A, Ychf Protein (Hi0393)<>Chain B, Ychf Protein (Hi0393)
TRINITY_DN104332_c0_g1_i1.p1	2VSO_E	41.036	251	132	5	4	244	34	278	1.43e-55	186	Chain E, Crystal Structure Of A Translation Initiation Complex<>Chain F, Crystal Structure Of A Translation Initiation Complex<>Chain E, Crystal Structure Of A Translation Initiation Complex<>Chain F, Crystal Structure Of A Translation Initiation Complex
TRINITY_DN104352_c0_g1_i1.p1	2A7S_A	45.533	347	178	3	1	336	59	405	1.46e-106	322	Chain A, Crystal Structure Of The Acyl-Coa Carboxylase, Accd5, From Mycobacterium Tuberculosis<>Chain B, Crystal Structure Of The Acyl-Coa Carboxylase, Accd5, From Mycobacterium Tuberculosis<>Chain C, Crystal Structure Of The Acyl-Coa Carboxylase, Accd5, From Mycobacterium Tuberculosis<>Chain D, Crystal Structure Of The Acyl-Coa Carboxylase, Accd5, From Mycobacterium Tuberculosis<>Chain E, Crysta…
TRINITY_DN104376_c0_g2_i1.p3	5A0T_A	56.869	313	134	1	1	313	249	560	1.11e-123	365	Chain A, Catalysis And 5' End Sensing By Ribonuclease Rnase J Of The Metallo-beta-lactamase Family<>Chain B, Catalysis And 5' End Sensing By Ribonuclease Rnase J Of The Metallo-beta-lactamase Family<>Chain A, Catalysis And 5' End Sensing By Ribonuclease Rnase J Of The Metallo-beta-lactamase Family<>Chain B, Catalysis And 5' End Sensing By Ribonuclease Rnase J Of The Metallo-beta-lactamase Family
TRINITY_DN104379_c0_g2_i1.p2	1V9F_A	38.591	298	157	8	6	291	31	314	1.6e-47	162	Chain A, Crystal Structure Of Catalytic Domain Of Pseudouridine Synthase Rlud From Escherichia Coli<>Chain A, Crystal Structure Of Rlud From E. Coli
TRINITY_DN10437_c0_g1_i2.p1	1M6E_X	33.455	275	162	5	5	265	79	346	5.19e-43	150	Chain X, Crystal Structure Of Salicylic Acid Carboxyl Methyltransferase (Samt)
TRINITY_DN104384_c0_g1_i2.p1	2PK9_B	24.074	108	70	2	164	271	75	170	0.000196	44.3	Chain B, Structure Of The Pho85-pho80 Cdk-cyclin Complex Of The Phosphate-responsive Signal Transduction Pathway<>Chain D, Structure Of The Pho85-pho80 Cdk-cyclin Complex Of The Phosphate-responsive Signal Transduction Pathway<>Chain B, Structure Of The Pho85-Pho80 Cdk-Cyclin Complex Of The Phosphate- Responsive Signal Transduction Pathway With Bound Atp-Gamma-S<>Chain D, Structure Of The Pho85-P…
TRINITY_DN104390_c0_g1_i1.p1	4M46_A	36.691	139	84	3	90	227	342	477	3.34e-18	85.1	Chain A, Crystal Structure Of A Green-emitter Native Of Lampyris Turkestanicus Luciferase
TRINITY_DN1043_c0_g1_i14.p1	1DH3_A	43.902	41	23	0	371	411	1	41	0.000437	38.5	Chain A, Crystal Structure Of A Creb Bzip-Cre Complex Reveals The Basis For Creb Faimly Selective Dimerization And Dna Binding<>Chain C, Crystal Structure Of A Creb Bzip-Cre Complex Reveals The Basis For Creb Faimly Selective Dimerization And Dna Binding
TRINITY_DN10440_c0_g1_i3.p1	3FRR_A	34.444	180	116	2	1	179	3	181	3.35e-29	115	Chain A, Structure Of Human Ist1(Ntd) - (Residues 1-189)(P21)
TRINITY_DN10440_c0_g1_i5.p1	3FRR_A	34.444	180	116	2	1	179	3	181	1.17e-29	117	Chain A, Structure Of Human Ist1(Ntd) - (Residues 1-189)(P21)
TRINITY_DN104416_c0_g1_i1.p1	2KCW_A	32.308	65	33	1	140	204	73	126	0.000456	40	Chain A, Solution Structure Of Apo-Form Yjab From Escherichia Coli
TRINITY_DN104421_c0_g1_i1.p1	1ASY_A	52.015	521	216	8	88	606	2	490	2.09e-180	519	Chain A, Class Ii Aminoacyl Transfer Rna Synthetases: Crystal Structure Of Yeast Aspartyl-Trna Synthetase Complexed With Trna Asp<>Chain B, Class Ii Aminoacyl Transfer Rna Synthetases: Crystal Structure Of Yeast Aspartyl-Trna Synthetase Complexed With Trna Asp<>Chain A, The Active Site Of Yeast Aspartyl-Trna Synthetase: Structural And Functional Aspects Of The Aminoacylation Reaction<>Chain B, Th…
TRINITY_DN104438_c0_g2_i1.p1	2BB0_A	35.688	269	156	6	2	256	147	412	2.51e-43	152	Chain A, Structure Of Imidazolonepropionase From Bacillus Subtilis<>Chain B, Structure Of Imidazolonepropionase From Bacillus Subtilis<>Chain A, Crystal Structure Of Imidazolonepropionase Complexed With Imidazole-4- Acetic Acid Sodium Salt, A Substrate Homologue<>Chain B, Crystal Structure Of Imidazolonepropionase Complexed With Imidazole-4- Acetic Acid Sodium Salt, A Substrate Homologue
TRINITY_DN104441_c0_g2_i1.p1	4YMS_J	27.536	207	144	2	10	210	1	207	4.36e-25	98.6	Chain J, Crystal Structure Of An Amino Acid Abc Transporter<>Chain A, Crystal Structure Of An Amino Acid Abc Transporter<>Chain J, Crystal Structure Of An Amino Acid Abc Transporter Complex With Arginines<>Chain A, Crystal Structure Of An Amino Acid Abc Transporter Complex With Arginines<>Chain J, Crystal Structure Of An Amino Acid Abc Transporter Complex With Arginines And Atps<>Chain A, Crystal…
TRINITY_DN104448_c0_g1_i1.p1	4OE4_A	52.899	276	116	2	2	268	302	572	1.8e-98	300	Chain A, Crystal Structure Of Yeast Aldh4a1 Complexed With Nad+<>Chain B, Crystal Structure Of Yeast Aldh4a1 Complexed With Nad+<>Chain A, Crystal Structure Of Yeast Aldh4a1<>Chain B, Crystal Structure Of Yeast Aldh4a1
TRINITY_DN10444_c0_g1_i7.p1	3I83_A	24.762	315	220	7	37	351	6	303	3.14e-23	101	Chain A, Crystal Structure Of 2-dehydropantoate 2-reductase From Methylococcus Capsulatus<>Chain B, Crystal Structure Of 2-dehydropantoate 2-reductase From Methylococcus Capsulatus
TRINITY_DN10445_c0_g1_i5.p1	1VBJ_A	43.333	270	144	3	34	301	9	271	5.74e-77	237	Chain A, The Crystal Structure Of Prostaglandin F Synthase From Trypanosoma Brucei<>Chain B, The Crystal Structure Of Prostaglandin F Synthase From Trypanosoma Brucei
TRINITY_DN10446_c0_g1_i15.p1	3J7Y_p	39.161	143	87	0	87	229	60	202	1.05e-27	105	Chain p, Structure Of The Large Ribosomal Subunit From Human Mitochondria
TRINITY_DN10446_c0_g2_i1.p1	3PL1_A	28.571	147	89	8	27	165	1	139	5.08e-09	54.7	Chain A, Determination Of The Crystal Structure Of The Pyrazinamidase From M.tuberculosis : A Structure-function Analysis For Prediction Resistance To Pyrazinamide.
TRINITY_DN104474_c0_g1_i3.p1	4OZS_A	28.571	175	121	1	503	673	1	175	1.16e-20	90.5	Chain A, Rna Binding Protein
TRINITY_DN104495_c0_g1_i1.p1	5AHR_A	36.17	188	97	3	352	539	176	340	2.56e-30	122	Chain A, Crystal Structure Of Human Dna Cross-link Repair 1a, Crystal Form B
TRINITY_DN104498_c0_g1_i10.p1	3TNU_B	70.543	129	38	0	132	260	1	129	5.97e-59	184	Chain B, Heterocomplex Of Coil 2b Domains Of Human Intermediate Filament Proteins, Keratin 5 (Krt5) And Keratin 14 (Krt14)
TRINITY_DN104498_c0_g1_i6.p2	3TNU_B	75.969	129	31	0	172	300	1	129	1.79e-61	193	Chain B, Heterocomplex Of Coil 2b Domains Of Human Intermediate Filament Proteins, Keratin 5 (Krt5) And Keratin 14 (Krt14)
TRINITY_DN104498_c0_g1_i8.p1	3UF1_A	36.264	91	58	0	110	200	29	119	5.56e-12	61.6	Chain A, Crystal Structure Of Vimentin (fragment 144-251) From Homo Sapiens, Northeast Structural Genomics Consortium Target Hr4796b<>Chain B, Crystal Structure Of Vimentin (fragment 144-251) From Homo Sapiens, Northeast Structural Genomics Consortium Target Hr4796b<>Chain C, Crystal Structure Of Vimentin (fragment 144-251) From Homo Sapiens, Northeast Structural Genomics Consortium Target Hr4796…
TRINITY_DN104498_c0_g1_i9.p1	1GK4_A	80.952	84	16	0	348	431	1	84	1.76e-41	143	Chain A, Human Vimentin Coil 2b Fragment (Cys2)<>Chain B, Human Vimentin Coil 2b Fragment (Cys2)<>Chain C, Human Vimentin Coil 2b Fragment (Cys2)<>Chain D, Human Vimentin Coil 2b Fragment (Cys2)<>Chain E, Human Vimentin Coil 2b Fragment (Cys2)<>Chain F, Human Vimentin Coil 2b Fragment (Cys2)
TRINITY_DN104498_c0_g3_i2.p1	1GK4_A	77.381	84	19	0	268	351	1	84	4.45e-39	135	Chain A, Human Vimentin Coil 2b Fragment (Cys2)<>Chain B, Human Vimentin Coil 2b Fragment (Cys2)<>Chain C, Human Vimentin Coil 2b Fragment (Cys2)<>Chain D, Human Vimentin Coil 2b Fragment (Cys2)<>Chain E, Human Vimentin Coil 2b Fragment (Cys2)<>Chain F, Human Vimentin Coil 2b Fragment (Cys2)
TRINITY_DN104498_c0_g4_i1.p1	3UF1_A	97.222	108	3	0	189	296	12	119	9.72e-63	201	Chain A, Crystal Structure Of Vimentin (fragment 144-251) From Homo Sapiens, Northeast Structural Genomics Consortium Target Hr4796b<>Chain B, Crystal Structure Of Vimentin (fragment 144-251) From Homo Sapiens, Northeast Structural Genomics Consortium Target Hr4796b<>Chain C, Crystal Structure Of Vimentin (fragment 144-251) From Homo Sapiens, Northeast Structural Genomics Consortium Target Hr4796…
TRINITY_DN1044_c0_g1_i1.p1	4C8D_A	41.447	152	76	3	808	950	195	342	3.88e-26	111	Chain A, Crystal Structure Of Jmjc Domain Of Human Histone 3 Lysine- Specific Demethylase 3b (kdm3b)
TRINITY_DN1044_c0_g1_i7.p1	4C8D_A	49.565	115	52	2	474	587	233	342	2.65e-25	108	Chain A, Crystal Structure Of Jmjc Domain Of Human Histone 3 Lysine- Specific Demethylase 3b (kdm3b)
TRINITY_DN10450_c0_g2_i1.p1	3NCY_A	22.257	319	228	6	36	342	6	316	4.39e-10	62	Chain A, X-Ray Crystal Structure Of An Arginine Agmatine Antiporter (Adic) In Complex With A Fab Fragment<>Chain B, X-Ray Crystal Structure Of An Arginine Agmatine Antiporter (Adic) In Complex With A Fab Fragment<>Chain C, X-Ray Crystal Structure Of An Arginine Agmatine Antiporter (Adic) In Complex With A Fab Fragment<>Chain D, X-Ray Crystal Structure Of An Arginine Agmatine Antiporter (Adic) In …
TRINITY_DN10450_c0_g2_i2.p1	3NCY_A	23.315	356	248	8	36	377	6	350	1.34e-13	73.2	Chain A, X-Ray Crystal Structure Of An Arginine Agmatine Antiporter (Adic) In Complex With A Fab Fragment<>Chain B, X-Ray Crystal Structure Of An Arginine Agmatine Antiporter (Adic) In Complex With A Fab Fragment<>Chain C, X-Ray Crystal Structure Of An Arginine Agmatine Antiporter (Adic) In Complex With A Fab Fragment<>Chain D, X-Ray Crystal Structure Of An Arginine Agmatine Antiporter (Adic) In …
TRINITY_DN104519_c0_g4_i1.p1	2CP6_A	47.436	78	37	2	1	78	34	107	2.1e-12	64.3	Chain A, Solution Structure Of The 2nd Cap-Gly Domain In Human Clip- 170RESTIN
TRINITY_DN10452_c0_g1_i7.p1	2ZVW_A	91.765	255	21	0	1	255	21	275	2.22e-179	494	Chain A, Crystal Structure Of Proliferating Cell Nuclear Antigen 2 And Short Peptide From Human P21<>Chain B, Crystal Structure Of Proliferating Cell Nuclear Antigen 2 And Short Peptide From Human P21<>Chain C, Crystal Structure Of Proliferating Cell Nuclear Antigen 2 And Short Peptide From Human P21<>Chain D, Crystal Structure Of Proliferating Cell Nuclear Antigen 2 And Short Peptide From Human …
TRINITY_DN104543_c0_g2_i1.p1	2Y4T_A	27.46	437	292	9	161	583	25	450	1.46e-38	147	Chain A, Crystal Structure Of The Human Co-Chaperone P58(Ipk)<>Chain B, Crystal Structure Of The Human Co-Chaperone P58(Ipk)<>Chain C, Crystal Structure Of The Human Co-Chaperone P58(Ipk)
TRINITY_DN104543_c1_g3_i2.p3	4ANI_A	34.752	141	85	1	53	186	69	209	6.06e-19	82	Chain A, Structural Basis For The Intermolecular Communication Between Dnak And Grpe In The Dnak Chaperone System From Geobacillus Kaustophilus Hta426<>Chain B, Structural Basis For The Intermolecular Communication Between Dnak And Grpe In The Dnak Chaperone System From Geobacillus Kaustophilus Hta426<>Chain E, Structural Basis For The Intermolecular Communication Between Dnak And Grpe In The Dna…
TRINITY_DN104543_c1_g3_i2.p1	3LZ8_A	31.88	367	179	9	9	375	28	323	3.71e-46	161	Chain A, Structure Of A Putative Chaperone Dnaj From Klebsiella Pneumoniae Subsp. Pneumoniae Mgh 78578 At 2.9 A Resolution.<>Chain B, Structure Of A Putative Chaperone Dnaj From Klebsiella Pneumoniae Subsp. Pneumoniae Mgh 78578 At 2.9 A Resolution.
TRINITY_DN104550_c0_g2_i1.p1	2IQJ_A	42.391	92	46	2	1	90	43	129	2.65e-20	87.4	Chain A, Crystal Structure Of The Gap Domain Of Smap1l (Loc64744) Stromal Membrane-Associated Protein 1-Like<>Chain B, Crystal Structure Of The Gap Domain Of Smap1l (Loc64744) Stromal Membrane-Associated Protein 1-Like
TRINITY_DN104559_c0_g2_i3.p1	1JM7_A	31.25	64	41	1	134	194	5	68	4.21e-08	51.6	Chain A, Solution Structure Of The Brca1/bard1 Ring-domain Heterodimer
TRINITY_DN104579_c0_g1_i1.p1	2DNG_A	45.122	82	45	0	57	138	10	91	2.47e-18	77.8	Chain A, Solution Structure Of Rna Binding Domain In Eukaryotic Translation Initiation Factor 4h
TRINITY_DN10457_c0_g1_i5.p1	4OZS_A	26.316	114	80	1	106	215	9	122	3.84e-07	48.9	Chain A, Rna Binding Protein
TRINITY_DN10458_c0_g1_i1.p1	2J1P_A	42.808	292	145	6	43	326	15	292	8.37e-80	245	Chain A, Geranylgeranyl Diphosphate Synthase From Sinapis Alba In Complex With Ggpp<>Chain B, Geranylgeranyl Diphosphate Synthase From Sinapis Alba In Complex With Ggpp
TRINITY_DN10458_c0_g1_i2.p1	2J1P_A	43.06	281	140	6	52	324	24	292	5.07e-77	238	Chain A, Geranylgeranyl Diphosphate Synthase From Sinapis Alba In Complex With Ggpp<>Chain B, Geranylgeranyl Diphosphate Synthase From Sinapis Alba In Complex With Ggpp
TRINITY_DN10458_c0_g3_i5.p1	3GQ2_A	31.847	471	291	12	27	489	19	467	3.2e-47	174	Chain A, Crystal Structure Of The Dimer Of The P115 Tether Globular Head Domain<>Chain B, Crystal Structure Of The Dimer Of The P115 Tether Globular Head Domain<>Chain A, Crystal Structure Of The Monomer Of The P115 Tether Globular Head Domain
TRINITY_DN10458_c0_g3_i6.p1	3GQ2_A	26.068	234	144	7	3	230	392	602	5.51e-10	62.4	Chain A, Crystal Structure Of The Dimer Of The P115 Tether Globular Head Domain<>Chain B, Crystal Structure Of The Dimer Of The P115 Tether Globular Head Domain<>Chain A, Crystal Structure Of The Monomer Of The P115 Tether Globular Head Domain
TRINITY_DN104599_c0_g1_i1.p1	4WGK_A	40.404	396	216	10	11	396	294	679	1.65e-86	276	Chain A, Crystal Structure Of Human Neutral Ceramidase With Zn-bound Phosphate<>Chain B, Crystal Structure Of Human Neutral Ceramidase With Zn-bound Phosphate
TRINITY_DN1045_c0_g1_i19.p1	1Y8Q_A	33.333	342	189	8	3	313	8	341	8.2e-55	182	Chain A, Sumo E1 Activating Enzyme Sae1-Sae2-Mg-Atp Complex<>Chain C, Sumo E1 Activating Enzyme Sae1-Sae2-Mg-Atp Complex<>Chain A, Sumo E1 Activating Enzyme Sae1-Sae2-Sumo1-Mg-Atp Complex<>Chain D, Sumo E1 Activating Enzyme Sae1-Sae2-Sumo1-Mg-Atp Complex<>Chain A, Human Sumo E1 Complex With A Sumo1-Amp Mimic<>Chain A, Human Sumo E1~sumo1-amp Tetrahedral Intermediate Mimic
TRINITY_DN1045_c0_g1_i22.p1	1Y8Q_A	38.068	176	104	2	3	178	8	178	7.74e-32	119	Chain A, Sumo E1 Activating Enzyme Sae1-Sae2-Mg-Atp Complex<>Chain C, Sumo E1 Activating Enzyme Sae1-Sae2-Mg-Atp Complex<>Chain A, Sumo E1 Activating Enzyme Sae1-Sae2-Sumo1-Mg-Atp Complex<>Chain D, Sumo E1 Activating Enzyme Sae1-Sae2-Sumo1-Mg-Atp Complex<>Chain A, Human Sumo E1 Complex With A Sumo1-Amp Mimic<>Chain A, Human Sumo E1~sumo1-amp Tetrahedral Intermediate Mimic
TRINITY_DN104606_c0_g1_i1.p1	1KBJ_A	48.473	262	125	3	7	265	148	402	6.99e-80	247	Chain A, Crystallographic Study Of The Recombinant Flavin-Binding Domain Of Baker's Yeast Flavocytochrome B2: Comparison With The Intact Wild- Type Enzyme<>Chain B, Crystallographic Study Of The Recombinant Flavin-Binding Domain Of Baker's Yeast Flavocytochrome B2: Comparison With The Intact Wild- Type Enzyme
TRINITY_DN104610_c0_g2_i1.p1	4DCM_A	26.174	298	196	8	54	333	76	367	9.14e-24	100	Chain A, Crystal Structure Of Methyltransferase Rlmg Modifying G1835 Of 23s Rrna In Escherichia Coli
TRINITY_DN104621_c0_g1_i2.p1	4CI1_A	20.896	335	227	13	69	392	824	1131	3.24e-08	56.2	Chain A, Structure Of The Ddb1-crbn E3 Ubiquitin Ligase Bound To Thalidomide
TRINITY_DN104628_c0_g1_i2.p1	1AM9_A	39.506	81	33	1	231	311	6	70	1.29e-11	60.8	Chain A, Human Srebp-1a Bound To Ldl Receptor Promoter<>Chain B, Human Srebp-1a Bound To Ldl Receptor Promoter<>Chain C, Human Srebp-1a Bound To Ldl Receptor Promoter<>Chain D, Human Srebp-1a Bound To Ldl Receptor Promoter
TRINITY_DN104631_c0_g1_i1.p1	4LDS_A	27	200	115	8	11	208	51	221	0.000474	40.8	Chain A, The Inward-facing Structure Of The Glucose Transporter From Staphylococcus Epidermidis<>Chain B, The Inward-facing Structure Of The Glucose Transporter From Staphylococcus Epidermidis
TRINITY_DN10464_c0_g1_i1.p1	4OZS_A	38.953	172	102	1	232	400	4	175	1.01e-34	129	Chain A, Rna Binding Protein
TRINITY_DN104651_c0_g1_i1.p2	3S28_A	77.551	343	77	0	1	343	463	805	0	578	Chain A, The Crystal Structure Of Sucrose Synthase-1 In Complex With A Breakdown Product Of The Udp-glucose<>Chain B, The Crystal Structure Of Sucrose Synthase-1 In Complex With A Breakdown Product Of The Udp-glucose<>Chain C, The Crystal Structure Of Sucrose Synthase-1 In Complex With A Breakdown Product Of The Udp-glucose<>Chain D, The Crystal Structure Of Sucrose Synthase-1 In Complex With A B…
TRINITY_DN104651_c0_g2_i1.p1	3S28_A	75.652	230	56	0	1	230	578	807	9.48e-128	380	Chain A, The Crystal Structure Of Sucrose Synthase-1 In Complex With A Breakdown Product Of The Udp-glucose<>Chain B, The Crystal Structure Of Sucrose Synthase-1 In Complex With A Breakdown Product Of The Udp-glucose<>Chain C, The Crystal Structure Of Sucrose Synthase-1 In Complex With A Breakdown Product Of The Udp-glucose<>Chain D, The Crystal Structure Of Sucrose Synthase-1 In Complex With A B…
TRINITY_DN104667_c0_g4_i1.p3	4DQQ_A	36.943	157	91	3	117	272	160	309	4.86e-21	92.8	Chain A, Ternary Complex Of Bacillus Dna Polymerase I Large Fragment E658a, Dna Duplex, And Rctp (Paired With Dg Of Template) In Presence Of Mg2+<>Chain D, Ternary Complex Of Bacillus Dna Polymerase I Large Fragment E658a, Dna Duplex, And Rctp (Paired With Dg Of Template) In Presence Of Mg2+<>Chain A, Ternary Complex Of Bacillus Dna Polymerase I Large Fragment E658a, Dna Duplex, And Rctp (Paired …
TRINITY_DN104685_c0_g2_i1.p3	3AJE_A	33.168	202	128	3	1	196	22	222	7.28e-22	92	Chain A, Crystal Structure Of S. Tokodaii Sua5 Complexed With L-threonine And Amppnp
TRINITY_DN104699_c0_g1_i3.p1	3BYI_A	21.635	208	152	4	99	305	15	212	6.79e-09	57	Chain A, Crystal Structure Of Human Rho Gtpase Activating Protein 15 (arhgap15)<>Chain B, Crystal Structure Of Human Rho Gtpase Activating Protein 15 (arhgap15)<>Chain C, Crystal Structure Of Human Rho Gtpase Activating Protein 15 (arhgap15)<>Chain D, Crystal Structure Of Human Rho Gtpase Activating Protein 15 (arhgap15)
TRINITY_DN104701_c0_g1_i1.p1	4D10_F	28.571	154	64	4	45	198	167	274	8.63e-07	50.1	Chain F, Crystal Structure Of The Cop9 Signalosome<>Chain N, Crystal Structure Of The Cop9 Signalosome<>Chain F, Crystal Structure Of The Cop9 Signalosome<>Chain N, Crystal Structure Of The Cop9 Signalosome
TRINITY_DN104712_c0_g1_i1.p1	1XX4_A	27.273	231	150	5	28	249	15	236	9.06e-13	67	Chain A, Crystal Structure Of Rat Mitochondrial 3,2-Enoyl-Coa
TRINITY_DN104713_c0_g1_i1.p1	3GR7_A	41.918	365	179	6	51	413	5	338	3.67e-88	272	Chain A, Structure Of Oye From Geobacillus Kaustophilus, Hexagonal Crystal Form<>Chain B, Structure Of Oye From Geobacillus Kaustophilus, Hexagonal Crystal Form<>Chain A, Structure Of Oye From Geobacillus Kaustophilus, Orthorhombic Crystal Form<>Chain B, Structure Of Oye From Geobacillus Kaustophilus, Orthorhombic Crystal Form
TRINITY_DN104723_c0_g1_i12.p1	2FE7_A	33.684	95	63	0	138	232	72	166	3.38e-11	60.5	Chain A, The Crystal Structure Of A Probable N-Acetyltransferase From Pseudomonas Aeruginosa<>Chain B, The Crystal Structure Of A Probable N-Acetyltransferase From Pseudomonas Aeruginosa
TRINITY_DN10472_c0_g1_i11.p1	2B9S_A	54.023	87	39	1	186	271	18	104	4.94e-27	108	Chain A, Crystal Structure Of Heterodimeric L. Donovani Topoisomerase I-Vanadate-Dna Complex
TRINITY_DN10472_c0_g1_i7.p1	2B9S_A	54.023	87	39	1	186	271	18	104	2.48e-28	112	Chain A, Crystal Structure Of Heterodimeric L. Donovani Topoisomerase I-Vanadate-Dna Complex
TRINITY_DN104732_c0_g1_i2.p1	4LDS_A	28.798	441	283	9	128	565	22	434	3.06e-48	174	Chain A, The Inward-facing Structure Of The Glucose Transporter From Staphylococcus Epidermidis<>Chain B, The Inward-facing Structure Of The Glucose Transporter From Staphylococcus Epidermidis
TRINITY_DN104732_c0_g2_i1.p1	4LDS_A	34.574	188	119	2	35	222	22	205	9.3e-30	115	Chain A, The Inward-facing Structure Of The Glucose Transporter From Staphylococcus Epidermidis<>Chain B, The Inward-facing Structure Of The Glucose Transporter From Staphylococcus Epidermidis
TRINITY_DN104738_c0_g1_i2.p1	1RJW_A	40.141	142	75	2	115	248	20	159	1.15e-27	108	Chain A, Crystal Structure Of Nad(+)-Dependent Alcohol Dehydrogenase From Bacillus Stearothermophilus Strain Lld-R<>Chain B, Crystal Structure Of Nad(+)-Dependent Alcohol Dehydrogenase From Bacillus Stearothermophilus Strain Lld-R<>Chain C, Crystal Structure Of Nad(+)-Dependent Alcohol Dehydrogenase From Bacillus Stearothermophilus Strain Lld-R<>Chain D, Crystal Structure Of Nad(+)-Dependent Alco…
TRINITY_DN10473_c0_g1_i12.p1	1IRZ_A	73.438	64	17	0	195	258	1	64	6.02e-27	104	Chain A, Solution Structure Of Arr10-B Belonging To The Garp Family Of Plant Myb-Related Dna Binding Motifs Of The Arabidopsis Response Regulators
TRINITY_DN10473_c0_g1_i5.p1	1IRZ_A	70.175	57	17	0	1	57	8	64	3.46e-22	90.1	Chain A, Solution Structure Of Arr10-B Belonging To The Garp Family Of Plant Myb-Related Dna Binding Motifs Of The Arabidopsis Response Regulators
TRINITY_DN104741_c0_g2_i1.p2	3PWT_A	45.494	233	113	6	1	233	274	492	6.4e-52	177	Chain A, Crystal Structure Of Mutant E.Coli Topoisomerase Ia
TRINITY_DN104769_c0_g1_i5.p1	2FBT_A	36.634	202	111	6	84	280	14	203	4.66e-33	120	Chain A, Wrn Exonuclease<>Chain A, Wrn Exonuclease, Mn Complex<>Chain A, Wrn Exonuclease, Mg Complex<>Chain A, Wrn Exonuclease, Eu Complex<>Chain A, Wrn Exonuclease, Mn Dgmp Complex
TRINITY_DN10476_c0_g1_i18.p1	3SWM_A	34.722	72	39	3	67	133	101	169	0.000157	42	Chain A, The Nac Domain Of Anac019 In Complex With Dna, Gold Derivative<>Chain B, The Nac Domain Of Anac019 In Complex With Dna, Gold Derivative<>Chain C, The Nac Domain Of Anac019 In Complex With Dna, Gold Derivative<>Chain D, The Nac Domain Of Anac019 In Complex With Dna, Gold Derivative<>Chain A, Anac019 Nac Domain In Complex With Dna<>Chain B, Anac019 Nac Domain In Complex With Dna<>Chain C, …
TRINITY_DN104772_c1_g1_i1.p1	4UN2_B	77.273	44	10	0	145	188	2	45	2.16e-18	75.1	Chain B, Crystal Structure Of The Uba Domain Of Dsk2 In Complex With Ubiquitin
TRINITY_DN104785_c0_g1_i2.p1	2EP4_A	34.483	58	26	2	284	341	18	63	3.13e-05	42.7	Chain A, Solution Structure Of Ring Finger From Human Ring Finger Protein 24
TRINITY_DN104793_c0_g1_i1.p1	1BCC_E	53.073	179	84	0	112	290	18	196	2.98e-71	218	Chain E, Cytochrome Bc1 Complex From Chicken<>Chain E, Stigmatellin And Antimycin Bound Cytochrome Bc1 Complex From Chicken<>Chain E, Stigmatellin-bound Cytochrome Bc1 Complex From Chicken
TRINITY_DN10479_c0_g1_i1.p1	4M59_A	26.346	520	343	3	116	595	176	695	1.3e-64	226	Chain A, Crystal Structure Of The Pentatricopeptide Repeat Protein Ppr10 In Complex With An 18-nt Psaj Rna Element<>Chain B, Crystal Structure Of The Pentatricopeptide Repeat Protein Ppr10 In Complex With An 18-nt Psaj Rna Element
TRINITY_DN1047_c0_g1_i23.p1	3FM0_A	55.026	189	73	4	19	206	13	190	1.79e-62	200	Chain A, Crystal Structure Of Wd40 Protein Ciao1
TRINITY_DN1047_c0_g1_i3.p1	3FM0_A	47.493	339	155	9	17	349	11	332	2.53e-102	305	Chain A, Crystal Structure Of Wd40 Protein Ciao1
TRINITY_DN1047_c1_g2_i1.p2	3H1C_A	40.273	293	169	2	11	301	61	349	2.05e-63	209	Chain A, Crystal Structure Of Polynucleotide Phosphorylase (Pnpase) Core Bound To Rnase E And Tungstate<>Chain B, Crystal Structure Of Polynucleotide Phosphorylase (Pnpase) Core Bound To Rnase E And Tungstate<>Chain C, Crystal Structure Of Polynucleotide Phosphorylase (Pnpase) Core Bound To Rnase E And Tungstate<>Chain G, Crystal Structure Of Polynucleotide Phosphorylase (Pnpase) Core Bound To Rn…
TRINITY_DN1047_c1_g2_i2.p1	3CDI_A	40.83	578	319	6	1	571	135	696	2.14e-137	424	Chain A, Crystal Structure Of E. Coli Pnpase
TRINITY_DN104801_c0_g2_i1.p1	3CUX_A	44.33	194	100	3	1	187	329	521	1.09e-47	164	Chain A, Atomic Resolution Structures Of Escherichia Coli And Bacillis Anthracis Malate Synthase A: Comparison With Isoform G And Implications For Structure Based Drug Design
TRINITY_DN104821_c0_g1_i1.p1	3DXP_A	33.333	93	43	3	41	121	217	302	1.32e-06	49.7	Chain A, Crystal Structure Of A Putative Aminoglycoside Phosphotransferase (Reut_a1007) From Ralstonia Eutropha Jmp134 At 2.32 A Resolution
TRINITY_DN104831_c0_g1_i1.p1	4XI6_A	37.5	48	28	2	5	50	74	121	0.000211	42	Chain A, Crystal Structure Of The Mzm-rep Domains Of Mind Bomb 1<>Chain A, Crystal Structure Of The Mzm-rep Domains Of Mind Bomb 1 In Complex With Jagged1 N-box Peptide<>Chain A, Crystal Structure Of The Mzm-rep Domains Of Mind Bomb 1 In Complex With Fly Delta N-box Peptide
TRINITY_DN104835_c0_g1_i1.p1	1PMI_A	36.047	430	235	11	6	407	3	420	8.08e-83	261	Chain A, Candida Albicans Phosphomannose Isomerase
TRINITY_DN104845_c0_g1_i1.p1	1GQ8_A	33.55	307	173	8	1	290	16	308	3.86e-43	150	Chain A, Pectin Methylesterase From Carrot
TRINITY_DN104847_c0_g1_i1.p1	4OZS_A	29.213	178	115	5	35	205	1	174	3.77e-19	81.6	Chain A, Rna Binding Protein
TRINITY_DN104872_c0_g2_i1.p1	1YQ3_B	70.556	180	52	1	91	269	12	191	6.81e-96	282	Chain B, Avian Respiratory Complex Ii With Oxaloacetate And Ubiquinone<>Chain B, Avian Respiratory Complex Ii With 3-nitropropionate And Ubiquinone<>Chain B, Avian Respiratory Complex Ii With Carboxin Bound<>Chain O, Avian Respiratory Complex Ii With Carboxin Bound<>Chain B, Avian Mitochondrial Respiratory Complex Ii At 1.8 Angstrom Resolution<>Chain O, Avian Mitochondrial Respiratory Complex Ii …
TRINITY_DN10488_c0_g1_i11.p1	1HYP_A	37.037	54	27	3	299	351	10	57	0.000713	38.5	Chain A, Crystal Structure Of Hydrophobic Protein From Soybean; A Member Of A New Cystine-Rich Family
TRINITY_DN10488_c0_g2_i1.p1	1HYP_A	32.051	78	43	3	189	265	10	78	3.37e-05	42	Chain A, Crystal Structure Of Hydrophobic Protein From Soybean; A Member Of A New Cystine-Rich Family
TRINITY_DN104896_c0_g1_i1.p1	3UIM_A	30.357	168	97	5	147	301	13	173	4.12e-17	80.5	Chain A, Structural Basis For The Impact Of Phosphorylation On Plant Receptor- Like Kinase Bak1 Activation<>Chain A, Crystal Structure Of Apo Bak1
TRINITY_DN1048_c0_g1_i17.p1	3UG3_A	23.028	469	273	14	242	654	68	504	2.62e-19	92	Chain A, Crystal Structure Of Alpha-L-Arabinofuranosidase From Thermotoga Maritima Ligand Free Form<>Chain B, Crystal Structure Of Alpha-L-Arabinofuranosidase From Thermotoga Maritima Ligand Free Form<>Chain C, Crystal Structure Of Alpha-L-Arabinofuranosidase From Thermotoga Maritima Ligand Free Form<>Chain D, Crystal Structure Of Alpha-L-Arabinofuranosidase From Thermotoga Maritima Ligand Free F…
TRINITY_DN1048_c0_g1_i20.p1	3UG3_A	23.583	441	240	14	242	622	68	471	3.97e-19	91.7	Chain A, Crystal Structure Of Alpha-L-Arabinofuranosidase From Thermotoga Maritima Ligand Free Form<>Chain B, Crystal Structure Of Alpha-L-Arabinofuranosidase From Thermotoga Maritima Ligand Free Form<>Chain C, Crystal Structure Of Alpha-L-Arabinofuranosidase From Thermotoga Maritima Ligand Free Form<>Chain D, Crystal Structure Of Alpha-L-Arabinofuranosidase From Thermotoga Maritima Ligand Free F…
TRINITY_DN104907_c0_g1_i1.p1	2YX0_A	36.556	331	188	7	165	490	10	323	2.06e-58	199	Chain A, Crystal Structure Of P. Horikoshii Tyw1
TRINITY_DN104909_c0_g1_i1.p1	4K9D_A	80.097	206	41	0	1	206	142	347	9.07e-119	341	Chain A, X-ray Crystal Structure Of A Glyceraldehyde 3-phosphate Dehydrogenase From Brugia Malayi Bound To The Co-factor Nad<>Chain B, X-ray Crystal Structure Of A Glyceraldehyde 3-phosphate Dehydrogenase From Brugia Malayi Bound To The Co-factor Nad<>Chain C, X-ray Crystal Structure Of A Glyceraldehyde 3-phosphate Dehydrogenase From Brugia Malayi Bound To The Co-factor Nad<>Chain D, X-ray Crysta…
TRINITY_DN104922_c0_g1_i1.p1	3MDU_A	37.864	206	125	3	8	212	137	340	5.08e-32	123	Chain A, The Structure Of N-formimino-l-glutamate Iminohydrolase From Pseudomonas Aeruginosa Complexed With N-guanidino-l-glutamate<>Chain A, The Structure Of N-formimino-l-glutamate Iminohydrolase From Pseudomonas Aeruginosa Complexed With N-formimino-l-aspartate<>Chain B, The Structure Of N-formimino-l-glutamate Iminohydrolase From Pseudomonas Aeruginosa Complexed With N-formimino-l-aspartate<>…
TRINITY_DN104924_c0_g1_i2.p1	1F1R_A	79.167	264	55	0	1	264	41	304	3.55e-163	455	Chain A, Crystal Structure Of Homoprotocatechuate 2,3-Dioxygenase From Arthrobacter Globiformis (Native, Non-Cryo)<>Chain B, Crystal Structure Of Homoprotocatechuate 2,3-Dioxygenase From Arthrobacter Globiformis (Native, Non-Cryo)<>Chain A, Crystal Structure Of Homoprotocatechuate 2,3-dioxygenase From Arthrobacter Globiformis (native, Low Temperature)<>Chain B, Crystal Structure Of Homoprotocatec…
TRINITY_DN10492_c0_g1_i21.p1	3B3L_A	23.615	343	199	6	11	345	2	289	9.12e-19	85.9	Chain A, Crystal Structures Of Alternatively-Spliced Isoforms Of Human Ketohexokinase<>Chain B, Crystal Structures Of Alternatively-Spliced Isoforms Of Human Ketohexokinase<>Chain C, Crystal Structures Of Alternatively-Spliced Isoforms Of Human Ketohexokinase<>Chain D, Crystal Structures Of Alternatively-Spliced Isoforms Of Human Ketohexokinase
TRINITY_DN104934_c0_g1_i1.p1	1NHY_A	29.814	161	103	2	48	198	39	199	1.16e-19	83.6	Chain A, Crystal Structure Of The Gst-Like Domain Of Elongation Factor 1-Gamma From Saccharomyces Cerevisiae.
TRINITY_DN10493_c1_g1_i1.p1	2N6A_A	42.177	147	83	1	59	205	12	156	1.02e-32	116	Chain A, Nmr Structure Of A Human Calmodulin/connexin-36 Peptide Hybrid
TRINITY_DN104941_c0_g4_i1.p3	3EC2_A	32.11	109	69	4	118	223	38	144	2.31e-07	50.4	Chain A, Crystal Structure Of The Dnac Helicase Loader
TRINITY_DN104942_c0_g1_i1.p3	3PM9_A	35.981	214	119	5	10	216	274	476	3.1e-31	119	Chain A, Crystal Structure Of A Putative Dehydrogenase (Rpa1076) From Rhodopseudomonas Palustris Cga009 At 2.57 A Resolution<>Chain B, Crystal Structure Of A Putative Dehydrogenase (Rpa1076) From Rhodopseudomonas Palustris Cga009 At 2.57 A Resolution<>Chain C, Crystal Structure Of A Putative Dehydrogenase (Rpa1076) From Rhodopseudomonas Palustris Cga009 At 2.57 A Resolution<>Chain D, Crystal Stru…
TRINITY_DN104942_c0_g1_i2.p1	3PM9_A	42.657	143	76	1	32	174	13	149	2e-25	105	Chain A, Crystal Structure Of A Putative Dehydrogenase (Rpa1076) From Rhodopseudomonas Palustris Cga009 At 2.57 A Resolution<>Chain B, Crystal Structure Of A Putative Dehydrogenase (Rpa1076) From Rhodopseudomonas Palustris Cga009 At 2.57 A Resolution<>Chain C, Crystal Structure Of A Putative Dehydrogenase (Rpa1076) From Rhodopseudomonas Palustris Cga009 At 2.57 A Resolution<>Chain D, Crystal Stru…
TRINITY_DN10494_c0_g1_i3.p1	1XTN_A	29.808	104	61	3	722	822	23	117	4.88e-07	50.1	Chain A, Crystal Structure Of Cisk-Px Domain With Sulfates<>Chain B, Crystal Structure Of Cisk-Px Domain With Sulfates
TRINITY_DN10494_c0_g1_i4.p1	1XTN_A	29.808	104	61	3	689	789	23	117	4.65e-07	50.1	Chain A, Crystal Structure Of Cisk-Px Domain With Sulfates<>Chain B, Crystal Structure Of Cisk-Px Domain With Sulfates
TRINITY_DN104955_c0_g1_i1.p2	4J2F_A	44.69	226	119	3	1	223	1	223	2.26e-61	192	Chain A, Crystal Structure Of A Glutathione Transferase Family Member From Ricinus Communis, Target Efi-501866
TRINITY_DN104955_c0_g2_i1.p2	4TOP_A	51.327	226	101	2	1	226	1	217	1.2e-85	253	Chain A, Glycine Max Glutathione Transferase<>Chain B, Glycine Max Glutathione Transferase
TRINITY_DN10497_c0_g1_i3.p1	4QGK_A	40.576	451	209	5	86	483	4	448	5.61e-114	345	Chain A, Structure Of The Human Sjogren Larsson Syndrome Enzyme Fatty Aldehyde Dehydrogenase (faldh)<>Chain B, Structure Of The Human Sjogren Larsson Syndrome Enzyme Fatty Aldehyde Dehydrogenase (faldh)
TRINITY_DN10497_c0_g1_i32.p1	1AD3_A	45.147	443	236	3	88	528	7	444	1.87e-138	409	Chain A, Class 3 Aldehyde Dehydrogenase Complex With Nicotinamide- Adenine-Dinucleotide<>Chain B, Class 3 Aldehyde Dehydrogenase Complex With Nicotinamide- Adenine-Dinucleotide
TRINITY_DN104989_c1_g2_i3.p1	4E4G_A	46.748	246	129	1	1	244	213	458	1.19e-72	230	Chain A, Crystal Structure Of Putative Methylmalonate-Semialdehyde Dehydrogenase From Sinorhizobium Meliloti 1021<>Chain B, Crystal Structure Of Putative Methylmalonate-Semialdehyde Dehydrogenase From Sinorhizobium Meliloti 1021<>Chain C, Crystal Structure Of Putative Methylmalonate-Semialdehyde Dehydrogenase From Sinorhizobium Meliloti 1021<>Chain D, Crystal Structure Of Putative Methylmalonate-…
TRINITY_DN10499_c0_g1_i38.p1	3AZP_A	30.958	407	253	13	17	413	91	479	6.71e-51	181	Chain A, Crystal Structure Of Puromycin Hydrolase S511a Mutant<>Chain B, Crystal Structure Of Puromycin Hydrolase S511a Mutant<>Chain A, Crystal Structure Of Puromycin Hydrolase S511a Mutant Complexed With Pgg<>Chain B, Crystal Structure Of Puromycin Hydrolase S511a Mutant Complexed With Pgg
TRINITY_DN1049_c0_g1_i5.p1	4HQ1_A	41.553	438	236	11	28	458	23	447	3.49e-92	301	Chain A, Crystal Structure Of An Lrr Protein With Two Solenoids
TRINITY_DN105047_c0_g1_i3.p1	3V0T_A	31.148	244	127	13	19	245	16	235	6.68e-12	66.6	Chain A, Crystal Structure Of Perakine Reductase, Founder Member Of A Novel Akr Subfamily With Unique Conformational Changes During Nadph Binding
TRINITY_DN105059_c0_g1_i1.p1	4KA5_A	62.825	269	95	1	1	264	446	714	8.25e-115	346	Chain A, Structure Of D141a Variant Of B. Pseudomallei Katg<>Chain B, Structure Of D141a Variant Of B. Pseudomallei Katg
TRINITY_DN105073_c0_g1_i1.p1	1R05_A	42.593	54	29	1	152	203	12	65	2.15e-05	42.7	Chain A, Solution Structure Of Max B-Hlh-Lz<>Chain B, Solution Structure Of Max B-Hlh-Lz
TRINITY_DN10508_c0_g1_i12.p1	4B93_A	33.81	210	114	4	5	212	3	189	1.82e-35	124	Chain A, Complex Of Vamp7 Cytoplasmic Domain With 2nd Ankyrin Repeat Domain Of Varp
TRINITY_DN105092_c0_g1_i1.p1	4V1O_Q	36.1	241	139	7	171	407	336	565	1.21e-28	121	Chain Q, Architecture Of The Rna Polymerase Ii-mediator Core Transcription Initiation Complex<>Chain Q, Architecture Of The Rna Polymerase Ii-mediator Core Transcription Initiation Complex
TRINITY_DN10510_c0_g1_i32.p1	2I7T_A	26.065	399	262	14	36	420	29	408	6.5e-36	142	Chain A, Structure Of Human Cpsf-73<>Chain A, Structure Of Human Cpsf-73
TRINITY_DN10510_c0_g1_i5.p1	2I7X_A	31.687	243	142	6	36	258	19	257	8.75e-27	110	Chain A, Structure Of Yeast Cpsf-100 (Ydh1p)
TRINITY_DN10511_c0_g1_i19.p1	1II8_A	46.512	43	23	0	24	66	5	47	7.45e-06	48.5	Chain A, Crystal Structure Of The P. Furiosus Rad50 Atpase Domain
TRINITY_DN10511_c0_g1_i3.p1	1II8_A	46.512	43	23	0	24	66	5	47	7.48e-06	48.5	Chain A, Crystal Structure Of The P. Furiosus Rad50 Atpase Domain
TRINITY_DN105165_c0_g1_i1.p1	3W8R_A	27.273	198	122	5	53	246	5	184	5.51e-20	87.8	Chain A, Mutant Structure Of Thermus Thermophilus Hb8 Uridine-cytidine Kinase<>Chain B, Mutant Structure Of Thermus Thermophilus Hb8 Uridine-cytidine Kinase
TRINITY_DN105169_c0_g2_i2.p2	1Z2B_A	78.906	384	81	0	1	384	64	447	0	638	Chain A, Tubulin-Colchicine-Vinblastine: Stathmin-Like Domain Complex<>Chain C, Tubulin-Colchicine-Vinblastine: Stathmin-Like Domain Complex
TRINITY_DN105170_c0_g1_i1.p1	4W6Z_A	56.604	265	112	3	1	265	86	347	1.3e-100	297	Chain A, Yeast Alcohol Dehydrogenase I, Saccharomyces Cerevisiae Fermentative Enzyme<>Chain B, Yeast Alcohol Dehydrogenase I, Saccharomyces Cerevisiae Fermentative Enzyme<>Chain C, Yeast Alcohol Dehydrogenase I, Saccharomyces Cerevisiae Fermentative Enzyme<>Chain D, Yeast Alcohol Dehydrogenase I, Saccharomyces Cerevisiae Fermentative Enzyme<>Chain A, Asymmetry Of Yeast Alcohol Dehydrogenase<>Chai…
TRINITY_DN105180_c0_g1_i4.p1	4Y7T_A	43.333	120	65	2	1	120	1	117	1.76e-23	94	Chain A, Structural Analysis Of Muru<>Chain A, Structural Analysis Of Muru<>Chain A, Structural Analysis Of Muru
TRINITY_DN1051_c1_g1_i4.p1	4O1L_A	59.012	344	139	2	69	410	3	346	2.75e-150	429	Chain A, Human Adenosine Kinase In Complex With Inhibitor<>Chain B, Human Adenosine Kinase In Complex With Inhibitor
TRINITY_DN105214_c0_g1_i1.p1	2VZN_A	31.852	135	77	6	163	290	78	204	6.51e-10	58.5	Chain A, Crystal Structure Of The Major Allergen From Fire Ant Venom, Sol I 3<>Chain B, Crystal Structure Of The Major Allergen From Fire Ant Venom, Sol I 3
TRINITY_DN105217_c0_g4_i2.p3	4RQO_A	60.793	227	80	2	2	225	256	476	2.71e-87	266	Chain A, Crystal Structure Of L-serine Dehydratase From Legionella Pneumophila<>Chain B, Crystal Structure Of L-serine Dehydratase From Legionella Pneumophila
TRINITY_DN105232_c0_g1_i10.p1	4M59_A	24.867	563	378	6	75	596	107	665	3.79e-55	199	Chain A, Crystal Structure Of The Pentatricopeptide Repeat Protein Ppr10 In Complex With An 18-nt Psaj Rna Element<>Chain B, Crystal Structure Of The Pentatricopeptide Repeat Protein Ppr10 In Complex With An 18-nt Psaj Rna Element
TRINITY_DN105233_c0_g1_i1.p1	1DQZ_A	38.498	213	116	7	2	206	62	267	2.86e-37	132	Chain A, Crystal Structure Of Antigen 85c From Mycobacterium Tuberculosis<>Chain B, Crystal Structure Of Antigen 85c From Mycobacterium Tuberculosis
TRINITY_DN105246_c0_g1_i1.p1	3EB3_A	51.073	233	112	2	14	246	95	325	3.87e-76	234	Chain A, Voltage-Dependent K+ Channel Beta Subunit (W121a) In Complex With Cortisone
TRINITY_DN105249_c0_g1_i1.p1	4UUD_D	35.26	173	102	6	1	171	150	314	1.86e-17	84.3	Chain D, Human Dynamin 1 K44a Superconstricted Polymer Stabilized With Gtp<>Chain K, Human Dynamin 1 K44a Superconstricted Polymer Stabilized With Gtp<>Chain D, Human Dynamin 1 K44a Superconstricted Polymer Stabilized With Gtp Strand 2<>Chain K, Human Dynamin 1 K44a Superconstricted Polymer Stabilized With Gtp Strand 2
TRINITY_DN10525_c0_g1_i29.p1	2DJP_A	39.062	64	37	1	29	92	12	73	4.05e-07	47.4	Chain A, The Solution Structure Of The Lysm Domain Of Human Hypothetical Protein Sb145
TRINITY_DN10526_c0_g1_i10.p1	3TL8_A	36.129	310	193	3	373	678	19	327	5.41e-65	219	Chain A, The Avrptob-Bak1 Complex Reveals Two Structurally Similar Kinaseinteracting Domains In A Single Type Iii Effector<>Chain D, The Avrptob-Bak1 Complex Reveals Two Structurally Similar Kinaseinteracting Domains In A Single Type Iii Effector<>Chain G, The Avrptob-Bak1 Complex Reveals Two Structurally Similar Kinaseinteracting Domains In A Single Type Iii Effector<>Chain H, The Avrptob-Bak1 C…
TRINITY_DN105271_c0_g2_i3.p1	3H1M_A	34.848	330	196	9	10	334	72	387	1.87e-44	157	Chain A, Crystal Structure Of Mannose 6-Phosphate Isomerase (Holo; Zinc Bound)<>Chain A, Crystal Structure Of Mannose 6-Phosphate Isomerase Bound With Zinc And Yttrium<>Chain A, Crystal Structure Of Mannose 6-Phosphate Isomerase From Salmonella Typhimurium Bound To Substrate (F6p)and Metal Atom (Zn)
TRINITY_DN105271_c0_g5_i1.p1	3ZKB_A	42.46	252	114	6	2	229	67	311	3.57e-56	184	Chain A, Crystal Structure Of The Atpase Region Of Mycobacterium Tuberculosis Gyrb With Amppnp<>Chain B, Crystal Structure Of The Atpase Region Of Mycobacterium Tuberculosis Gyrb With Amppnp<>Chain C, Crystal Structure Of The Atpase Region Of Mycobacterium Tuberculosis Gyrb With Amppnp<>Chain D, Crystal Structure Of The Atpase Region Of Mycobacterium Tuberculosis Gyrb With Amppnp<>Chain E, Crysta…
TRINITY_DN10527_c0_g1_i2.p1	4JWH_A	38.644	295	150	8	23	314	41	307	1.89e-49	167	Chain A, Crystal Structure Of Sptrm10(full Length)-sah Complex<>Chain B, Crystal Structure Of Sptrm10(full Length)-sah Complex
TRINITY_DN105280_c0_g1_i1.p1	2PCJ_A	38.308	201	123	1	20	220	16	215	9.05e-44	146	Chain A, Crystal Structure Of Abc Transporter (Aq_297) From Aquifex Aeolicus Vf5<>Chain B, Crystal Structure Of Abc Transporter (Aq_297) From Aquifex Aeolicus Vf5<>Chain A, Crystal Structure Of Abc Transporter With Complex (Aq_297) From Aquifex Aeolicus Vf5
TRINITY_DN10528_c0_g1_i17.p1	4KSL_D	83.237	173	6	2	17	189	4	153	1.73e-94	274	Chain D, Gumby/fam105b In Complex With Linear Di-ubiquitin<>Chain C, Gumby/fam105b In Complex With Linear Di-ubiquitin<>Chain F, Gumby/fam105b In Complex With Linear Di-ubiquitin<>Chain H, Gumby/fam105b In Complex With Linear Di-ubiquitin<>Chain J, Gumby/fam105b In Complex With Linear Di-ubiquitin<>Chain L, Gumby/fam105b In Complex With Linear Di-ubiquitin<>Chain N, Gumby/fam105b In Complex With …
TRINITY_DN105297_c0_g1_i1.p1	3B46_A	39.81	211	124	3	1	209	203	412	1.28e-53	177	Chain A, Crystal Structure Of Bna3p, A Putative Kynurenine Aminotransferase From Saccharomyces Cerevisiae<>Chain B, Crystal Structure Of Bna3p, A Putative Kynurenine Aminotransferase From Saccharomyces Cerevisiae
TRINITY_DN105298_c0_g1_i2.p1	2FO7_A	26.667	135	97	1	59	193	2	134	7.46e-16	72.4	Chain A, Crystal Structure Of An 8 Repeat Consensus Tpr Superhelix (Trigonal Crystal Form)<>Chain A, Crystal Structure Of An 8 Repeat Consensus Tpr Superhelix (Orthorombic Crystal Form)
TRINITY_DN105345_c0_g1_i2.p1	3CXR_A	32.5	200	120	4	34	228	29	218	1.07e-25	103	Chain A, Crystal Structure Of Gluconate 5-dehydrogase From Streptococcus Suis Type 2<>Chain A, Quaternary Complex Structure Of Gluconate 5-dehydrogenase From Streptococcus Suis Type 2
TRINITY_DN10534_c0_g1_i4.p1	1N0V_C	69.274	358	110	0	8	365	485	842	0	533	Chain C, Crystal Structure Of Elongation Factor 2<>Chain D, Crystal Structure Of Elongation Factor 2<>Chain A, Crystal Structure Of Yeast Elongation Factor 2 In Complex With Sordarin<>Chain T, Structure Of The Ribosomal 80s-Eef2-Sordarin Complex From Yeast Obtained By Docking Atomic Models For Rna And Protein Components Into A 11.7 A Cryo-Em Map. This File, 1s1h, Contains 40s Subunit. The 60s Rib…
TRINITY_DN10534_c1_g1_i10.p1	1N0V_C	75	464	116	0	1	464	379	842	0	751	Chain C, Crystal Structure Of Elongation Factor 2<>Chain D, Crystal Structure Of Elongation Factor 2<>Chain A, Crystal Structure Of Yeast Elongation Factor 2 In Complex With Sordarin<>Chain T, Structure Of The Ribosomal 80s-Eef2-Sordarin Complex From Yeast Obtained By Docking Atomic Models For Rna And Protein Components Into A 11.7 A Cryo-Em Map. This File, 1s1h, Contains 40s Subunit. The 60s Rib…
TRINITY_DN105367_c0_g1_i1.p1	1IXK_A	36.552	145	85	2	4	148	177	314	2.38e-21	92.4	Chain A, Crystal Structure Analysis Of Methyltransferase Homolog Protein From Pyrococcus Horikoshii
TRINITY_DN10539_c0_g1_i2.p1	2ROE_A	35.849	53	34	0	116	168	9	61	0.000115	39.7	Chain A, Solution Structure Of Thermus Thermophilus Hb8 Ttha1718 Protein In Vitro<>Chain A, Solution Structure Of Thermus Thermophilus Hb8 Ttha1718 Protein In Living E. Coli Cells
TRINITY_DN10539_c0_g1_i3.p1	2ROE_A	40.426	47	28	0	130	176	9	55	7.5e-06	43.1	Chain A, Solution Structure Of Thermus Thermophilus Hb8 Ttha1718 Protein In Vitro<>Chain A, Solution Structure Of Thermus Thermophilus Hb8 Ttha1718 Protein In Living E. Coli Cells
TRINITY_DN1053_c0_g1_i1.p1	1V73_A	22.903	310	183	10	39	340	51	312	1.63e-14	74.3	Chain A, Crystal Structure Of Cold-Active Protein-Tyrosine Phosphatase Of A Psychrophile Shewanella Sp.
TRINITY_DN105406_c0_g1_i1.p1	4BK2_A	27.907	301	185	10	1	295	118	392	4.09e-21	93.6	Chain A, Crystal Structure Of 3-hydroxybenzoate 6-hydroxylase Uncovers Lipid-assisted Flavoprotein Strategy For Regioselective Aromatic Hydroxylation: Q301e Mutant
TRINITY_DN105418_c0_g1_i1.p1	2W62_A	44.444	108	59	1	4	110	235	342	6.15e-28	111	Chain A, Saccharomyces Cerevisiae Gas2p In Complex With Laminaripentaose<>Chain A, Saccharomyces Cerevisiae Gas2p In Complex With Laminaritriose And Laminaritetraose
TRINITY_DN105445_c0_g1_i1.p1	4NSX_A	35.233	193	107	3	31	222	501	676	2.95e-29	115	Chain A, Crystal Structure Of The Utp21 Tandem Wd Domain
TRINITY_DN105447_c0_g1_i1.p2	3P9C_A	79.62	368	67	3	1	368	5	364	0	610	Chain A, Crystal Structure Of Perennial Ryegrass Lpomt1 Bound To Sah<>Chain A, Crystal Structure Of Perennial Ryegrass Lpomt1 Complexed With S- Adenosyl-L-Homocysteine And Sinapaldehyde<>Chain B, Crystal Structure Of Perennial Ryegrass Lpomt1 Complexed With S- Adenosyl-L-Homocysteine And Sinapaldehyde<>Chain C, Crystal Structure Of Perennial Ryegrass Lpomt1 Complexed With S- Adenosyl-L-Homocystei…
TRINITY_DN105457_c0_g1_i1.p1	4J0X_A	30.943	488	240	11	135	586	4	430	2.65e-73	242	Chain A, Structure Of Rrp9<>Chain B, Structure Of Rrp9
TRINITY_DN105494_c0_g1_i1.p1	3S7R_A	87.209	86	11	0	18	103	2	87	6.8e-48	154	Chain A, Crystal Structure Of A Heterogeneous Nuclear Ribonucleoprotein AB (Hnrpab) From Homo Sapiens At 2.15 A Resolution<>Chain B, Crystal Structure Of A Heterogeneous Nuclear Ribonucleoprotein AB (Hnrpab) From Homo Sapiens At 2.15 A Resolution
TRINITY_DN105502_c0_g1_i1.p1	1GBG_A	29.787	141	76	4	136	271	72	194	4.57e-14	71.6	Chain A, Bacillus Licheniformis Beta-Glucanase
TRINITY_DN105515_c0_g2_i1.p1	2BPT_A	35.5	200	118	4	1	196	666	858	6.74e-35	130	Chain A, Structure Of The Nup1p:kap95p Complex<>Chain B, Kap95p:rangtp Complex<>Chain D, Kap95p:rangtp Complex<>Chain B, Kap95p Binding Induces The Switch Loops Of Rangdp To Adopt The Gtp- Bound Conformation: Implications For Nuclear Import Complex Assembly Dynamics<>Chain D, Kap95p Binding Induces The Switch Loops Of Rangdp To Adopt The Gtp- Bound Conformation: Implications For Nuclear Import Co…
TRINITY_DN105526_c0_g1_i1.p1	2E1T_A	34.468	470	270	12	9	465	7	451	9.68e-83	263	Chain A, Crystal Structure Of Dendranthema Morifolium Dmat Complexed With Malonyl-coa<>Chain B, Crystal Structure Of Dendranthema Morifolium Dmat Complexed With Malonyl-coa<>Chain A, Crystal Structure Of Dendranthema Morifolium Dmat<>Chain B, Crystal Structure Of Dendranthema Morifolium Dmat
TRINITY_DN105544_c0_g1_i1.p1	4A4Z_A	46.774	62	27	3	244	300	244	304	4.99e-05	45.4	Chain A, Crystal Structure Of The S. Cerevisiae Dexh Helicase Ski2 Bound To Amppnp
TRINITY_DN105550_c0_g1_i3.p1	1JEH_A	67.521	234	74	1	1	232	244	477	1.71e-114	336	Chain A, Crystal Structure Of Yeast E3, Lipoamide Dehydrogenase<>Chain B, Crystal Structure Of Yeast E3, Lipoamide Dehydrogenase<>Chain A, Crystal Structure Of Yeast Lipoamide Dehydrogenase Complexed With Nad+<>Chain B, Crystal Structure Of Yeast Lipoamide Dehydrogenase Complexed With Nad+
TRINITY_DN105559_c0_g3_i1.p1	4BBJ_A	45.622	217	118	0	1	217	459	675	3.52e-52	179	Chain A, Copper-transporting Pib-atpase In Complex With Beryllium Fluoride Representing The E2p State
TRINITY_DN10555_c0_g1_i1.p1	1QWG_A	22.892	249	151	8	41	274	28	250	5.49e-08	53.1	Chain A, Crystal Structure Of Methanococcus Jannaschii Phosphosulfolactate Synthase
TRINITY_DN105560_c0_g1_i3.p1	1D66_A	38.983	59	36	0	20	78	7	65	1.42e-06	47	Chain A, Dna Recognition By Gal4: Structure Of A ProteinDNA COMPLEX<>Chain B, Dna Recognition By Gal4: Structure Of A ProteinDNA COMPLEX
TRINITY_DN105566_c0_g1_i1.p1	1ARO_P	43.466	352	180	9	46	392	204	541	1.31e-82	270	Chain P, T7 Rna Polymerase Complexed With T7 Lysozyme
TRINITY_DN105573_c0_g1_i1.p1	4OZS_A	27.746	173	125	0	238	410	1	173	5.75e-21	90.5	Chain A, Rna Binding Protein
TRINITY_DN1055_c0_g1_i15.p1	4AV8_A	27.815	302	178	6	89	384	17	284	3.11e-29	117	Chain A, Kluyveromyces Lactis Hsv2 Complete Loop 6cd<>Chain A, Kluyveromyces Lactis Hsv2<>Chain A, Structure Of Kluyveromyces Lactis Hsv2p
TRINITY_DN105609_c0_g1_i2.p1	2GFI_A	26.415	212	148	3	1	206	137	346	2.47e-22	94.4	Chain A, Crystal Structure Of The Phytase From D. Castellii At 2.3 A<>Chain B, Crystal Structure Of The Phytase From D. Castellii At 2.3 A
TRINITY_DN10560_c0_g1_i10.p1	1NNL_A	49.333	225	112	1	30	254	2	224	3.79e-73	223	Chain A, Crystal Structure Of Human Phosphoserine Phosphatase<>Chain B, Crystal Structure Of Human Phosphoserine Phosphatase
TRINITY_DN10560_c0_g1_i18.p1	1NNL_A	49.778	225	111	1	71	295	2	224	1.5e-73	225	Chain A, Crystal Structure Of Human Phosphoserine Phosphatase<>Chain B, Crystal Structure Of Human Phosphoserine Phosphatase
TRINITY_DN105620_c0_g1_i1.p1	2P8U_A	51.739	460	203	5	7	456	24	474	6.06e-166	476	Chain A, Crystal Structure Of Human 3-Hydroxy-3-Methylglutaryl Coa Synthase I<>Chain B, Crystal Structure Of Human 3-Hydroxy-3-Methylglutaryl Coa Synthase I
TRINITY_DN105620_c0_g1_i3.p1	2P8U_A	58.687	259	100	2	4	262	21	272	6.42e-110	325	Chain A, Crystal Structure Of Human 3-Hydroxy-3-Methylglutaryl Coa Synthase I<>Chain B, Crystal Structure Of Human 3-Hydroxy-3-Methylglutaryl Coa Synthase I
TRINITY_DN105620_c0_g2_i2.p1	2P8U_A	50.763	262	118	3	1	259	143	396	5.98e-89	272	Chain A, Crystal Structure Of Human 3-Hydroxy-3-Methylglutaryl Coa Synthase I<>Chain B, Crystal Structure Of Human 3-Hydroxy-3-Methylglutaryl Coa Synthase I
TRINITY_DN10562_c0_g1_i15.p1	2YHN_A	33.898	59	34	1	199	257	15	68	2.66e-07	47.8	Chain A, The Idol-Ube2d Complex Mediates Sterol-Dependent Degradation Of The Ldl Receptor<>Chain B, The Idol-Ube2d Complex Mediates Sterol-Dependent Degradation Of The Ldl Receptor<>Chain A, The Idol-Ube2d Complex Mediates Sterol-Dependent Degradation Of The Ldl Receptor<>Chain C, The Idol-Ube2d Complex Mediates Sterol-Dependent Degradation Of The Ldl Receptor<>Chain E, The Idol-Ube2d Complex Med…
TRINITY_DN10562_c0_g1_i16.p1	2YHN_A	33.898	59	34	1	391	449	15	68	3.99e-08	50.8	Chain A, The Idol-Ube2d Complex Mediates Sterol-Dependent Degradation Of The Ldl Receptor<>Chain B, The Idol-Ube2d Complex Mediates Sterol-Dependent Degradation Of The Ldl Receptor<>Chain A, The Idol-Ube2d Complex Mediates Sterol-Dependent Degradation Of The Ldl Receptor<>Chain C, The Idol-Ube2d Complex Mediates Sterol-Dependent Degradation Of The Ldl Receptor<>Chain E, The Idol-Ube2d Complex Med…
TRINITY_DN105682_c0_g1_i2.p1	3ENN_A	36.139	202	104	5	5	205	65	242	3.68e-32	117	Chain A, 2.1a Crystal Structure Of GlucoseRIBITOL DEHYDROGENASE FROM BRUCELLA Melitensis (P43212)<>Chain B, 2.1a Crystal Structure Of GlucoseRIBITOL DEHYDROGENASE FROM BRUCELLA Melitensis (P43212)<>Chain C, 2.1a Crystal Structure Of GlucoseRIBITOL DEHYDROGENASE FROM BRUCELLA Melitensis (P43212)<>Chain D, 2.1a Crystal Structure Of GlucoseRIBITOL DEHYDROGENASE FROM BRUCELLA Melitensis (P43212)
TRINITY_DN105691_c0_g1_i2.p1	4EO9_A	66.667	237	77	1	2	238	27	261	1.07e-115	332	Chain A, Crystal Structure Of A Phosphoglycerate Mutase Gpm1 From Mycobacterium Leprae
TRINITY_DN105692_c0_g1_i1.p1	4MVC_A	57.812	64	27	0	5	68	199	262	9.41e-19	83.2	Chain A, Crystal Structure Of A Mammalian Cytidylyltransferase<>Chain B, Crystal Structure Of A Mammalian Cytidylyltransferase
TRINITY_DN1056_c0_g1_i12.p1	2J28_9	47.639	233	116	4	1	230	200	429	1.32e-64	209	Chain 9, Model Of E. Coli Srp Bound To 70s Rncs
TRINITY_DN1056_c0_g1_i22.p1	2XXA_A	47.307	427	218	5	87	509	1	424	2.47e-124	375	Chain A, The Crystal Structure Of The Signal Recognition Particle (srp) In Complex With Its Receptor(sr)<>Chain C, The Crystal Structure Of The Signal Recognition Particle (srp) In Complex With Its Receptor(sr)
TRINITY_DN10573_c0_g1_i1.p1	1UL4_A	88.889	36	4	0	2	37	49	84	2.4e-16	73.2	Chain A, Solution Structure Of The Dna-Binding Domain Of Squamosa Promoter Binding Protein-Like 4
TRINITY_DN10573_c0_g2_i2.p1	1UL4_A	86.111	36	5	0	2	37	49	84	3.55e-15	70.1	Chain A, Solution Structure Of The Dna-Binding Domain Of Squamosa Promoter Binding Protein-Like 4
TRINITY_DN105756_c1_g1_i18.p1	3TL8_A	41.414	297	168	5	324	615	19	314	7.18e-69	228	Chain A, The Avrptob-Bak1 Complex Reveals Two Structurally Similar Kinaseinteracting Domains In A Single Type Iii Effector<>Chain D, The Avrptob-Bak1 Complex Reveals Two Structurally Similar Kinaseinteracting Domains In A Single Type Iii Effector<>Chain G, The Avrptob-Bak1 Complex Reveals Two Structurally Similar Kinaseinteracting Domains In A Single Type Iii Effector<>Chain H, The Avrptob-Bak1 C…
TRINITY_DN10577_c0_g1_i1.p1	2IIK_A	55.181	386	164	5	16	395	31	413	7.11e-143	413	Chain A, Crystal Structure Of Human Peroxisomal Acetyl-Coa Acyl Transferase 1 (Acaa1)<>Chain B, Crystal Structure Of Human Peroxisomal Acetyl-Coa Acyl Transferase 1 (Acaa1)
TRINITY_DN1057_c0_g1_i12.p1	3Q8G_A	27.519	258	159	8	1	235	35	287	1.37e-19	86.3	Chain A, Resurrection Of A Functional Phosphatidylinositol Transfer Protein From A Pseudo-sec14 Scaffold By Directed Evolution
TRINITY_DN1057_c0_g2_i3.p1	3Q8G_A	28.794	257	157	8	1	235	35	287	6.13e-19	84.7	Chain A, Resurrection Of A Functional Phosphatidylinositol Transfer Protein From A Pseudo-sec14 Scaffold By Directed Evolution
TRINITY_DN1057_c0_g2_i5.p1	3Q8G_A	27.925	265	149	8	1	235	35	287	9.74e-18	81.3	Chain A, Resurrection Of A Functional Phosphatidylinositol Transfer Protein From A Pseudo-sec14 Scaffold By Directed Evolution
TRINITY_DN105813_c1_g1_i1.p1	1W6J_A	50	348	163	6	1	343	378	719	3.6e-115	351	Chain A, Structure Of Human Osc In Complex With Ro 48-8071
TRINITY_DN10581_c0_g1_i2.p1	2CQU_A	41.818	55	32	0	301	355	35	89	1.92e-08	52.8	Chain A, Solution Structure Of Rsgi Ruh-045, A Human Acyl-Coa Binding Protein
TRINITY_DN10581_c0_g1_i4.p1	2CQU_A	47.222	36	19	0	301	336	35	70	3.64e-05	43.1	Chain A, Solution Structure Of Rsgi Ruh-045, A Human Acyl-Coa Binding Protein
TRINITY_DN10581_c0_g1_i5.p1	2CQU_A	41.818	55	32	0	301	355	35	89	8.35e-09	53.5	Chain A, Solution Structure Of Rsgi Ruh-045, A Human Acyl-Coa Binding Protein
TRINITY_DN10584_c0_g1_i10.p1	4B93_A	35.979	189	120	1	1	189	2	189	5.18e-43	143	Chain A, Complex Of Vamp7 Cytoplasmic Domain With 2nd Ankyrin Repeat Domain Of Varp
TRINITY_DN105851_c1_g1_i1.p1	2R5T_A	46.809	141	72	2	167	306	32	170	1.58e-35	132	Chain A, Crystal Structure Of Inactive Serum And Glucocorticoid- Regulated Kinase 1 In Complex With Amp-Pnp<>Chain A, Crystal Structure Of Serum And Glucocorticoid-Regulated Kinase 1 In Complex With Compound 1<>Chain A, Crystal Structure Of Serum And Glucocorticoid-Regulated Kinase 1 In Complex With Compound 2
TRINITY_DN105862_c2_g1_i2.p1	1IGB_A	33.784	296	179	7	114	402	4	289	1.89e-44	156	Chain A, Aeromonas Proteolytica Aminopeptidase Complexed With The Inhibitor Para-Iodo-D-Phenylalanine Hydroxamate
TRINITY_DN105865_c0_g1_i1.p1	3PVH_A	82.237	152	27	0	39	190	2	153	2.77e-91	265	Chain A, Structural And Functional Analysis Of Arabidopsis Thaliana Thylakoid Lumen Protein Attlp18.3<>Chain A, Structural And Functional Analysis Of Arabidopsis Thaliana Thylakoid Lumen Protein Attlp18.3
TRINITY_DN10587_c0_g1_i3.p1	3KDJ_B	34.545	275	134	9	141	395	57	305	1.92e-33	127	Chain B, Complex Structure Of (+)-Aba-Bound Pyl1 And Abi1
TRINITY_DN105883_c0_g1_i2.p1	1AIN_A	21.053	323	211	9	14	331	28	311	5.46e-09	57	Chain A, Crystal Structure Of Human Annexin I At 2.5 Angstroms Resolution
TRINITY_DN1058_c1_g1_i14.p1	3QQ8_B	41.892	74	41	2	512	585	11	82	5.44e-08	50.8	Chain B, Crystal Structure Of P97-N In Complex With Faf1-Ubx<>Chain B, Crystal Structure Of The Faf1 Ubx Domain<>Chain A, Crystal Structure Of The Faf1 Ubx Domain<>Chain C, Crystal Structure Of The Faf1 Ubx Domain<>Chain D, Crystal Structure Of The Faf1 Ubx Domain
TRINITY_DN1058_c1_g1_i15.p1	3QQ8_B	41.892	74	41	2	509	582	11	82	7.12e-08	50.4	Chain B, Crystal Structure Of P97-N In Complex With Faf1-Ubx<>Chain B, Crystal Structure Of The Faf1 Ubx Domain<>Chain A, Crystal Structure Of The Faf1 Ubx Domain<>Chain C, Crystal Structure Of The Faf1 Ubx Domain<>Chain D, Crystal Structure Of The Faf1 Ubx Domain
TRINITY_DN105908_c0_g2_i1.p1	4QMF_D	80.628	191	37	0	31	221	1	191	3.37e-110	319	Chain D, Structure Of The Krr1 And Faf1 Complex From Saccharomyces Cerevisiae<>Chain B, Structure Of The Krr1 And Faf1 Complex From Saccharomyces Cerevisiae
TRINITY_DN105941_c0_g1_i1.p1	2LCK_A	25.773	194	108	5	4	192	121	283	2.13e-08	53.9	Chain A, Structure Of The Mitochondrial Uncoupling Protein 2 Determined By Nmr Molecular Fragment Replacement
TRINITY_DN10596_c0_g1_i1.p1	1NXC_A	38.129	139	77	4	74	205	330	466	1.43e-20	91.7	Chain A, Structure Of Mouse Golgi Alpha-1,2-Mannosidase Ia Reveals The Molecular Basis For Substrate Specificity Among Class I Enzymes (Family 47 Glycosidases)
TRINITY_DN10596_c0_g1_i15.p2	1FMI_A	41.772	158	64	3	40	196	10	140	1.44e-29	115	Chain A, Crystal Structure Of Human Class I Alpha1,2-Mannosidase
TRINITY_DN10596_c0_g1_i16.p1	1NXC_A	32.636	478	266	12	34	481	15	466	2.46e-69	231	Chain A, Structure Of Mouse Golgi Alpha-1,2-Mannosidase Ia Reveals The Molecular Basis For Substrate Specificity Among Class I Enzymes (Family 47 Glycosidases)
TRINITY_DN105975_c0_g1_i1.p1	1S1I_H	55.789	190	76	2	9	196	1	184	5.34e-68	206	Chain H, Structure Of The Ribosomal 80s-Eef2-Sordarin Complex From Yeast Obtained By Docking Atomic Models For Rna And Protein Components Into A 11.7 A Cryo-Em Map. This File, 1s1i, Contains 60s Subunit. The 40s Ribosomal Subunit Is In File 1s1h.<>Chain F, Localization Of The Large Subunit Ribosomal Proteins Into A 6.1 A Cryo-Em Map Of Saccharomyces Cerevisiae Translating 80s Ribosome<>Chain I, Y…
TRINITY_DN105987_c2_g1_i1.p1	1MWV_A	69.113	327	94	3	1	324	84	406	1.39e-165	478	Chain A, Crystal Structure Of Catalase-peroxidase Katg Of Burkholderia Pseudomallei<>Chain B, Crystal Structure Of Catalase-peroxidase Katg Of Burkholderia Pseudomallei<>Chain A, Crystal Structure Of Native Catalase-Peroxidase Katg At Ph8.0<>Chain B, Crystal Structure Of Native Catalase-Peroxidase Katg At Ph8.0<>Chain A, Crystal Structure Of Native Catalase-Peroxidase Katg At Ph7.5<>Chain B, Crys…
TRINITY_DN105987_c2_g1_i2.p1	4KA5_A	66.667	273	62	4	1	269	159	406	2.37e-121	362	Chain A, Structure Of D141a Variant Of B. Pseudomallei Katg<>Chain B, Structure Of D141a Variant Of B. Pseudomallei Katg
TRINITY_DN1059_c0_g1_i10.p1	3J9T_P	27.652	264	170	7	197	441	212	473	7.46e-20	92	Chain P, Yeast V-atpase State 1<>Chain P, Yeast V-atpase State 2<>Chain P, Yeast V-atpase State 3
TRINITY_DN105_c1_g1_i1.p1	2NN6_I	44.865	185	95	3	30	213	24	202	2.16e-43	145	Chain I, Structure Of The Human Rna Exosome Composed Of Rrp41, Rrp45, Rrp46, Rrp43, Mtr3, Rrp42, Csl4, Rrp4, And Rrp40
TRINITY_DN106002_c0_g1_i1.p1	3P9D_A	58.768	211	55	2	1	211	350	528	3.15e-75	236	Chain A, The Crystal Structure Of Yeast Cct Reveals Intrinsic Asymmetry Of Eukaryotic Cytosolic Chaperonins<>Chain I, The Crystal Structure Of Yeast Cct Reveals Intrinsic Asymmetry Of Eukaryotic Cytosolic Chaperonins<>Chain a, The Crystal Structure Of Yeast Cct Reveals Intrinsic Asymmetry Of Eukaryotic Cytosolic Chaperonins<>Chain i, The Crystal Structure Of Yeast Cct Reveals Intrinsic Asymmetry …
TRINITY_DN106002_c0_g2_i1.p1	3P9D_A	61.708	363	107	3	1	361	227	559	6.42e-152	439	Chain A, The Crystal Structure Of Yeast Cct Reveals Intrinsic Asymmetry Of Eukaryotic Cytosolic Chaperonins<>Chain I, The Crystal Structure Of Yeast Cct Reveals Intrinsic Asymmetry Of Eukaryotic Cytosolic Chaperonins<>Chain a, The Crystal Structure Of Yeast Cct Reveals Intrinsic Asymmetry Of Eukaryotic Cytosolic Chaperonins<>Chain i, The Crystal Structure Of Yeast Cct Reveals Intrinsic Asymmetry …
TRINITY_DN10600_c1_g1_i7.p1	2CR5_A	35.443	79	49	2	412	490	12	88	3.28e-07	49.3	Chain A, Solution Structure Of The Ubx Domain Of D0h8s2298e Protein
TRINITY_DN10602_c0_g1_i1.p1	1WJ2_A	62.903	62	22	1	297	358	17	77	2.16e-22	91.7	Chain A, Solution Structure Of The C-Terminal Wrky Domain Of Atwrky4<>Chain A, Complex Of The C-Terminal Wrky Domain Of Atwrky4 And A W-Box Dna
TRINITY_DN10602_c0_g1_i2.p1	1WJ2_A	62.903	62	22	1	266	327	17	77	1.96e-22	91.7	Chain A, Solution Structure Of The C-Terminal Wrky Domain Of Atwrky4<>Chain A, Complex Of The C-Terminal Wrky Domain Of Atwrky4 And A W-Box Dna
TRINITY_DN10604_c0_g1_i20.p1	4LDS_A	33.673	196	109	6	8	189	116	304	7.47e-24	97.8	Chain A, The Inward-facing Structure Of The Glucose Transporter From Staphylococcus Epidermidis<>Chain B, The Inward-facing Structure Of The Glucose Transporter From Staphylococcus Epidermidis
TRINITY_DN10604_c0_g1_i9.p1	4QIQ_A	30.928	291	178	7	18	298	198	475	1.34e-37	139	Chain A, Crystal Structure Of D-xylose-proton Symporter
TRINITY_DN106051_c0_g1_i1.p1	2EP8_A	49.495	99	31	2	127	225	11	90	5.73e-22	87.8	Chain A, Solution Structure Of The Brct Domain From Human Pescadillo Homolog 1
TRINITY_DN10607_c0_g1_i5.p1	2CJJ_A	56.061	66	29	0	26	91	8	73	5.76e-18	77.8	Chain A, Crystal Structure Of The Myb Domain Of The Rad Transcription Factor From Antirrhinum Majus
TRINITY_DN106084_c0_g1_i1.p1	4OA2_A	27.074	229	127	5	9	233	110	302	2.16e-16	77.4	Chain A, Crystal Structure Of The Bri1 Kinase Domain (865-1196) In Complex With Adp From Arabidopsis Thaliana
TRINITY_DN10609_c0_g1_i1.p1	2VC9_A	29.235	732	455	18	68	791	190	866	7.73e-102	335	Chain A, Family 89 Glycoside Hydrolase From Clostridium Perfringens In Complex With 2-Acetamido-1,2-Dideoxynojirmycin<>Chain A, Family 89 Glycoside Hydrolase From Clostridium Perfringens In Complex With Beta-N-Acetyl-D-Glucosamine<>Chain A, Family 89 Glycoside Hydrolase From Clostridium Perfringens In Complex With Pugnac<>Chain A, Family 89 Glycoside Hydrolase From Clostridium Perfringens
TRINITY_DN10609_c0_g1_i37.p1	4A4A_A	27.273	242	139	4	43	280	681	889	4.71e-22	96.7	Chain A, Cpgh89 (e483q, E601q), From Clostridium Perfringens, In Complex With Its Substrate Glcnac-alpha-1,4-galactose
TRINITY_DN10609_c0_g1_i41.p1	2VC9_A	33.333	138	90	2	29	166	511	646	3.88e-23	99.8	Chain A, Family 89 Glycoside Hydrolase From Clostridium Perfringens In Complex With 2-Acetamido-1,2-Dideoxynojirmycin<>Chain A, Family 89 Glycoside Hydrolase From Clostridium Perfringens In Complex With Beta-N-Acetyl-D-Glucosamine<>Chain A, Family 89 Glycoside Hydrolase From Clostridium Perfringens In Complex With Pugnac<>Chain A, Family 89 Glycoside Hydrolase From Clostridium Perfringens
TRINITY_DN106115_c0_g1_i1.p1	4NOJ_A	46.429	196	89	5	1	195	81	261	6.15e-49	163	Chain A, Crystal Structure Of The Mature Form Of Asparaginyl Endopeptidase (aep)/legumain Activated At Ph 3.5
TRINITY_DN10611_c0_g1_i10.p1	2M34_A	44.643	56	29	1	65	118	8	63	4.32e-08	49.7	Chain A, Nmr Structure Of The Homeodomain Transcription Factor Gbx1 From Homo Sapiens<>Chain A, Nmr Structure Of The Homeodomain Transcription Factor Gbx1 From Homo Sapiens Solved In The Presence Of The Dna Sequence Cgactaattagtcg<>Chain A, Nmr Structure Of The Homeodomain Transcription Factor Gbx1 From Homo Sapiens In Complex With The Dna Sequence Cgactaattagtcg
TRINITY_DN10611_c0_g1_i13.p1	2E1O_A	47.059	51	27	0	68	118	13	63	3.92e-08	49.7	Chain A, Solution Structure Of Rsgi Ruh-028, A Homeobox Domain From Human Cdna
TRINITY_DN10611_c1_g1_i2.p1	3RIU_A	31.977	172	111	3	82	249	11	180	1.04e-23	95.5	Chain A, Crystal Structure Of Drosophila Hexameric C3po Formed By Truncated Translin And Trax<>Chain B, Crystal Structure Of Drosophila Hexameric C3po Formed By Truncated Translin And Trax
TRINITY_DN106123_c0_g1_i4.p1	3PPC_A	57.778	540	216	6	1	539	246	774	0	640	Chain A, Crystal Structure Of The Candida Albicans Methionine Synthase By Surface Entropy Reduction, Tyrosine Variant With Zinc<>Chain B, Crystal Structure Of The Candida Albicans Methionine Synthase By Surface Entropy Reduction, Tyrosine Variant With Zinc
TRINITY_DN106149_c0_g1_i1.p1	2GW1_A	31.226	522	315	9	39	526	1	512	6.37e-68	228	Chain A, Crystal Structure Of The Yeast Tom70<>Chain B, Crystal Structure Of The Yeast Tom70
TRINITY_DN106151_c0_g1_i3.p1	4OZS_A	28.977	176	117	4	221	390	1	174	1.22e-20	89	Chain A, Rna Binding Protein
TRINITY_DN106151_c0_g1_i6.p1	4OZS_A	29.091	165	105	4	291	444	8	171	1.57e-20	89.7	Chain A, Rna Binding Protein
TRINITY_DN106155_c0_g1_i1.p1	4ECI_A	37.398	123	47	4	124	243	4	99	4.58e-14	69.7	Chain A, Crystal Structure Of Glutathione S-Transferase Prk13972 (Target Efi- 501853) From Pseudomonas Aeruginosa Pacs2 Complexed With Acetate<>Chain B, Crystal Structure Of Glutathione S-Transferase Prk13972 (Target Efi- 501853) From Pseudomonas Aeruginosa Pacs2 Complexed With Acetate<>Chain A, Crystal Structure Of Glutathione S-Transferase Prk13972 (Target Efi- 501853) From Pseudomonas Aerugino…
TRINITY_DN106188_c0_g1_i1.p1	4ZYO_A	39.224	232	135	3	58	283	32	263	6.26e-53	175	Chain A, Crystal Structure Of Human Integral Membrane Stearoyl-coa Desaturase With Substrate
TRINITY_DN106192_c0_g1_i1.p1	4GBY_A	26.974	304	190	6	17	313	199	477	6.82e-24	102	Chain A, The Structure Of The Mfs (Major Facilitator Superfamily) Proton:xylose Symporter Xyle Bound To D-Xylose<>Chain A, The Structure Of The Mfs (Major Facilitator Superfamily) Proton:xylose Symporter Xyle Bound To D-Glucose<>Chain A, The Structure Of The Mfs (Major Facilitator Superfamily) Proton:xylose Symporter Xyle Bound To 6-Bromo-6-Deoxy-D-Glucose
TRINITY_DN1061_c0_g1_i1.p1	1GCC_A	72.131	61	17	0	172	232	1	61	3.04e-28	104	Chain A, Solution Nmr Structure Of The Complex Of Gcc-Box Binding Domain Of Aterf1 And Gcc-Box Dna, Minimized Average Structure
TRINITY_DN1061_c0_g1_i10.p1	1GCC_A	72.131	61	17	0	162	222	1	61	6.44e-28	103	Chain A, Solution Nmr Structure Of The Complex Of Gcc-Box Binding Domain Of Aterf1 And Gcc-Box Dna, Minimized Average Structure
TRINITY_DN1061_c0_g1_i11.p1	1GCC_A	73.77	61	16	0	172	232	1	61	6.29e-30	108	Chain A, Solution Nmr Structure Of The Complex Of Gcc-Box Binding Domain Of Aterf1 And Gcc-Box Dna, Minimized Average Structure
TRINITY_DN1061_c0_g2_i1.p1	2W5Y_A	56.164	146	61	2	1103	1246	48	192	6.43e-46	164	Chain A, Binary Complex Of The Mixed Lineage Leukaemia (Mll1) Set Domain With The Cofactor Product S-Adenosylhomocysteine.<>Chain A, Ternary Complex Of The Mixed Lineage Leukaemia (Mll1) Set Domain With The Cofactor Product S-Adenosylhomocysteine And Histone Peptide.
TRINITY_DN106200_c0_g1_i1.p1	1W7E_A	37.838	111	52	5	188	293	37	135	2.47e-08	53.1	Chain A, Nmr Ensemble Of Fasciclin-like Protein From Rhodobacter Sphaeroides<>Chain A, Nmr Structure Of Fasciclin-like Protein From Rhodobacter Sphaeroides
TRINITY_DN10622_c0_g1_i1.p1	4JAO_D	24.055	291	182	8	123	411	95	348	1.1e-13	72.4	Chain D, Crystal Structure Of Mycobacterium Tuberculosis Pks11 Reveals Intermediates In The Synthesis Of Methyl-branched Alkylpyrones<>Chain C, Crystal Structure Of Mycobacterium Tuberculosis Pks11 Reveals Intermediates In The Synthesis Of Methyl-branched Alkylpyrones<>Chain B, Crystal Structure Of Mycobacterium Tuberculosis Pks11 Reveals Intermediates In The Synthesis Of Methyl-branched Alkylpyr…
TRINITY_DN106262_c0_g1_i2.p1	3J61_D	72.131	183	51	0	1	183	111	293	1.84e-96	284	Chain D, Localization Of The Large Subunit Ribosomal Proteins Into A 5.5 A Cryo-em Map Of Triticum Aestivum Translating 80s Ribosome
TRINITY_DN106269_c0_g1_i2.p1	3J65_o	46.907	388	178	6	1	379	279	647	1e-94	296	Chain o, Arx1 Pre-60s Particle. This Entry Contains The R-proteins And Biogenesis Factors.
TRINITY_DN106270_c0_g1_i1.p1	4CR2_Z	50	278	116	2	55	310	42	318	4.74e-83	270	Chain Z, Deep Classification Of A Large Cryo-em Dataset Defines The Conformational Landscape Of The 26s Proteasome<>Chain Z, Deep Classification Of A Large Cryo-em Dataset Defines The Conformational Landscape Of The 26s Proteasome<>Chain Z, Deep Classification Of A Large Cryo-em Dataset Defines The Conformational Landscape Of The 26s Proteasome<>Chain Z, Structure Of The 26s Proteasome-ubp6 Compl…
TRINITY_DN106277_c0_g1_i1.p1	4PO2_A	81.938	227	41	0	35	261	8	234	2.67e-139	392	Chain A, Crystal Structure Of The Stress-inducible Human Heat Shock Protein Hsp70 Substrate-binding Domain In Complex With Peptide Substrate<>Chain B, Crystal Structure Of The Stress-inducible Human Heat Shock Protein Hsp70 Substrate-binding Domain In Complex With Peptide Substrate
TRINITY_DN106279_c0_g1_i1.p1	1FEH_A	27.602	221	117	5	36	251	188	370	3.81e-19	86.7	Chain A, Fe-Only Hydrogenase From Clostridium Pasteurianum<>Chain A, Binding Of Exogenously Added Carbon Monoxide At The Active Site Of The Fe-Only Hydrogenase (Cpi) From Clostridium Pasteurianum<>Chain A, Binding Of Exogenously Added Carbon Monoxide At The Active Site Of The Fe-Only Hydrogenase (Cpi) From Clostridium Pasteurianum<>Chain A, 1.39 Angstrom Crystal Structure Of Fe-Only Hydrogenase
TRINITY_DN10628_c0_g1_i5.p1	2CYG_A	43.75	320	172	6	24	343	1	312	3.41e-79	249	Chain A, Crystal Structure At 1.45- Resolution Of The Major Allergen Endo-Beta-1,3-Glucanase Of Banana As A Molecular Basis For The Latex-Fruit Syndrome
TRINITY_DN106294_c0_g1_i1.p1	1LFP_A	33.898	236	133	6	29	244	2	234	6.09e-36	128	Chain A, Crystal Structure Of A Conserved Hypothetical Protein Aq1575 From Aquifex Aeolicus
TRINITY_DN1062_c0_g1_i1.p1	2PQ6_A	30.928	485	288	11	18	469	7	477	4.98e-76	246	Chain A, Crystal Structure Of Medicago Truncatula Ugt85h2- Insights Into The Structural Basis Of A Multifunctional (Iso) Flavonoid Glycosyltransferase
TRINITY_DN106327_c0_g1_i1.p1	2FUG_3	24.167	480	282	15	1	424	243	696	4.62e-21	97.1	Chain 3, Crystal Structure Of The Hydrophilic Domain Of Respiratory Complex I From Thermus Thermophilus<>Chain C, Crystal Structure Of The Hydrophilic Domain Of Respiratory Complex I From Thermus Thermophilus<>Chain L, Crystal Structure Of The Hydrophilic Domain Of Respiratory Complex I From Thermus Thermophilus<>Chain U, Crystal Structure Of The Hydrophilic Domain Of Respiratory Complex I From T…
TRINITY_DN106331_c0_g1_i2.p1	3UYS_A	83.019	212	36	0	1	212	83	294	1.86e-135	382	Chain A, Crystal Structure Of Apo Human Ck1d<>Chain B, Crystal Structure Of Apo Human Ck1d<>Chain C, Crystal Structure Of Apo Human Ck1d<>Chain D, Crystal Structure Of Apo Human Ck1d<>Chain A, Crystal Structure Of Ck1d With Pf670462 From P1 Crystal Form<>Chain B, Crystal Structure Of Ck1d With Pf670462 From P1 Crystal Form<>Chain C, Crystal Structure Of Ck1d With Pf670462 From P1 Crystal Form<>Ch…
TRINITY_DN106336_c0_g1_i2.p1	4GAB_A	39.894	188	105	4	1	183	105	289	3.34e-37	132	Chain A, Human Akr1b10 Mutant V301l Complexed With Nadp+ And Fidarestat<>Chain A, Human Akr1b10 Mutant V301l Complexed With Nadp+ And Sorbinil
TRINITY_DN10633_c0_g1_i15.p1	4NST_A	41.954	348	187	6	107	443	1	344	6.54e-86	274	Chain A, Crystal Structure Of Human Cdk12/cyclin K In Complex With Adp-aluminum Fluoride<>Chain C, Crystal Structure Of Human Cdk12/cyclin K In Complex With Adp-aluminum Fluoride
TRINITY_DN106356_c0_g1_i1.p1	4O5A_A	38.806	335	202	3	3	335	10	343	1.95e-62	202	Chain A, The Crystal Structure Of A Laci Family Transcriptional Regulator From Bifidobacterium Animalis Subsp. Lactis Dsm 10140
TRINITY_DN10635_c0_g1_i1.p1	2GCU_A	72.242	281	41	1	54	334	1	244	5.13e-147	414	Chain A, X-ray Structure Of Gene Product From Arabidopsis Thaliana At1g53580<>Chain B, X-ray Structure Of Gene Product From Arabidopsis Thaliana At1g53580<>Chain C, X-ray Structure Of Gene Product From Arabidopsis Thaliana At1g53580<>Chain D, X-ray Structure Of Gene Product From Arabidopsis Thaliana At1g53580
TRINITY_DN10635_c0_g1_i2.p1	2GCU_A	83.197	244	41	0	54	297	1	244	7.16e-154	430	Chain A, X-ray Structure Of Gene Product From Arabidopsis Thaliana At1g53580<>Chain B, X-ray Structure Of Gene Product From Arabidopsis Thaliana At1g53580<>Chain C, X-ray Structure Of Gene Product From Arabidopsis Thaliana At1g53580<>Chain D, X-ray Structure Of Gene Product From Arabidopsis Thaliana At1g53580
TRINITY_DN106362_c1_g1_i1.p1	5BUQ_A	33.071	127	71	3	42	165	335	450	2.43e-12	65.9	Chain A, Unliganded Form Of O-succinylbenzoate Coenzyme A Synthetase (mene) From Bacillus Subtilis, Solved At 1.98 Angstroms<>Chain B, Unliganded Form Of O-succinylbenzoate Coenzyme A Synthetase (mene) From Bacillus Subtilis, Solved At 1.98 Angstroms<>Chain A, O-succinylbenzoate Coenzyme A Synthetase (mene) From Bacillus Subtilis, In Complex With Atp And Magnesium Ion<>Chain B, O-succinylbenzoate…
TRINITY_DN106364_c0_g1_i1.p1	4PEN_A	47.232	271	126	2	26	290	236	495	3.23e-75	240	Chain A, Structure Of Anthranilate Synthase Component I (trpe) From Mycobacterium Tuberculosis With Inhibitor Bound
TRINITY_DN106394_c0_g1_i2.p1	4IQH_A	30.275	109	64	6	20	120	26	130	2.64e-08	51.6	Chain A, Crystal Structure Analysis Of Dysferlin C2a Variant 1 (c2av1)<>Chain B, Crystal Structure Analysis Of Dysferlin C2a Variant 1 (c2av1)<>Chain C, Crystal Structure Analysis Of Dysferlin C2a Variant 1 (c2av1)
TRINITY_DN10639_c0_g1_i17.p1	3T6K_A	28.455	123	84	2	38	159	7	126	1.69e-11	62	Chain A, Crystal Structure Of A Hypothetical Response Regulator (Caur_3799) From Chloroflexus Aurantiacus J-10-Fl At 1.86 A Resolution<>Chain B, Crystal Structure Of A Hypothetical Response Regulator (Caur_3799) From Chloroflexus Aurantiacus J-10-Fl At 1.86 A Resolution
TRINITY_DN10639_c0_g1_i21.p1	3T6K_A	28.455	123	84	2	38	159	7	126	1.02e-12	63.5	Chain A, Crystal Structure Of A Hypothetical Response Regulator (Caur_3799) From Chloroflexus Aurantiacus J-10-Fl At 1.86 A Resolution<>Chain B, Crystal Structure Of A Hypothetical Response Regulator (Caur_3799) From Chloroflexus Aurantiacus J-10-Fl At 1.86 A Resolution
TRINITY_DN10640_c0_g1_i22.p1	4A15_A	21.645	693	395	27	58	719	15	590	6.28e-18	88.6	Chain A, Crystal Structure Of An Xpd Dna Complex
TRINITY_DN10642_c0_g1_i2.p1	4CR2_S	38.188	309	170	6	6	310	210	501	4.38e-65	213	Chain S, Deep Classification Of A Large Cryo-em Dataset Defines The Conformational Landscape Of The 26s Proteasome<>Chain S, Deep Classification Of A Large Cryo-em Dataset Defines The Conformational Landscape Of The 26s Proteasome<>Chain S, Deep Classification Of A Large Cryo-em Dataset Defines The Conformational Landscape Of The 26s Proteasome<>Chain S, Structure Of The 26s Proteasome-ubp6 Compl…
TRINITY_DN106437_c1_g1_i7.p1	4OL8_A	23.415	205	152	3	2	203	258	460	7.6e-08	53.1	Chain A, Ty3 Reverse Transcriptase Bound To Dna/rna<>Chain B, Ty3 Reverse Transcriptase Bound To Dna/rna<>Chain F, Ty3 Reverse Transcriptase Bound To Dna/rna<>Chain E, Ty3 Reverse Transcriptase Bound To Dna/rna
TRINITY_DN10643_c0_g1_i7.p1	2F9F_A	34.81	158	83	3	219	376	26	163	2.5e-15	73.9	Chain A, Crystal Structure Of The Putative Mannosyl Transferase (Wbaz-1)from Archaeoglobus Fulgidus, Northeast Structural Genomics Target Gr29a.
TRINITY_DN10646_c0_g1_i10.p1	1UNF_X	78.829	222	46	1	48	268	14	235	3.07e-121	347	Chain X, The Crystal Structure Of The Eukaryotic Fesod From Vigna Unguiculata Suggests A New Enzymatic Mechanism
TRINITY_DN10647_c0_g1_i23.p1	4MNA_A	31.967	244	124	9	5	215	385	619	3.93e-15	77	Chain A, Crystal Structure Of The Free Fls2 Ectodomains
TRINITY_DN10647_c0_g1_i3.p1	4MN8_A	35.542	166	92	7	1	160	78	234	3.08e-10	61.2	Chain A, Crystal Structure Of Flg22 In Complex With The Fls2 And Bak1 Ectodomains
TRINITY_DN10648_c0_g1_i4.p1	4J2F_A	52.444	225	95	4	31	249	1	219	7.53e-73	222	Chain A, Crystal Structure Of A Glutathione Transferase Family Member From Ricinus Communis, Target Efi-501866
TRINITY_DN106495_c0_g1_i1.p1	4OZS_A	42.775	173	99	0	323	495	1	173	4.43e-46	159	Chain A, Rna Binding Protein
TRINITY_DN10649_c0_g1_i10.p1	3TL8_A	43.949	314	167	5	26	333	15	325	7.95e-77	243	Chain A, The Avrptob-Bak1 Complex Reveals Two Structurally Similar Kinaseinteracting Domains In A Single Type Iii Effector<>Chain D, The Avrptob-Bak1 Complex Reveals Two Structurally Similar Kinaseinteracting Domains In A Single Type Iii Effector<>Chain G, The Avrptob-Bak1 Complex Reveals Two Structurally Similar Kinaseinteracting Domains In A Single Type Iii Effector<>Chain H, The Avrptob-Bak1 C…
TRINITY_DN10649_c0_g2_i2.p1	3TL8_A	43.462	260	139	4	1	254	58	315	7.31e-61	198	Chain A, The Avrptob-Bak1 Complex Reveals Two Structurally Similar Kinaseinteracting Domains In A Single Type Iii Effector<>Chain D, The Avrptob-Bak1 Complex Reveals Two Structurally Similar Kinaseinteracting Domains In A Single Type Iii Effector<>Chain G, The Avrptob-Bak1 Complex Reveals Two Structurally Similar Kinaseinteracting Domains In A Single Type Iii Effector<>Chain H, The Avrptob-Bak1 C…
TRINITY_DN10649_c1_g1_i17.p2	3PKI_A	47.059	68	36	0	10	77	209	276	4.04e-12	65.9	Chain A, Human Sirt6 Crystal Structure In Complex With Adp Ribose<>Chain B, Human Sirt6 Crystal Structure In Complex With Adp Ribose<>Chain C, Human Sirt6 Crystal Structure In Complex With Adp Ribose<>Chain D, Human Sirt6 Crystal Structure In Complex With Adp Ribose<>Chain E, Human Sirt6 Crystal Structure In Complex With Adp Ribose<>Chain F, Human Sirt6 Crystal Structure In Complex With Adp Ribos…
TRINITY_DN10649_c1_g1_i17.p1	3ZG6_A	50.903	277	129	2	1	271	1	276	2.23e-94	283	Chain A, The Novel De-long Chain Fatty Acid Function Of Human Sirt6
TRINITY_DN10649_c2_g1_i1.p1	3BBO_K	75	192	39	4	38	225	37	223	9.96e-96	279	Chain K, Homology Model For The Spinach Chloroplast 50s Subunit Fitted To 9.4a Cryo-Em Map Of The 70s Chlororibosome
TRINITY_DN1064_c0_g1_i15.p1	4GCO_A	33.043	115	71	2	43	157	11	119	7.3e-10	57.8	Chain A, Central Domain Of Stress-Induced Protein-1 (Sti-1) From C.Elegans
TRINITY_DN106512_c0_g1_i1.p1	1DP5_A	30.387	181	103	6	38	214	166	327	5.63e-15	74.3	Chain A, The Structure Of Proteinase A Complexed With A Ia3 Mutant Inhibitor<>Chain A, The Structure Of Proteinase A Complexed With Ia3 Peptide Inhibitor<>Chain A, Structure Of Native Proteinase A In P3221 Space Group.<>Chain A, Structure Of Native Proteinase A In The Space Group P21<>Chain B, Structure Of Native Proteinase A In The Space Group P21
TRINITY_DN10651_c0_g1_i12.p1	3P86_A	39.789	284	151	9	1158	1435	34	303	2.17e-54	192	Chain A, Crystal Structure Of Ctr1 Kinase Domain Mutant D676n In Complex With Staurosporine<>Chain B, Crystal Structure Of Ctr1 Kinase Domain Mutant D676n In Complex With Staurosporine
TRINITY_DN106520_c0_g1_i1.p1	4OZS_A	27.374	179	115	5	22	191	1	173	2.66e-14	68.9	Chain A, Rna Binding Protein
TRINITY_DN106526_c0_g1_i1.p1	3MGK_A	28.467	137	80	4	17	153	6	124	6.62e-07	49.7	Chain A, Crystal Structure Of Probable ProteaseAMIDASE FROM Clostridium Acetobutylicum Atcc 824<>Chain B, Crystal Structure Of Probable ProteaseAMIDASE FROM Clostridium Acetobutylicum Atcc 824
TRINITY_DN106526_c0_g1_i4.p1	3MGK_A	28.777	139	77	6	16	152	6	124	1.03e-07	52	Chain A, Crystal Structure Of Probable ProteaseAMIDASE FROM Clostridium Acetobutylicum Atcc 824<>Chain B, Crystal Structure Of Probable ProteaseAMIDASE FROM Clostridium Acetobutylicum Atcc 824
TRINITY_DN106526_c0_g2_i2.p1	3NOR_A	27.586	145	86	4	11	155	2	127	5.76e-08	53.1	Chain A, Crystal Structure Of T102s Isocyanide Hydratase From Pseudomonas Fluorescens
TRINITY_DN106537_c0_g1_i1.p1	3FNR_A	34.191	272	162	5	1	268	196	454	4.83e-43	152	Chain A, Crystal Structure Of Putative Arginyl T-Rna Synthetase From Campylobacter Jejuni
TRINITY_DN10654_c0_g1_i11.p1	3EC1_A	29.921	381	220	13	260	635	31	369	8.51e-42	156	Chain A, Structure Of Yqeh Gtpase From Geobacillus Stearothermophilus (An Atnos1 ATNOA1 ORTHOLOG)<>Chain B, Structure Of Yqeh Gtpase From Geobacillus Stearothermophilus (An Atnos1 ATNOA1 ORTHOLOG)
TRINITY_DN10655_c0_g1_i14.p1	4DQN_A	40.118	339	193	8	15	345	7	343	5.95e-76	238	Chain A, Crystal Structure Of The Branched-Chain Aminotransferase From Streptococcus Mutans
TRINITY_DN10655_c0_g1_i4.p1	4DQN_A	37.87	338	200	8	51	380	8	343	6.31e-70	223	Chain A, Crystal Structure Of The Branched-Chain Aminotransferase From Streptococcus Mutans
TRINITY_DN10656_c0_g1_i15.p1	4W91_A	23.604	394	248	13	95	483	38	383	6.91e-12	68.2	Chain A, Crystal Structure Of A Cysteine Desulfurase Sufs From Brucella Suis Bound To Plp<>Chain B, Crystal Structure Of A Cysteine Desulfurase Sufs From Brucella Suis Bound To Plp<>Chain C, Crystal Structure Of A Cysteine Desulfurase Sufs From Brucella Suis Bound To Plp<>Chain D, Crystal Structure Of A Cysteine Desulfurase Sufs From Brucella Suis Bound To Plp<>Chain E, Crystal Structure Of A Cys…
TRINITY_DN10656_c0_g1_i3.p1	1C0N_A	27.368	285	170	12	189	469	116	367	2.91e-11	66.2	Chain A, Csdb Protein, Nifs Homologue
TRINITY_DN10657_c0_g1_i29.p1	4HXV_A	40.426	141	68	5	62	202	1	125	4.17e-22	92	Chain A, Crystal Structure Of 3'(2'),5'-bisphosphate Nucleotidase1 From Entamoeba Histolytica In Complex With Amp And Metal Ions<>Chain A, Structural And Functional Characterization Of 3'(2'),5'-bisphosphate Nucleotidase1 From Entamoeba Histolytica
TRINITY_DN10657_c0_g1_i39.p1	4HXV_A	39.884	346	175	8	1	344	1	315	1.5e-74	233	Chain A, Crystal Structure Of 3'(2'),5'-bisphosphate Nucleotidase1 From Entamoeba Histolytica In Complex With Amp And Metal Ions<>Chain A, Structural And Functional Characterization Of 3'(2'),5'-bisphosphate Nucleotidase1 From Entamoeba Histolytica
TRINITY_DN10658_c0_g1_i19.p1	1BCR_B	40.909	154	84	3	118	269	5	153	1.53e-36	127	Chain B, Complex Of The Wheat Serine Carboxypeptidase, Cpdw-ii, With The Microbial Peptide Aldehyde Inhibitor, Antipain, And Arginine At Room Temperature<>Chain B, Complex Of The Wheat Serine Carboxypeptidase, Cpdw-Ii, With The Microbial Peptide Aldehyde Inhibitor, Chymostatin, And Arginine At 100 Degrees Kelvin
TRINITY_DN106594_c2_g1_i1.p1	1SAN_A	43.75	32	18	0	1	32	27	58	0.000606	37.4	Chain A, The Des(1-6)antennapedia Homeodomain: Comparison Of The Nmr Solution Structure And The Dna Binding Affinity With The Intact Antennapedia Homeodomain
TRINITY_DN10659_c0_g1_i22.p1	2VE3_A	28.266	421	282	8	34	445	13	422	4.95e-50	177	Chain A, Retinoic Acid Bound Cyanobacterial Cyp120a1<>Chain B, Retinoic Acid Bound Cyanobacterial Cyp120a1<>Chain A, Substrate Free Cyanobacterial Cyp120a1<>Chain B, Substrate Free Cyanobacterial Cyp120a1
TRINITY_DN1065_c0_g1_i11.p1	4LT6_A	43.983	482	257	5	7	477	23	502	8.89e-139	419	Chain A, Crystal Structure Of Human Poly(a) Polymerase Gamma<>Chain B, Crystal Structure Of Human Poly(a) Polymerase Gamma
TRINITY_DN1065_c0_g1_i17.p1	4LT6_A	43.776	482	261	4	7	480	23	502	1.25e-141	426	Chain A, Crystal Structure Of Human Poly(a) Polymerase Gamma<>Chain B, Crystal Structure Of Human Poly(a) Polymerase Gamma
TRINITY_DN1065_c0_g1_i3.p1	4LT6_A	50.739	203	100	0	27	229	210	412	4.8e-72	228	Chain A, Crystal Structure Of Human Poly(a) Polymerase Gamma<>Chain B, Crystal Structure Of Human Poly(a) Polymerase Gamma
TRINITY_DN1065_c0_g2_i3.p1	1Q79_A	45.175	487	250	7	11	486	13	493	9.75e-132	402	Chain A, Crystal Structure Of Mammalian Poly(A) Polymerase
TRINITY_DN1065_c1_g1_i2.p1	3T9K_A	31.288	326	176	7	506	827	39	320	7.04e-34	134	Chain A, Crystal Structure Of Acap1 C-portion Mutant S554d Fused With Integrin Beta1 Peptide<>Chain B, Crystal Structure Of Acap1 C-portion Mutant S554d Fused With Integrin Beta1 Peptide
TRINITY_DN1065_c2_g1_i2.p1	2MUK_X	59.091	110	41	3	241	348	1	108	1.86e-38	133	Chain X, 1h, 13c, And 15n Chemical Shift Assignments For Aux/iaa17
TRINITY_DN106605_c0_g3_i1.p1	3MEQ_A	34.322	236	149	2	1	232	83	316	2.8e-38	136	Chain A, Crystal Structure Of Alcohol Dehydrogenase From Brucella Mel<>Chain B, Crystal Structure Of Alcohol Dehydrogenase From Brucella Mel<>Chain C, Crystal Structure Of Alcohol Dehydrogenase From Brucella Mel<>Chain D, Crystal Structure Of Alcohol Dehydrogenase From Brucella Mel
TRINITY_DN106608_c0_g1_i2.p1	4J7W_A	30.233	86	54	3	106	187	69	152	0.000855	38.9	Chain A, E3_5 Darpin L86a Mutant<>Chain B, E3_5 Darpin L86a Mutant
TRINITY_DN10660_c0_g1_i20.p1	1AOZ_A	27.617	554	334	14	34	538	4	539	5.37e-51	183	Chain A, Refined Crystal Structure Of Ascorbate Oxidase At 1.9 Angstroms Resolution<>Chain B, Refined Crystal Structure Of Ascorbate Oxidase At 1.9 Angstroms Resolution<>Chain A, X-Ray Structures And Mechanistic Implications Of Three Functional Derivatives Of Ascorbate Oxidase From Zucchini: Reduced-, Peroxide-, And Azide-Forms<>Chain B, X-Ray Structures And Mechanistic Implications Of Three Func…
TRINITY_DN10664_c0_g1_i1.p1	1S4V_A	58.482	224	92	1	114	336	2	225	1.35e-90	274	Chain A, The 2.0 A Crystal Structure Of The Kdel-Tailed Cysteine Endopeptidase Functioning In Programmed Cell Death Of Ricinus Communis Endosperm<>Chain B, The 2.0 A Crystal Structure Of The Kdel-Tailed Cysteine Endopeptidase Functioning In Programmed Cell Death Of Ricinus Communis Endosperm
TRINITY_DN10665_c0_g1_i1.p1	3VLA_A	24.297	391	223	17	153	485	21	396	3.16e-14	74.7	Chain A, Crystal Structure Of Edgp
TRINITY_DN10666_c0_g1_i5.p1	3O4X_E	33.548	155	102	1	537	691	103	256	5.13e-16	81.6	Chain E, Crystal Structure Of Complex Between Amino And Carboxy Terminal Fragments Of Mdia1<>Chain H, Crystal Structure Of Complex Between Amino And Carboxy Terminal Fragments Of Mdia1<>Chain G, Crystal Structure Of Complex Between Amino And Carboxy Terminal Fragments Of Mdia1<>Chain F, Crystal Structure Of Complex Between Amino And Carboxy Terminal Fragments Of Mdia1
TRINITY_DN10666_c3_g1_i1.p1	4NY4_A	29.803	406	266	9	92	486	45	442	2.71e-47	171	Chain A, Crystal Structure Of Cyp3a4 In Complex With An Inhibitor
TRINITY_DN106673_c0_g1_i1.p1	1QP9_A	43.59	39	17	1	25	63	1	34	5.74e-06	43.9	Chain A, Structure Of Hap1-Pc7 Complexed To The Uas Of Cyc7<>Chain B, Structure Of Hap1-Pc7 Complexed To The Uas Of Cyc7<>Chain C, Structure Of Hap1-Pc7 Complexed To The Uas Of Cyc7<>Chain D, Structure Of Hap1-Pc7 Complexed To The Uas Of Cyc7
TRINITY_DN10667_c0_g1_i1.p1	2LBB_A	39.506	81	49	0	25	105	14	94	3.5e-13	66.2	Chain A, Solution Structure Of Acyl Coa Binding Protein From Babesia Bovis T2bo
TRINITY_DN10669_c0_g1_i6.p1	1FS2_A	27.189	217	130	9	40	240	49	253	8.53e-08	53.5	Chain A, Insights Into Scf Ubiquitin Ligases From The Structure Of The Skp1-Skp2 Complex<>Chain C, Insights Into Scf Ubiquitin Ligases From The Structure Of The Skp1-Skp2 Complex
TRINITY_DN106704_c0_g1_i25.p1	4MLB_A	25.069	363	249	11	162	508	83	438	8.87e-14	73.9	Chain A, Reverse Polarity Of Binding Pocket Suggests Different Function Of A Mop Superfamily Transporter From Pyrococcus Furiosus Vc1 (dsm3638)<>Chain B, Reverse Polarity Of Binding Pocket Suggests Different Function Of A Mop Superfamily Transporter From Pyrococcus Furiosus Vc1 (dsm3638)<>Chain C, Reverse Polarity Of Binding Pocket Suggests Different Function Of A Mop Superfamily Transporter From…
TRINITY_DN10670_c0_g1_i1.p1	1M6D_A	71.495	214	61	0	29	242	1	214	2.21e-113	324	Chain A, Crystal Structure Of Human Cathepsin F<>Chain B, Crystal Structure Of Human Cathepsin F
TRINITY_DN106764_c0_g1_i1.p1	1W36_C	30.144	209	116	4	54	248	373	565	3.36e-21	93.2	Chain C, Recbcd:dna Complex<>Chain F, Recbcd:dna Complex<>Chain C, Crystal Structure Of The Complete Initiation Complex Of Recbcd<>Chain F, Crystal Structure Of The Complete Initiation Complex Of Recbcd
TRINITY_DN106764_c0_g3_i1.p1	4C2T_A	34.052	232	145	3	23	254	184	407	4.63e-30	124	Chain A, Crystal Structure Of Full Length Deinococcus Radiodurans Uvrd In Complex With Dna<>Chain B, Crystal Structure Of Full Length Deinococcus Radiodurans Uvrd In Complex With Dna<>Chain C, Crystal Structure Of Full Length Deinococcus Radiodurans Uvrd In Complex With Dna<>Chain D, Crystal Structure Of Full Length Deinococcus Radiodurans Uvrd In Complex With Dna
TRINITY_DN10677_c0_g1_i30.p1	2Y6E_A	28.409	88	47	2	341	426	284	357	6.41e-05	45.4	Chain A, Structure Of The D1d2 Domain Of Usp4, The Conserved Catalytic Domain<>Chain B, Structure Of The D1d2 Domain Of Usp4, The Conserved Catalytic Domain<>Chain C, Structure Of The D1d2 Domain Of Usp4, The Conserved Catalytic Domain<>Chain D, Structure Of The D1d2 Domain Of Usp4, The Conserved Catalytic Domain<>Chain E, Structure Of The D1d2 Domain Of Usp4, The Conserved Catalytic Domain<>Chai…
TRINITY_DN106790_c0_g1_i1.p1	1G0V_A	71.631	141	40	0	76	216	2	142	1.02e-73	226	Chain A, The Structure Of Proteinase A Complexed With A Ia3 Mutant, Mvv
TRINITY_DN10679_c0_g1_i1.p1	4FYP_A	38.889	216	125	6	90	302	42	253	1.12e-42	147	Chain A, Crystal Structure Of Plant Vegetative Storage Protein<>Chain B, Crystal Structure Of Plant Vegetative Storage Protein
TRINITY_DN1067_c0_g1_i13.p1	2WSS_S	38.624	189	107	2	49	233	5	188	4.86e-34	121	Chain S, The Structure Of The Membrane Extrinsic Region Of Bovine Atp Synthase<>Chain W, The Structure Of The Membrane Extrinsic Region Of Bovine Atp Synthase
TRINITY_DN10682_c0_g1_i1.p1	3J61_L	83.333	198	32	1	1	197	1	198	2.37e-121	342	Chain L, Localization Of The Large Subunit Ribosomal Proteins Into A 5.5 A Cryo-em Map Of Triticum Aestivum Translating 80s Ribosome
TRINITY_DN10684_c0_g1_i25.p1	3OIB_A	28.04	403	247	10	1	390	25	397	1.95e-34	132	Chain A, Crystal Structure Of A Putative Acyl-coa Dehydrogenase From Mycobacterium Smegmatis, Iodide Soak<>Chain B, Crystal Structure Of A Putative Acyl-coa Dehydrogenase From Mycobacterium Smegmatis, Iodide Soak<>Chain A, Crystal Structure Of A Putative Acyl-coa Dehydrogenase From Mycobacterium Smegmatis<>Chain B, Crystal Structure Of A Putative Acyl-coa Dehydrogenase From Mycobacterium Smegmatis
TRINITY_DN10684_c0_g1_i5.p1	3OIB_A	31.373	204	130	4	15	211	123	323	8e-26	104	Chain A, Crystal Structure Of A Putative Acyl-coa Dehydrogenase From Mycobacterium Smegmatis, Iodide Soak<>Chain B, Crystal Structure Of A Putative Acyl-coa Dehydrogenase From Mycobacterium Smegmatis, Iodide Soak<>Chain A, Crystal Structure Of A Putative Acyl-coa Dehydrogenase From Mycobacterium Smegmatis<>Chain B, Crystal Structure Of A Putative Acyl-coa Dehydrogenase From Mycobacterium Smegmatis
TRINITY_DN106857_c0_g1_i6.p1	1W07_A	35.2	375	226	7	1	372	281	641	2.86e-66	223	Chain A, Arabidopsis Thaliana Acyl-Coa Oxidase 1<>Chain B, Arabidopsis Thaliana Acyl-Coa Oxidase 1
TRINITY_DN106929_c0_g1_i1.p1	3TL8_A	42.273	220	118	6	21	237	4	217	1.01e-48	164	Chain A, The Avrptob-Bak1 Complex Reveals Two Structurally Similar Kinaseinteracting Domains In A Single Type Iii Effector<>Chain D, The Avrptob-Bak1 Complex Reveals Two Structurally Similar Kinaseinteracting Domains In A Single Type Iii Effector<>Chain G, The Avrptob-Bak1 Complex Reveals Two Structurally Similar Kinaseinteracting Domains In A Single Type Iii Effector<>Chain H, The Avrptob-Bak1 C…
TRINITY_DN106929_c0_g1_i4.p1	3TL8_A	40.984	122	68	3	27	147	4	122	1.8e-21	91.3	Chain A, The Avrptob-Bak1 Complex Reveals Two Structurally Similar Kinaseinteracting Domains In A Single Type Iii Effector<>Chain D, The Avrptob-Bak1 Complex Reveals Two Structurally Similar Kinaseinteracting Domains In A Single Type Iii Effector<>Chain G, The Avrptob-Bak1 Complex Reveals Two Structurally Similar Kinaseinteracting Domains In A Single Type Iii Effector<>Chain H, The Avrptob-Bak1 C…
TRINITY_DN106929_c0_g1_i6.p1	3TL8_A	42.703	185	98	5	27	208	4	183	7.14e-40	140	Chain A, The Avrptob-Bak1 Complex Reveals Two Structurally Similar Kinaseinteracting Domains In A Single Type Iii Effector<>Chain D, The Avrptob-Bak1 Complex Reveals Two Structurally Similar Kinaseinteracting Domains In A Single Type Iii Effector<>Chain G, The Avrptob-Bak1 Complex Reveals Two Structurally Similar Kinaseinteracting Domains In A Single Type Iii Effector<>Chain H, The Avrptob-Bak1 C…
TRINITY_DN10692_c0_g1_i18.p1	4OZS_A	22.013	159	116	2	110	260	12	170	6.54e-08	51.6	Chain A, Rna Binding Protein
TRINITY_DN106934_c0_g1_i1.p1	1FIO_A	41.509	106	62	0	42	147	91	196	5.53e-22	89.4	Chain A, Crystal Structure Of Yeast T-Snare Protein Sso1
TRINITY_DN106959_c0_g1_i2.p1	3PLT_A	49.057	212	107	1	22	233	19	229	3.94e-65	204	Chain A, Crystal Structure Of Lsp1 From Saccharomyces Cerevisiae<>Chain B, Crystal Structure Of Lsp1 From Saccharomyces Cerevisiae<>Chain C, Crystal Structure Of Lsp1 From Saccharomyces Cerevisiae
TRINITY_DN106969_c0_g1_i1.p1	2YMU_A	35.437	206	108	9	7	209	273	456	4.97e-18	84.3	Chain A, Structure Of A Highly Repetitive Propeller Structure<>Chain B, Structure Of A Highly Repetitive Propeller Structure
TRINITY_DN106989_c0_g1_i2.p1	1VSY_E	69.106	246	73	2	25	269	1	244	2.59e-124	354	Chain E, Proteasome Activator Complex<>Chain S, Proteasome Activator Complex<>Chain J, Proteasome Activator Complex<>Chain V, Proteasome Activator Complex<>Chain D, Structure Of Yeast 20s Open-Gate Proteasome With Compound 6<>Chain R, Structure Of Yeast 20s Open-Gate Proteasome With Compound 6<>Chain D, Structure Of Yeast 20s Open-Gate Proteasome With Compound 8<>Chain R, Structure Of Yeast 20s O…
TRINITY_DN106_c0_g1_i13.p1	4Q2A_A	52.273	264	121	3	26	286	26	287	3.76e-96	297	Chain A, Wnk1: A Chloride Sensor Via Autophosphorylation
TRINITY_DN107001_c0_g1_i1.p1	4OA9_A	39.519	291	166	5	22	309	14	297	1.45e-63	203	Chain A, Crystal Structure Of The Bri1 Kinase Domain (865-1160) In Complex With Amppnp And Mn From Arabidopsis Thaliana<>Chain A, Crystal Structure Of The Bri1 Kinase Domain (865-1160) In Complex With Adp From Arabidopsis Thaliana
TRINITY_DN10702_c0_g1_i14.p1	3B8C_A	74.663	371	54	1	8	338	4	374	1.19e-174	507	Chain A, Crystal Structure Of A Plasma Membrane Proton Pump<>Chain B, Crystal Structure Of A Plasma Membrane Proton Pump
TRINITY_DN10702_c0_g1_i18.p1	3B8C_A	87.425	334	42	0	8	341	4	337	0	555	Chain A, Crystal Structure Of A Plasma Membrane Proton Pump<>Chain B, Crystal Structure Of A Plasma Membrane Proton Pump
TRINITY_DN10702_c0_g1_i8.p1	3B8C_A	80.899	178	34	0	8	185	4	181	3.77e-78	251	Chain A, Crystal Structure Of A Plasma Membrane Proton Pump<>Chain B, Crystal Structure Of A Plasma Membrane Proton Pump
TRINITY_DN107039_c0_g1_i1.p2	1IXK_A	36.667	150	88	3	4	153	172	314	6.43e-23	95.9	Chain A, Crystal Structure Analysis Of Methyltransferase Homolog Protein From Pyrococcus Horikoshii
TRINITY_DN107039_c0_g1_i4.p1	1IXK_A	36.667	150	88	3	4	153	172	314	8.43e-23	95.5	Chain A, Crystal Structure Analysis Of Methyltransferase Homolog Protein From Pyrococcus Horikoshii
TRINITY_DN10704_c0_g1_i1.p1	2O7R_A	38.378	185	104	4	21	200	29	208	2.18e-33	125	Chain A, Plant Carboxylesterase Aecxe1 From Actinidia Eriantha With Acyl Adduct<>Chain A, Carboxylesterase Aecxe1 From Actinidia Eriantha Covalently Inhibited By Paraoxon
TRINITY_DN10704_c0_g2_i1.p1	2O7R_A	31.707	287	160	9	111	369	49	327	3.3e-30	118	Chain A, Plant Carboxylesterase Aecxe1 From Actinidia Eriantha With Acyl Adduct<>Chain A, Carboxylesterase Aecxe1 From Actinidia Eriantha Covalently Inhibited By Paraoxon
TRINITY_DN10705_c0_g1_i1.p1	4HRX_A	82.156	269	48	0	1	269	19	287	5.26e-171	474	Chain A, Crystal Structure Of Kai2<>Chain A, The Structure Of Arabidopsis Thaliana Kai2<>Chain A, The Structure Of The Karrikin Insensitive (kai2) Protein In Arabidopsis Thaliana
TRINITY_DN10705_c0_g2_i1.p1	4IH1_A	74.627	268	68	0	1	268	1	268	7.4e-158	440	Chain A, Crystal Structure Of Karrikin Insensitive 2 (kai2) From Arabidopsis Thaliana<>Chain A, Crystal Structure Of Kai2 In Complex With 3-methyl-2h-furo[2,3- C]pyran-2-one<>Chain B, Crystal Structure Of Kai2 In Complex With 3-methyl-2h-furo[2,3- C]pyran-2-one<>Chain A, Crystal Structure Of Kai2 Apo Form<>Chain B, Crystal Structure Of Kai2 Apo Form
TRINITY_DN107060_c0_g1_i14.p1	3J80_B	70.588	204	59	1	2	205	53	255	3.11e-107	308	Chain B, Cryoem Structure Of 40s-eif1-eif1a Preinitiation Complex<>Chain B, Cryoem Structure Of A Partial Yeast 48s Preinitiation Complex<>Chain B, Cryoem Structure Of 40s-eif1a-eif1 Complex From Yeast
TRINITY_DN10706_c0_g1_i24.p1	1QD1_A	26.667	285	165	8	9	276	6	263	3.57e-17	80.9	Chain A, The Crystal Structure Of The Formiminotransferase Domain Of Formiminotransferase-Cyclodeaminase.<>Chain B, The Crystal Structure Of The Formiminotransferase Domain Of Formiminotransferase-Cyclodeaminase.
TRINITY_DN10708_c0_g1_i12.p1	3GRZ_A	35.758	165	78	5	157	319	3	141	1.5e-19	85.5	Chain A, Crystal Structure Of Ribosomal Protein L11 Methylase From Lactobacillus Delbrueckii Subsp. Bulgaricus<>Chain B, Crystal Structure Of Ribosomal Protein L11 Methylase From Lactobacillus Delbrueckii Subsp. Bulgaricus
TRINITY_DN10709_c0_g1_i1.p1	3V0U_A	35.174	344	207	9	44	381	2	335	3.94e-56	187	Chain A, Crystal Structure Of Perakine Reductase, Founder Member Of A Novel Akr Subfamily With Unique Conformational Changes During Nadph Binding
TRINITY_DN1070_c0_g1_i34.p1	2YUC_A	34.043	47	29	1	219	265	8	52	9.02e-05	42	Chain A, Solution Structure Of The Traf-Type Zinc Finger Domains (102-164) From Human Tnf Receptor Associated Factor 4
TRINITY_DN1070_c0_g1_i51.p1	2YUC_A	34.043	47	29	1	219	265	8	52	0.000181	40.4	Chain A, Solution Structure Of The Traf-Type Zinc Finger Domains (102-164) From Human Tnf Receptor Associated Factor 4
TRINITY_DN10712_c0_g1_i14.p1	2FZ6_A	47.143	70	32	4	406	473	4	70	0.000724	39.3	Chain A, Crystal Structure Of Hydrophobin Hfbi<>Chain B, Crystal Structure Of Hydrophobin Hfbi<>Chain C, Crystal Structure Of Hydrophobin Hfbi<>Chain D, Crystal Structure Of Hydrophobin Hfbi<>Chain A, Crystal Structure Of Hydrophobin Hfbi With Detergent<>Chain B, Crystal Structure Of Hydrophobin Hfbi With Detergent<>Chain C, Crystal Structure Of Hydrophobin Hfbi With Detergent<>Chain D, Crystal S…
TRINITY_DN10714_c0_g1_i3.p1	2Q9F_A	25.481	416	274	17	69	470	18	411	5.44e-27	114	Chain A, Crystal Structure Of Human Cytochrome P450 46a1 In Complex With Cholesterol-3-Sulphate<>Chain A, Crystal Structure Of Human Cytochrome P450 46a1<>Chain A, Thioperamide Complex Of Cytochrome P450 46a1<>Chain A, Tranylcypromine Complex Of Cytochrome P450 46a1<>Chain B, Tranylcypromine Complex Of Cytochrome P450 46a1<>Chain A, Voriconazole Complex Of Cytochrome P450 46a1<>Chain B, Voriconaz…
TRINITY_DN107151_c0_g1_i1.p1	4C2M_A	35.385	455	262	7	1	447	1227	1657	3.18e-75	258	Chain A, Structure Of Rna Polymerase I At 2.8 A Resolution<>Chain P, Structure Of Rna Polymerase I At 2.8 A Resolution<>Chain A, Structure Of 14-subunit Rna Polymerase I At 3.27 A Resolution, Crystal Form C2-93<>Chain A, Structure Of 14-subunit Rna Polymerase I At 3.0 A Resolution, Crystal Form C2-100<>Chain A, Structure Of 14-subunit Rna Polymerase I At 3.35 A Resolution, Crystal Form C2-90
TRINITY_DN107153_c0_g1_i1.p1	3J60_K	85.535	159	22	1	18	175	1	159	2.98e-85	249	Chain K, Localization Of The Small Subunit Ribosomal Proteins Into A 5.5 A Cryo-em Map Of Triticum Aestivum Translating 80s Ribosome
TRINITY_DN107175_c2_g1_i1.p1	4KA6_A	61.538	208	75	1	1	203	444	651	1.34e-81	256	Chain A, Structure Of D141a Variant Of B. Pseudomallei Katg Complexed With Inh<>Chain B, Structure Of D141a Variant Of B. Pseudomallei Katg Complexed With Inh
TRINITY_DN10719_c0_g1_i1.p1	3C4T_A	37.5	248	132	7	1226	1454	18	261	1.07e-36	140	Chain A, Structure Of Rnaseiiib And Dsrna Binding Domains Of Mouse Dicer
TRINITY_DN10719_c0_g1_i9.p1	3DLR_A	28.144	167	108	5	517	682	12	167	1.46e-09	59.7	Chain A, Crystal Structure Of The Catalytic Core Domain From Pfv Integrase
TRINITY_DN1071_c0_g1_i10.p1	4J0M_A	69.108	628	193	1	195	821	106	733	0	857	Chain A, Crystal Structure Of Brl1 (lrr) In Complex With Brassinolide<>Chain B, Crystal Structure Of Brl1 (lrr) In Complex With Brassinolide
TRINITY_DN10721_c0_g1_i12.p1	1X5S_A	43.038	79	44	1	5	82	11	89	3.81e-15	70.9	Chain A, Solution Structure Of Rrm Domain In A18 Hnrnp
TRINITY_DN10721_c0_g1_i15.p1	1X5S_A	43.038	79	44	1	5	82	11	89	5.16e-15	70.5	Chain A, Solution Structure Of Rrm Domain In A18 Hnrnp
TRINITY_DN107244_c0_g1_i2.p1	5C3L_A	26.056	142	96	4	98	238	193	326	2.93e-06	48.5	Chain A, Structure Of The Metazoan Nup62.nup58.nup54 Nucleoporin Complex.
TRINITY_DN107269_c0_g1_i1.p1	1LS3_B	60.891	202	79	0	7	208	9	210	1.53e-86	263	Chain B, Crystal Structure Of The Complex Between Rabbit Cytosolic Serine Hydroxymethyltransferase And Triglu-5-formyl-tetrahydrofolate<>Chain D, Crystal Structure Of The Complex Between Rabbit Cytosolic Serine Hydroxymethyltransferase And Triglu-5-formyl-tetrahydrofolate<>Chain A, Crystal Structure Of The Complex Between Rabbit Cytosolic Serine Hydroxymethyltransferase And Triglu-5-formyl-tetrah…
TRINITY_DN10726_c0_g1_i3.p1	1EX1_A	60.338	532	209	2	1	531	73	603	0	667	Chain A, Beta-D-Glucan Exohydrolase From Barley<>Chain A, Crystal Structure Of Barley Beta-D-Glucan Glucohydrolase Isoenzyme Exo1 In Complex With 4i,4iii,4v-S-Trithiocellohexaose<>Chain A, Crystal Structure Of Barley Beta-D-Glucan Glucohydrolase Isoenzyme Exo1 In Complex With 2-Deoxy-2-Fluoro-Alpha-D-Glucoside<>Chain A, Crystal Structure Of Barley Beta-D-Glucan Glucohydrolase Isoenzyme Exo1 In Co…
TRINITY_DN10727_c0_g1_i1.p1	1R8M_E	47.34	188	96	2	567	754	14	198	1.62e-46	166	Chain E, Sec7 Domain Of The Arf Exchange Factor Arno With Brefeldin A- Sensitizing Mutations<>Chain E, Arf1[delta 1-17]-Gdp-Mg In Complex With Brefeldin A And A Sec7 Domain
TRINITY_DN10727_c1_g2_i7.p1	1VCS_A	30.952	84	57	1	8	91	10	92	4.67e-09	52.8	Chain A, Solution Structure Of Rsgi Ruh-009, An N-Terminal Domain Of Vti1a [mus Musculus]
TRINITY_DN107285_c0_g3_i3.p1	2I02_A	24.06	133	92	2	28	159	10	134	2.09e-09	54.7	Chain A, Crystal Structure Of A Pyridoxamine 5'-Phosphate Oxidase-Like Family Protein (Npun_r6570) From Nostoc Punctiforme Pcc 73102 At 1.80 A Resolution<>Chain B, Crystal Structure Of A Pyridoxamine 5'-Phosphate Oxidase-Like Family Protein (Npun_r6570) From Nostoc Punctiforme Pcc 73102 At 1.80 A Resolution
TRINITY_DN107336_c0_g1_i3.p1	1R05_A	29.885	87	57	2	14	100	2	84	0.000361	39.3	Chain A, Solution Structure Of Max B-Hlh-Lz<>Chain B, Solution Structure Of Max B-Hlh-Lz
TRINITY_DN107358_c0_g2_i2.p2	1UBC_A	81.046	306	58	0	1	306	38	343	0	508	Chain A, Structure Of Reca Protein<>Chain A, Msreca-Adp Complex<>Chain A, Msreca-Atpgs Complex<>Chain A, Msreca-Datp Complex<>Chain A, Msreca-datp Complex<>Chain A, Msreca-Datp Complex<>Chain A, Msreca-Atp-Gama-S Complex<>Chain A, Msreca-Native-Low Humidity 95%<>Chain A, Msreca-adp-complex<>Chain A, Msreca-Native-Ssb<>Chain A, Msreca-native<>Chain A, Msreca Native Form Ii'<>Chain A, Msreca Datp F…
TRINITY_DN107358_c1_g1_i3.p2	2REC_A	66.327	196	62	3	1	194	160	353	2.13e-84	253	Chain A, Reca Hexamer Model, Electron Microscopy<>Chain B, Reca Hexamer Model, Electron Microscopy<>Chain C, Reca Hexamer Model, Electron Microscopy<>Chain D, Reca Hexamer Model, Electron Microscopy<>Chain E, Reca Hexamer Model, Electron Microscopy<>Chain F, Reca Hexamer Model, Electron Microscopy
TRINITY_DN10735_c0_g1_i4.p1	3J65_p	70.896	134	39	0	11	144	1	134	1.28e-68	209	Chain p, Arx1 Pre-60s Particle. This Entry Contains The R-proteins And Biogenesis Factors.
TRINITY_DN107366_c0_g2_i1.p1	2I5K_A	61.905	252	92	3	1	249	238	488	1.69e-105	314	Chain A, Crystal Structure Of Ugp1p<>Chain B, Crystal Structure Of Ugp1p
TRINITY_DN107366_c0_g2_i3.p1	2I5K_A	60.714	252	95	3	1	249	238	488	2.79e-101	303	Chain A, Crystal Structure Of Ugp1p<>Chain B, Crystal Structure Of Ugp1p
TRINITY_DN10737_c0_g1_i1.p1	2AYD_A	52.632	76	35	1	241	316	2	76	5.93e-24	95.1	Chain A, Crystal Structure Of The C-Terminal Wrky Domainof Atwrky1, An Sa-Induced And Partially Npr1-Dependent Transcription Factor
TRINITY_DN10738_c0_g1_i1.p1	1FQY_A	39.556	225	128	4	19	236	12	235	1.21e-41	143	Chain A, Structure Of Aquaporin-1 At 3.8 A Resolution By Electron Crystallography<>Chain A, Crystal Structure Of Aquaporin-1<>Chain A, A Refined Structure Of Human Aquaporin 1
TRINITY_DN10739_c0_g1_i10.p1	4OA9_A	44.393	214	118	1	262	474	12	225	8.84e-55	187	Chain A, Crystal Structure Of The Bri1 Kinase Domain (865-1160) In Complex With Amppnp And Mn From Arabidopsis Thaliana<>Chain A, Crystal Structure Of The Bri1 Kinase Domain (865-1160) In Complex With Adp From Arabidopsis Thaliana
TRINITY_DN10739_c0_g1_i16.p1	4OA9_A	46.199	171	91	1	3	172	55	225	2.16e-47	157	Chain A, Crystal Structure Of The Bri1 Kinase Domain (865-1160) In Complex With Amppnp And Mn From Arabidopsis Thaliana<>Chain A, Crystal Structure Of The Bri1 Kinase Domain (865-1160) In Complex With Adp From Arabidopsis Thaliana
TRINITY_DN10739_c0_g1_i18.p2	3TL8_A	39.891	183	107	2	13	193	136	317	2.26e-37	134	Chain A, The Avrptob-Bak1 Complex Reveals Two Structurally Similar Kinaseinteracting Domains In A Single Type Iii Effector<>Chain D, The Avrptob-Bak1 Complex Reveals Two Structurally Similar Kinaseinteracting Domains In A Single Type Iii Effector<>Chain G, The Avrptob-Bak1 Complex Reveals Two Structurally Similar Kinaseinteracting Domains In A Single Type Iii Effector<>Chain H, The Avrptob-Bak1 C…
TRINITY_DN10739_c0_g1_i19.p2	3TL8_A	41.011	178	102	2	2	177	141	317	8.09e-37	132	Chain A, The Avrptob-Bak1 Complex Reveals Two Structurally Similar Kinaseinteracting Domains In A Single Type Iii Effector<>Chain D, The Avrptob-Bak1 Complex Reveals Two Structurally Similar Kinaseinteracting Domains In A Single Type Iii Effector<>Chain G, The Avrptob-Bak1 Complex Reveals Two Structurally Similar Kinaseinteracting Domains In A Single Type Iii Effector<>Chain H, The Avrptob-Bak1 C…
TRINITY_DN10739_c0_g1_i23.p2	3TL8_A	37.097	186	114	2	13	196	136	320	7.21e-36	130	Chain A, The Avrptob-Bak1 Complex Reveals Two Structurally Similar Kinaseinteracting Domains In A Single Type Iii Effector<>Chain D, The Avrptob-Bak1 Complex Reveals Two Structurally Similar Kinaseinteracting Domains In A Single Type Iii Effector<>Chain G, The Avrptob-Bak1 Complex Reveals Two Structurally Similar Kinaseinteracting Domains In A Single Type Iii Effector<>Chain H, The Avrptob-Bak1 C…
TRINITY_DN10739_c0_g1_i25.p1	3TL8_A	40.136	294	171	4	710	999	25	317	2.83e-60	210	Chain A, The Avrptob-Bak1 Complex Reveals Two Structurally Similar Kinaseinteracting Domains In A Single Type Iii Effector<>Chain D, The Avrptob-Bak1 Complex Reveals Two Structurally Similar Kinaseinteracting Domains In A Single Type Iii Effector<>Chain G, The Avrptob-Bak1 Complex Reveals Two Structurally Similar Kinaseinteracting Domains In A Single Type Iii Effector<>Chain H, The Avrptob-Bak1 C…
TRINITY_DN1073_c0_g1_i1.p1	4CZT_A	49.639	415	186	6	18	410	11	424	1.76e-139	407	Chain A, Crystal Structure Of The Kinase Domain Of Snrk3.23 At1g30270<>Chain B, Crystal Structure Of The Kinase Domain Of Snrk3.23 At1g30270<>Chain C, Crystal Structure Of The Kinase Domain Of Snrk3.23 At1g30270<>Chain D, Crystal Structure Of The Kinase Domain Of Snrk3.23 At1g30270
TRINITY_DN107429_c0_g1_i1.p1	4FFX_A	58.621	261	108	0	1	261	224	484	5.48e-100	300	Chain A, Structural And Biochemical Characterization Of Human Adenylosuccinate Lyase (Adsl) And The R303c Adsl Deficiency Associated Mutation<>Chain B, Structural And Biochemical Characterization Of Human Adenylosuccinate Lyase (Adsl) And The R303c Adsl Deficiency Associated Mutation<>Chain C, Structural And Biochemical Characterization Of Human Adenylosuccinate Lyase (Adsl) And The R303c Adsl De…
TRINITY_DN10746_c0_g1_i12.p1	4Z0V_A	32.086	187	110	6	2	174	157	340	9.82e-21	95.5	Chain A, The Structure Of Human Pde12 Residues 161-609
TRINITY_DN10746_c0_g1_i16.p1	4Z0V_A	32.086	187	110	6	2	174	157	340	1.24e-20	95.1	Chain A, The Structure Of Human Pde12 Residues 161-609
TRINITY_DN10749_c0_g1_i18.p1	3SC2_A	46.947	262	129	4	26	284	4	258	1.1e-75	238	Chain A, Refined Atomic Model Of Wheat Serine Carboxypeptidase Ii At 2.2- Angstroms Resolution
TRINITY_DN10749_c0_g1_i20.p1	1WHS_A	35.537	121	70	3	16	135	140	253	2.22e-17	79	Chain A, Structure Of The Complex Of L-Benzylsuccinate With Wheat Serine Carboxypeptidase Ii At 2.0 Angstroms Resolution
TRINITY_DN10757_c0_g1_i10.p1	4OZS_A	29.167	168	111	3	359	518	1	168	4.74e-17	80.1	Chain A, Rna Binding Protein
TRINITY_DN107582_c0_g3_i1.p1	2CG9_X	38.06	134	71	4	20	145	3	132	5.01e-24	94	Chain X, Crystal Structure Of An Hsp90-Sba1 Closed Chaperone Complex<>Chain Y, Crystal Structure Of An Hsp90-Sba1 Closed Chaperone Complex
TRINITY_DN107584_c0_g3_i1.p2	4YER_A	39.308	318	180	6	28	343	1	307	7.87e-57	187	Chain A, Crystal Structure Of An Abc Transporter Atp-binding Protein (tm_1403) From Thermotoga Maritima Msb8 At 2.35 A Resolution<>Chain B, Crystal Structure Of An Abc Transporter Atp-binding Protein (tm_1403) From Thermotoga Maritima Msb8 At 2.35 A Resolution
TRINITY_DN107596_c0_g2_i1.p1	4DX6_A	47.511	221	111	3	1	216	484	704	7.98e-66	219	Chain A, Transport Of Drugs By The Multidrug Transporter Acrb Involves An Access And A Deep Binding Pocket That Are Separated By A Switch-loop<>Chain B, Transport Of Drugs By The Multidrug Transporter Acrb Involves An Access And A Deep Binding Pocket That Are Separated By A Switch-loop<>Chain C, Transport Of Drugs By The Multidrug Transporter Acrb Involves An Access And A Deep Binding Pocket That…
TRINITY_DN1075_c0_g1_i10.p1	4PLQ_A	25.735	272	198	4	182	449	9	280	1.15e-08	56.6	Chain A, Crystal Structures Of Designed Armadillo Repeat Proteins: Implications Of Construct Design And Crystallization Conditions On Overall Structure.
TRINITY_DN10760_c0_g1_i7.p1	4Q76_A	77.297	185	41	1	37	221	9	192	3.33e-99	297	Chain A, Crystal Structure Of Nfs2 C384s Mutant, The Plastidial Cysteine Desulfurase From Arabidopsis Thaliana<>Chain B, Crystal Structure Of Nfs2 C384s Mutant, The Plastidial Cysteine Desulfurase From Arabidopsis Thaliana
TRINITY_DN10760_c0_g1_i9.p1	4Q76_A	80.569	422	81	1	37	458	9	429	0	714	Chain A, Crystal Structure Of Nfs2 C384s Mutant, The Plastidial Cysteine Desulfurase From Arabidopsis Thaliana<>Chain B, Crystal Structure Of Nfs2 C384s Mutant, The Plastidial Cysteine Desulfurase From Arabidopsis Thaliana
TRINITY_DN10761_c1_g1_i2.p1	1T1H_A	50.725	69	34	0	8	76	6	74	4.22e-21	87	Chain A, Nmr Solution Structure Of The U Box Domain From Atpub14, An Armadillo Repeat Containing Protein From Arabidopsis Thaliana
TRINITY_DN10761_c1_g2_i3.p1	1T1H_A	52.174	69	33	0	11	79	6	74	7.63e-22	89	Chain A, Nmr Solution Structure Of The U Box Domain From Atpub14, An Armadillo Repeat Containing Protein From Arabidopsis Thaliana
TRINITY_DN107635_c0_g1_i1.p1	2MPU_A	46.154	78	42	0	7	84	11	88	2.03e-18	77.4	Chain A, Structural And Functional Analysis Of The Hordeum Vulgare L. Hvgr-rbp1 Protein, A Glycine-rich Rna Binding Protein Implicated In The Regulation Of Barley Leaf Senescence And Environmental Adaptation
TRINITY_DN107644_c0_g1_i2.p1	3WT8_A	36.181	199	104	6	51	241	16	199	8.62e-23	93.6	Chain A, Crystal Structure Of The Cell-free Synthesized Membrane Protein, Acetabularia Rhodopsin I, At 1.60 Angstrom<>Chain A, Crystal Structure Of The Cell-free Synthesized Membrane Protein, Acetabularia Rhodopsin I, At 1.48 Angstrom<>Chain A, Crystal Structure Of The Cell-free Synthesized Membrane Protein, Acetabularia Rhodopsin I, At 1.95 Angstrom<>Chain A, Crystal Structure Of The Cell-free S…
TRINITY_DN10764_c0_g1_i4.p1	4U00_A	31.925	213	127	6	88	293	19	220	5.74e-23	99	Chain A, Crystal Structure Of Ttha1159 In Complex With Adp<>Chain A, Crystal Structure Of Apo-ttha1159<>Chain B, Crystal Structure Of Apo-ttha1159<>Chain C, Crystal Structure Of Apo-ttha1159<>Chain D, Crystal Structure Of Apo-ttha1159
TRINITY_DN10765_c0_g1_i6.p1	3G4D_A	45.556	540	284	5	3	539	2	534	7.87e-174	503	Chain A, Crystal Structure Of (+)-Delta-Cadinene Synthase From Gossypium Arboreum And Evolutionary Divergence Of Metal Binding Motifs For Catalysis<>Chain B, Crystal Structure Of (+)-Delta-Cadinene Synthase From Gossypium Arboreum And Evolutionary Divergence Of Metal Binding Motifs For Catalysis<>Chain A, Crystal Structure Of (+)- -Cadinene Synthase From Gossypium Arboreum In Complex With 2-Fluor…
TRINITY_DN10766_c0_g1_i25.p1	4CZ9_A	24.399	291	184	10	58	326	36	312	3.51e-05	45.8	Chain A, Structure Of The Sodium Proton Antiporter Panhap From Pyrococcus Abyssii At Ph 4.<>Chain B, Structure Of The Sodium Proton Antiporter Panhap From Pyrococcus Abyssii At Ph 4.
TRINITY_DN10767_c0_g1_i17.p1	1LNZ_A	51.36	331	157	2	178	505	4	333	4.33e-91	285	Chain A, Structure Of The Obg Gtp-Binding Protein<>Chain B, Structure Of The Obg Gtp-Binding Protein
TRINITY_DN10768_c0_g1_i1.p2	4OZS_A	29.05	179	111	4	96	263	2	175	1.12e-23	95.1	Chain A, Rna Binding Protein
TRINITY_DN10768_c0_g1_i3.p1	4OZS_A	30.583	206	104	3	252	449	1	175	8.19e-23	96.3	Chain A, Rna Binding Protein
TRINITY_DN1076_c0_g4_i1.p2	4WTP_A	22.963	270	189	9	124	386	23	280	4.33e-11	63.5	Chain A, Crystal Structure Of Glycoside Hydrolase Family 17 Beta-1,3- Glucanosyltransferase From Rhizomucor Miehei
TRINITY_DN10770_c0_g1_i12.p1	4KSB_A	37.22	1252	704	15	19	1206	37	1270	0	843	Chain A, Structures Of P-glycoprotein Reveal Its Conformational Flexibility And An Epitope On The Nucleotide-binding Domain<>Chain A, Structures Of P-glycoprotein Reveal Its Conformational Flexibility And An Epitope On The Nucleotide-binding Domain<>Chain A, Structures Of P-glycoprotein Reveal Its Conformational Flexibility And An Epitope On The Nucleotide-binding Domain
TRINITY_DN10770_c0_g1_i2.p1	3G5U_A	36.443	1254	747	14	18	1238	34	1270	0	831	Chain A, Structure Of P-Glycoprotein Reveals A Molecular Basis For Poly-Specific Drug Binding<>Chain B, Structure Of P-Glycoprotein Reveals A Molecular Basis For Poly-Specific Drug Binding
TRINITY_DN10770_c0_g1_i31.p1	4LSG_A	40.342	761	437	10	1	755	527	1276	0	565	Chain A, Structure Of Mouse P-glycoprotein<>Chain B, Structure Of Mouse P-glycoprotein
TRINITY_DN10770_c0_g1_i32.p1	4LSG_A	37.859	1252	733	14	19	1243	37	1270	0	869	Chain A, Structure Of Mouse P-glycoprotein<>Chain B, Structure Of Mouse P-glycoprotein
TRINITY_DN10770_c0_g1_i4.p2	3G5U_A	32.854	487	310	4	18	489	34	518	4.91e-88	295	Chain A, Structure Of P-Glycoprotein Reveals A Molecular Basis For Poly-Specific Drug Binding<>Chain B, Structure Of P-Glycoprotein Reveals A Molecular Basis For Poly-Specific Drug Binding
TRINITY_DN10771_c0_g1_i1.p1	1RH9_A	45.333	375	198	5	40	414	6	373	2.23e-114	340	Chain A, Family Gh5 Endo-Beta-Mannanase From Lycopersicon Esculentum (Tomato)
TRINITY_DN10773_c0_g1_i33.p1	1KON_A	33.051	236	142	5	86	320	16	236	2.16e-29	113	Chain A, Crystal Structure Of E.Coli Yebc
TRINITY_DN107743_c0_g1_i1.p1	2ET7_A	28.571	112	76	2	70	177	48	159	1.66e-09	56.2	Chain A, Structural And Spectroscopic Insights Into The Mechanism Of Oxalate Oxidase
TRINITY_DN10776_c0_g1_i3.p1	3LYH_A	33.735	83	54	1	98	180	41	122	4.87e-07	47.4	Chain A, Crystal Structure Of Putative Cobalamin (Vitamin B12) Biosynthesis Cbix Protein (Yp_958415.1) From Marinobacter Aquaeolei Vt8 At 1.60 A Resolution<>Chain B, Crystal Structure Of Putative Cobalamin (Vitamin B12) Biosynthesis Cbix Protein (Yp_958415.1) From Marinobacter Aquaeolei Vt8 At 1.60 A Resolution
TRINITY_DN10777_c0_g2_i6.p1	1GV2_A	43.333	60	34	0	2	61	45	104	1.33e-11	59.3	Chain A, Crystal Structure Of C-Myb R2r3
TRINITY_DN10777_c0_g2_i9.p1	1A5J_A	44.231	104	57	1	12	115	5	107	1.46e-24	94.7	Chain A, Chicken B-Myb Dna Binding Domain, Repeat 2 And Repeat3, Nmr, 32 Structures
TRINITY_DN107780_c0_g1_i5.p1	3EXE_B	65.19	316	109	1	1	316	13	327	7.3e-153	431	Chain B, Crystal Structure Of The Pyruvate Dehydrogenase (E1p) Component Of Human Pyruvate Dehydrogenase Complex<>Chain D, Crystal Structure Of The Pyruvate Dehydrogenase (E1p) Component Of Human Pyruvate Dehydrogenase Complex<>Chain F, Crystal Structure Of The Pyruvate Dehydrogenase (E1p) Component Of Human Pyruvate Dehydrogenase Complex<>Chain H, Crystal Structure Of The Pyruvate Dehydrogenase …
TRINITY_DN1077_c0_g1_i1.p1	3IYG_A	67.742	527	170	0	10	536	1	527	0	753	Chain A, Ca Model Of Bovine TricCCT DERIVED FROM A 4.0 ANGSTROM Cryo-Em Map
TRINITY_DN1077_c1_g1_i10.p1	3TCM_A	51.891	476	218	3	9	474	26	500	5.66e-177	506	Chain A, Crystal Structure Of Alanine Aminotransferase From Hordeum Vulgare<>Chain B, Crystal Structure Of Alanine Aminotransferase From Hordeum Vulgare
TRINITY_DN1077_c1_g1_i15.p1	1JKF_A	53.232	526	225	8	3	510	9	531	0	541	Chain A, Holo 1l-Myo-Inositol-1-Phosphate Synthase<>Chain B, Holo 1l-Myo-Inositol-1-Phosphate Synthase<>Chain A, Myo-Inositol-1-Phosphate Synthase Complexed With An Inhibitor, 2- Deoxy-Glucitol-6-Phosphate<>Chain B, Myo-Inositol-1-Phosphate Synthase Complexed With An Inhibitor, 2- Deoxy-Glucitol-6-Phosphate<>Chain A, Crystal Structure Of Apo 1l-Myo-Inositol 1-Phosphate Synthase<>Chain B, Crystal …
TRINITY_DN1077_c1_g1_i8.p1	3GG4_A	47.627	569	273	5	50	617	2	546	0	540	Chain A, The Crystal Structure Of Glycerol Kinase From Yersinia Pseudotuberculosis<>Chain B, The Crystal Structure Of Glycerol Kinase From Yersinia Pseudotuberculosis<>Chain A, The Crystal Structure Of Xlylulose Kinase From Yersinia Pseudotuberculosis<>Chain B, The Crystal Structure Of Xlylulose Kinase From Yersinia Pseudotuberculosis
TRINITY_DN10780_c0_g1_i4.p1	1U2E_A	22.749	211	152	4	9	212	80	286	1.88e-09	57	Chain A, Crystal Structure Of The C-C Bond Hydrolase Mhpc<>Chain B, Crystal Structure Of The C-C Bond Hydrolase Mhpc<>Chain C, Crystal Structure Of The C-C Bond Hydrolase Mhpc<>Chain D, Crystal Structure Of The C-C Bond Hydrolase Mhpc
TRINITY_DN10780_c0_g1_i6.p1	1U2E_A	25.292	257	168	8	79	320	39	286	5.8e-13	68.6	Chain A, Crystal Structure Of The C-C Bond Hydrolase Mhpc<>Chain B, Crystal Structure Of The C-C Bond Hydrolase Mhpc<>Chain C, Crystal Structure Of The C-C Bond Hydrolase Mhpc<>Chain D, Crystal Structure Of The C-C Bond Hydrolase Mhpc
TRINITY_DN10783_c0_g1_i2.p1	3P5J_B	27.6	250	143	8	56	278	61	299	5.84e-17	80.5	Chain B, The Structure Of The Human Rnase H2 Complex Defines Key Interaction Interfaces Relevant To Enzyme Function And Human Disease
TRINITY_DN107857_c0_g1_i1.p1	3WYF_B	29.801	151	80	5	274	407	42	183	1.52e-13	70.5	Chain B, Crystal Structure Of Xpo1p-yrb2p-gsp1p-gtp Complex<>Chain E, Crystal Structure Of Xpo1p-yrb2p-gsp1p-gtp Complex
TRINITY_DN10785_c0_g1_i1.p1	4NSX_A	36.177	293	141	5	8	299	427	674	3.33e-50	184	Chain A, Crystal Structure Of The Utp21 Tandem Wd Domain
TRINITY_DN107895_c0_g1_i1.p1	4ECI_A	35.859	198	115	6	14	210	12	198	3.33e-31	115	Chain A, Crystal Structure Of Glutathione S-Transferase Prk13972 (Target Efi- 501853) From Pseudomonas Aeruginosa Pacs2 Complexed With Acetate<>Chain B, Crystal Structure Of Glutathione S-Transferase Prk13972 (Target Efi- 501853) From Pseudomonas Aeruginosa Pacs2 Complexed With Acetate<>Chain A, Crystal Structure Of Glutathione S-Transferase Prk13972 (Target Efi- 501853) From Pseudomonas Aerugino…
TRINITY_DN1078_c0_g1_i4.p1	4D0L_B	68.421	209	66	0	7	215	8	216	2.06e-103	298	Chain B, Phosphatidylinositol 4-kinase Iii Beta-pik93 In A Complex With Rab11a-gtp Gammas<>Chain D, Phosphatidylinositol 4-kinase Iii Beta-pik93 In A Complex With Rab11a-gtp Gammas<>Chain F, Phosphatidylinositol 4-kinase Iii Beta-pik93 In A Complex With Rab11a-gtp Gammas<>Chain B, Phosphatidylinositol 4-kinase Iii Beta In A Complex With Rab11a-gtp- Gamma-s And The Rab-binding Domain Of Fip3<>Chai…
TRINITY_DN10790_c0_g1_i1.p1	1QGJ_A	48.86	307	145	8	28	331	2	299	5.2e-94	281	Chain A, Arabidopsis Thaliana Peroxidase N<>Chain B, Arabidopsis Thaliana Peroxidase N
TRINITY_DN10791_c0_g1_i2.p1	1TQN_A	27.619	210	147	4	296	503	239	445	6.62e-17	84	Chain A, Crystal Structure Of Human Microsomal P450 3a4
TRINITY_DN10791_c1_g2_i2.p1	3DBG_A	28.78	205	138	5	51	253	263	461	1.79e-19	87.4	Chain A, Crystal Structure Of Cytochrome P450 170a1 (Cyp170a1) From Streptomyces Coelicolor<>Chain B, Crystal Structure Of Cytochrome P450 170a1 (Cyp170a1) From Streptomyces Coelicolor<>Chain A, Distinct Monooxygenase And Farnesene Synthase Active Sites In Cytochrome P450 170a1<>Chain B, Distinct Monooxygenase And Farnesene Synthase Active Sites In Cytochrome P450 170a1
TRINITY_DN107928_c0_g1_i1.p1	3NPE_A	35.789	95	41	3	174	264	449	527	2.76e-09	58.2	Chain A, Structure Of Vp14 In Complex With Oxygen
TRINITY_DN10795_c0_g1_i1.p1	3JZ4_A	56.017	482	209	2	49	530	2	480	0	583	Chain A, Crystal Structure Of E. Coli Nadp Dependent Enzyme<>Chain B, Crystal Structure Of E. Coli Nadp Dependent Enzyme<>Chain D, Crystal Structure Of E. Coli Nadp Dependent Enzyme
TRINITY_DN10796_c0_g1_i9.p1	4NM5_A	61.947	226	70	5	26	250	8	218	8e-93	278	Chain A, Crystal Structure Of Gsk-3/axin Complex Bound To Phosphorylated Wnt Receptor Lrp6 C-motif<>Chain A, Crystal Structure Of Gsk-3/axin Complex Bound To Phosphorylated Wnt Receptor Lrp6 E-motif
TRINITY_DN107970_c0_g2_i1.p1	2B9R_A	40.239	251	141	3	8	252	4	251	4.99e-61	194	Chain A, Crystal Structure Of Human Cyclin B1<>Chain B, Crystal Structure Of Human Cyclin B1
TRINITY_DN10798_c0_g1_i81.p1	4J7R_A	43.508	724	301	22	109	738	58	767	0	543	Chain A, Crystal Structure Of Chlamydomonas Reinhardtii Isoamylase 1 (isa1)<>Chain B, Crystal Structure Of Chlamydomonas Reinhardtii Isoamylase 1 (isa1)<>Chain A, Crystal Structure Of Chlamydomonas Reinhardtii Isoamylase 1 (isa1) In Complex With Maltoheptaose<>Chain B, Crystal Structure Of Chlamydomonas Reinhardtii Isoamylase 1 (isa1) In Complex With Maltoheptaose
TRINITY_DN10798_c0_g1_i89.p1	4J7R_A	38.384	297	138	6	3	258	536	828	3e-58	198	Chain A, Crystal Structure Of Chlamydomonas Reinhardtii Isoamylase 1 (isa1)<>Chain B, Crystal Structure Of Chlamydomonas Reinhardtii Isoamylase 1 (isa1)<>Chain A, Crystal Structure Of Chlamydomonas Reinhardtii Isoamylase 1 (isa1) In Complex With Maltoheptaose<>Chain B, Crystal Structure Of Chlamydomonas Reinhardtii Isoamylase 1 (isa1) In Complex With Maltoheptaose
TRINITY_DN10800_c1_g1_i2.p1	4U5C_A	21.093	787	480	27	145	857	85	804	7.59e-22	102	Chain A, Crystal Structure Of Glua2, Con-ikot-ikot Snail Toxin, Partial Agonist Fw And Postitive Modulator (r,r)-2b Complex<>Chain B, Crystal Structure Of Glua2, Con-ikot-ikot Snail Toxin, Partial Agonist Fw And Postitive Modulator (r,r)-2b Complex<>Chain C, Crystal Structure Of Glua2, Con-ikot-ikot Snail Toxin, Partial Agonist Fw And Postitive Modulator (r,r)-2b Complex<>Chain D, Crystal Structu…
TRINITY_DN10801_c0_g1_i1.p1	4R5D_A	30.827	133	88	4	99	229	59	189	2.89e-07	51.2	Chain A, Crystal Structure Of Computational Designed Leucine Rich Repeats Dlrr_g3 In Space Group F222
TRINITY_DN10801_c0_g1_i10.p1	4J4L_A	26.027	146	104	4	196	339	39	182	3.88e-07	52.4	Chain A, Modular Evolution And Design Of The Protein Binding Interface<>Chain B, Modular Evolution And Design Of The Protein Binding Interface
TRINITY_DN10802_c0_g1_i10.p1	1G9R_A	26.923	182	113	5	165	337	84	254	4.16e-08	54.7	Chain A, Crystal Structure Of Galactosyltransferase Lgtc In Complex With Mn And Udp-2f-Galactose<>Chain A, Crystal Structure Of Galacosyltransferase Lgtc In Complex With Donor And Acceptor Sugar Analogs.
TRINITY_DN10802_c0_g1_i11.p1	1G9R_A	26.374	182	114	5	168	340	84	254	1.4e-07	53.1	Chain A, Crystal Structure Of Galactosyltransferase Lgtc In Complex With Mn And Udp-2f-Galactose<>Chain A, Crystal Structure Of Galacosyltransferase Lgtc In Complex With Donor And Acceptor Sugar Analogs.
TRINITY_DN108041_c0_g1_i1.p2	4KBM_A	73.929	280	70	2	6	283	131	409	3.35e-147	421	Chain A, Structure Of The Mtb Card/rnap Beta Subunit B1-b2 Domains Complex<>Chain A, Structure Of Mtb Rnap Beta Subunit B1 And B2 Domains<>Chain B, Structure Of Mtb Rnap Beta Subunit B1 And B2 Domains
TRINITY_DN108041_c1_g1_i1.p2	4KBM_A	65.104	192	62	2	121	312	23	209	1.18e-82	256	Chain A, Structure Of The Mtb Card/rnap Beta Subunit B1-b2 Domains Complex<>Chain A, Structure Of Mtb Rnap Beta Subunit B1 And B2 Domains<>Chain B, Structure Of Mtb Rnap Beta Subunit B1 And B2 Domains
TRINITY_DN108041_c3_g1_i1.p3	4KBM_A	66.379	232	72	4	1	231	164	390	2.75e-105	310	Chain A, Structure Of The Mtb Card/rnap Beta Subunit B1-b2 Domains Complex<>Chain A, Structure Of Mtb Rnap Beta Subunit B1 And B2 Domains<>Chain B, Structure Of Mtb Rnap Beta Subunit B1 And B2 Domains
TRINITY_DN108053_c0_g1_i1.p1	4A01_A	84.144	473	69	3	1	473	7	473	0	802	Chain A, Crystal Structure Of The H-Translocating Pyrophosphatase<>Chain B, Crystal Structure Of The H-Translocating Pyrophosphatase
TRINITY_DN108075_c0_g1_i1.p1	4B9Y_A	29.558	362	227	11	21	372	368	711	4.32e-36	140	Chain A, Crystal Structure Of Apo Agd31b, Alpha-transglucosylase In Glycoside Hydrolase Family 31<>Chain A, Crystal Structure Of Agd31b, Alpha-transglucosylase, Complexed With Acarbose<>Chain A, Crystal Structure Of Agd31b, Alpha-transglucosylase, Complexed With 5f-alpha-glcf
TRINITY_DN108084_c0_g2_i1.p1	1GZD_A	55.738	244	100	1	1	236	308	551	2.96e-94	287	Chain A, Crystal Structure Of Pig Phosphoglucose Isomerase<>Chain A, The Crystal Structure Of Phosphoglucose Isomerase From Pig Muscle Complexed With 5-Phosphoarabinonate
TRINITY_DN10809_c0_g1_i29.p1	3UBO_A	30.966	352	214	11	117	456	5	339	4.53e-33	129	Chain A, The Crystal Structure Of Adenosine Kinase From Sinorhizobium Meliloti<>Chain B, The Crystal Structure Of Adenosine Kinase From Sinorhizobium Meliloti
TRINITY_DN10809_c0_g1_i3.p1	3UBO_A	30.682	352	215	11	106	445	5	339	1.57e-33	129	Chain A, The Crystal Structure Of Adenosine Kinase From Sinorhizobium Meliloti<>Chain B, The Crystal Structure Of Adenosine Kinase From Sinorhizobium Meliloti
TRINITY_DN1080_c0_g2_i3.p1	2XHE_B	27.869	244	160	7	43	280	46	279	1.86e-17	81.6	Chain B, Crystal Structure Of The Unc18-Syntaxin 1 Complex From Monosiga Brevicollis
TRINITY_DN108104_c0_g1_i1.p1	4G91_B	69.231	91	28	0	36	126	2	92	2.34e-44	143	Chain B, Ccaat-Binding Complex From Aspergillus Nidulans<>Chain B, Ccaat-Binding Complex From Aspergillus Nidulans With Dna
TRINITY_DN10810_c0_g1_i4.p1	1SXJ_C	23.462	260	144	13	87	339	2	213	0.00023	44.3	Chain C, Crystal Structure Of The Eukaryotic Clamp Loader (Replication Factor C, Rfc) Bound To The Dna Sliding Clamp (Proliferating Cell Nuclear Antigen, Pcna)
TRINITY_DN10812_c0_g1_i2.p1	4LSX_C	37.681	138	81	1	405	542	10	142	1.5e-14	73.2	Chain C, Plant Steroid Receptor Ectodomain Bound To Brassinolide And Serk1 Co- Receptor Ectodomain<>Chain D, Plant Steroid Receptor Ectodomain Bound To Brassinolide And Serk1 Co- Receptor Ectodomain
TRINITY_DN10812_c0_g1_i7.p2	4LSX_C	50	86	43	0	32	117	57	142	7.06e-16	73.6	Chain C, Plant Steroid Receptor Ectodomain Bound To Brassinolide And Serk1 Co- Receptor Ectodomain<>Chain D, Plant Steroid Receptor Ectodomain Bound To Brassinolide And Serk1 Co- Receptor Ectodomain
TRINITY_DN108149_c0_g1_i5.p1	1FX8_A	40.212	189	107	4	2	186	65	251	1.55e-32	119	Chain A, Crystal Structure Of The E. Coli Glycerol Facilitator (Glpf) With Substrate Glycerol<>Chain A, Crystal Structure Of The E. Coli Glycerol Facilitator (glpf) Without Substrate Glycerol<>Chain A, Crystal Structure Of The E. Coli Glycerol Facilitator (Glpf) Without Substrate Glycerol
TRINITY_DN108149_c0_g1_i8.p1	1FX8_A	40.758	211	118	5	8	213	43	251	4.43e-39	137	Chain A, Crystal Structure Of The E. Coli Glycerol Facilitator (Glpf) With Substrate Glycerol<>Chain A, Crystal Structure Of The E. Coli Glycerol Facilitator (glpf) Without Substrate Glycerol<>Chain A, Crystal Structure Of The E. Coli Glycerol Facilitator (Glpf) Without Substrate Glycerol
TRINITY_DN10814_c2_g1_i3.p1	2QKW_B	42.174	230	127	3	7	234	89	314	9.69e-54	180	Chain B, Structural Basis For Activation Of Plant Immunity By Bacterial Effector Protein Avrpto
TRINITY_DN10815_c0_g1_i25.p1	2ECN_A	36.538	52	32	1	178	229	12	62	3.15e-07	47.4	Chain A, Solution Structure Of The Ring Domain Of The Human Ring Finger Protein 141
TRINITY_DN10815_c0_g1_i48.p1	2ECN_A	36.538	52	32	1	127	178	12	62	5.16e-07	46.2	Chain A, Solution Structure Of The Ring Domain Of The Human Ring Finger Protein 141
TRINITY_DN108199_c0_g1_i1.p1	4OZS_A	28.409	176	121	2	273	444	1	175	1.38e-17	80.9	Chain A, Rna Binding Protein
TRINITY_DN108210_c0_g1_i1.p1	4ANI_A	34.32	169	96	2	43	211	60	213	1.29e-21	89	Chain A, Structural Basis For The Intermolecular Communication Between Dnak And Grpe In The Dnak Chaperone System From Geobacillus Kaustophilus Hta426<>Chain B, Structural Basis For The Intermolecular Communication Between Dnak And Grpe In The Dnak Chaperone System From Geobacillus Kaustophilus Hta426<>Chain E, Structural Basis For The Intermolecular Communication Between Dnak And Grpe In The Dna…
TRINITY_DN108218_c0_g1_i1.p1	4NF1_A	35.955	89	27	3	72	155	14	77	0.000224	40.8	Chain A, Structure Of N-acetyltransferase Domain Of X. Fastidiosa Nags/k Without His-tag<>Chain B, Structure Of N-acetyltransferase Domain Of X. Fastidiosa Nags/k Without His-tag<>Chain C, Structure Of N-acetyltransferase Domain Of X. Fastidiosa Nags/k Without His-tag<>Chain D, Structure Of N-acetyltransferase Domain Of X. Fastidiosa Nags/k Without His-tag<>Chain E, Structure Of N-acetyltransfera…
TRINITY_DN108230_c1_g1_i1.p1	1KPL_A	32.292	192	114	4	125	316	38	213	2.03e-16	80.1	Chain A, Crystal Structure Of The Clc Chloride Channel From S. Typhimurium<>Chain B, Crystal Structure Of The Clc Chloride Channel From S. Typhimurium<>Chain C, Crystal Structure Of The Clc Chloride Channel From S. Typhimurium<>Chain D, Crystal Structure Of The Clc Chloride Channel From S. Typhimurium
TRINITY_DN108235_c0_g1_i1.p1	1PG8_A	37.828	267	151	9	1	263	139	394	8.84e-39	140	Chain A, Crystal Structure Of L-Methionine Alpha-, Gamma-Lyase<>Chain B, Crystal Structure Of L-Methionine Alpha-, Gamma-Lyase<>Chain C, Crystal Structure Of L-Methionine Alpha-, Gamma-Lyase<>Chain D, Crystal Structure Of L-Methionine Alpha-, Gamma-Lyase
TRINITY_DN10823_c0_g1_i5.p1	2AYU_A	44.759	353	167	9	68	400	18	362	4.42e-91	283	Chain A, The Structure Of Nucleosome Assembly Protein Suggests A Mechanism For Histone Binding And Shuttling
TRINITY_DN10826_c0_g1_i2.p1	5A1F_A	44.214	337	170	6	1	331	126	450	1.85e-93	287	Chain A, Crystal Structure Of The Catalytic Domain Of Plu1 In Complex With N-oxalylglycine.
TRINITY_DN108270_c0_g1_i1.p1	2HEI_A	70.93	172	45	2	48	219	4	170	1.09e-81	241	Chain A, Crystal Structure Of Human Rab5b In Complex With Gdp<>Chain B, Crystal Structure Of Human Rab5b In Complex With Gdp
TRINITY_DN108270_c0_g4_i1.p2	1TU3_A	70.52	173	46	2	13	185	2	169	1.01e-81	241	Chain A, Crystal Structure Of Rab5 Complex With Rabaptin5 C-Terminal Domain<>Chain B, Crystal Structure Of Rab5 Complex With Rabaptin5 C-Terminal Domain<>Chain C, Crystal Structure Of Rab5 Complex With Rabaptin5 C-Terminal Domain<>Chain D, Crystal Structure Of Rab5 Complex With Rabaptin5 C-Terminal Domain<>Chain E, Crystal Structure Of Rab5 Complex With Rabaptin5 C-Terminal Domain
TRINITY_DN10827_c0_g1_i3.p1	3PD6_A	50.266	376	185	2	26	399	4	379	4.84e-133	387	Chain A, Crystal Structure Of Mouse Mitochondrial Aspartate Aminotransferase, A Newly Identified Kynurenine Aminotransferase-Iv<>Chain C, Crystal Structure Of Mouse Mitochondrial Aspartate Aminotransferase, A Newly Identified Kynurenine Aminotransferase-Iv<>Chain B, Crystal Structure Of Mouse Mitochondrial Aspartate Aminotransferase In Complex With Oxaloacetic Acid<>Chain D, Crystal Structure Of …
TRINITY_DN10827_c0_g1_i4.p1	3PD6_A	53.383	266	124	0	1	266	136	401	8.07e-103	305	Chain A, Crystal Structure Of Mouse Mitochondrial Aspartate Aminotransferase, A Newly Identified Kynurenine Aminotransferase-Iv<>Chain C, Crystal Structure Of Mouse Mitochondrial Aspartate Aminotransferase, A Newly Identified Kynurenine Aminotransferase-Iv<>Chain B, Crystal Structure Of Mouse Mitochondrial Aspartate Aminotransferase In Complex With Oxaloacetic Acid<>Chain D, Crystal Structure Of …
TRINITY_DN10827_c0_g1_i5.p1	3PD6_A	51.837	245	118	0	57	301	135	379	1.32e-90	275	Chain A, Crystal Structure Of Mouse Mitochondrial Aspartate Aminotransferase, A Newly Identified Kynurenine Aminotransferase-Iv<>Chain C, Crystal Structure Of Mouse Mitochondrial Aspartate Aminotransferase, A Newly Identified Kynurenine Aminotransferase-Iv<>Chain B, Crystal Structure Of Mouse Mitochondrial Aspartate Aminotransferase In Complex With Oxaloacetic Acid<>Chain D, Crystal Structure Of …
TRINITY_DN108293_c0_g2_i3.p1	1IYM_A	63.265	49	18	0	128	176	7	55	1.38e-19	79.3	Chain A, Ring-H2 Finger Domain Of El5
TRINITY_DN108293_c0_g2_i4.p1	1IYM_A	61.224	49	19	0	124	172	7	55	5.9e-19	77.4	Chain A, Ring-H2 Finger Domain Of El5
TRINITY_DN108297_c0_g1_i1.p1	2D9P_A	60.92	87	32	2	42	128	14	98	5.98e-29	104	Chain A, Solution Structure Of Rna Binding Domain 4 In Polyadenylation Binding Protein 3
TRINITY_DN10829_c0_g1_i3.p1	4FL0_A	68.704	409	128	0	36	444	31	439	0	609	Chain A, Crystal Structure Of Ald1 From Arabidopsis Thaliana<>Chain B, Crystal Structure Of Ald1 From Arabidopsis Thaliana
TRINITY_DN10831_c0_g1_i4.p1	3SFZ_A	26.86	242	133	11	219	433	150	374	1.19e-07	55.5	Chain A, Crystal Structure Of Full-Length Murine Apaf-1
TRINITY_DN10831_c0_g1_i8.p1	3SFZ_A	25.877	228	131	10	219	422	150	363	4.01e-07	53.5	Chain A, Crystal Structure Of Full-Length Murine Apaf-1
TRINITY_DN10835_c0_g1_i15.p1	4UT3_B	70.874	309	87	1	10	315	4	312	4.95e-170	475	Chain B, X-ray Structure Of The Human Pp1 Gamma Catalytic Subunit Treated With Hydrogen Peroxide
TRINITY_DN108365_c1_g2_i2.p2	3FOB_A	50.73	274	129	3	9	281	13	281	1.47e-85	257	Chain A, Crystal Structure Of Bromoperoxidase From Bacillus Anthracis<>Chain B, Crystal Structure Of Bromoperoxidase From Bacillus Anthracis<>Chain C, Crystal Structure Of Bromoperoxidase From Bacillus Anthracis
TRINITY_DN108388_c0_g1_i1.p2	3W1Z_A	36.923	65	38	2	133	195	75	138	1.01e-06	47	Chain A, Heat Shock Protein 16.0 From Schizosaccharomyces Pombe<>Chain B, Heat Shock Protein 16.0 From Schizosaccharomyces Pombe<>Chain C, Heat Shock Protein 16.0 From Schizosaccharomyces Pombe<>Chain D, Heat Shock Protein 16.0 From Schizosaccharomyces Pombe
TRINITY_DN108388_c0_g1_i3.p2	3W1Z_A	37.5	48	29	1	179	226	92	138	3e-05	43.1	Chain A, Heat Shock Protein 16.0 From Schizosaccharomyces Pombe<>Chain B, Heat Shock Protein 16.0 From Schizosaccharomyces Pombe<>Chain C, Heat Shock Protein 16.0 From Schizosaccharomyces Pombe<>Chain D, Heat Shock Protein 16.0 From Schizosaccharomyces Pombe
TRINITY_DN108390_c0_g1_i1.p1	4DYD_A	50	244	122	0	1	244	9	252	7.7e-81	244	Chain A, Substrate-Directed Dual Catalysis Of Dicarbonyl Compounds By Diketoreductase<>Chain A, Substrate-Directed Dual Catalysis Of Dicarbonyl Compounds By Diketoreductase<>Chain A, Substrate-Directed Dual Catalysis Of Dicarbonyl Compounds By Diketoreductase
TRINITY_DN108393_c2_g1_i1.p1	2XQ1_A	47.518	423	210	6	1	415	49	467	5.58e-132	390	Chain A, Crystal Structure Of Peroxisomal Catalase From The Yeast Hansenula Polymorpha<>Chain B, Crystal Structure Of Peroxisomal Catalase From The Yeast Hansenula Polymorpha<>Chain C, Crystal Structure Of Peroxisomal Catalase From The Yeast Hansenula Polymorpha<>Chain D, Crystal Structure Of Peroxisomal Catalase From The Yeast Hansenula Polymorpha<>Chain E, Crystal Structure Of Peroxisomal Catal…
TRINITY_DN108411_c0_g1_i2.p1	1WEO_A	64.516	62	22	0	32	93	16	77	5.75e-24	92.4	Chain A, Solution Structure Of Ring-Finger In The Catalytic Subunit (Irx3) Of Cellulose Synthase
TRINITY_DN108431_c0_g1_i2.p1	3O0K_A	46.743	261	133	2	27	287	28	282	4.98e-81	247	Chain A, Crystal Structure Of AldoKETO REDUCTASE FROM BRUCELLA MELITENSIS<>Chain B, Crystal Structure Of AldoKETO REDUCTASE FROM BRUCELLA MELITENSIS<>Chain C, Crystal Structure Of AldoKETO REDUCTASE FROM BRUCELLA MELITENSIS<>Chain D, Crystal Structure Of AldoKETO REDUCTASE FROM BRUCELLA MELITENSIS
TRINITY_DN10844_c0_g3_i1.p1	2Z83_A	22.8	250	177	4	163	405	17	257	6.76e-05	47	Chain A, Crystal Structure Of Catalytic Domain Of Japanese Encephalitis Virus Ns3 HelicaseNUCLEOSIDE TRIPHOSPHATASE At A Resolution 1.8
TRINITY_DN10847_c0_g1_i1.p1	1UT4_A	83.333	42	7	0	1	42	130	171	5.47e-20	83.6	Chain A, Structure Of The Conserved Domain Of Anac, A Member Of The Nac Family Of Transcription Factors<>Chain B, Structure Of The Conserved Domain Of Anac, A Member Of The Nac Family Of Transcription Factors<>Chain A, Structure Of The Conserved Domain Of Anac, A Member Of The Nac Family Of Transcription Factors<>Chain B, Structure Of The Conserved Domain Of Anac, A Member Of The Nac Family Of Tr…
TRINITY_DN1084_c0_g1_i1.p1	2LCK_A	27.907	301	198	9	19	312	8	296	4.1e-24	100	Chain A, Structure Of The Mitochondrial Uncoupling Protein 2 Determined By Nmr Molecular Fragment Replacement
TRINITY_DN1084_c0_g1_i3.p1	2LCK_A	27.178	287	191	8	40	319	21	296	8.96e-23	96.7	Chain A, Structure Of The Mitochondrial Uncoupling Protein 2 Determined By Nmr Molecular Fragment Replacement
TRINITY_DN10853_c0_g1_i5.p1	2PMK_A	38.298	94	54	3	11	104	126	215	1.17e-09	59.3	Chain A, Crystal Structures Of An Isolated Abc-Atpase In Complex With Tnp-Adp
TRINITY_DN108574_c0_g1_i1.p1	3DGE_C	35.115	131	73	3	62	192	2	120	3.33e-19	80.1	Chain C, Structure Of A Histidine Kinase-response Regulator Complex Reveals Insights Into Two-component Signaling And A Novel Cis- Autophosphorylation Mechanism<>Chain D, Structure Of A Histidine Kinase-response Regulator Complex Reveals Insights Into Two-component Signaling And A Novel Cis- Autophosphorylation Mechanism<>Chain C, Structure Of A Histidine Kinase-Response Regulator Complex Reveals…
TRINITY_DN108581_c0_g1_i6.p1	4DZR_A	36.816	201	116	7	173	369	8	201	1.29e-20	89.4	Chain A, The Crystal Structure Of Protein-(Glutamine-N5) Methyltransferase (Release Factor-Specific) From Alicyclobacillus Acidocaldarius Subsp. Acidocaldarius Dsm 446
TRINITY_DN108594_c0_g1_i2.p1	4OZS_A	42.941	170	97	0	163	332	4	173	2.73e-41	146	Chain A, Rna Binding Protein
TRINITY_DN10859_c0_g1_i1.p1	3IWJ_A	82.903	503	86	0	25	527	1	503	0	868	Chain A, Crystal Structure Of Aminoaldehyde Dehydrogenase 2 From Pisum Sativum (psamadh2)<>Chain B, Crystal Structure Of Aminoaldehyde Dehydrogenase 2 From Pisum Sativum (psamadh2)
TRINITY_DN10860_c0_g1_i1.p1	2VCE_A	38.174	482	282	8	8	483	7	478	1.29e-111	339	Chain A, Characterization And Engineering Of The Bifunctional N- And O-glucosyltransferase Involved In Xenobiotic Metabolism In Plants<>Chain A, Characterization And Engineering Of The Bifunctional N- And O-Glucosyltransferase Involved In Xenobiotic Metabolism In Plants<>Chain A, Characterization And Engineering Of The Bifunctional N- And O-Glucosyltransferase Involved In Xenobiotic Metabolism In…
TRINITY_DN108610_c0_g1_i1.p1	3NK6_A	34.118	170	100	6	87	253	106	266	5.98e-09	55.8	Chain A, Structure Of The Nosiheptide-Resistance Methyltransferase<>Chain B, Structure Of The Nosiheptide-Resistance Methyltransferase<>Chain A, Structure Of The Nosiheptide-Resistance Methyltransferase S-Adenosyl- L-Methionine Complex<>Chain B, Structure Of The Nosiheptide-Resistance Methyltransferase S-Adenosyl- L-Methionine Complex
TRINITY_DN10861_c0_g1_i4.p1	4M59_A	26.555	595	433	4	142	732	101	695	1.33e-66	235	Chain A, Crystal Structure Of The Pentatricopeptide Repeat Protein Ppr10 In Complex With An 18-nt Psaj Rna Element<>Chain B, Crystal Structure Of The Pentatricopeptide Repeat Protein Ppr10 In Complex With An 18-nt Psaj Rna Element
TRINITY_DN108625_c2_g1_i1.p1	2OQR_A	75.546	229	53	1	2	230	5	230	6.87e-124	350	Chain A, The Structure Of The Response Regulator Regx3 From Mycobacterium Tuberculosis
TRINITY_DN10862_c0_g1_i3.p1	3E3V_A	25	176	114	2	161	333	4	164	2.16e-08	53.5	Chain A, Crystal Structure Of Recx From Lactobacillus Salivarius
TRINITY_DN10863_c0_g1_i9.p1	2EBI_A	34.783	69	45	0	42	110	7	75	2.73e-07	47.8	Chain A, Arabidopsis Gt-1 Dna-Binding Domain With T133d Phosphomimetic Mutation
TRINITY_DN1086_c0_g1_i18.p1	2VYI_A	47.692	130	66	2	165	293	1	129	2.71e-30	114	Chain A, Crystal Structure Of The Tpr Domain Of Human Sgt<>Chain B, Crystal Structure Of The Tpr Domain Of Human Sgt
TRINITY_DN1086_c0_g1_i19.p1	3QYA_A	24.893	233	131	5	91	287	52	276	1.68e-14	76.3	Chain A, Crystal Structure Of A Red-emitter Mutant Of Lampyris Turkestanicus Luciferase
TRINITY_DN10870_c0_g1_i39.p1	3UYI_A	53.676	136	60	3	67	200	5	139	1.26e-36	131	Chain A, Crystal Structure Of Perakine Reductase, Founder Member Of A Novel Akr Subfamily With Unique Conformational Changes During Nadph Binding
TRINITY_DN10871_c0_g1_i3.p1	2P5Q_A	66.463	164	55	0	38	201	4	167	3.92e-81	239	Chain A, Crystal Structure Of The Poplar Glutathione Peroxidase 5 In The Reduced Form<>Chain B, Crystal Structure Of The Poplar Glutathione Peroxidase 5 In The Reduced Form<>Chain C, Crystal Structure Of The Poplar Glutathione Peroxidase 5 In The Reduced Form<>Chain D, Crystal Structure Of The Poplar Glutathione Peroxidase 5 In The Reduced Form<>Chain A, Crystal Structure Of The Poplar Glutathion…
TRINITY_DN108732_c0_g1_i1.p1	3N6R_B	65.066	229	80	0	1	229	57	285	7.4e-109	323	Chain B, Crystal Structure Of The Holoenzyme Of Propionyl-coa Carboxylase (pcc)<>Chain D, Crystal Structure Of The Holoenzyme Of Propionyl-coa Carboxylase (pcc)<>Chain F, Crystal Structure Of The Holoenzyme Of Propionyl-coa Carboxylase (pcc)<>Chain H, Crystal Structure Of The Holoenzyme Of Propionyl-coa Carboxylase (pcc)<>Chain J, Crystal Structure Of The Holoenzyme Of Propionyl-coa Carboxylase (…
TRINITY_DN10876_c0_g1_i5.p1	3VKE_A	34.783	69	39	2	1	69	8	70	0.00047	38.5	Chain A, Contribution Of The First K-homology Domain Of Poly(c)-binding Protein 1 To Its Affinity And Specificity For C-rich Oligonucleotides<>Chain B, Contribution Of The First K-homology Domain Of Poly(c)-binding Protein 1 To Its Affinity And Specificity For C-rich Oligonucleotides<>Chain C, Contribution Of The First K-homology Domain Of Poly(c)-binding Protein 1 To Its Affinity And Specificity…
TRINITY_DN10878_c0_g1_i1.p1	1IVU_A	43.048	525	284	10	230	753	120	630	9.11e-133	408	Chain A, Crystal Structure Of Copper Amine Oxidase From Arthrobacter Globiformis: Initial Intermediate In Topaquinone Biogenesis<>Chain B, Crystal Structure Of Copper Amine Oxidase From Arthrobacter Globiformis: Initial Intermediate In Topaquinone Biogenesis<>Chain A, Crystal Structure Of Amine Oxidase Complexed With Cobalt Ion<>Chain B, Crystal Structure Of Amine Oxidase Complexed With Cobalt Io…
TRINITY_DN10878_c0_g2_i5.p1	1IVU_A	43.385	514	277	8	243	755	128	628	1.34e-136	418	Chain A, Crystal Structure Of Copper Amine Oxidase From Arthrobacter Globiformis: Initial Intermediate In Topaquinone Biogenesis<>Chain B, Crystal Structure Of Copper Amine Oxidase From Arthrobacter Globiformis: Initial Intermediate In Topaquinone Biogenesis<>Chain A, Crystal Structure Of Amine Oxidase Complexed With Cobalt Ion<>Chain B, Crystal Structure Of Amine Oxidase Complexed With Cobalt Io…
TRINITY_DN1087_c0_g1_i10.p1	4F35_D	29.703	202	124	4	66	265	27	212	2.41e-11	65.5	Chain D, Crystal Structure Of A Bacterial DicarboxylateSODIUM SYMPORTER<>Chain B, Crystal Structure Of A Bacterial DicarboxylateSODIUM SYMPORTER<>Chain A, Crystal Structure Of A Bacterial DicarboxylateSODIUM SYMPORTER<>Chain C, Crystal Structure Of A Bacterial DicarboxylateSODIUM SYMPORTER
TRINITY_DN1087_c0_g1_i4.p1	4F35_D	26.797	459	288	11	66	518	27	443	3.39e-28	117	Chain D, Crystal Structure Of A Bacterial DicarboxylateSODIUM SYMPORTER<>Chain B, Crystal Structure Of A Bacterial DicarboxylateSODIUM SYMPORTER<>Chain A, Crystal Structure Of A Bacterial DicarboxylateSODIUM SYMPORTER<>Chain C, Crystal Structure Of A Bacterial DicarboxylateSODIUM SYMPORTER
TRINITY_DN108801_c0_g1_i14.p1	2P4F_A	25.907	193	116	3	74	239	100	292	1.01e-10	60.8	Chain A, Crystal Structure Of Atp11 Functional Domain From Candida Glabrata
TRINITY_DN108817_c0_g1_i1.p1	2YOR_A	27.243	301	161	11	71	353	3	263	3.33e-18	85.5	Chain A, Crystallization Of A 45 Kda Peroxygenase- Peroxidase From The Mushroom Agrocybe Aegerita And Structure Determination By Sad Utilizing Only The Haem Iron<>Chain B, Crystallization Of A 45 Kda Peroxygenase- Peroxidase From The Mushroom Agrocybe Aegerita And Structure Determination By Sad Utilizing Only The Haem Iron<>Chain A, Crystallization Of A 45 Kda Peroxygenase- Peroxidase From The Mu…
TRINITY_DN108835_c0_g1_i2.p1	2CST_A	55.14	214	92	1	1	214	200	409	1.59e-83	254	Chain A, Crystal Structure Of The Closed Form Of Chicken Cytosolic Aspartate Aminotransferase At 1.9 Angstroms Resolution<>Chain B, Crystal Structure Of The Closed Form Of Chicken Cytosolic Aspartate Aminotransferase At 1.9 Angstroms Resolution
TRINITY_DN10885_c0_g1_i1.p1	3TL8_A	41.667	144	82	2	118	259	24	167	5.3e-30	115	Chain A, The Avrptob-Bak1 Complex Reveals Two Structurally Similar Kinaseinteracting Domains In A Single Type Iii Effector<>Chain D, The Avrptob-Bak1 Complex Reveals Two Structurally Similar Kinaseinteracting Domains In A Single Type Iii Effector<>Chain G, The Avrptob-Bak1 Complex Reveals Two Structurally Similar Kinaseinteracting Domains In A Single Type Iii Effector<>Chain H, The Avrptob-Bak1 C…
TRINITY_DN10885_c0_g1_i7.p1	3TL8_A	41.333	150	86	2	182	329	7	156	2.88e-27	110	Chain A, The Avrptob-Bak1 Complex Reveals Two Structurally Similar Kinaseinteracting Domains In A Single Type Iii Effector<>Chain D, The Avrptob-Bak1 Complex Reveals Two Structurally Similar Kinaseinteracting Domains In A Single Type Iii Effector<>Chain G, The Avrptob-Bak1 Complex Reveals Two Structurally Similar Kinaseinteracting Domains In A Single Type Iii Effector<>Chain H, The Avrptob-Bak1 C…
TRINITY_DN10885_c1_g1_i1.p1	3TL8_A	47.872	94	48	1	471	563	28	121	4.08e-19	89.4	Chain A, The Avrptob-Bak1 Complex Reveals Two Structurally Similar Kinaseinteracting Domains In A Single Type Iii Effector<>Chain D, The Avrptob-Bak1 Complex Reveals Two Structurally Similar Kinaseinteracting Domains In A Single Type Iii Effector<>Chain G, The Avrptob-Bak1 Complex Reveals Two Structurally Similar Kinaseinteracting Domains In A Single Type Iii Effector<>Chain H, The Avrptob-Bak1 C…
TRINITY_DN10885_c1_g2_i2.p1	4OA9_A	44.211	95	53	0	397	491	10	104	1.15e-18	87	Chain A, Crystal Structure Of The Bri1 Kinase Domain (865-1160) In Complex With Amppnp And Mn From Arabidopsis Thaliana<>Chain A, Crystal Structure Of The Bri1 Kinase Domain (865-1160) In Complex With Adp From Arabidopsis Thaliana
TRINITY_DN10885_c1_g3_i3.p1	3TL8_A	38.043	184	107	3	1	180	137	317	6.76e-34	124	Chain A, The Avrptob-Bak1 Complex Reveals Two Structurally Similar Kinaseinteracting Domains In A Single Type Iii Effector<>Chain D, The Avrptob-Bak1 Complex Reveals Two Structurally Similar Kinaseinteracting Domains In A Single Type Iii Effector<>Chain G, The Avrptob-Bak1 Complex Reveals Two Structurally Similar Kinaseinteracting Domains In A Single Type Iii Effector<>Chain H, The Avrptob-Bak1 C…
TRINITY_DN10887_c0_g1_i1.p1	3LYX_A	31.034	87	58	2	2	87	32	117	1.25e-05	43.9	Chain A, Crystal Structure Of The Pas Domain Of The Protein Cps_1291 From Colwellia Psychrerythraea. Northeast Structural Genomics Consortium Target Id Csr222b<>Chain B, Crystal Structure Of The Pas Domain Of The Protein Cps_1291 From Colwellia Psychrerythraea. Northeast Structural Genomics Consortium Target Id Csr222b
TRINITY_DN1088_c0_g1_i2.p1	2A2D_A	43.07	469	233	11	31	496	38	475	5.09e-109	332	Chain A, X-Ray Structure Of Human N-Acetyl Galactosamine Kinase Complexed With Mn-Amppnp And N-Acetyl Glactosamine<>Chain A, X-Ray Structure Of Human N-Acetyl Galactosamine Kinase Complexed With Mg-Adp And N-Acetyl Galactosamine 1- Phosphate
TRINITY_DN108926_c0_g1_i2.p1	2WJ1_A	29.927	274	168	8	5	271	315	571	1.27e-18	85.9	Chain A, 3d-Crystal Structure Of Humanized-Rat Fatty Acid Amide Hydrolase (Faah) Conjugated With 7-Phenyl-1-(4-(Pyridin-2- Yl)oxazol-2-Yl)heptan-1-One, An Alpha-Ketooxazole<>Chain B, 3d-Crystal Structure Of Humanized-Rat Fatty Acid Amide Hydrolase (Faah) Conjugated With 7-Phenyl-1-(4-(Pyridin-2- Yl)oxazol-2-Yl)heptan-1-One, An Alpha-Ketooxazole<>Chain A, 3d-Crystal Structure Of Humanized-Rat Fatt…
TRINITY_DN1089_c0_g1_i11.p1	2X3N_A	24.316	329	209	11	54	362	3	311	1.01e-08	57.8	Chain A, Crystal Structure Of Pqsl, A Probable Fad-Dependent Monooxygenase From Pseudomonas Aeruginosa
TRINITY_DN1089_c0_g1_i15.p1	3NIX_A	36.986	73	45	1	56	128	4	75	0.000117	43.5	Chain A, Crystal Structure Of FlavoproteinDEHYDROGENASE FROM CYTOPHAGA Hutchinsonii. Northeast Structural Genomics Consortium Target Chr43.<>Chain B, Crystal Structure Of FlavoproteinDEHYDROGENASE FROM CYTOPHAGA Hutchinsonii. Northeast Structural Genomics Consortium Target Chr43.<>Chain C, Crystal Structure Of FlavoproteinDEHYDROGENASE FROM CYTOPHAGA Hutchinsonii. Northeast Structural Genomics Co…
TRINITY_DN108_c0_g1_i13.p1	4NEG_A	60.969	392	148	1	151	542	6	392	5.45e-173	494	Chain A, The Crystal Structure Of Tryptophan Synthase Subunit Beta From Bacillus Anthracis Str. 'ames Ancestor'<>Chain B, The Crystal Structure Of Tryptophan Synthase Subunit Beta From Bacillus Anthracis Str. 'ames Ancestor'
TRINITY_DN10901_c0_g1_i10.p1	3S4Y_A	38.655	238	131	5	22	255	20	246	3.19e-51	167	Chain A, Crystal Structure Of Human Thiamin Pyrophosphokinase 1<>Chain B, Crystal Structure Of Human Thiamin Pyrophosphokinase 1
TRINITY_DN10901_c0_g1_i20.p1	3S4Y_A	38.5	200	109	5	22	218	20	208	7.38e-39	136	Chain A, Crystal Structure Of Human Thiamin Pyrophosphokinase 1<>Chain B, Crystal Structure Of Human Thiamin Pyrophosphokinase 1
TRINITY_DN10901_c0_g1_i8.p1	3TL8_A	41.077	297	170	4	488	780	22	317	3.66e-60	208	Chain A, The Avrptob-Bak1 Complex Reveals Two Structurally Similar Kinaseinteracting Domains In A Single Type Iii Effector<>Chain D, The Avrptob-Bak1 Complex Reveals Two Structurally Similar Kinaseinteracting Domains In A Single Type Iii Effector<>Chain G, The Avrptob-Bak1 Complex Reveals Two Structurally Similar Kinaseinteracting Domains In A Single Type Iii Effector<>Chain H, The Avrptob-Bak1 C…
TRINITY_DN10903_c0_g1_i25.p1	2WBE_C	40.741	81	47	1	2	82	286	365	1.54e-10	61.2	Chain C, Kinesin-5-tubulin Complex With Amppnp
TRINITY_DN10905_c0_g1_i11.p1	4PSJ_A	31.579	133	71	5	59	177	137	263	7.41e-06	48.5	Chain A, Crystal Structure Of Engineered Protein. Northeast Structural Genomics Consortium (nesg) Target Or464.
TRINITY_DN10906_c0_g1_i7.p1	4CD3_A	29.718	461	249	21	164	596	28	441	1.45e-39	151	Chain A, Rnntpdase2 X4 Variant In Complex With Psb-071
TRINITY_DN10906_c1_g1_i2.p1	3ZX3_A	28.235	425	242	18	114	520	26	405	2.5e-35	138	Chain A, Crystal Structure And Domain Rotation Of Ntpdase1 Cd39<>Chain B, Crystal Structure And Domain Rotation Of Ntpdase1 Cd39<>Chain C, Crystal Structure And Domain Rotation Of Ntpdase1 Cd39<>Chain D, Crystal Structure And Domain Rotation Of Ntpdase1 Cd39
TRINITY_DN10906_c1_g2_i1.p1	4CD3_A	29.653	317	164	17	1	296	161	439	2.13e-21	94.4	Chain A, Rnntpdase2 X4 Variant In Complex With Psb-071
TRINITY_DN10909_c0_g1_i15.p1	2GQF_A	28.839	267	131	7	17	278	173	385	1.35e-17	82	Chain A, Crystal Structure Of Flavoprotein Hi0933 From Haemophilus Influenzae Rd
TRINITY_DN10909_c0_g1_i17.p2	2I0Z_A	42.4	125	66	4	95	218	29	148	8.26e-19	84.3	Chain A, Crystal Structure Of A Fad Binding Protein From Bacillus Cereus, A Putative Nad(Fad)-Utilizing Dehydrogenases
TRINITY_DN10909_c0_g1_i32.p1	2GQF_A	32.353	238	131	6	17	249	173	385	1.46e-22	96.7	Chain A, Crystal Structure Of Flavoprotein Hi0933 From Haemophilus Influenzae Rd
TRINITY_DN10909_c0_g1_i9.p1	2I0Z_A	34.5	200	112	6	3	193	29	218	1.94e-23	97.8	Chain A, Crystal Structure Of A Fad Binding Protein From Bacillus Cereus, A Putative Nad(Fad)-Utilizing Dehydrogenases
TRINITY_DN1090_c0_g1_i58.p1	2QB5_A	26.316	285	180	9	99	372	52	317	3.52e-20	91.3	Chain A, Crystal Structure Of Human Inositol 1,3,4-Trisphosphate 56-Kinase (Itpk1) In Complex With Adp And Mn2+<>Chain B, Crystal Structure Of Human Inositol 1,3,4-Trisphosphate 56-Kinase (Itpk1) In Complex With Adp And Mn2+
TRINITY_DN109105_c0_g1_i1.p1	3IGR_A	32.11	109	74	0	82	190	73	181	9.98e-17	75.1	Chain A, The Crystal Structure Of Ribosomal-protein-s5-alanine Acetyltransferase From Vibrio Fischeri To 2.0a<>Chain B, The Crystal Structure Of Ribosomal-protein-s5-alanine Acetyltransferase From Vibrio Fischeri To 2.0a
TRINITY_DN10910_c0_g1_i1.p1	3HDL_A	38.158	304	184	3	27	328	2	303	7.6e-69	217	Chain A, Crystal Structure Of Highly Glycosylated Peroxidase From Royal Palm Tree
TRINITY_DN10915_c0_g1_i13.p1	2ROE_A	28.571	49	35	0	17	65	9	57	0.000804	37.7	Chain A, Solution Structure Of Thermus Thermophilus Hb8 Ttha1718 Protein In Vitro<>Chain A, Solution Structure Of Thermus Thermophilus Hb8 Ttha1718 Protein In Living E. Coli Cells
TRINITY_DN10915_c0_g1_i14.p1	2CRL_A	33.333	39	26	0	12	50	22	60	0.000542	38.9	Chain A, The Apo Form Of Hma Domain Of Copper Chaperone For Superoxide Dismutase
TRINITY_DN10915_c0_g1_i7.p1	2CRL_A	33.333	39	26	0	12	50	22	60	0.000693	38.5	Chain A, The Apo Form Of Hma Domain Of Copper Chaperone For Superoxide Dismutase
TRINITY_DN10916_c0_g1_i14.p1	3TL8_A	47.02	302	146	7	382	677	28	321	1.48e-83	269	Chain A, The Avrptob-Bak1 Complex Reveals Two Structurally Similar Kinaseinteracting Domains In A Single Type Iii Effector<>Chain D, The Avrptob-Bak1 Complex Reveals Two Structurally Similar Kinaseinteracting Domains In A Single Type Iii Effector<>Chain G, The Avrptob-Bak1 Complex Reveals Two Structurally Similar Kinaseinteracting Domains In A Single Type Iii Effector<>Chain H, The Avrptob-Bak1 C…
TRINITY_DN109225_c0_g1_i1.p1	1N0W_A	75.13	193	46	1	1	193	50	240	2.42e-97	283	Chain A, Crystal Structure Of A Rad51-Brca2 Brc Repeat Complex
TRINITY_DN10923_c0_g1_i1.p1	3O26_A	47.351	302	153	3	32	328	11	311	4.66e-89	269	Chain A, The Structure Of Salutaridine Reductase From Papaver Somniferum.
TRINITY_DN109262_c0_g3_i3.p1	1PS0_A	48.485	264	129	3	47	308	1	259	4.31e-81	250	Chain A, Crystal Structure Of The Nadp(H)-Dependent Cinnamyl Alcohol Dehydrogenase From Saccharomyces Cerevisiae<>Chain A, Apo And Holo Structures Of An Nadp(h)-dependent Cinnamyl Alcohol Dehydrogenase From Saccharomyces Cerevisiae<>Chain A, Apo And Holo Structures Of An Nadp(H)-Dependent Cinnamyl Alcohol Dehydrogenase From Saccharomyces Cerevisiae<>Chain B, Apo And Holo Structures Of An Nadp(H)-…
TRINITY_DN109279_c0_g1_i1.p1	2V7Y_A	65.022	223	78	0	1	223	267	489	4.59e-101	302	Chain A, Crystal Structure Of The Molecular Chaperone Dnak From Geobacillus Kaustophilus Hta426 In Post-Atp Hydrolysis State<>Chain C, Structural Basis For The Intermolecular Communication Between Dnak And Grpe In The Dnak Chaperone System From Geobacillus Kaustophilus Hta426<>Chain D, Structural Basis For The Intermolecular Communication Between Dnak And Grpe In The Dnak Chaperone System From Ge…
TRINITY_DN109294_c0_g1_i1.p2	4C2U_A	34.204	383	230	9	4	380	7	373	5.48e-52	184	Chain A, Crystal Structure Of Deinococcus Radiodurans Uvrd In Complex With Dna, Form 1<>Chain D, Crystal Structure Of Deinococcus Radiodurans Uvrd In Complex With Dna, Form 1<>Chain A, Crystal Structure Of Deinococcus Radiodurans Uvrd In Complex With Dna, Form 2<>Chain D, Crystal Structure Of Deinococcus Radiodurans Uvrd In Complex With Dna, Form 2<>Chain F, Crystal Structure Of Deinococcus Radio…
TRINITY_DN109294_c0_g3_i1.p1	1UAA_A	32.911	158	93	5	49	195	475	630	1.87e-15	77.4	Chain A, E. Coli Rep HelicaseDNA COMPLEX<>Chain B, E. Coli Rep HelicaseDNA COMPLEX
TRINITY_DN109311_c0_g1_i2.p1	4F40_A	46.209	277	137	4	32	301	2	273	1.15e-81	249	Chain A, X-ray Crystal Structure Of Apo Prostaglandin F Synthase From Leishmania Major Friedlin<>Chain B, X-ray Crystal Structure Of Apo Prostaglandin F Synthase From Leishmania Major Friedlin<>Chain A, X-ray Crystal Structure Of Prostaglandin F Synthase From Leishmania Major Friedlin Bound To Nadph<>Chain B, X-ray Crystal Structure Of Prostaglandin F Synthase From Leishmania Major Friedlin Bound…
TRINITY_DN109333_c0_g1_i2.p1	3ZLC_A	24.365	197	87	7	156	351	116	251	1.47e-05	46.6	Chain A, Crystal Structure Of Erv41p<>Chain B, Crystal Structure Of Erv41p
TRINITY_DN109335_c0_g1_i1.p1	2OAY_A	31.169	231	156	2	1	229	159	388	1.48e-31	119	Chain A, Crystal Structure Of Latent Human C1-Inhibitor
TRINITY_DN10935_c0_g1_i6.p1	4M59_A	24.754	610	443	8	78	677	75	678	6.53e-58	209	Chain A, Crystal Structure Of The Pentatricopeptide Repeat Protein Ppr10 In Complex With An 18-nt Psaj Rna Element<>Chain B, Crystal Structure Of The Pentatricopeptide Repeat Protein Ppr10 In Complex With An 18-nt Psaj Rna Element
TRINITY_DN109363_c0_g1_i1.p1	3P9D_G	66.544	272	77	3	2	273	292	549	7.34e-125	367	Chain G, The Crystal Structure Of Yeast Cct Reveals Intrinsic Asymmetry Of Eukaryotic Cytosolic Chaperonins<>Chain O, The Crystal Structure Of Yeast Cct Reveals Intrinsic Asymmetry Of Eukaryotic Cytosolic Chaperonins<>Chain g, The Crystal Structure Of Yeast Cct Reveals Intrinsic Asymmetry Of Eukaryotic Cytosolic Chaperonins<>Chain o, The Crystal Structure Of Yeast Cct Reveals Intrinsic Asymmetry …
TRINITY_DN10939_c0_g1_i6.p1	2YOR_A	43.269	104	52	3	1	100	82	182	5.76e-14	70.9	Chain A, Crystallization Of A 45 Kda Peroxygenase- Peroxidase From The Mushroom Agrocybe Aegerita And Structure Determination By Sad Utilizing Only The Haem Iron<>Chain B, Crystallization Of A 45 Kda Peroxygenase- Peroxidase From The Mushroom Agrocybe Aegerita And Structure Determination By Sad Utilizing Only The Haem Iron<>Chain A, Crystallization Of A 45 Kda Peroxygenase- Peroxidase From The Mu…
TRINITY_DN10939_c1_g1_i1.p2	2YOR_A	28.195	266	154	9	1	261	45	278	6.15e-17	80.1	Chain A, Crystallization Of A 45 Kda Peroxygenase- Peroxidase From The Mushroom Agrocybe Aegerita And Structure Determination By Sad Utilizing Only The Haem Iron<>Chain B, Crystallization Of A 45 Kda Peroxygenase- Peroxidase From The Mushroom Agrocybe Aegerita And Structure Determination By Sad Utilizing Only The Haem Iron<>Chain A, Crystallization Of A 45 Kda Peroxygenase- Peroxidase From The Mu…
TRINITY_DN1093_c0_g1_i1.p1	1EUH_A	51.899	474	221	4	17	488	5	473	1.77e-169	486	Chain A, Apo Form Of A Nadp Dependent Aldehyde Dehydrogenase From Streptococcus Mutans<>Chain B, Apo Form Of A Nadp Dependent Aldehyde Dehydrogenase From Streptococcus Mutans<>Chain C, Apo Form Of A Nadp Dependent Aldehyde Dehydrogenase From Streptococcus Mutans<>Chain D, Apo Form Of A Nadp Dependent Aldehyde Dehydrogenase From Streptococcus Mutans<>Chain A, Holo Form Of A Nadp Dependent Aldehyde…
TRINITY_DN10942_c0_g1_i10.p1	3C7N_B	61.823	406	153	2	6	411	142	545	3.88e-177	508	Chain B, Structure Of The Hsp110:hsc70 Nucleotide Exchange Complex
TRINITY_DN10942_c1_g1_i1.p1	3C7N_B	59.487	390	156	2	1	390	158	545	1.89e-161	467	Chain B, Structure Of The Hsp110:hsc70 Nucleotide Exchange Complex
TRINITY_DN109489_c0_g1_i1.p2	1YWF_A	51.429	35	17	0	104	138	175	209	0.000115	42.4	Chain A, Crystal Structure Of Mycobacterium Tuberculosis Protein Tyrosine Phosphatase Ptpb<>Chain A, Crystal Structure Of Mycobacterium Tuberculosis Protein Tyrosine Phosphatase Ptpb In Complex With The Specific Inhibitor Omts<>Chain B, Crystal Structure Of Mycobacterium Tuberculosis Protein Tyrosine Phosphatase Ptpb In Complex With The Specific Inhibitor Omts
TRINITY_DN10950_c0_g1_i10.p1	1AK2_A	28.241	216	133	4	63	258	15	228	6.92e-16	75.1	Chain A, Adenylate Kinase Isoenzyme-2<>Chain A, Adenylate Kinase Isoenzyme-2
TRINITY_DN10950_c0_g1_i4.p1	1AK2_A	29.515	227	136	5	54	258	4	228	2.2e-19	84.7	Chain A, Adenylate Kinase Isoenzyme-2<>Chain A, Adenylate Kinase Isoenzyme-2
TRINITY_DN109522_c0_g1_i1.p1	4YVD_A	60.526	342	135	0	158	499	31	372	1.04e-163	468	Chain A, Crytsal Structure Of Human Pleiotropic Regulator 1 (prl1)
TRINITY_DN109522_c0_g2_i2.p1	4YVD_A	63.426	216	79	0	72	287	34	249	9.13e-104	307	Chain A, Crytsal Structure Of Human Pleiotropic Regulator 1 (prl1)
TRINITY_DN109522_c0_g3_i1.p1	4YVD_A	64.322	199	71	0	95	293	31	229	2.58e-96	288	Chain A, Crytsal Structure Of Human Pleiotropic Regulator 1 (prl1)
TRINITY_DN109534_c0_g2_i1.p1	2XTA_A	44.066	910	440	18	15	907	10	867	0	699	Chain A, Crystal Structure Of The Suca Domain Of Mycobacterium Smegmatis Alpha-Ketoglutarate Decarboxylase In Complex With Acetyl-Coa (Triclinic Form)<>Chain B, Crystal Structure Of The Suca Domain Of Mycobacterium Smegmatis Alpha-Ketoglutarate Decarboxylase In Complex With Acetyl-Coa (Triclinic Form)<>Chain C, Crystal Structure Of The Suca Domain Of Mycobacterium Smegmatis Alpha-Ketoglutarate De…
TRINITY_DN10953_c0_g1_i23.p1	3J60_B	59.756	246	95	2	3	247	1	243	1.74e-106	309	Chain B, Localization Of The Small Subunit Ribosomal Proteins Into A 5.5 A Cryo-em Map Of Triticum Aestivum Translating 80s Ribosome
TRINITY_DN10954_c0_g1_i3.p1	1ZI8_A	28.652	178	101	9	41	202	30	197	2.98e-06	47.4	Chain A, Crystal Structure Analysis Of The Dienelactone Hydrolase Mutant(E36d, C123s, A134s, S208g, A229v, K234r)- 1.4 A
TRINITY_DN10954_c0_g1_i6.p1	1ZI8_A	28.082	146	93	5	101	244	30	165	0.000517	41.2	Chain A, Crystal Structure Analysis Of The Dienelactone Hydrolase Mutant(E36d, C123s, A134s, S208g, A229v, K234r)- 1.4 A
TRINITY_DN109553_c0_g1_i2.p2	4WGF_A	48.588	177	91	0	15	191	2	178	8.84e-59	184	Chain A, Ycac From Pseudomonas Aeruginosa With Hexane-2,5-diol And Covalent Acrylamide<>Chain B, Ycac From Pseudomonas Aeruginosa With Hexane-2,5-diol And Covalent Acrylamide<>Chain C, Ycac From Pseudomonas Aeruginosa With Hexane-2,5-diol And Covalent Acrylamide<>Chain D, Ycac From Pseudomonas Aeruginosa With Hexane-2,5-diol And Covalent Acrylamide<>Chain E, Ycac From Pseudomonas Aeruginosa With …
TRINITY_DN10956_c0_g1_i64.p1	3BB1_A	70.992	262	75	1	4	265	6	266	1.86e-136	387	Chain A, Crystal Structure Of Toc34 From Pisum Sativum In Complex With Mg2+ And Gmppnp<>Chain B, Crystal Structure Of Toc34 From Pisum Sativum In Complex With Mg2+ And Gmppnp<>Chain C, Crystal Structure Of Toc34 From Pisum Sativum In Complex With Mg2+ And Gmppnp<>Chain D, Crystal Structure Of Toc34 From Pisum Sativum In Complex With Mg2+ And Gmppnp<>Chain E, Crystal Structure Of Toc34 From Pisum …
TRINITY_DN10959_c0_g1_i27.p1	1N0R_A	37.255	153	65	3	53	205	4	125	4.58e-22	92	Chain A, 4ank: A Designed Ankyrin Repeat Protein With Four Identical Consensus Repeats
TRINITY_DN10959_c0_g1_i28.p1	4HLL_A	48.78	41	21	0	2	42	83	123	1.24e-06	48.1	Chain A, Crystal Structure Of Artificial Ankyrin Repeat Protein_ank(gag)1d4
TRINITY_DN10959_c0_g1_i29.p1	1N0R_A	37.255	153	65	3	53	205	4	125	1.58e-21	87.8	Chain A, 4ank: A Designed Ankyrin Repeat Protein With Four Identical Consensus Repeats
TRINITY_DN1095_c0_g1_i10.p1	3RCW_A	41.791	67	39	0	2	68	52	118	2.19e-11	62	Chain A, Crystal Structure Of The Bromodomain Of Human Brd1<>Chain B, Crystal Structure Of The Bromodomain Of Human Brd1<>Chain C, Crystal Structure Of The Bromodomain Of Human Brd1<>Chain D, Crystal Structure Of The Bromodomain Of Human Brd1<>Chain E, Crystal Structure Of The Bromodomain Of Human Brd1<>Chain F, Crystal Structure Of The Bromodomain Of Human Brd1<>Chain G, Crystal Structure Of The…
TRINITY_DN1095_c0_g1_i7.p1	3RCW_A	41.791	67	39	0	2	68	52	118	1.33e-11	62.4	Chain A, Crystal Structure Of The Bromodomain Of Human Brd1<>Chain B, Crystal Structure Of The Bromodomain Of Human Brd1<>Chain C, Crystal Structure Of The Bromodomain Of Human Brd1<>Chain D, Crystal Structure Of The Bromodomain Of Human Brd1<>Chain E, Crystal Structure Of The Bromodomain Of Human Brd1<>Chain F, Crystal Structure Of The Bromodomain Of Human Brd1<>Chain G, Crystal Structure Of The…
TRINITY_DN109607_c0_g1_i2.p1	3D6B_A	61.111	198	71	3	26	220	2	196	2.92e-77	238	Chain A, 2.2 A Crystal Structure Of Glutaryl-Coa Dehydrogenase From Burkholderia Pseudomallei<>Chain B, 2.2 A Crystal Structure Of Glutaryl-Coa Dehydrogenase From Burkholderia Pseudomallei<>Chain C, 2.2 A Crystal Structure Of Glutaryl-Coa Dehydrogenase From Burkholderia Pseudomallei<>Chain D, 2.2 A Crystal Structure Of Glutaryl-Coa Dehydrogenase From Burkholderia Pseudomallei
TRINITY_DN10963_c0_g1_i10.p1	4PWN_A	44.569	267	143	3	23	286	9	273	6.46e-78	238	Chain A, Crystal Structure Of Active Wnk1 Kinase
TRINITY_DN10963_c0_g1_i7.p1	4PWN_A	39.634	164	95	2	23	184	9	170	6.14e-37	129	Chain A, Crystal Structure Of Active Wnk1 Kinase
TRINITY_DN10964_c1_g1_i2.p1	2GCC_A	51.667	60	28	1	52	110	3	62	5.53e-14	64.7	Chain A, Solution Structure Of The Gcc-Box Binding Domain, Nmr, Minimized Mean Structure<>Chain A, Solution Structure Of The Gcc-Box Binding Domain, Nmr, 46 Structures
TRINITY_DN109662_c0_g1_i2.p2	2FON_A	40.292	479	248	9	8	476	21	471	7.23e-111	343	Chain A, X-Ray Crystal Structure Of Leacx1, An Acyl-Coa Oxidase From Lycopersicon Esculentum (Tomato)<>Chain B, X-Ray Crystal Structure Of Leacx1, An Acyl-Coa Oxidase From Lycopersicon Esculentum (Tomato)<>Chain C, X-Ray Crystal Structure Of Leacx1, An Acyl-Coa Oxidase From Lycopersicon Esculentum (Tomato)
TRINITY_DN10966_c0_g1_i27.p1	2VGL_S	67.188	128	42	0	1	128	1	128	1.96e-58	182	Chain S, Ap2 Clathrin Adaptor Core<>Chain I, Ap2 Clathrin Adaptor Core With Dileucine Peptide Rm( Phosphos)qikrllse<>Chain S, Ap2 Clathrin Adaptor Core With Dileucine Peptide Rm( Phosphos)qikrllse<>Chain I, Ap2 Clathrin Adaptor Core With Cd4 Dileucine Peptide Rm( Phosphos)eikrllse Q To E Mutant<>Chain S, Ap2 Clathrin Adaptor Core With Cd4 Dileucine Peptide Rm( Phosphos)eikrllse Q To E Mutant<>Cha…
TRINITY_DN10967_c0_g1_i5.p1	3J96_G	39.464	261	154	3	26	283	37	296	1.4e-64	204	Chain G, Structure Of 20s Supercomplex Determined By Single Particle Cryoelectron Microscopy (state I)<>Chain H, Structure Of 20s Supercomplex Determined By Single Particle Cryoelectron Microscopy (state I)<>Chain I, Structure Of 20s Supercomplex Determined By Single Particle Cryoelectron Microscopy (state I)<>Chain J, Structure Of 20s Supercomplex Determined By Single Particle Cryoelectron Micro…
TRINITY_DN10968_c0_g1_i7.p1	4J05_A	42.407	540	264	12	29	558	18	520	5.28e-128	386	Chain A, Crystal Structure Of A Eukaryotic Phosphate Transporter<>Chain B, Crystal Structure Of A Eukaryotic Phosphate Transporter
TRINITY_DN10969_c0_g1_i1.p1	3CQL_A	39.669	242	136	4	68	309	11	242	2.16e-61	196	Chain A, Crystal Structure Of Gh Family 19 Chitinase From Carica Papaya<>Chain B, Crystal Structure Of Gh Family 19 Chitinase From Carica Papaya
TRINITY_DN10970_c0_g1_i28.p1	4QYS_B	47.884	378	194	3	93	468	46	422	1.78e-123	368	Chain B, Trpb2 Enzymes<>Chain A, Trpb2 Enzymes
TRINITY_DN10970_c0_g1_i33.p1	4QYS_B	46.698	424	216	5	51	470	5	422	2.93e-127	378	Chain B, Trpb2 Enzymes<>Chain A, Trpb2 Enzymes
TRINITY_DN10972_c0_g1_i3.p1	3TL8_A	41.914	303	173	2	122	421	15	317	9.76e-79	249	Chain A, The Avrptob-Bak1 Complex Reveals Two Structurally Similar Kinaseinteracting Domains In A Single Type Iii Effector<>Chain D, The Avrptob-Bak1 Complex Reveals Two Structurally Similar Kinaseinteracting Domains In A Single Type Iii Effector<>Chain G, The Avrptob-Bak1 Complex Reveals Two Structurally Similar Kinaseinteracting Domains In A Single Type Iii Effector<>Chain H, The Avrptob-Bak1 C…
TRINITY_DN10974_c0_g1_i2.p1	1HZJ_A	53.276	351	151	4	6	349	3	347	9.91e-130	375	Chain A, Human Udp-Galactose 4-Epimerase: Accommodation Of Udp-N- Acetylglucosamine Within The Active Site<>Chain B, Human Udp-Galactose 4-Epimerase: Accommodation Of Udp-N- Acetylglucosamine Within The Active Site
TRINITY_DN109764_c0_g1_i1.p1	4QIQ_A	33.014	209	122	6	1	202	281	478	4.36e-22	95.5	Chain A, Crystal Structure Of D-xylose-proton Symporter
TRINITY_DN109764_c0_g1_i2.p1	4GBY_A	34.375	128	73	4	1	128	282	398	1.46e-11	63.9	Chain A, The Structure Of The Mfs (Major Facilitator Superfamily) Proton:xylose Symporter Xyle Bound To D-Xylose<>Chain A, The Structure Of The Mfs (Major Facilitator Superfamily) Proton:xylose Symporter Xyle Bound To D-Glucose<>Chain A, The Structure Of The Mfs (Major Facilitator Superfamily) Proton:xylose Symporter Xyle Bound To 6-Bromo-6-Deoxy-D-Glucose
TRINITY_DN109768_c0_g1_i1.p1	2DJ3_A	45	120	64	2	16	133	9	128	4.31e-30	108	Chain A, The Solution Structure Of The Third Thioredoxin Domain Of Mouse Protein Disulfide-Isomerase A4
TRINITY_DN1097_c0_g1_i1.p1	3BB1_A	38.767	227	127	5	642	866	20	236	2e-34	134	Chain A, Crystal Structure Of Toc34 From Pisum Sativum In Complex With Mg2+ And Gmppnp<>Chain B, Crystal Structure Of Toc34 From Pisum Sativum In Complex With Mg2+ And Gmppnp<>Chain C, Crystal Structure Of Toc34 From Pisum Sativum In Complex With Mg2+ And Gmppnp<>Chain D, Crystal Structure Of Toc34 From Pisum Sativum In Complex With Mg2+ And Gmppnp<>Chain E, Crystal Structure Of Toc34 From Pisum …
TRINITY_DN10983_c0_g1_i1.p1	3PRJ_A	60.341	469	173	3	3	468	6	464	0	590	Chain A, Role Of Packing Defects In The Evolution Of Allostery And Induced Fit In Human Udp-Glucose Dehydrogenase.<>Chain B, Role Of Packing Defects In The Evolution Of Allostery And Induced Fit In Human Udp-Glucose Dehydrogenase.<>Chain C, Role Of Packing Defects In The Evolution Of Allostery And Induced Fit In Human Udp-Glucose Dehydrogenase.<>Chain D, Role Of Packing Defects In The Evolution O…
TRINITY_DN109854_c1_g1_i1.p2	1EXB_A	40.909	198	114	2	1	198	136	330	3.44e-51	168	Chain A, Structure Of The Cytoplasmic Beta Subunit-T1 Assembly Of Voltage-Dependent K Channels
TRINITY_DN109864_c0_g1_i3.p1	3GG4_A	31.416	226	146	4	9	234	313	529	4.26e-29	115	Chain A, The Crystal Structure Of Glycerol Kinase From Yersinia Pseudotuberculosis<>Chain B, The Crystal Structure Of Glycerol Kinase From Yersinia Pseudotuberculosis<>Chain A, The Crystal Structure Of Xlylulose Kinase From Yersinia Pseudotuberculosis<>Chain B, The Crystal Structure Of Xlylulose Kinase From Yersinia Pseudotuberculosis
TRINITY_DN1098_c1_g1_i24.p1	2DB3_A	40.541	333	182	6	4	328	79	403	3.42e-68	223	Chain A, Structural Basis For Rna Unwinding By The Dead-Box Protein Drosophila Vasa<>Chain B, Structural Basis For Rna Unwinding By The Dead-Box Protein Drosophila Vasa<>Chain C, Structural Basis For Rna Unwinding By The Dead-Box Protein Drosophila Vasa<>Chain D, Structural Basis For Rna Unwinding By The Dead-Box Protein Drosophila Vasa
TRINITY_DN1098_c1_g1_i26.p1	2DB3_A	37.28	397	221	8	27	403	15	403	7.56e-71	232	Chain A, Structural Basis For Rna Unwinding By The Dead-Box Protein Drosophila Vasa<>Chain B, Structural Basis For Rna Unwinding By The Dead-Box Protein Drosophila Vasa<>Chain C, Structural Basis For Rna Unwinding By The Dead-Box Protein Drosophila Vasa<>Chain D, Structural Basis For Rna Unwinding By The Dead-Box Protein Drosophila Vasa
TRINITY_DN109926_c0_g1_i1.p1	3NF1_A	25.789	190	140	1	490	678	49	238	2.44e-09	60.1	Chain A, Crystal Structure Of The Tpr Domain Of Kinesin Light Chain 1
TRINITY_DN109931_c0_g2_i3.p1	2OAU_A	25	168	113	5	86	252	142	297	0.000131	43.5	Chain A, Mechanosensitive Channel Of Small Conductance (Mscs)<>Chain B, Mechanosensitive Channel Of Small Conductance (Mscs)<>Chain C, Mechanosensitive Channel Of Small Conductance (Mscs)<>Chain D, Mechanosensitive Channel Of Small Conductance (Mscs)<>Chain E, Mechanosensitive Channel Of Small Conductance (Mscs)<>Chain F, Mechanosensitive Channel Of Small Conductance (Mscs)<>Chain G, Mechanosensi…
TRINITY_DN109931_c1_g1_i1.p1	2LV7_A	69.231	26	8	0	199	224	33	58	0.000552	38.9	Chain A, Solution Structure Of Ca2+-Bound Cabp7 N-Terminal Doman
TRINITY_DN109935_c0_g1_i2.p1	4Q7J_D	44.314	255	138	2	35	288	21	272	1.64e-65	211	Chain D, Complex Structure Of Viral Rna Polymerase<>Chain H, Complex Structure Of Viral Rna Polymerase
TRINITY_DN109935_c0_g1_i5.p2	4Q7J_D	44.314	255	138	2	35	288	21	272	3.11e-65	211	Chain D, Complex Structure Of Viral Rna Polymerase<>Chain H, Complex Structure Of Viral Rna Polymerase
TRINITY_DN10993_c0_g1_i10.p1	4BOP_A	27.907	86	51	1	182	267	28	102	0.000619	40	Chain A, Structure Of Otud1 Otu Domain<>Chain B, Structure Of Otud1 Otu Domain
TRINITY_DN10994_c0_g1_i11.p1	2ADR_A	48.936	47	24	0	325	371	3	49	2.18e-11	59.3	Chain A, Adr1 Dna-Binding Domain From Saccharomyces Cerevisiae, Nmr, 25 Structures
TRINITY_DN109961_c0_g1_i1.p1	1HU3_A	39.623	53	31	1	14	66	209	260	2.57e-06	47.4	Chain A, Middle Domain Of Human Eif4gii
TRINITY_DN109_c0_g2_i10.p1	2DT4_A	24.545	110	80	2	97	204	10	118	0.000646	39.7	Chain A, Crystal Structure Of Pyrococcus Horikoshii A Plant- And Prokaryote- Conserved (Ppc) Protein At 1.60 Resolution
TRINITY_DN109_c0_g2_i7.p1	2DT4_A	24.545	110	80	2	100	207	10	118	6.07e-05	42.7	Chain A, Crystal Structure Of Pyrococcus Horikoshii A Plant- And Prokaryote- Conserved (Ppc) Protein At 1.60 Resolution
TRINITY_DN10_c0_g1_i2.p1	4JZL_A	46.552	58	31	0	152	209	11	68	4.87e-05	40.8	Chain A, Crystal Structure Of Bap31 Vded At Alkaline Ph<>Chain B, Crystal Structure Of Bap31 Vded At Alkaline Ph<>Chain C, Crystal Structure Of Bap31 Vded At Alkaline Ph<>Chain D, Crystal Structure Of Bap31 Vded At Alkaline Ph
TRINITY_DN11003_c0_g1_i1.p1	2DJP_A	48.936	47	24	0	22	68	16	62	1.26e-07	48.9	Chain A, The Solution Structure Of The Lysm Domain Of Human Hypothetical Protein Sb145
TRINITY_DN11003_c0_g1_i13.p1	2DJP_A	46.032	63	32	1	22	84	16	76	3.04e-08	50.4	Chain A, The Solution Structure Of The Lysm Domain Of Human Hypothetical Protein Sb145
TRINITY_DN11005_c0_g1_i3.p1	2HYE_C	58.252	721	299	2	159	878	40	759	0	845	Chain C, Crystal Structure Of The Ddb1-cul4a-rbx1-sv5v Complex
TRINITY_DN11005_c0_g1_i5.p1	2HYE_C	55.046	763	299	3	159	920	40	759	0	825	Chain C, Crystal Structure Of The Ddb1-cul4a-rbx1-sv5v Complex
TRINITY_DN110064_c0_g1_i1.p1	3C7N_A	39.831	236	139	2	1	234	420	654	2.26e-43	156	Chain A, Structure Of The Hsp110:hsc70 Nucleotide Exchange Complex
TRINITY_DN11006_c0_g2_i1.p1	2CIV_A	30.769	234	130	9	27	234	12	239	1.46e-17	81.3	Chain A, Chloroperoxidase Bromide Complex<>Chain A, Chloroperoxidase Iodide Complex<>Chain A, Chloroperoxidase Complexed With Cyclopentanedione<>Chain A, Chloroperoxidase Complexed With Cyanide And Dmso<>Chain A, Chloroperoxidase Complexed With Acetate<>Chain A, Chloroperoxidase Complexed With Nitrate<>Chain A, Chloroperoxidase Complexed With Formate (Ethylene Glycol Cryoprotectant)<>Chain A, Chl…
TRINITY_DN110080_c0_g1_i1.p1	3A9U_A	69.708	274	83	0	1	274	55	328	1.71e-138	402	Chain A, Crystal Structures And Enzymatic Mechanisms Of A Populus Tomentosa 4- Coumarate--coa Ligase<>Chain A, Crystal Structures And Enzymatic Mechanisms Of A Populus Tomentosa 4- Coumarate--coa Ligase<>Chain A, Crystal Structures And Enzymatic Mechanisms Of A Populus Tomentosa 4- Coumarate:coa Ligase
TRINITY_DN11008_c0_g1_i1.p1	1IRZ_A	50.909	55	26	1	60	114	4	57	6.88e-10	55.1	Chain A, Solution Structure Of Arr10-B Belonging To The Garp Family Of Plant Myb-Related Dna Binding Motifs Of The Arabidopsis Response Regulators
TRINITY_DN11009_c0_g1_i20.p1	1VJ7_A	45.098	102	52	2	139	240	18	115	1.01e-18	84.7	Chain A, Crystal Structure Of The Bifunctional Catalytic Fragment Of Relseq, The RelaSPOT HOMOLOG FROM STREPTOCOCCUS EQUISIMILIS.<>Chain B, Crystal Structure Of The Bifunctional Catalytic Fragment Of Relseq, The RelaSPOT HOMOLOG FROM STREPTOCOCCUS EQUISIMILIS.
TRINITY_DN11009_c0_g1_i4.p1	1VJ7_A	42.5	120	61	3	139	258	18	129	3.02e-21	92	Chain A, Crystal Structure Of The Bifunctional Catalytic Fragment Of Relseq, The RelaSPOT HOMOLOG FROM STREPTOCOCCUS EQUISIMILIS.<>Chain B, Crystal Structure Of The Bifunctional Catalytic Fragment Of Relseq, The RelaSPOT HOMOLOG FROM STREPTOCOCCUS EQUISIMILIS.
TRINITY_DN11012_c0_g1_i1.p1	2ET7_A	47.236	199	99	4	23	216	2	199	5.62e-54	172	Chain A, Structural And Spectroscopic Insights Into The Mechanism Of Oxalate Oxidase
TRINITY_DN11012_c0_g1_i13.p1	2ET7_A	41.441	222	101	4	23	240	2	198	6.5e-48	157	Chain A, Structural And Spectroscopic Insights Into The Mechanism Of Oxalate Oxidase
TRINITY_DN11017_c0_g1_i1.p1	3MIL_A	30.973	226	133	7	8	221	5	219	3.18e-27	105	Chain A, Crystal Structure Of Isoamyl Acetate-hydrolyzing Esterase From Saccharomyces Cerevisiae<>Chain B, Crystal Structure Of Isoamyl Acetate-hydrolyzing Esterase From Saccharomyces Cerevisiae
TRINITY_DN11019_c0_g1_i1.p1	1RYN_A	57.292	192	82	0	79	270	5	196	2.67e-79	238	Chain A, Structure Of The Chloroplast Group Ii Intron Splicing Factor Crs2
TRINITY_DN1101_c0_g1_i3.p1	3BBO_I	76.549	226	50	1	28	253	1	223	9e-129	363	Chain I, Homology Model For The Spinach Chloroplast 50s Subunit Fitted To 9.4a Cryo-Em Map Of The 70s Chlororibosome
TRINITY_DN11020_c0_g1_i3.p1	1C4X_A	22.311	251	158	10	66	310	32	251	0.000477	42	Chain A, 2-Hydroxy-6-Oxo-6-Phenylhexa-2,4-Dienoate Hydrolase (Bphd) From Rhodococcus Sp. Strain Rha1
TRINITY_DN11025_c0_g1_i7.p1	3E04_A	71.8	461	129	1	36	495	29	489	0	681	Chain A, Crystal Structure Of Human Fumarate Hydratase<>Chain B, Crystal Structure Of Human Fumarate Hydratase<>Chain C, Crystal Structure Of Human Fumarate Hydratase<>Chain D, Crystal Structure Of Human Fumarate Hydratase
TRINITY_DN11026_c0_g1_i2.p1	4M70_E	63.636	99	35	1	74	172	1	98	4.76e-39	139	Chain E, Crystal Structure Of Potato Rx-cc Domain In Complex With Rangap2-wpp Domain<>Chain J, Crystal Structure Of Potato Rx-cc Domain In Complex With Rangap2-wpp Domain<>Chain B, Crystal Structure Of Potato Rx-cc Domain In Complex With Rangap2-wpp Domain<>Chain K, Crystal Structure Of Potato Rx-cc Domain In Complex With Rangap2-wpp Domain
TRINITY_DN11033_c0_g1_i10.p1	4OZS_A	27.619	210	109	3	20	221	1	175	1.42e-21	92.4	Chain A, Rna Binding Protein
TRINITY_DN11033_c0_g1_i14.p1	4OZS_A	27.119	177	108	3	6	170	1	168	5.05e-17	75.9	Chain A, Rna Binding Protein
TRINITY_DN110345_c0_g1_i2.p1	3VJ8_A	44.745	333	175	3	34	366	5	328	3.4e-95	292	Chain A, Crystal Structure Of The Human Squalene Synthase<>Chain A, Crystal Structure Of The Human Squalene Synthase<>Chain A, Crystal Structure Of The Human Squalene Synthase<>Chain B, Crystal Structure Of The Human Squalene Synthase<>Chain A, Crystal Structure Of The Human Squalene Synthase<>Chain B, Crystal Structure Of The Human Squalene Synthase<>Chain C, Crystal Structure Of The Human Squal…
TRINITY_DN11035_c0_g1_i26.p1	1NLT_A	29.741	232	133	9	49	260	13	234	8.52e-15	73.2	Chain A, The Crystal Structure Of Hsp40 Ydj1
TRINITY_DN110367_c1_g1_i1.p1	3KC2_A	44.828	116	57	2	135	250	9	117	3.47e-20	88.6	Chain A, Crystal Structure Of Mitochondrial Had-Like Phosphatase From Saccharomyces Cerevisiae<>Chain B, Crystal Structure Of Mitochondrial Had-Like Phosphatase From Saccharomyces Cerevisiae
TRINITY_DN110382_c0_g1_i2.p1	4PNE_A	31.707	164	99	3	9	169	93	246	1.84e-20	88.6	Chain A, Crystal Structure Of The [4+2]-cyclase Spnf<>Chain B, Crystal Structure Of The [4+2]-cyclase Spnf
TRINITY_DN11040_c0_g1_i2.p1	3T92_A	35.088	57	36	1	169	225	33	88	1.51e-05	43.9	Chain A, Crystal Structure Of The Taz2:c/ebpepsilon-tad Chimera Protein
TRINITY_DN11040_c0_g1_i4.p1	4J8Z_A	27.703	148	104	2	42	189	44	188	1.08e-09	57.8	Chain A, Crystal Structure Of The Human Spop Btb Domain<>Chain B, Crystal Structure Of The Human Spop Btb Domain
TRINITY_DN11041_c0_g1_i2.p1	2GQK_A	54.023	87	39	1	229	314	4	90	1.17e-29	111	Chain A, Solution Structure Of Human Ni(Ii)-Sco1<>Chain A, Solution Structure Of Human Ni(Ii)-Sco1<>Chain A, Solution Structure Of Human Cu(I)-Sco1<>Chain A, Solution Structure Of Apo Human Sco1<>Chain A, Solution Structure Of Human Cu(I) Sco1<>Chain A, Solution Structure Of Human Apo Sco1
TRINITY_DN11041_c0_g1_i3.p1	2GQK_A	50.296	169	82	2	161	327	3	171	4.03e-61	193	Chain A, Solution Structure Of Human Ni(Ii)-Sco1<>Chain A, Solution Structure Of Human Ni(Ii)-Sco1<>Chain A, Solution Structure Of Human Cu(I)-Sco1<>Chain A, Solution Structure Of Apo Human Sco1<>Chain A, Solution Structure Of Human Cu(I) Sco1<>Chain A, Solution Structure Of Human Apo Sco1
TRINITY_DN11042_c0_g1_i10.p2	2QQW_A	62.719	228	81	3	33	257	311	537	7.14e-102	306	Chain A, Crystal Structure Of A Cell-Wall Invertase (D23a) From Arabidopsis Thaliana In Complex With Sucrose
TRINITY_DN11042_c0_g1_i12.p1	2AC1_A	68.392	541	162	5	44	578	4	541	0	772	Chain A, Crystal Structure Of A Cell-Wall Invertase From Arabidopsis Thaliana
TRINITY_DN11045_c0_g1_i4.p1	3OPG_A	23.214	224	155	6	372	583	69	287	3.5e-06	49.7	Chain A, Crystal Structure Of Human Mitochondrial Transcription Termination Factor 3
TRINITY_DN110464_c0_g1_i2.p1	3MD3_A	46.835	158	79	2	3	160	12	164	6.4e-45	153	Chain A, Crystal Structure Of The First Two Rrm Domains Of Yeast Poly Binding Protein (Pub1)
TRINITY_DN110496_c0_g1_i1.p1	1CHC_A	47.727	44	16	2	266	305	7	47	1.72e-08	50.8	Chain A, Structure Of The C3hc4 Domain By 1h-Nuclear Magnetic Resonance Spectroscopy; A New Structural Class Of Zinc- Finger
TRINITY_DN11049_c0_g1_i6.p1	3J9T_Y	58.553	152	60	1	61	212	9	157	1.14e-56	177	Chain Y, Yeast V-atpase State 1<>Chain R, Yeast V-atpase State 1<>Chain U, Yeast V-atpase State 1<>Chain V, Yeast V-atpase State 1<>Chain T, Yeast V-atpase State 1<>Chain W, Yeast V-atpase State 1<>Chain S, Yeast V-atpase State 1<>Chain X, Yeast V-atpase State 1<>Chain Z, Yeast V-atpase State 1<>Chain a, Yeast V-atpase State 1<>Chain U, Yeast V-atpase State 2<>Chain X, Yeast V-atpase State 2<>Cha…
TRINITY_DN1104_c0_g1_i1.p1	3EBQ_A	24.118	170	106	6	1	169	8	155	5.09e-05	43.1	Chain A, Crystal Structure Of Human Pppde1
TRINITY_DN1104_c0_g1_i2.p1	3EBQ_A	23.529	170	107	6	1	169	8	155	0.000121	42	Chain A, Crystal Structure Of Human Pppde1
TRINITY_DN11050_c0_g1_i3.p1	4XRE_A	37.255	51	32	0	17	67	59	109	5.78e-07	47	Chain A, Crystal Structure Of Gnk2 Complexed With Mannose<>Chain B, Crystal Structure Of Gnk2 Complexed With Mannose<>Chain C, Crystal Structure Of Gnk2 Complexed With Mannose<>Chain D, Crystal Structure Of Gnk2 Complexed With Mannose
TRINITY_DN11051_c0_g1_i1.p2	1WGP_A	69.298	114	35	0	1	114	17	130	3.53e-54	170	Chain A, Solution Structure Of The Cnmp-Binding Domain From Arabidopsis Thaliana Cyclic Nucleotide-Regulated Ion Channel
TRINITY_DN11051_c0_g1_i6.p1	1WGP_A	70.968	124	36	0	460	583	8	131	8.68e-56	187	Chain A, Solution Structure Of The Cnmp-Binding Domain From Arabidopsis Thaliana Cyclic Nucleotide-Regulated Ion Channel
TRINITY_DN11053_c0_g1_i8.p1	4FMU_A	40.87	230	129	2	27	250	33	261	2.85e-55	187	Chain A, Crystal Structure Of Methyltransferase Domain Of Human Set Domain- Containing Protein 2 Compound: Pr-Snf<>Chain A, The Crystal Structure Of Methyltransferase Domain Of Human Set Domain- Containing Protein 2 In Complex With S-Adenosyl-L-Homocysteine
TRINITY_DN11057_c1_g1_i2.p1	4OZS_A	43.429	175	99	0	279	453	1	175	2.49e-42	150	Chain A, Rna Binding Protein
TRINITY_DN11059_c0_g1_i4.p1	1SCH_A	64.068	295	104	1	25	319	2	294	5.6e-139	395	Chain A, Peanut Peroxidase<>Chain B, Peanut Peroxidase
TRINITY_DN1105_c0_g1_i5.p1	4RJ9_A	37.5	64	39	1	83	146	26	88	5.17e-07	50.8	Chain A, Structure Of A Plant Specific C2 Domain Protein, Osgap1 From Rice
TRINITY_DN1105_c0_g1_i9.p1	4IQH_A	33.333	105	60	5	88	184	26	128	8.48e-09	55.1	Chain A, Crystal Structure Analysis Of Dysferlin C2a Variant 1 (c2av1)<>Chain B, Crystal Structure Analysis Of Dysferlin C2a Variant 1 (c2av1)<>Chain C, Crystal Structure Analysis Of Dysferlin C2a Variant 1 (c2av1)
TRINITY_DN1105_c1_g1_i19.p1	2BH9_A	41.004	478	260	6	149	614	10	477	4.71e-126	380	Chain A, X-Ray Structure Of A Deletion Variant Of Human Glucose 6- Phosphate Dehydrogenase Complexed With Structural And Coenzyme Nadp<>Chain A, X-ray Structure Of Human Glucose-6-phosphate Dehydrogenase (deletion Variant) Complexed With Glucose-6-phosphate<>Chain B, X-ray Structure Of Human Glucose-6-phosphate Dehydrogenase (deletion Variant) Complexed With Glucose-6-phosphate
TRINITY_DN11060_c0_g1_i4.p1	3FG7_A	33.862	189	119	5	9	194	197	382	6.22e-29	112	Chain A, The Crystal Structure Of Villin Domain 6<>Chain B, The Crystal Structure Of Villin Domain 6
TRINITY_DN110618_c1_g1_i1.p1	2AW5_A	51.941	541	257	3	21	560	22	560	0	583	Chain A, Crystal Structure Of A Human Malic Enzyme<>Chain B, Crystal Structure Of A Human Malic Enzyme<>Chain C, Crystal Structure Of A Human Malic Enzyme
TRINITY_DN11061_c0_g1_i40.p1	4EHX_A	29.864	221	107	5	34	238	2	190	2.76e-14	71.2	Chain A, Crystal Structure Of Lpxk From Aquifex Aeolicus At 1.9 Angstrom Resolution<>Chain A, Crystal Structure Of Lpxk From Aquifex Aeolicus In Complex With AdpMG2+ AT 2.2 ANGSTROM RESOLUTION<>Chain A, Crystal Structure Of Lpxk From Aquifex Aeolicus In Complex With Amp- Pcp At 2.1 Angstrom Resolution<>Chain A, Crystal Structure Of "apo" Form Lpxk From Aquifex Aeolicus In Complex With Atp At 2.2 …
TRINITY_DN11062_c0_g1_i6.p1	4U06_A	32.143	168	102	5	130	292	157	317	8.65e-11	63.9	Chain A, Structure Of Leptospira Interrogans Lrr Protein Lic10831
TRINITY_DN11063_c0_g2_i8.p1	2L1O_A	76	25	6	0	31	55	5	29	2.72e-07	46.2	Chain A, Zinc To Cadmium Replacement In The A. Thaliana Superman Cys2his2 Zinc Finger Induces Structural Rearrangements Of Typical Dna Base Determinant Positions<>Chain A, Nmr Structure Of The Single Qalggh Zinc Finger Domain From Arabidopsis Thaliana Superman Protein
TRINITY_DN110702_c0_g1_i2.p1	2EP4_A	41.667	48	28	0	192	239	16	63	7.87e-10	54.3	Chain A, Solution Structure Of Ring Finger From Human Ring Finger Protein 24
TRINITY_DN11072_c0_g1_i12.p1	1WI9_A	56.452	62	27	0	184	245	4	65	8.19e-17	73.9	Chain A, Solution Structure Of The Pci Domain From Mouse Hypothetical Protein Aah51541
TRINITY_DN11072_c0_g1_i14.p1	1WI9_A	50	36	18	0	184	219	4	39	0.000194	39.3	Chain A, Solution Structure Of The Pci Domain From Mouse Hypothetical Protein Aah51541
TRINITY_DN11076_c0_g2_i10.p1	4I8V_A	27.586	493	325	13	30	510	2	474	6.5e-45	165	Chain A, Human Cytochrome P450 1a1 In Complex With Alpha-naphthoflavone<>Chain B, Human Cytochrome P450 1a1 In Complex With Alpha-naphthoflavone<>Chain C, Human Cytochrome P450 1a1 In Complex With Alpha-naphthoflavone<>Chain D, Human Cytochrome P450 1a1 In Complex With Alpha-naphthoflavone
TRINITY_DN11078_c0_g1_i2.p1	4OZS_A	45.714	175	95	0	574	748	1	175	5.79e-44	157	Chain A, Rna Binding Protein
TRINITY_DN11079_c0_g1_i13.p1	4ERW_A	44.565	92	49	1	142	233	6	95	1.14e-17	80.9	Chain A, Cdk2 In Complex With Staurosporine
TRINITY_DN11079_c0_g1_i15.p1	4NST_A	38.017	121	67	1	259	371	1	121	6.26e-17	81.6	Chain A, Crystal Structure Of Human Cdk12/cyclin K In Complex With Adp-aluminum Fluoride<>Chain C, Crystal Structure Of Human Cdk12/cyclin K In Complex With Adp-aluminum Fluoride
TRINITY_DN1107_c0_g1_i1.p1	3MWY_W	43.017	537	269	8	394	905	223	747	1.49e-136	433	Chain W, Crystal Structure Of The Chromodomain-atpase Portion Of The Yeast Chd1 Chromatin Remodeler
TRINITY_DN110806_c0_g1_i11.p1	3TL8_A	41.06	302	161	8	70	364	24	315	2.39e-62	204	Chain A, The Avrptob-Bak1 Complex Reveals Two Structurally Similar Kinaseinteracting Domains In A Single Type Iii Effector<>Chain D, The Avrptob-Bak1 Complex Reveals Two Structurally Similar Kinaseinteracting Domains In A Single Type Iii Effector<>Chain G, The Avrptob-Bak1 Complex Reveals Two Structurally Similar Kinaseinteracting Domains In A Single Type Iii Effector<>Chain H, The Avrptob-Bak1 C…
TRINITY_DN110806_c0_g1_i4.p1	3TL8_A	41.06	302	161	8	71	365	24	315	3.08e-60	201	Chain A, The Avrptob-Bak1 Complex Reveals Two Structurally Similar Kinaseinteracting Domains In A Single Type Iii Effector<>Chain D, The Avrptob-Bak1 Complex Reveals Two Structurally Similar Kinaseinteracting Domains In A Single Type Iii Effector<>Chain G, The Avrptob-Bak1 Complex Reveals Two Structurally Similar Kinaseinteracting Domains In A Single Type Iii Effector<>Chain H, The Avrptob-Bak1 C…
TRINITY_DN110808_c0_g1_i2.p1	4DG5_A	34.259	108	65	3	101	203	17	123	0.000658	40	Chain A, Crystal Structure Of Staphylococcal Phosphoglycerate Kinase
TRINITY_DN11083_c0_g1_i10.p1	3MWE_B	57.831	166	70	0	1	166	170	335	1.98e-66	214	Chain B, Truncated Human Atp-Citrate Lyase With Tartrate Bound
TRINITY_DN11083_c1_g1_i10.p1	3MWE_B	58.559	333	138	0	61	393	3	335	5.52e-144	423	Chain B, Truncated Human Atp-Citrate Lyase With Tartrate Bound
TRINITY_DN110864_c0_g2_i2.p1	3J60_F	96.277	188	7	0	58	245	1	188	1.75e-133	374	Chain F, Localization Of The Small Subunit Ribosomal Proteins Into A 5.5 A Cryo-em Map Of Triticum Aestivum Translating 80s Ribosome
TRINITY_DN11087_c0_g1_i2.p1	2XIF_A	81.048	248	47	0	3	250	2	249	1.54e-151	422	Chain A, The Structure Of Ascorbate Peroxidase Compound Ii<>Chain A, The Structure Of Ascorbate Peroxidase Compound Iii<>Chain A, The Structure Of Ascorbate Peroxidase Compound I<>Chain A, The Structure Of Ferrous Ascorbate Peroxidase
TRINITY_DN1108_c0_g1_i1.p1	3KVW_A	34.393	346	197	7	697	1021	76	412	1.15e-53	194	Chain A, Crystal Structure Of Dual-Specificity Tyrosine Phosphorylation Regulated Kinase 2 (Dyrk2) In Complex With An Indirubin Ligand
TRINITY_DN11092_c0_g1_i9.p1	1JCU_A	34.211	190	119	4	72	261	17	200	4.06e-25	99.8	Chain A, Solution Structure Of Mth1692 Protein From Methanobacterium Thermoautotrophicum
TRINITY_DN110935_c1_g1_i1.p1	1RJW_A	41.081	185	99	2	21	197	27	209	1.26e-38	136	Chain A, Crystal Structure Of Nad(+)-Dependent Alcohol Dehydrogenase From Bacillus Stearothermophilus Strain Lld-R<>Chain B, Crystal Structure Of Nad(+)-Dependent Alcohol Dehydrogenase From Bacillus Stearothermophilus Strain Lld-R<>Chain C, Crystal Structure Of Nad(+)-Dependent Alcohol Dehydrogenase From Bacillus Stearothermophilus Strain Lld-R<>Chain D, Crystal Structure Of Nad(+)-Dependent Alco…
TRINITY_DN110996_c0_g1_i1.p1	1UMZ_A	53.5	200	87	3	10	204	74	272	1.42e-74	226	Chain A, Xyloglucan Endotransglycosylase In Complex With The Xyloglucan Nonasaccharide Xllg.<>Chain B, Xyloglucan Endotransglycosylase In Complex With The Xyloglucan Nonasaccharide Xllg.<>Chain A, Xyloglucan Endotransglycosylase Native Structure.<>Chain B, Xyloglucan Endotransglycosylase Native Structure.
TRINITY_DN11099_c0_g1_i18.p2	2J68_A	27.746	173	89	6	5	142	70	241	2.45e-07	52	Chain A, Bacterial Dynamin-Like Protein Bdlp, Gdp Bound<>Chain A, Bacterial Dynamin-like Protein Bdlp<>Chain B, Bacterial Dynamin-like Protein Bdlp<>Chain C, Bacterial Dynamin-like Protein Bdlp<>Chain D, Bacterial Dynamin-like Protein Bdlp<>Chain A, Bacterial Dynamin-Like Protein Lipid Tube Bound<>Chain B, Bacterial Dynamin-Like Protein Lipid Tube Bound
TRINITY_DN1109_c0_g1_i30.p1	5C65_A	28.233	464	299	9	34	469	4	461	1.76e-41	154	Chain A, Structure Of The Human Glucose Transporter Glut3 / Slc2a3<>Chain B, Structure Of The Human Glucose Transporter Glut3 / Slc2a3
TRINITY_DN1109_c0_g1_i34.p1	5C65_A	30.976	297	179	6	30	301	4	299	1.03e-31	124	Chain A, Structure Of The Human Glucose Transporter Glut3 / Slc2a3<>Chain B, Structure Of The Human Glucose Transporter Glut3 / Slc2a3
TRINITY_DN110_c0_g1_i1.p1	1HDD_C	45.098	51	27	1	39	89	10	59	1.97e-05	41.6	Chain C, Crystal Structure Of An Engrailed Homeodomain-Dna Complex At 2.8 Angstroms Resolution: A Framework For Understanding Homeodomain-Dna Interactions<>Chain D, Crystal Structure Of An Engrailed Homeodomain-Dna Complex At 2.8 Angstroms Resolution: A Framework For Understanding Homeodomain-Dna Interactions<>Chain A, Solution Structure Of Engrailed Homeodomain Wt
TRINITY_DN110_c0_g1_i2.p1	3HDD_A	49.02	51	25	1	40	90	8	57	5.71e-06	43.1	Chain A, Engrailed Homeodomain Dna Complex<>Chain B, Engrailed Homeodomain Dna Complex
TRINITY_DN110_c0_g1_i8.p1	1HDD_C	47.059	51	26	1	19	69	10	59	8.36e-06	42.7	Chain C, Crystal Structure Of An Engrailed Homeodomain-Dna Complex At 2.8 Angstroms Resolution: A Framework For Understanding Homeodomain-Dna Interactions<>Chain D, Crystal Structure Of An Engrailed Homeodomain-Dna Complex At 2.8 Angstroms Resolution: A Framework For Understanding Homeodomain-Dna Interactions<>Chain A, Solution Structure Of Engrailed Homeodomain Wt
TRINITY_DN110_c0_g2_i1.p1	3TL8_A	43.836	292	159	4	53	341	26	315	1.7e-74	235	Chain A, The Avrptob-Bak1 Complex Reveals Two Structurally Similar Kinaseinteracting Domains In A Single Type Iii Effector<>Chain D, The Avrptob-Bak1 Complex Reveals Two Structurally Similar Kinaseinteracting Domains In A Single Type Iii Effector<>Chain G, The Avrptob-Bak1 Complex Reveals Two Structurally Similar Kinaseinteracting Domains In A Single Type Iii Effector<>Chain H, The Avrptob-Bak1 C…
TRINITY_DN111007_c0_g1_i1.p1	1IVH_A	59.633	218	82	2	1	216	180	393	2.79e-87	263	Chain A, Structure Of Human Isovaleryl-coa Dehydrogenase At 2.6 Angstroms Resolution: Structural Basis For Substrate Specificity<>Chain B, Structure Of Human Isovaleryl-coa Dehydrogenase At 2.6 Angstroms Resolution: Structural Basis For Substrate Specificity<>Chain C, Structure Of Human Isovaleryl-coa Dehydrogenase At 2.6 Angstroms Resolution: Structural Basis For Substrate Specificity<>Chain D, …
TRINITY_DN111030_c0_g1_i1.p1	3QWA_A	49.398	332	161	5	44	371	3	331	3.98e-108	320	Chain A, Crystal Structure Of Saccharomyces Cerevisiae Zeta-Crystallin-Like Quinone Oxidoreductase Zta1<>Chain B, Crystal Structure Of Saccharomyces Cerevisiae Zeta-Crystallin-Like Quinone Oxidoreductase Zta1<>Chain A, Crystal Structure Of Saccharomyces Cerevisiae Zeta-Crystallin-Like Quinone Oxidoreductase Zta1 Complexed With Nadph<>Chain B, Crystal Structure Of Saccharomyces Cerevisiae Zeta-Cry…
TRINITY_DN111030_c0_g1_i2.p2	3RKU_A	54.373	263	116	2	43	305	28	286	1.47e-98	291	Chain A, Substrate Fingerprint And The Structure Of Nadp+ Dependent Serine Dehydrogenase From Saccharomyces Cerevisiae Complexed With Nadp+<>Chain B, Substrate Fingerprint And The Structure Of Nadp+ Dependent Serine Dehydrogenase From Saccharomyces Cerevisiae Complexed With Nadp+<>Chain C, Substrate Fingerprint And The Structure Of Nadp+ Dependent Serine Dehydrogenase From Saccharomyces Cerevisia…
TRINITY_DN11104_c0_g1_i3.p1	2AYD_A	45.455	66	33	1	1461	1526	14	76	1.3e-12	65.1	Chain A, Crystal Structure Of The C-Terminal Wrky Domainof Atwrky1, An Sa-Induced And Partially Npr1-Dependent Transcription Factor
TRINITY_DN11104_c1_g1_i8.p1	4U06_A	32.423	293	151	16	261	544	13	267	1.43e-09	60.5	Chain A, Structure Of Leptospira Interrogans Lrr Protein Lic10831
TRINITY_DN11107_c0_g1_i11.p1	4O1J_A	48.469	196	99	2	6	199	16	211	3.61e-67	207	Chain A, Crystal Structures Of Two Tetrameric Beta-carbonic Anhydrases From The Filamentous Ascomycete Sordaria Macrospora.<>Chain B, Crystal Structures Of Two Tetrameric Beta-carbonic Anhydrases From The Filamentous Ascomycete Sordaria Macrospora.
TRINITY_DN111088_c0_g1_i1.p1	4BUM_X	31.441	229	151	3	15	240	3	228	9.57e-33	120	Chain X, Crystal Structure Of The Voltage Dependant Anion Channel 2 From Zebrafish.
TRINITY_DN11108_c0_g1_i14.p1	4I34_A	40	85	42	3	36	119	278	354	7.26e-12	63.2	Chain A, Crystal Structure Of W-w-w Clpx Hexamer<>Chain B, Crystal Structure Of W-w-w Clpx Hexamer<>Chain C, Crystal Structure Of W-w-w Clpx Hexamer<>Chain D, Crystal Structure Of W-w-w Clpx Hexamer<>Chain E, Crystal Structure Of W-w-w Clpx Hexamer<>Chain F, Crystal Structure Of W-w-w Clpx Hexamer<>Chain A, Crystal Structure Of Nucleotide-bound W-w-w Clpx Hexamer<>Chain B, Crystal Structure Of Nu…
TRINITY_DN1110_c0_g1_i8.p1	4P00_A	24.39	164	108	6	251	410	320	471	0.000717	42.4	Chain A, Bacterial Cellulose Synthase In Complex With Cyclic-di-gmp And Udp<>Chain A, Structure Of Bacterial Cellulose Synthase With Cyclic-di-gmp Bound.
TRINITY_DN111173_c0_g1_i1.p1	3M6A_A	50	208	104	0	1	208	128	335	1.85e-65	214	Chain A, Crystal Structure Of Bacillus Subtilis Lon C-Terminal Domain<>Chain B, Crystal Structure Of Bacillus Subtilis Lon C-Terminal Domain<>Chain C, Crystal Structure Of Bacillus Subtilis Lon C-Terminal Domain<>Chain D, Crystal Structure Of Bacillus Subtilis Lon C-Terminal Domain<>Chain E, Crystal Structure Of Bacillus Subtilis Lon C-Terminal Domain<>Chain F, Crystal Structure Of Bacillus Subti…
TRINITY_DN11118_c0_g1_i3.p1	4WQN_A	52.041	98	40	1	329	426	16	106	1.41e-26	105	Chain A, Crystal Structure Of N6-methyladenosine Rna Reader Ythdf2<>Chain B, Crystal Structure Of N6-methyladenosine Rna Reader Ythdf2
TRINITY_DN11118_c0_g1_i5.p1	4WQN_A	52.041	98	40	1	316	413	16	106	1.18e-26	105	Chain A, Crystal Structure Of N6-methyladenosine Rna Reader Ythdf2<>Chain B, Crystal Structure Of N6-methyladenosine Rna Reader Ythdf2
TRINITY_DN111289_c0_g1_i1.p1	1KBP_A	31.098	164	100	6	38	189	262	424	3.13e-14	70.1	Chain A, Kidney Bean Purple Acid Phosphatase<>Chain B, Kidney Bean Purple Acid Phosphatase<>Chain C, Kidney Bean Purple Acid Phosphatase<>Chain D, Kidney Bean Purple Acid Phosphatase<>Chain A, Kidney Bean Purple Acid Phosphatase<>Chain B, Kidney Bean Purple Acid Phosphatase<>Chain C, Kidney Bean Purple Acid Phosphatase<>Chain D, Kidney Bean Purple Acid Phosphatase<>Chain A, Kidney Bean Purple Aci…
TRINITY_DN11128_c0_g1_i7.p1	3P86_A	37.931	232	131	5	1	229	79	300	2.69e-40	140	Chain A, Crystal Structure Of Ctr1 Kinase Domain Mutant D676n In Complex With Staurosporine<>Chain B, Crystal Structure Of Ctr1 Kinase Domain Mutant D676n In Complex With Staurosporine
TRINITY_DN11128_c0_g1_i8.p1	3PPZ_A	42.553	141	70	5	179	315	33	166	9.49e-23	96.7	Chain A, Crystal Structure Of Ctr1 Kinase Domain In Complex With Staurosporine<>Chain B, Crystal Structure Of Ctr1 Kinase Domain In Complex With Staurosporine
TRINITY_DN111291_c0_g1_i1.p1	2I13_A	49.515	103	48	2	241	343	27	125	4.39e-28	110	Chain A, Aart, A Six Finger Zinc Finger Designed To Recognize Ann Triplets<>Chain B, Aart, A Six Finger Zinc Finger Designed To Recognize Ann Triplets
TRINITY_DN111294_c0_g1_i12.p1	4CGZ_A	54.098	61	26	1	1	59	318	378	9.88e-13	67	Chain A, Crystal Structure Of The Bloom's Syndrome Helicase Blm In Complex With Dna
TRINITY_DN11130_c1_g1_i12.p1	4ML8_A	46.154	208	60	2	43	201	19	223	2.31e-55	183	Chain A, Structure Of Maize Cytokinin Oxidase/dehydrogenase 2 (zmcko2)<>Chain B, Structure Of Maize Cytokinin Oxidase/dehydrogenase 2 (zmcko2)<>Chain C, Structure Of Maize Cytokinin Oxidase/dehydrogenase 2 (zmcko2)<>Chain D, Structure Of Maize Cytokinin Oxidase/dehydrogenase 2 (zmcko2)<>Chain A, Structure Of Maize Cytokinin Oxidase/dehydrogenase 2 (zmcko2)<>Chain B, Structure Of Maize Cytokinin O…
TRINITY_DN11130_c1_g1_i13.p2	4ML8_A	63.59	195	70	1	2	196	305	498	2.44e-87	266	Chain A, Structure Of Maize Cytokinin Oxidase/dehydrogenase 2 (zmcko2)<>Chain B, Structure Of Maize Cytokinin Oxidase/dehydrogenase 2 (zmcko2)<>Chain C, Structure Of Maize Cytokinin Oxidase/dehydrogenase 2 (zmcko2)<>Chain D, Structure Of Maize Cytokinin Oxidase/dehydrogenase 2 (zmcko2)<>Chain A, Structure Of Maize Cytokinin Oxidase/dehydrogenase 2 (zmcko2)<>Chain B, Structure Of Maize Cytokinin O…
TRINITY_DN11130_c1_g1_i4.p1	4ML8_A	67.687	294	92	1	43	336	19	309	2.17e-149	431	Chain A, Structure Of Maize Cytokinin Oxidase/dehydrogenase 2 (zmcko2)<>Chain B, Structure Of Maize Cytokinin Oxidase/dehydrogenase 2 (zmcko2)<>Chain C, Structure Of Maize Cytokinin Oxidase/dehydrogenase 2 (zmcko2)<>Chain D, Structure Of Maize Cytokinin Oxidase/dehydrogenase 2 (zmcko2)<>Chain A, Structure Of Maize Cytokinin Oxidase/dehydrogenase 2 (zmcko2)<>Chain B, Structure Of Maize Cytokinin O…
TRINITY_DN11131_c0_g1_i14.p1	1PXY_A	76.081	347	82	1	1	347	161	506	0	560	Chain A, Crystal Structure Of The Actin-Crosslinking Core Of Arabidopsis Fimbrin<>Chain B, Crystal Structure Of The Actin-Crosslinking Core Of Arabidopsis Fimbrin
TRINITY_DN11131_c0_g1_i16.p1	1PXY_A	81.873	502	90	1	122	623	6	506	0	864	Chain A, Crystal Structure Of The Actin-Crosslinking Core Of Arabidopsis Fimbrin<>Chain B, Crystal Structure Of The Actin-Crosslinking Core Of Arabidopsis Fimbrin
TRINITY_DN111335_c0_g1_i2.p1	3KRZ_A	32.353	238	130	7	18	248	2	215	4.92e-30	115	Chain A, Crystal Structure Of The Thermostable Nadh4-Bound Old Yellow Enzyme From Thermoanaerobacter Pseudethanolicus E39<>Chain B, Crystal Structure Of The Thermostable Nadh4-Bound Old Yellow Enzyme From Thermoanaerobacter Pseudethanolicus E39<>Chain C, Crystal Structure Of The Thermostable Nadh4-Bound Old Yellow Enzyme From Thermoanaerobacter Pseudethanolicus E39<>Chain D, Crystal Structure Of …
TRINITY_DN11133_c0_g2_i2.p1	1W2X_A	63.185	766	272	3	598	1362	1	757	0	961	Chain A, Crystal Structure Of The Carboxyltransferase Domain Of Acetyl-Coenzyme A Carboxylase In Complex With Cp-640186<>Chain B, Crystal Structure Of The Carboxyltransferase Domain Of Acetyl-Coenzyme A Carboxylase In Complex With Cp-640186<>Chain C, Crystal Structure Of The Carboxyltransferase Domain Of Acetyl-Coenzyme A Carboxylase In Complex With Cp-640186<>Chain A, Crystal Structure Of The Ca…
TRINITY_DN11133_c0_g3_i2.p1	1W2X_A	62.533	766	277	5	31	795	1	757	0	947	Chain A, Crystal Structure Of The Carboxyltransferase Domain Of Acetyl-Coenzyme A Carboxylase In Complex With Cp-640186<>Chain B, Crystal Structure Of The Carboxyltransferase Domain Of Acetyl-Coenzyme A Carboxylase In Complex With Cp-640186<>Chain C, Crystal Structure Of The Carboxyltransferase Domain Of Acetyl-Coenzyme A Carboxylase In Complex With Cp-640186<>Chain A, Crystal Structure Of The Ca…
TRINITY_DN1113_c0_g1_i26.p1	3WJA_A	37.607	351	208	4	1	350	209	549	6.44e-77	248	Chain A, The Crystal Structure Of Human Cytosolic Nadp(+)-dependent Malic Enzyme In Apo Form<>Chain B, The Crystal Structure Of Human Cytosolic Nadp(+)-dependent Malic Enzyme In Apo Form
TRINITY_DN1113_c0_g1_i32.p1	1LLQ_A	45.233	451	224	7	30	477	37	467	1.37e-132	396	Chain A, Crystal Structure Of Malic Enzyme From Ascaris Suum Complexed With Nicotinamide Adenine Dinucleotide<>Chain B, Crystal Structure Of Malic Enzyme From Ascaris Suum Complexed With Nicotinamide Adenine Dinucleotide<>Chain A, Crystal Structure Of Ascaris Suum Malic Enzyme Complexed With Nadh<>Chain B, Crystal Structure Of Ascaris Suum Malic Enzyme Complexed With Nadh
TRINITY_DN111411_c0_g1_i1.p1	2IDR_A	89.714	175	18	0	52	226	2	176	9.63e-119	335	Chain A, Crystal Structure Of Translation Initiation Factor Eif4e From Wheat<>Chain B, Crystal Structure Of Translation Initiation Factor Eif4e From Wheat
TRINITY_DN111445_c0_g1_i1.p1	1HNO_A	31.868	182	110	7	43	222	111	280	4.46e-22	91.7	Chain A, Crystal Structure Of Peroxisomal Delta3-delta2-enoyl-coa Isomerase From Saccharomyces Cerevisiae<>Chain A, Crystal Structure Of Peroxisomal Delta3-Delta2-Enoyl-Coa Isomerase From Saccharomyces Cerevisiae<>Chain A, The Structure Of Yeast Delta3-delta2-enoyl-coa Isomerase Complexed With Octanoyl-coa<>Chain B, The Structure Of Yeast Delta3-delta2-enoyl-coa Isomerase Complexed With Octanoyl-…
TRINITY_DN111491_c1_g1_i1.p1	4YH8_A	53.216	171	75	1	1	171	14	179	2.96e-61	191	Chain A, Structure Of Yeast U2af Complex
TRINITY_DN11152_c0_g1_i1.p1	3J5S_D	33.395	539	339	8	116	646	27	553	1.3e-83	275	Chain D, Etta Binds To Ribosome Exit Site And Regulates Translation By Restricting Ribosome And Trna Dynamics
TRINITY_DN11153_c0_g1_i1.p1	4B7C_A	31.686	344	214	13	11	349	9	336	5.58e-44	154	Chain A, Crystal Structure Of Hypothetical Protein Pa1648 From Pseudomonas Aeruginosa.<>Chain B, Crystal Structure Of Hypothetical Protein Pa1648 From Pseudomonas Aeruginosa.<>Chain C, Crystal Structure Of Hypothetical Protein Pa1648 From Pseudomonas Aeruginosa.<>Chain D, Crystal Structure Of Hypothetical Protein Pa1648 From Pseudomonas Aeruginosa.<>Chain E, Crystal Structure Of Hypothetical Prot…
TRINITY_DN11153_c0_g2_i4.p1	1RJW_A	36.111	360	201	11	16	369	1	337	2.41e-58	192	Chain A, Crystal Structure Of Nad(+)-Dependent Alcohol Dehydrogenase From Bacillus Stearothermophilus Strain Lld-R<>Chain B, Crystal Structure Of Nad(+)-Dependent Alcohol Dehydrogenase From Bacillus Stearothermophilus Strain Lld-R<>Chain C, Crystal Structure Of Nad(+)-Dependent Alcohol Dehydrogenase From Bacillus Stearothermophilus Strain Lld-R<>Chain D, Crystal Structure Of Nad(+)-Dependent Alco…
TRINITY_DN11155_c0_g2_i1.p1	4WVY_B	65.188	451	154	2	6	455	34	482	0	624	Chain B, Double-heterohexameric Rings Of Full-length Rvb1(atp)/rvb2(apo)<>Chain B, Double-heterohexameric Rings Of Full-length Rvb1(adp)/rvb2(adp)
TRINITY_DN1115_c0_g1_i14.p1	2D1I_A	34.225	374	194	9	106	454	24	370	1.7e-59	201	Chain A, Structure Of Human Atg4b<>Chain B, Structure Of Human Atg4b
TRINITY_DN1115_c0_g1_i18.p1	2Z0D_A	37.931	116	59	2	100	214	23	126	1.47e-16	79.3	Chain A, The Crystal Structure Of Human Atg4b- Lc3(1-120) Complex<>Chain A, The Crystal Structure Of Human Atg4b- Lc3(1-124) Complex
TRINITY_DN111630_c0_g1_i1.p1	1Q7L_A	35.417	96	58	2	65	159	62	154	5.31e-09	55.8	Chain A, Zn-binding Domain Of The T347g Mutant Of Human Aminoacylase- I<>Chain C, Zn-binding Domain Of The T347g Mutant Of Human Aminoacylase- I
TRINITY_DN111642_c0_g2_i1.p2	4AM3_A	51.131	221	107	1	1	220	474	694	1.62e-68	223	Chain A, Crystal Structure Of C. Crescentus Pnpase Bound To Rna<>Chain B, Crystal Structure Of C. Crescentus Pnpase Bound To Rna<>Chain C, Crystal Structure Of C. Crescentus Pnpase Bound To Rna
TRINITY_DN111642_c0_g3_i1.p2	3H1C_A	46.769	325	161	4	1	322	59	374	1.59e-82	260	Chain A, Crystal Structure Of Polynucleotide Phosphorylase (Pnpase) Core Bound To Rnase E And Tungstate<>Chain B, Crystal Structure Of Polynucleotide Phosphorylase (Pnpase) Core Bound To Rnase E And Tungstate<>Chain C, Crystal Structure Of Polynucleotide Phosphorylase (Pnpase) Core Bound To Rnase E And Tungstate<>Chain G, Crystal Structure Of Polynucleotide Phosphorylase (Pnpase) Core Bound To Rn…
TRINITY_DN11167_c0_g1_i1.p1	4PMW_A	32.836	67	45	0	57	123	642	708	3.75e-06	47	Chain A, Structure Of Mouse Dis3l2 In Complex With Oligou Rna Substrate<>Chain B, Structure Of Mouse Dis3l2 In Complex With Oligou Rna Substrate
TRINITY_DN111692_c0_g1_i2.p1	4HMY_B	58.05	441	183	2	1	439	144	584	0	535	Chain B, Structural Basis For Recruitment And Activation Of The Ap-1 Clathrin Adaptor Complex By Arf1
TRINITY_DN11172_c0_g1_i3.p1	1XPI_A	30.769	91	52	3	7	92	7	91	0.000261	41.6	Chain A, Crystal Structure Of The Catalytic Domain Of E. Coli Pseudouridine Synthase Rluc<>Chain B, Crystal Structure Of The Catalytic Domain Of E. Coli Pseudouridine Synthase Rluc
TRINITY_DN11172_c0_g1_i49.p1	2I82_A	27.228	202	121	8	215	414	14	191	1.47e-06	49.7	Chain A, Crystal Structure Of Pseudouridine Synthase Rlua: Indirect Sequence Readout Through Protein-induced Rna Structure<>Chain B, Crystal Structure Of Pseudouridine Synthase Rlua: Indirect Sequence Readout Through Protein-induced Rna Structure<>Chain C, Crystal Structure Of Pseudouridine Synthase Rlua: Indirect Sequence Readout Through Protein-induced Rna Structure<>Chain D, Crystal Structure …
TRINITY_DN11176_c0_g1_i6.p1	1IRZ_A	57.895	57	24	0	211	267	2	58	4.7e-17	74.3	Chain A, Solution Structure Of Arr10-B Belonging To The Garp Family Of Plant Myb-Related Dna Binding Motifs Of The Arabidopsis Response Regulators
TRINITY_DN11176_c0_g1_i7.p1	1IRZ_A	53.333	60	28	0	213	272	4	63	1.42e-15	70.5	Chain A, Solution Structure Of Arr10-B Belonging To The Garp Family Of Plant Myb-Related Dna Binding Motifs Of The Arabidopsis Response Regulators
TRINITY_DN1117_c0_g1_i17.p1	1S4V_A	66.52	227	74	2	137	362	1	226	4.55e-104	310	Chain A, The 2.0 A Crystal Structure Of The Kdel-Tailed Cysteine Endopeptidase Functioning In Programmed Cell Death Of Ricinus Communis Endosperm<>Chain B, The 2.0 A Crystal Structure Of The Kdel-Tailed Cysteine Endopeptidase Functioning In Programmed Cell Death Of Ricinus Communis Endosperm
TRINITY_DN1117_c0_g1_i6.p1	1S4V_A	68.722	227	69	2	133	358	1	226	4.13e-107	318	Chain A, The 2.0 A Crystal Structure Of The Kdel-Tailed Cysteine Endopeptidase Functioning In Programmed Cell Death Of Ricinus Communis Endosperm<>Chain B, The 2.0 A Crystal Structure Of The Kdel-Tailed Cysteine Endopeptidase Functioning In Programmed Cell Death Of Ricinus Communis Endosperm
TRINITY_DN1117_c1_g1_i1.p1	1S4V_A	74.286	140	36	0	142	281	2	141	1.72e-70	217	Chain A, The 2.0 A Crystal Structure Of The Kdel-Tailed Cysteine Endopeptidase Functioning In Programmed Cell Death Of Ricinus Communis Endosperm<>Chain B, The 2.0 A Crystal Structure Of The Kdel-Tailed Cysteine Endopeptidase Functioning In Programmed Cell Death Of Ricinus Communis Endosperm
TRINITY_DN1117_c1_g2_i1.p1	1S4V_A	65.217	92	31	1	1	91	135	226	5.69e-38	131	Chain A, The 2.0 A Crystal Structure Of The Kdel-Tailed Cysteine Endopeptidase Functioning In Programmed Cell Death Of Ricinus Communis Endosperm<>Chain B, The 2.0 A Crystal Structure Of The Kdel-Tailed Cysteine Endopeptidase Functioning In Programmed Cell Death Of Ricinus Communis Endosperm
TRINITY_DN111847_c0_g1_i1.p2	1ZZG_A	35.484	279	148	10	14	281	14	271	1.87e-23	101	Chain A, Crystal Structure Of Hypothetical Protein Tt0462 From Thermus Thermophilus Hb8<>Chain B, Crystal Structure Of Hypothetical Protein Tt0462 From Thermus Thermophilus Hb8
TRINITY_DN111847_c0_g1_i1.p3	3R5E_A	54.054	222	98	1	1	222	142	359	4.35e-75	231	Chain A, Transaldolase From Corynebacterium Glutamicum
TRINITY_DN11184_c0_g1_i1.p1	4M9E_A	37.736	53	33	0	336	388	5	57	2.28e-07	48.9	Chain A, Structure Of Klf4 Zinc Finger Dna Binding Domain In Complex With Methylated Dna
TRINITY_DN11184_c0_g1_i2.p1	2EPA_A	39.623	53	32	0	403	455	18	70	1.88e-08	51.6	Chain A, Solution Structure Of The First And Second Zf-C2h2 Domains From Human Krueppel-Like Factor 10
TRINITY_DN11184_c0_g2_i5.p1	2EPA_A	39.623	53	32	0	394	446	18	70	3.42e-08	50.8	Chain A, Solution Structure Of The First And Second Zf-C2h2 Domains From Human Krueppel-Like Factor 10
TRINITY_DN11184_c0_g2_i7.p1	2EPA_A	39.623	53	32	0	386	438	18	70	4.82e-08	50.4	Chain A, Solution Structure Of The First And Second Zf-C2h2 Domains From Human Krueppel-Like Factor 10
TRINITY_DN111876_c0_g1_i1.p1	4PVF_A	57.073	205	86	1	3	207	281	483	1.72e-79	246	Chain A, Crystal Structure Of Homo Sapiens Holo Serine Hydroxymethyltransferase 2 (mitochondrial) (shmt2), Isoform 3, Transcript Variant 5, 483 Aa, At 2.6 Ang. Resolution<>Chain B, Crystal Structure Of Homo Sapiens Holo Serine Hydroxymethyltransferase 2 (mitochondrial) (shmt2), Isoform 3, Transcript Variant 5, 483 Aa, At 2.6 Ang. Resolution
TRINITY_DN11189_c0_g1_i19.p1	2WP8_J	42.333	926	464	16	10	875	2	917	0	691	Chain J, Yeast Rrp44 Nuclease
TRINITY_DN111913_c1_g2_i3.p1	3EMN_X	26.437	174	124	3	216	389	125	294	1.39e-11	65.1	Chain X, The Crystal Structure Of Mouse Vdac1 At 2.3 A Resolution<>Chain X, Atp Binding To Murine Voltage-dependent Anion Channel 1 (mvdac1).
TRINITY_DN11191_c0_g1_i12.p1	3ORG_A	24.928	690	420	25	82	749	5	618	5.81e-32	132	Chain A, Crystal Structure Of A Eukaryotic Clc Transporter<>Chain B, Crystal Structure Of A Eukaryotic Clc Transporter<>Chain C, Crystal Structure Of A Eukaryotic Clc Transporter<>Chain D, Crystal Structure Of A Eukaryotic Clc Transporter
TRINITY_DN11193_c0_g1_i2.p1	2LCK_A	24.017	229	144	7	104	315	21	236	4.08e-10	60.8	Chain A, Structure Of The Mitochondrial Uncoupling Protein 2 Determined By Nmr Molecular Fragment Replacement
TRINITY_DN11193_c0_g1_i9.p1	2LCK_A	24.017	229	144	7	92	303	21	236	2.91e-10	60.8	Chain A, Structure Of The Mitochondrial Uncoupling Protein 2 Determined By Nmr Molecular Fragment Replacement
TRINITY_DN11194_c0_g1_i6.p1	1CF7_A	72.857	70	18	1	134	202	5	74	4.01e-27	103	Chain A, Structural Basis Of Dna Recognition By The Heterodimeric Cell Cycle Transcription Factor E2f-Dp
TRINITY_DN11197_c0_g1_i3.p1	1IW7_F	39.256	242	140	4	209	445	183	422	2.38e-45	163	Chain F, Crystal Structure Of The Rna Polymerase Holoenzyme From Thermus Thermophilus At 2.6a Resolution<>Chain P, Crystal Structure Of The Rna Polymerase Holoenzyme From Thermus Thermophilus At 2.6a Resolution<>Chain F, Structural Basis For Transcription Regulation By Alarmone Ppgpp<>Chain P, Structural Basis For Transcription Regulation By Alarmone Ppgpp<>Chain F, Structure Of Thermus Thermophi…
TRINITY_DN11199_c0_g1_i5.p1	3PIE_A	40.839	453	247	7	106	549	484	924	4.3e-107	360	Chain A, Crystal Structure Of The 5'->3' Exoribonuclease Xrn1, E178q Mutant<>Chain B, Crystal Structure Of The 5'->3' Exoribonuclease Xrn1, E178q Mutant<>Chain C, Crystal Structure Of The 5'->3' Exoribonuclease Xrn1, E178q Mutant<>Chain D, Crystal Structure Of The 5'->3' Exoribonuclease Xrn1, E178q Mutant<>Chain A, Crystal Structure Of The 5'->3' Exoribonuclease Xrn1, E178q Mutant In Complex With…
TRINITY_DN1119_c1_g1_i2.p1	2JAK_A	57.051	312	131	2	95	405	43	352	1.09e-129	379	Chain A, Human Pp2a Regulatory Subunit B56g
TRINITY_DN11201_c0_g1_i1.p1	3MK4_A	23.961	409	178	13	82	469	2	298	3.06e-20	92.8	Chain A, X-ray Structure Of Human Pex3 In Complex With A Pex19 Derived Peptide
TRINITY_DN112033_c0_g1_i1.p1	2DO0_A	42.5	80	43	1	77	156	15	91	1.1e-13	67	Chain A, Solution Structure Of The Rna Binding Domain Of Heterogeneous Nuclear Ribonucleoprotein M
TRINITY_DN112081_c0_g1_i11.p1	3U5C_I	64.322	199	66	1	1	199	7	200	6.85e-91	265	Chain I, The Structure Of The Eukaryotic Ribosome At 3.0 A Resolution. This Entry Contains Proteins Of The 40s Subunit, Ribosome A<>Chain I, The Structure Of The Eukaryotic Ribosome At 3.0 A Resolution. This Entry Contains Proteins Of The 40s Subunit, Ribosome B<>Chain I, Cryo-em Reconstruction Of The 80s-eif5b-met-itrnamet Eukaryotic Translation Initiation Complex<>Chain I, Cryo-em Reconstructio…
TRINITY_DN112083_c0_g1_i6.p1	3E9K_A	44.76	458	230	9	19	470	24	464	9.07e-122	364	Chain A, Crystal Structure Of Homo Sapiens Kynureninase-3-Hydroxyhippuric Acid Inhibitor Complex
TRINITY_DN11209_c0_g1_i1.p1	2R62_A	58.015	262	100	4	365	621	4	260	1.32e-91	285	Chain A, Crystal Structure Of Helicobacter Pylori Atp Dependent Protease, Ftsh<>Chain B, Crystal Structure Of Helicobacter Pylori Atp Dependent Protease, Ftsh<>Chain A, Crystal Structure Of Helicobacter Pylori Atp Dependent Protease, Ftsh Adp Complex<>Chain B, Crystal Structure Of Helicobacter Pylori Atp Dependent Protease, Ftsh Adp Complex<>Chain C, Crystal Structure Of Helicobacter Pylori Atp D…
TRINITY_DN1120_c0_g1_i6.p1	2OJU_A	36.486	148	84	5	24	168	5	145	3.99e-18	78.6	Chain A, X-Ray Structure Of Complex Of Human Cyclophilin J With Cyclosporin A<>Chain B, X-Ray Structure Of Complex Of Human Cyclophilin J With Cyclosporin A
TRINITY_DN112124_c0_g1_i10.p1	2IX5_A	81.321	439	79	1	43	481	1	436	0	770	Chain A, Short Chain Specific Acyl-Coa Oxidase From Arabidopsis Thaliana, Acx4 In Complex With Acetoacetyl-Coa<>Chain B, Short Chain Specific Acyl-Coa Oxidase From Arabidopsis Thaliana, Acx4 In Complex With Acetoacetyl-Coa<>Chain C, Short Chain Specific Acyl-Coa Oxidase From Arabidopsis Thaliana, Acx4 In Complex With Acetoacetyl-Coa<>Chain D, Short Chain Specific Acyl-Coa Oxidase From Arabidopsis…
TRINITY_DN112124_c0_g1_i23.p1	2IX5_A	77.854	438	95	1	43	480	1	436	0	729	Chain A, Short Chain Specific Acyl-Coa Oxidase From Arabidopsis Thaliana, Acx4 In Complex With Acetoacetyl-Coa<>Chain B, Short Chain Specific Acyl-Coa Oxidase From Arabidopsis Thaliana, Acx4 In Complex With Acetoacetyl-Coa<>Chain C, Short Chain Specific Acyl-Coa Oxidase From Arabidopsis Thaliana, Acx4 In Complex With Acetoacetyl-Coa<>Chain D, Short Chain Specific Acyl-Coa Oxidase From Arabidopsis…
TRINITY_DN112140_c0_g3_i1.p1	3KXW_A	28.497	193	115	4	101	285	382	559	1.08e-16	80.5	Chain A, The Crystal Structure Of Fatty Acid Amp Ligase From Legionella Pneumophila<>Chain A, The Crystal Structure Of Fatty Acyl-Adenylate Ligase From L. Pneumophila In Complex With Acyl Adenylate And Pyrophosphate
TRINITY_DN112156_c0_g1_i10.p1	3CEK_A	43.548	310	139	6	460	763	17	296	1.83e-68	229	Chain A, Crystal Structure Of Human Dual Specificity Protein Kinase (ttk)<>Chain A, Crystal Structure Of Human Dual Specificity Protein Kinase (Ttk) In Complex With A Pyrolo-Pyridin Ligand<>Chain A, Scaffold Focused Virtual Screening: Prospective Application To The Discovery Of Ttk Inhibitor<>Chain A, Scaffold Focused Virtual Screening: Prospective Application To The Discovery Of Ttk Inhibitor<>C…
TRINITY_DN112168_c0_g1_i1.p1	1GJV_A	34.13	293	120	8	1	293	154	373	4.19e-37	136	Chain A, Branched-chain Alpha-ketoacid Dehydrogenase Kinase (bck) Complxed With Atp-gamma-s<>Chain A, Branched-Chain Alpha-Ketoacid Dehydrogenase Kinase (Bck)<>Chain A, Branched-Chain Alpha-Ketoacid Dehydrogenase Kinase (Bck) Complxed With Adp
TRINITY_DN112180_c0_g1_i1.p1	2W1P_A	47.41	251	119	2	39	289	39	276	3.95e-67	214	Chain A, 1.4 Angstrom Crystal Structure Of P.Pastoris Aquaporin, Aqy1, In A Closed Conformation At Ph 8.0<>Chain A, 1.15 Angstrom Crystal Structure Of P.Pastoris Aquaporin, Aqy1, In A Closed Conformation At Ph 3.5<>Chain A, High-resolution Structure Of Pichia Pastoris Aquaporin Aqy1 At 0.88 A
TRINITY_DN11218_c0_g1_i10.p1	4MTL_A	27.891	147	92	8	30	167	45	186	2.17e-08	53.1	Chain A, Human Methyltransferase-like Protein 21c<>Chain B, Human Methyltransferase-like Protein 21c
TRINITY_DN11218_c0_g1_i11.p1	3BZB_A	26.163	172	99	6	26	174	24	190	9.85e-06	46.2	Chain A, Crystal Structure Of Uncharacterized Protein Cmq451c From The Primitive Red Alga Cyanidioschyzon Merolae<>Chain B, Crystal Structure Of Uncharacterized Protein Cmq451c From The Primitive Red Alga Cyanidioschyzon Merolae
TRINITY_DN1121_c0_g1_i18.p1	1EFT_A	71.22	410	111	3	74	481	1	405	0	599	Chain A, The Crystal Structure Of Elongation Factor Ef-Tu From Thermus Aquaticus In The Gtp Conformation
TRINITY_DN112214_c0_g1_i1.p1	3ADZ_A	25.455	220	113	8	18	229	21	197	4.93e-05	44.3	Chain A, Crystal Structure Of The C(30) Carotenoid Dehydrosqualene Synthase From Staphylococcus Aureus Complexed With Intermediate Pspp<>Chain B, Crystal Structure Of Dehydrosqualene Synthase Y129a From S. Aureus Complexed With Presqualene Pyrophosphate
TRINITY_DN112226_c1_g2_i1.p1	4BUM_X	31.797	217	139	4	4	219	68	276	4.25e-29	110	Chain X, Crystal Structure Of The Voltage Dependant Anion Channel 2 From Zebrafish.
TRINITY_DN112226_c1_g2_i4.p1	4BUM_X	33.333	207	127	5	1	205	79	276	4.06e-28	107	Chain X, Crystal Structure Of The Voltage Dependant Anion Channel 2 From Zebrafish.
TRINITY_DN11224_c0_g1_i18.p1	4L43_A	49.415	342	164	5	109	445	9	346	1.6e-112	335	Chain A, Crystal Structures Of Human P70s6k1-t389a (form I)<>Chain A, Crystal Structures Of Human P70s6k1-t389a (form Ii)
TRINITY_DN11224_c0_g1_i20.p1	4L43_A	44.152	342	146	6	109	409	9	346	1.05e-92	283	Chain A, Crystal Structures Of Human P70s6k1-t389a (form I)<>Chain A, Crystal Structures Of Human P70s6k1-t389a (form Ii)
TRINITY_DN1122_c0_g1_i61.p1	2HVA_A	29.661	118	75	3	209	321	75	189	6.15e-07	49.7	Chain A, Solution Structure Of The Haem-Binding Protein P22hbp
TRINITY_DN11231_c0_g1_i3.p1	2GCC_A	67.925	53	16	1	1	52	11	63	7.37e-17	72	Chain A, Solution Structure Of The Gcc-Box Binding Domain, Nmr, Minimized Mean Structure<>Chain A, Solution Structure Of The Gcc-Box Binding Domain, Nmr, 46 Structures
TRINITY_DN112350_c0_g1_i1.p1	4LDC_A	43.182	88	44	2	124	205	20	107	3.66e-13	64.7	Chain A, Crystal Structure Of Doc2b C2b Domain
TRINITY_DN112352_c0_g1_i2.p1	4BR6_A	63.59	195	71	0	39	233	1	195	9.15e-92	268	Chain A, Crystal Structure Of Chaetomium Thermophilum Mnsod<>Chain B, Crystal Structure Of Chaetomium Thermophilum Mnsod<>Chain C, Crystal Structure Of Chaetomium Thermophilum Mnsod<>Chain D, Crystal Structure Of Chaetomium Thermophilum Mnsod
TRINITY_DN11238_c0_g1_i3.p1	4OZS_A	36.842	171	108	0	269	439	2	172	4.34e-36	133	Chain A, Rna Binding Protein
TRINITY_DN11239_c0_g1_i14.p2	1AZW_A	57.929	309	130	0	86	394	2	310	1.11e-132	383	Chain A, Proline Iminopeptidase From Xanthomonas Campestris Pv. Citri<>Chain B, Proline Iminopeptidase From Xanthomonas Campestris Pv. Citri
TRINITY_DN11239_c0_g1_i21.p1	1AZW_A	60.494	162	59	1	86	247	2	158	4.15e-66	208	Chain A, Proline Iminopeptidase From Xanthomonas Campestris Pv. Citri<>Chain B, Proline Iminopeptidase From Xanthomonas Campestris Pv. Citri
TRINITY_DN1123_c0_g2_i3.p1	2YQR_A	45.122	82	42	2	29	110	40	118	3.92e-14	68.2	Chain A, Solution Structure Of The Kh Domain In Kiaa0907 Protein
TRINITY_DN1123_c0_g2_i6.p1	2YQR_A	45.122	82	42	2	29	110	40	118	6.12e-15	69.7	Chain A, Solution Structure Of The Kh Domain In Kiaa0907 Protein
TRINITY_DN1123_c1_g1_i11.p1	4QA2_A	27.805	205	130	6	21	213	108	306	8.07e-18	82	Chain A, Crystal Structure Of I243n Hdac8 In Complex With Saha<>Chain B, Crystal Structure Of I243n Hdac8 In Complex With Saha
TRINITY_DN11241_c0_g1_i11.p1	4BSM_A	48.684	228	117	0	1	228	583	810	2.33e-70	233	Chain A, Crystal Structure Of The Nuclear Export Receptor Crm1 (exportin-1) Lacking The C-terminal Helical Extension At 4.5a<>Chain A, Crystal Structure Of The Nuclear Export Receptor Crm1 (exportin-1) Lacking The C-terminal Helical Extension At 4.1a
TRINITY_DN112423_c0_g1_i1.p1	4M8B_R	37.313	134	69	3	25	143	32	165	9.11e-23	95.5	Chain R, Fungal Protein
TRINITY_DN11243_c0_g1_i1.p1	1W4I_A	46.512	43	23	0	78	120	1	43	3.69e-05	41.2	Chain A, Peripheral-Subunit Binding Domains From Mesophilic, Thermophilic, And Hyperthermophilic Bacteria Fold By Ultrafast, Apparently Two-State Transitions
TRINITY_DN11243_c0_g1_i12.p1	1ZWV_A	40.541	37	22	0	83	119	6	42	0.000756	37.4	Chain A, Solution Structure Of The Subunit Binding Domain (Hbsbd) Of The Human Mitochondrial Branched-Chain Alpha-Ketoacid Dehydrogenase
TRINITY_DN11243_c0_g1_i2.p1	3B8K_A	30.702	228	150	4	267	487	13	239	1.46e-29	116	Chain A, Structure Of The Truncated Human Dihydrolipoyl Acetyltransferase (E2)
TRINITY_DN11243_c0_g1_i9.p1	2DNC_A	45.57	79	42	1	58	135	10	88	1.78e-14	67.4	Chain A, Solution Structure Of Rsgi Ruh-054, A Lipoyl Domain From Human 2-Oxoacid Dehydrogenase
TRINITY_DN112451_c0_g1_i1.p1	1AJY_A	31.818	66	43	1	33	98	4	67	0.000308	40.4	Chain A, Structure And Mobility Of The Put3 Dimer: A Dna Pincer, Nmr, 13 Structures<>Chain B, Structure And Mobility Of The Put3 Dimer: A Dna Pincer, Nmr, 13 Structures
TRINITY_DN112466_c0_g1_i4.p1	1CVJ_A	69.412	170	51	1	51	220	11	179	5.96e-80	254	Chain A, X-Ray Crystal Structure Of The Poly(A)-Binding Protein In Complex With Polyadenylate Rna<>Chain B, X-Ray Crystal Structure Of The Poly(A)-Binding Protein In Complex With Polyadenylate Rna<>Chain C, X-Ray Crystal Structure Of The Poly(A)-Binding Protein In Complex With Polyadenylate Rna<>Chain D, X-Ray Crystal Structure Of The Poly(A)-Binding Protein In Complex With Polyadenylate Rna<>Cha…
TRINITY_DN112490_c0_g1_i2.p1	2BKG_A	29.87	77	47	2	1	76	82	152	0.000181	40.8	Chain A, Crystal Structure Of E3_19 An Designed Ankyrin Repeat Protein<>Chain B, Crystal Structure Of E3_19 An Designed Ankyrin Repeat Protein
TRINITY_DN112491_c0_g1_i1.p2	1WYS_A	38.806	67	35	1	9	75	13	73	9.66e-11	56.2	Chain A, Solution Structure Of The First Zf-An1 Domain Of Mouse Riken Cdna 2310008m20 Protein
TRINITY_DN112491_c0_g1_i2.p1	1WYS_A	38.806	67	35	1	9	75	13	73	5.76e-10	55.1	Chain A, Solution Structure Of The First Zf-An1 Domain Of Mouse Riken Cdna 2310008m20 Protein
TRINITY_DN112511_c0_g1_i1.p1	1BR1_A	25.414	181	99	8	15	167	284	456	2.79e-05	47.4	Chain A, Smooth Muscle Myosin Motor Domain-Essential Light Chain Complex With Mgadp.Alf4 Bound At The Active Site<>Chain C, Smooth Muscle Myosin Motor Domain-Essential Light Chain Complex With Mgadp.Alf4 Bound At The Active Site<>Chain E, Smooth Muscle Myosin Motor Domain-Essential Light Chain Complex With Mgadp.Alf4 Bound At The Active Site<>Chain G, Smooth Muscle Myosin Motor Domain-Essential L…
TRINITY_DN112526_c0_g2_i1.p1	1MAB_B	100	231	0	0	1	231	249	479	3.6e-167	469	Chain B, Rat Liver F1-Atpase<>Chain B, Rat Liver F1-atpase
TRINITY_DN11252_c0_g1_i1.p1	4UJH_B	61.828	186	69	2	13	197	7	191	9.21e-78	231	Chain B, Crystal Structure Of Narciclasine Bound To The Yeast 80s Ribosome<>Chain G, Crystal Structure Of Narciclasine Bound To The Yeast 80s Ribosome<>Chain B, Crystal Structure Of Lycorine Bound To The Yeast 80s Ribosome<>Chain G, Crystal Structure Of Lycorine Bound To The Yeast 80s Ribosome<>Chain B, Crystal Structure Of Lactimidomycin Bound To The Yeast 80s Ribosome<>Chain G, Crystal Structur…
TRINITY_DN112533_c0_g1_i1.p1	4J7P_A	44	175	83	4	40	203	20	190	1.16e-42	146	Chain A, Crystal Structure Of Saccharomyces Cerevisiae Sfh3<>Chain B, Crystal Structure Of Saccharomyces Cerevisiae Sfh3
TRINITY_DN112566_c0_g1_i1.p1	3UR7_A	89.841	315	30	1	23	335	1	315	0	585	Chain A, Higher-density Crystal Structure Of Potato Endo-1,3-beta-glucanase<>Chain B, Higher-density Crystal Structure Of Potato Endo-1,3-beta-glucanase<>Chain A, Lower-density Crystal Structure Of Potato Endo-1,3-beta-glucanase<>Chain B, Lower-density Crystal Structure Of Potato Endo-1,3-beta-glucanase
TRINITY_DN112569_c0_g2_i1.p1	2D2E_A	56.078	255	107	2	1	255	1	250	2.27e-93	275	Chain A, Crystal Structure Of Atypical Cytoplasmic Abc-Atpase Sufc From Thermus Thermophilus Hb8<>Chain A, Crystal Structure Of Atypical Cytoplasmic Abc-Atpase Sufc From Thermus Thermophilus Hb8
TRINITY_DN11256_c0_g1_i1.p1	3IZS_s	68.367	196	62	0	15	210	1	196	1.96e-90	268	Chain s, Localization Of The Large Subunit Ribosomal Proteins Into A 6.1 A Cryo-Em Map Of Saccharomyces Cerevisiae Translating 80s Ribosome<>Chain G, Models Of Ribosome-Bound Dom34p And Rli1p And Their Ribosomal Binding Partners<>Chain q, Cryo-em Reconstruction Of The 80s-eif5b-met-itrnamet Eukaryotic Translation Initiation Complex<>Chain q, Cryo-em Reconstruction Of The 80s-eif5b-met-itrnamet Eu…
TRINITY_DN11256_c0_g1_i6.p1	4UJJ_i	64.952	311	108	1	1	311	2	311	5.91e-124	357	Chain i, Crystal Structure Of Narciclasine Bound To The Yeast 80s Ribosome<>Chain i, Crystal Structure Of Lycorine Bound To The Yeast 80s Ribosome<>Chain h, Crystal Structure Of T-2 Toxin Bound To The Yeast 80s Ribosome<>Chain i, Crystal Structure Of Anisomycin Bound To The Yeast 80s Ribosome<>Chain i, Crystal Structure Of Cycloheximide Bound To The Yeast 80s Ribosome<>Chain h, Crystal Structure …
TRINITY_DN11256_c1_g2_i1.p1	3IZS_s	62.963	297	107	1	4	300	19	312	3.06e-116	337	Chain s, Localization Of The Large Subunit Ribosomal Proteins Into A 6.1 A Cryo-Em Map Of Saccharomyces Cerevisiae Translating 80s Ribosome<>Chain G, Models Of Ribosome-Bound Dom34p And Rli1p And Their Ribosomal Binding Partners<>Chain q, Cryo-em Reconstruction Of The 80s-eif5b-met-itrnamet Eukaryotic Translation Initiation Complex<>Chain q, Cryo-em Reconstruction Of The 80s-eif5b-met-itrnamet Eu…
TRINITY_DN11256_c2_g1_i1.p1	4UJT_i	59.191	272	111	0	3	274	1	272	7.52e-113	328	Chain i, Crystal Structure Of Lactimidomycin Bound To The Yeast 80s Ribosome<>Chain i, Crystal Structure Of Cca Trinucleotide Bound To The Yeast 80s Ribosome
TRINITY_DN112574_c0_g1_i1.p1	1ZY8_K	52.326	86	41	0	47	132	8	93	2.82e-23	98.2	Chain K, The Crystal Structure Of Dihydrolipoamide Dehydrogenase And Dihydrolipoamide Dehydrogenase-Binding Protein (Didomain) Subcomplex Of Human Pyruvate Dehydrogenase Complex.<>Chain L, The Crystal Structure Of Dihydrolipoamide Dehydrogenase And Dihydrolipoamide Dehydrogenase-Binding Protein (Didomain) Subcomplex Of Human Pyruvate Dehydrogenase Complex.<>Chain M, The Crystal Structure Of Dihyd…
TRINITY_DN11258_c0_g1_i1.p1	1LLW_A	59.192	1534	593	15	108	1623	1	1519	0	1823	Chain A, Structural Studies On The Synchronization Of Catalytic Centers In Glutamate Synthase: Complex With 2-Oxoglutarate<>Chain A, Structural Studies On The Synchronization Of Catalytic Centers In Glutamate Synthase: Reduced Enzyme<>Chain A, Structural Studies On The Synchronization Of Catalytic Centers In Glutamate Synthase: Native Enzyme<>Chain A, Glutamate Synthase From Synechocystis Sp In C…
TRINITY_DN11259_c0_g1_i13.p1	1P85_B	46.405	153	82	0	67	219	3	155	1.18e-39	135	Chain B, Real Space Refined Coordinates Of The 50s Subunit Fitted Into The Low Resolution Cryo-Em Map Of The Ef-G.Gtp State Of E. Coli 70s Ribosome<>Chain B, Real Space Refined Coordinates Of The 50s Subunit Fitted Into The Low Resolution Cryo-Em Map Of The Initiation-Like State Of E. Coli 70s Ribosome<>Chain D, Crystal Structure Of The Bacterial Ribosome From Escherichia Coli At 3.5 A Resolution…
TRINITY_DN11259_c0_g1_i18.p1	1P85_B	47.805	205	107	0	106	310	3	207	4.62e-58	187	Chain B, Real Space Refined Coordinates Of The 50s Subunit Fitted Into The Low Resolution Cryo-Em Map Of The Ef-G.Gtp State Of E. Coli 70s Ribosome<>Chain B, Real Space Refined Coordinates Of The 50s Subunit Fitted Into The Low Resolution Cryo-Em Map Of The Initiation-Like State Of E. Coli 70s Ribosome<>Chain D, Crystal Structure Of The Bacterial Ribosome From Escherichia Coli At 3.5 A Resolution…
TRINITY_DN112601_c0_g1_i1.p1	3MWY_W	59.223	103	41	1	3	104	599	701	2.29e-34	130	Chain W, Crystal Structure Of The Chromodomain-atpase Portion Of The Yeast Chd1 Chromatin Remodeler
TRINITY_DN112601_c0_g1_i2.p1	3MWY_W	48.571	140	59	3	3	129	599	738	1.05e-32	130	Chain W, Crystal Structure Of The Chromodomain-atpase Portion Of The Yeast Chd1 Chromatin Remodeler
TRINITY_DN112610_c0_g1_i1.p1	4IC4_A	32.523	329	192	10	168	491	43	346	6.21e-40	149	Chain A, Crystal Structure Of Osh3 Ord From Saccharomyces Cerevisiae<>Chain A, Crystal Structure Of Osh3 Ord In Complex With Pi(4)p From Saccharomyces Cerevisiae
TRINITY_DN112615_c0_g1_i6.p1	4OZS_A	22.619	168	119	3	79	235	2	169	2.28e-11	60.8	Chain A, Rna Binding Protein
TRINITY_DN112620_c0_g1_i1.p1	1IZN_A	34.317	271	169	3	4	265	13	283	5.22e-58	187	Chain A, Crystal Structure Of Actin Filament Capping Protein Capz<>Chain C, Crystal Structure Of Actin Filament Capping Protein Capz<>Chain A, Crystal Structure Of Capz Bound To The Uncapping Motif From Carmil<>Chain A, Crystal Structure Of Capz Bound To The Cpi And Csi Uncapping Motifs From Carmil<>Chain A, Crystal Structure Of Capz Bound To The Uncapping Motif From Cd2ap<>Chain D, Crystal Struc…
TRINITY_DN112624_c0_g2_i2.p1	1ACO_A	49.776	446	214	5	1	446	313	748	7.15e-152	449	Chain A, Crystal Structure Of Aconitase With Transaconitate Bound<>Chain A, Complex With 4-Hydroxy-Trans-Aconitate<>Chain A, Crystal Structures Of Aconitase With Isocitrate And Nitroisocitrate Bound
TRINITY_DN112624_c0_g2_i2.p2	3HM5_A	30.488	82	55	1	54	135	7	86	1.25e-05	43.9	Chain A, Sant Domain Of Human Dna Methyltransferase 1 Associated Protein 1<>Chain A, Crystal Structure Of A Dna Methyltransferase 1 Associated Protein 1 (dmap1) From Homo Sapiens At 1.45 A Resolution
TRINITY_DN11264_c0_g1_i11.p1	4TU3_X	27.273	528	304	14	101	619	52	508	4.23e-46	176	Chain X, Crystal Structure Of Yeast Sac1/vps74 Complex
TRINITY_DN11264_c0_g1_i3.p1	4TU3_X	28.37	497	308	13	101	589	52	508	1.32e-47	180	Chain X, Crystal Structure Of Yeast Sac1/vps74 Complex
TRINITY_DN112695_c0_g1_i1.p1	3J81_j	65.799	269	92	0	1	269	30	298	4.81e-129	368	Chain j, Cryoem Structure Of A Partial Yeast 48s Preinitiation Complex
TRINITY_DN11269_c0_g1_i14.p1	3K2A_A	49.153	59	30	0	421	479	5	63	1.12e-15	72.4	Chain A, Crystal Structure Of The Homeobox Domain Of Human Homeobox Protein Meis2<>Chain B, Crystal Structure Of The Homeobox Domain Of Human Homeobox Protein Meis2
TRINITY_DN11269_c0_g1_i18.p1	1X2N_A	57.143	56	23	1	411	465	10	65	1.31e-15	72.4	Chain A, Solution Structure Of The Homeobox Domain Of Human Homeobox Protein Pknox1
TRINITY_DN112761_c0_g3_i3.p1	3G5U_A	39.948	1154	664	14	9	1144	128	1270	0	866	Chain A, Structure Of P-Glycoprotein Reveals A Molecular Basis For Poly-Specific Drug Binding<>Chain B, Structure Of P-Glycoprotein Reveals A Molecular Basis For Poly-Specific Drug Binding
TRINITY_DN11278_c0_g2_i1.p1	4K9D_A	78.039	255	54	2	1	254	94	347	4.84e-142	402	Chain A, X-ray Crystal Structure Of A Glyceraldehyde 3-phosphate Dehydrogenase From Brugia Malayi Bound To The Co-factor Nad<>Chain B, X-ray Crystal Structure Of A Glyceraldehyde 3-phosphate Dehydrogenase From Brugia Malayi Bound To The Co-factor Nad<>Chain C, X-ray Crystal Structure Of A Glyceraldehyde 3-phosphate Dehydrogenase From Brugia Malayi Bound To The Co-factor Nad<>Chain D, X-ray Crysta…
TRINITY_DN112793_c0_g1_i3.p1	4DL0_J	43.723	231	129	1	2	231	3	233	1.75e-61	192	Chain J, Crystal Structure Of The Heterotrimeric Egchead Peripheral Stalk Complex Of The Yeast Vacuolar Atpase<>Chain E, Crystal Structure Of The Heterotrimeric Egchead Peripheral Stalk Complex Of The Yeast Vacuolar Atpase<>Chain E, Crystal Structure Of The Heterotrimeric Egchead Peripheral Stalk Complex Of The Yeast Vacuolar Atpase - Second Conformation<>Chain K, Yeast V-atpase State 1<>Chain G,…
TRINITY_DN1127_c0_g1_i11.p1	3ONI_A	45.545	101	52	1	206	303	9	109	2.58e-23	95.9	Chain A, Crystal Structure Of The Second Bromodomain Of Human Brd2 In Complex With The Inhibitor Jq1<>Chain A, Crystal Structure Of The Second Bromodomain Of Human Brd2 In Complex With A Quinazolinone Ligand (rvx-oh)<>Chain A, Crystal Structure Of The Second Bromodomain Of Human Brd2 In Complex With A Quinazolinone Ligand (rvx-208)<>Chain A, X-ray Crystal Structure Of Bromodomain 2 Of Human Brd2 …
TRINITY_DN112807_c0_g1_i1.p1	2Z6J_A	29.825	228	129	9	71	290	112	316	1.06e-12	67.8	Chain A, Crystal Structure Of S. Pneumoniae Enoyl-acyl Carrier Protein Reductase (fabk) In Complex With An Inhibitor<>Chain B, Crystal Structure Of S. Pneumoniae Enoyl-acyl Carrier Protein Reductase (fabk) In Complex With An Inhibitor
TRINITY_DN11283_c0_g1_i2.p1	3PQC_A	44.898	196	100	4	100	294	3	191	4.89e-44	149	Chain A, Crystal Structure Of Thermotoga Maritima Ribosome Biogenesis Gtp- Binding Protein Engb (YsxcYIHA) IN COMPLEX WITH GDP<>Chain B, Crystal Structure Of Thermotoga Maritima Ribosome Biogenesis Gtp- Binding Protein Engb (YsxcYIHA) IN COMPLEX WITH GDP<>Chain A, Crystal Structure Of Apo Thermotoga Maritima Ribosome Biogenesis Gtp- Binding Protein Engb
TRINITY_DN11283_c0_g1_i6.p1	3PQC_A	48.454	97	39	2	100	186	3	98	7.73e-20	84	Chain A, Crystal Structure Of Thermotoga Maritima Ribosome Biogenesis Gtp- Binding Protein Engb (YsxcYIHA) IN COMPLEX WITH GDP<>Chain B, Crystal Structure Of Thermotoga Maritima Ribosome Biogenesis Gtp- Binding Protein Engb (YsxcYIHA) IN COMPLEX WITH GDP<>Chain A, Crystal Structure Of Apo Thermotoga Maritima Ribosome Biogenesis Gtp- Binding Protein Engb
TRINITY_DN112855_c0_g1_i1.p1	2XQ1_A	55.556	261	99	4	34	280	8	265	2.99e-96	292	Chain A, Crystal Structure Of Peroxisomal Catalase From The Yeast Hansenula Polymorpha<>Chain B, Crystal Structure Of Peroxisomal Catalase From The Yeast Hansenula Polymorpha<>Chain C, Crystal Structure Of Peroxisomal Catalase From The Yeast Hansenula Polymorpha<>Chain D, Crystal Structure Of Peroxisomal Catalase From The Yeast Hansenula Polymorpha<>Chain E, Crystal Structure Of Peroxisomal Catal…
TRINITY_DN112855_c1_g1_i2.p1	2XQ1_A	55.513	263	101	3	26	275	1	260	1.16e-97	296	Chain A, Crystal Structure Of Peroxisomal Catalase From The Yeast Hansenula Polymorpha<>Chain B, Crystal Structure Of Peroxisomal Catalase From The Yeast Hansenula Polymorpha<>Chain C, Crystal Structure Of Peroxisomal Catalase From The Yeast Hansenula Polymorpha<>Chain D, Crystal Structure Of Peroxisomal Catalase From The Yeast Hansenula Polymorpha<>Chain E, Crystal Structure Of Peroxisomal Catal…
TRINITY_DN112865_c0_g1_i5.p1	1C96_A	70.443	203	60	0	1	203	496	698	5.57e-96	295	Chain A, S642a:citrate Complex Of Aconitase
TRINITY_DN11287_c0_g1_i2.p1	3IGO_A	35.404	322	184	7	3	302	161	480	5.77e-60	200	Chain A, Crystal Structure Of Cryptosporidium Parvum Cdpk1, Cgd3_920<>Chain A, Activated Calcium-Dependent Protein Kinase 1 From Cryptosporidium Parvum (Cpcdpk1) In Complex With Bumped Kinase Inhibitor Rm-1-95<>Chain A, Activated Calcium-Dependent Protein Kinase 1 From Cryptosporidium Parvum (Cpcdpk1) In Complex With Bumped Kinase Inhibitor Nm-Pp1<>Chain A, Activated Calcium-dependent Protein Kin…
TRINITY_DN112887_c1_g1_i3.p1	1GWH_A	67.91	268	86	0	8	275	13	280	1.76e-139	402	Chain A, Atomic Resolution Structure Of Micrococcus Lysodeikticus Catalase Complexed With Nadph<>Chain A, Atomic Resolution Structure Of Micrococcus Lysodeikticus Catalase
TRINITY_DN1128_c0_g1_i4.p1	2NN6_B	52.361	233	109	2	1	231	8	240	6.93e-86	256	Chain B, Structure Of The Human Rna Exosome Composed Of Rrp41, Rrp45, Rrp46, Rrp43, Mtr3, Rrp42, Csl4, Rrp4, And Rrp40
TRINITY_DN112910_c0_g1_i2.p1	4R7E_A	41.667	60	35	0	619	678	10	69	4.43e-14	67.8	Chain A, Structure Of Bre1 Ring Domain
TRINITY_DN112916_c1_g1_i1.p1	4KRC_B	30.097	103	65	1	124	219	74	176	2.84e-10	58.9	Chain B, Crystal Structure Of Pho85-pcl10-atp-gamma-s Complex<>Chain B, Crystal Structure Of Pho85-pcl10 Complex
TRINITY_DN112954_c0_g1_i1.p1	2XUB_A	28.507	221	143	3	83	289	307	526	1.06e-22	98.2	Chain A, Human Rpc62 Subunit Structure<>Chain S, Structure Of Human Rpc62 (Partial)
TRINITY_DN112968_c0_g1_i1.p1	1FIO_A	41.6	125	72	1	4	127	72	196	4.03e-25	97.4	Chain A, Crystal Structure Of Yeast T-Snare Protein Sso1
TRINITY_DN11296_c0_g1_i2.p1	1H7W_A	41.837	196	105	3	7	200	627	815	4.83e-43	155	Chain A, Dihydropyrimidine Dehydrogenase (Dpd) From Pig<>Chain B, Dihydropyrimidine Dehydrogenase (Dpd) From Pig<>Chain C, Dihydropyrimidine Dehydrogenase (Dpd) From Pig<>Chain D, Dihydropyrimidine Dehydrogenase (Dpd) From Pig<>Chain A, Dihydropyrimidine Dehydrogenase (Dpd) From Pig, Ternary Complex With Nadph And Uracil-4-Acetic Acid<>Chain B, Dihydropyrimidine Dehydrogenase (Dpd) From Pig, Tern…
TRINITY_DN11296_c0_g1_i3.p1	1H7W_A	37.612	335	189	5	46	373	532	853	5e-66	228	Chain A, Dihydropyrimidine Dehydrogenase (Dpd) From Pig<>Chain B, Dihydropyrimidine Dehydrogenase (Dpd) From Pig<>Chain C, Dihydropyrimidine Dehydrogenase (Dpd) From Pig<>Chain D, Dihydropyrimidine Dehydrogenase (Dpd) From Pig<>Chain A, Dihydropyrimidine Dehydrogenase (Dpd) From Pig, Ternary Complex With Nadph And Uracil-4-Acetic Acid<>Chain B, Dihydropyrimidine Dehydrogenase (Dpd) From Pig, Tern…
TRINITY_DN112994_c0_g2_i1.p2	3WXB_A	31.801	261	146	10	1	240	30	279	1.55e-22	93.6	Chain A, Crystal Structure Of Nadph Bound Carbonyl Reductase From Chicken Fatty Liver<>Chain B, Crystal Structure Of Nadph Bound Carbonyl Reductase From Chicken Fatty Liver
TRINITY_DN112994_c0_g2_i1.p1	3CEG_A	46.715	137	68	2	7	143	100	231	7.68e-35	127	Chain A, Crystal Structure Of The Ubc Domain Of Baculoviral Iap Repeat- Containing Protein 6<>Chain B, Crystal Structure Of The Ubc Domain Of Baculoviral Iap Repeat- Containing Protein 6
TRINITY_DN11299_c0_g1_i1.p2	4PO2_A	60.435	230	89	2	41	270	8	235	3.99e-98	288	Chain A, Crystal Structure Of The Stress-inducible Human Heat Shock Protein Hsp70 Substrate-binding Domain In Complex With Peptide Substrate<>Chain B, Crystal Structure Of The Stress-inducible Human Heat Shock Protein Hsp70 Substrate-binding Domain In Complex With Peptide Substrate
TRINITY_DN112_c0_g1_i12.p1	1SQB_A	42.516	461	259	3	72	530	24	480	2.4e-143	421	Chain A, Crystal Structure Analysis Of Bovine Bc1 With Azoxystrobin<>Chain A, Crystal Structure Analysis Of Bovine Bc1 With Myxothiazol<>Chain A, Cytochrome Bc1 Bound To The 4(1h)-pyridone Gw844520<>Chain N, Cytochrome Bc1 Bound To The 4(1h)-pyridone Gw844520<>Chain A, Cytochrome Bc1 Bound To The 4(1h)-pyridone Gsk932121
TRINITY_DN112_c1_g1_i12.p1	4A0L_E	40.247	728	416	12	11	732	12	726	5.65e-171	508	Chain E, Structure Of Ddb1-Ddb2-Cul4b-Rbx1 Bound To A 12 Bp Abasic Site Containing Dna-Duplex<>Chain H, Structure Of Ddb1-Ddb2-Cul4b-Rbx1 Bound To A 12 Bp Abasic Site Containing Dna-Duplex
TRINITY_DN112_c5_g1_i1.p1	1IYM_A	50.98	51	25	0	159	209	4	54	1.49e-16	73.6	Chain A, Ring-H2 Finger Domain Of El5
TRINITY_DN113026_c0_g1_i1.p1	1ULQ_A	37.358	265	129	6	53	308	162	398	2.8e-41	147	Chain A, Crystal Structure Of Tt0182 From Thermus Thermophilus Hb8<>Chain B, Crystal Structure Of Tt0182 From Thermus Thermophilus Hb8<>Chain C, Crystal Structure Of Tt0182 From Thermus Thermophilus Hb8<>Chain D, Crystal Structure Of Tt0182 From Thermus Thermophilus Hb8<>Chain E, Crystal Structure Of Tt0182 From Thermus Thermophilus Hb8<>Chain F, Crystal Structure Of Tt0182 From Thermus Thermophi…
TRINITY_DN113034_c0_g1_i1.p1	1SXJ_C	54.065	246	80	5	15	253	28	247	6.43e-85	256	Chain C, Crystal Structure Of The Eukaryotic Clamp Loader (Replication Factor C, Rfc) Bound To The Dna Sliding Clamp (Proliferating Cell Nuclear Antigen, Pcna)
TRINITY_DN113097_c0_g1_i4.p1	4A2N_B	32.653	98	60	4	126	222	100	192	1.39e-08	53.1	Chain B, Crystal Structure Of Ma-Icmt
TRINITY_DN113109_c0_g1_i1.p1	4OHQ_A	86.058	208	29	0	71	278	1	208	1.4e-135	383	Chain A, Crystal Structure Of Chloroplast Triose Phosphate Isomerase From Arabidopsis Thaliana<>Chain B, Crystal Structure Of Chloroplast Triose Phosphate Isomerase From Arabidopsis Thaliana
TRINITY_DN113127_c0_g1_i1.p1	4PXL_B	58.268	127	53	0	89	215	302	428	9.78e-45	156	Chain B, Structure Of Zm Aldh2-3 (rf2c) In Complex With Nad
TRINITY_DN11312_c0_g1_i1.p1	1AO0_A	50.893	448	214	4	93	535	1	447	1.31e-152	446	Chain A, Glutamine Phosphoribosylpyrophosphate (Prpp) Amidotransferase From B. Subtilis Complexed With Adp And Gmp<>Chain B, Glutamine Phosphoribosylpyrophosphate (Prpp) Amidotransferase From B. Subtilis Complexed With Adp And Gmp<>Chain C, Glutamine Phosphoribosylpyrophosphate (Prpp) Amidotransferase From B. Subtilis Complexed With Adp And Gmp<>Chain D, Glutamine Phosphoribosylpyrophosphate (Prp…
TRINITY_DN113132_c0_g1_i1.p1	4RO6_A	72.984	248	67	0	3	250	16	263	2.42e-141	399	Chain A, Crystal Structure Of Glyoxalase I From Zea Mays
TRINITY_DN113146_c0_g1_i1.p1	2NPS_C	42.308	78	45	0	139	216	4	81	1.6e-10	56.2	Chain C, Crystal Structure Of The Early Endosomal Snare Complex
TRINITY_DN113155_c0_g1_i1.p1	3IC8_A	26.087	345	188	13	40	356	2	307	5.12e-20	89.7	Chain A, The Crystal Structure Of A Gst-Like Protein From Pseudomonas Syringae To 2.4a<>Chain B, The Crystal Structure Of A Gst-Like Protein From Pseudomonas Syringae To 2.4a<>Chain C, The Crystal Structure Of A Gst-Like Protein From Pseudomonas Syringae To 2.4a<>Chain D, The Crystal Structure Of A Gst-Like Protein From Pseudomonas Syringae To 2.4a
TRINITY_DN11316_c0_g1_i13.p1	3UPV_A	28.44	109	69	1	65	173	6	105	1.65e-12	65.5	Chain A, Tpr2b-Domain:phsp70-Complex Of Yeast Sti1
TRINITY_DN113173_c0_g3_i1.p1	3NYB_A	25.882	170	106	5	57	225	21	171	7.44e-05	43.1	Chain A, Structure And Function Of The Polymerase Core Of Tramp, A Rna Surveillance Complex
TRINITY_DN11317_c0_g1_i12.p1	2VCE_A	27.439	492	305	14	4	476	3	461	3.14e-50	179	Chain A, Characterization And Engineering Of The Bifunctional N- And O-glucosyltransferase Involved In Xenobiotic Metabolism In Plants<>Chain A, Characterization And Engineering Of The Bifunctional N- And O-Glucosyltransferase Involved In Xenobiotic Metabolism In Plants<>Chain A, Characterization And Engineering Of The Bifunctional N- And O-Glucosyltransferase Involved In Xenobiotic Metabolism In…
TRINITY_DN113181_c0_g1_i1.p1	3R1I_A	39.109	202	115	4	22	223	79	272	6.76e-35	125	Chain A, Crystal Structure Of A Short-chain Type Dehydrogenase/reductase From Mycobacterium Marinum<>Chain B, Crystal Structure Of A Short-chain Type Dehydrogenase/reductase From Mycobacterium Marinum
TRINITY_DN11318_c0_g1_i23.p1	3JYM_A	53.56	323	137	5	2	316	60	377	2.13e-114	342	Chain A, Crystal Structure Of The 3 Fkbp Domains Of Wheat Fkbp73<>Chain B, Crystal Structure Of The 3 Fkbp Domains Of Wheat Fkbp73
TRINITY_DN113223_c0_g2_i2.p1	3HRD_B	27.755	245	149	6	27	249	9	247	8.49e-15	73.2	Chain B, Crystal Structure Of Nicotinate Dehydrogenase<>Chain F, Crystal Structure Of Nicotinate Dehydrogenase
TRINITY_DN11322_c0_g2_i3.p1	4J80_A	44.966	149	66	5	49	197	2	134	2.74e-26	108	Chain A, Thermus Thermophilus Dnaj<>Chain B, Thermus Thermophilus Dnaj<>Chain C, Thermus Thermophilus Dnaj<>Chain D, Thermus Thermophilus Dnaj
TRINITY_DN113241_c0_g1_i1.p1	2V1A_A	39.286	140	82	1	91	230	7	143	4.06e-29	112	Chain A, N- And C-Terminal Helices Of Oat Lov2 (404-546) Are Involved In Light-Induced Signal Transduction (Room Temperature (293k) Dark Structure Of Lov2 (404-546))<>Chain A, N- And C-Terminal Helices Of Oat Lov2 (404-546) Are Involved In Light-Induced Signal Transduction (Room Temperature (293k) Light Structure Of Lov2 (404-546))
TRINITY_DN113248_c0_g1_i2.p1	3UYI_A	42.562	242	121	6	3	241	62	288	1.38e-60	194	Chain A, Crystal Structure Of Perakine Reductase, Founder Member Of A Novel Akr Subfamily With Unique Conformational Changes During Nadph Binding
TRINITY_DN113283_c0_g1_i1.p1	1E6B_A	68.349	218	67	1	7	224	1	216	6.34e-108	310	Chain A, Crystal Structure Of A Zeta Class Glutathione S-Transferase From Arabidopsis Thaliana
TRINITY_DN113310_c0_g1_i2.p1	1MNM_A	42.308	52	28	1	53	104	26	75	3.81e-05	42.7	Chain A, Yeast Matalpha2MCM1DNA TERNARY TRANSCRIPTION COMPLEX Crystal Structure<>Chain B, Yeast Matalpha2MCM1DNA TERNARY TRANSCRIPTION COMPLEX Crystal Structure
TRINITY_DN11332_c0_g1_i1.p1	5AJT_A	53.991	213	98	0	18	230	62	274	2.87e-82	246	Chain A, Crystal Structure Of Ligand-free Phosphoribohydrolase Lonely Guy From Claviceps Purpurea<>Chain B, Crystal Structure Of Ligand-free Phosphoribohydrolase Lonely Guy From Claviceps Purpurea<>Chain C, Crystal Structure Of Ligand-free Phosphoribohydrolase Lonely Guy From Claviceps Purpurea<>Chain D, Crystal Structure Of Ligand-free Phosphoribohydrolase Lonely Guy From Claviceps Purpurea<>Cha…
TRINITY_DN113358_c0_g2_i1.p1	3CWC_A	44.196	224	124	1	5	227	104	327	4.82e-40	143	Chain A, Crystal Structure Of Putative Glycerate Kinase 2 From Salmonella Typhimurium Lt2<>Chain B, Crystal Structure Of Putative Glycerate Kinase 2 From Salmonella Typhimurium Lt2
TRINITY_DN113359_c0_g1_i3.p1	3FG6_A	23.615	343	197	14	10	339	25	315	3.83e-08	55.5	Chain A, Structure Of The C-terminus Of Adseverin<>Chain C, Structure Of The C-terminus Of Adseverin<>Chain G, Structure Of The C-terminus Of Adseverin<>Chain E, Structure Of The C-terminus Of Adseverin<>Chain F, Structure Of The C-terminus Of Adseverin<>Chain H, Structure Of The C-terminus Of Adseverin<>Chain D, Structure Of The C-terminus Of Adseverin<>Chain B, Structure Of The C-terminus Of Ad…
TRINITY_DN113373_c0_g1_i1.p1	1N0R_A	42.574	101	49	3	732	832	17	108	1.31e-12	65.9	Chain A, 4ank: A Designed Ankyrin Repeat Protein With Four Identical Consensus Repeats
TRINITY_DN1133_c0_g1_i2.p1	1O73_A	43.59	117	58	3	232	346	18	128	5.99e-23	94.7	Chain A, Tryparedoxin From Trypanosoma Brucei
TRINITY_DN113405_c1_g1_i1.p1	2D9P_A	93.103	87	6	0	1	87	12	98	9.3e-52	166	Chain A, Solution Structure Of Rna Binding Domain 4 In Polyadenylation Binding Protein 3
TRINITY_DN11340_c0_g2_i1.p1	4C0S_A	79.538	303	61	1	1	302	158	460	3.68e-178	500	Chain A, Mammalian Translation Elongation Factor Eef1a2<>Chain B, Mammalian Translation Elongation Factor Eef1a2
TRINITY_DN113423_c1_g1_i1.p1	2W6E_D	90.764	314	26	1	16	326	44	357	0	570	Chain D, Low Resolution Structures Of Bovine Mitochondrial F1-Atpase During Controlled Dehydration: Hydration State 1.<>Chain E, Low Resolution Structures Of Bovine Mitochondrial F1-Atpase During Controlled Dehydration: Hydration State 1.<>Chain F, Low Resolution Structures Of Bovine Mitochondrial F1-Atpase During Controlled Dehydration: Hydration State 1.<>Chain D, Low Resolution Structures Of B…
TRINITY_DN113425_c0_g1_i1.p1	2DFJ_A	44.578	249	134	3	1	247	8	254	7.52e-69	213	Chain A, Crystal Structure Of The Diadenosine Tetraphosphate Hydrolase From Shigella Flexneri 2a<>Chain B, Crystal Structure Of The Diadenosine Tetraphosphate Hydrolase From Shigella Flexneri 2a
TRINITY_DN113427_c0_g2_i1.p3	2AT2_A	40.87	230	108	7	15	239	34	240	3.36e-45	153	Chain A, Molecular Structure Of Bacillus Subtilis Aspartate Transcarbamoylase At 3.0 Angstroms Resolution<>Chain B, Molecular Structure Of Bacillus Subtilis Aspartate Transcarbamoylase At 3.0 Angstroms Resolution<>Chain C, Molecular Structure Of Bacillus Subtilis Aspartate Transcarbamoylase At 3.0 Angstroms Resolution
TRINITY_DN113432_c0_g2_i1.p1	1SY7_A	80.392	204	40	0	5	208	15	218	5.61e-116	346	Chain A, Crystal Structure Of The Catalase-1 From Neurospora Crassa, Native Structure At 1.75a Resolution.<>Chain B, Crystal Structure Of The Catalase-1 From Neurospora Crassa, Native Structure At 1.75a Resolution.
TRINITY_DN113439_c0_g1_i3.p1	4F40_A	47.761	268	130	2	43	304	13	276	1.36e-82	251	Chain A, X-ray Crystal Structure Of Apo Prostaglandin F Synthase From Leishmania Major Friedlin<>Chain B, X-ray Crystal Structure Of Apo Prostaglandin F Synthase From Leishmania Major Friedlin<>Chain A, X-ray Crystal Structure Of Prostaglandin F Synthase From Leishmania Major Friedlin Bound To Nadph<>Chain B, X-ray Crystal Structure Of Prostaglandin F Synthase From Leishmania Major Friedlin Bound…
TRINITY_DN113439_c0_g3_i1.p1	1VBJ_A	47.059	272	138	2	35	306	1	266	5.56e-86	260	Chain A, The Crystal Structure Of Prostaglandin F Synthase From Trypanosoma Brucei<>Chain B, The Crystal Structure Of Prostaglandin F Synthase From Trypanosoma Brucei
TRINITY_DN113442_c0_g2_i1.p1	3TQO_A	44.059	202	96	5	7	207	91	276	7.83e-49	165	Chain A, Structure Of The Cysteinyl-trna Synthetase (cyss) From Coxiella Burnetii.
TRINITY_DN113447_c0_g1_i1.p1	4J7P_A	43.505	331	162	6	62	369	20	348	2.94e-87	268	Chain A, Crystal Structure Of Saccharomyces Cerevisiae Sfh3<>Chain B, Crystal Structure Of Saccharomyces Cerevisiae Sfh3
TRINITY_DN11344_c0_g1_i1.p1	3IKM_A	51.256	398	142	5	6	352	762	1158	4.74e-125	393	Chain A, Crystal Structure Of Human Mitochondrial Dna Polymerase Holoenzyme<>Chain D, Crystal Structure Of Human Mitochondrial Dna Polymerase Holoenzyme
TRINITY_DN113457_c0_g1_i1.p1	1AW6_A	40.476	42	24	1	16	56	2	43	8.06e-05	40	Chain A, Gal4 (Cd), Nmr, 24 Structures
TRINITY_DN11345_c0_g2_i3.p1	1PPL_E	49.845	323	146	5	137	458	4	311	4.58e-97	295	Chain E, Crystallographic Analysis Of Transition-State Mimics Bound To Penicillopepsin: Phosphorus-Containing Peptide Analogues<>Chain E, Crystallographic Analysis Of Transition-state Mimics Bound To Penicillopepsin: Phosphorus-containing Peptide Analogues<>Chain E, Crystallographic Analysis Of A Pepstatin Analogue Binding To The Aspartyl Proteinase Penicillopepsin At 1.8 Angstroms Resolution<>Ch…
TRINITY_DN113463_c0_g1_i2.p1	3SZA_A	38.172	186	114	1	14	199	14	198	2.97e-35	129	Chain A, Crystal Structure Of Human Aldh3a1 - Apo Form<>Chain B, Crystal Structure Of Human Aldh3a1 - Apo Form<>Chain A, Crystal Structure Of Human Aldh3a1 Modified With The Beta-Elimination Product Of Aldi-1; 1-Phenyl- 2-Propen-1-One<>Chain B, Crystal Structure Of Human Aldh3a1 Modified With The Beta-Elimination Product Of Aldi-1; 1-Phenyl- 2-Propen-1-One<>Chain A, Crystal Structure Of Human Ald…
TRINITY_DN113466_c0_g1_i2.p1	2YOR_A	33.333	273	155	10	61	320	5	263	1.38e-27	111	Chain A, Crystallization Of A 45 Kda Peroxygenase- Peroxidase From The Mushroom Agrocybe Aegerita And Structure Determination By Sad Utilizing Only The Haem Iron<>Chain B, Crystallization Of A 45 Kda Peroxygenase- Peroxidase From The Mushroom Agrocybe Aegerita And Structure Determination By Sad Utilizing Only The Haem Iron<>Chain A, Crystallization Of A 45 Kda Peroxygenase- Peroxidase From The Mu…
TRINITY_DN113466_c1_g2_i1.p1	2YOR_A	41.25	80	45	2	71	150	16	93	9.89e-10	56.6	Chain A, Crystallization Of A 45 Kda Peroxygenase- Peroxidase From The Mushroom Agrocybe Aegerita And Structure Determination By Sad Utilizing Only The Haem Iron<>Chain B, Crystallization Of A 45 Kda Peroxygenase- Peroxidase From The Mushroom Agrocybe Aegerita And Structure Determination By Sad Utilizing Only The Haem Iron<>Chain A, Crystallization Of A 45 Kda Peroxygenase- Peroxidase From The Mu…
TRINITY_DN11346_c0_g1_i1.p1	5BRK_A	65.877	211	72	0	1	211	2	212	6.01e-108	309	Chain A, Pmob1-lats1 Complex
TRINITY_DN113491_c0_g1_i2.p1	2CXH_A	33.898	118	68	3	78	186	29	145	1.05e-07	52	Chain A, Crystal Structure Of Probable Ribosomal Biogenesis Protein From Aeropyrum Pernix K1
TRINITY_DN11349_c0_g1_i1.p1	2QQW_A	60.526	342	124	7	1	333	197	536	1.68e-147	426	Chain A, Crystal Structure Of A Cell-Wall Invertase (D23a) From Arabidopsis Thaliana In Complex With Sucrose
TRINITY_DN113511_c0_g1_i2.p1	3E9Y_A	83.564	578	95	0	1	578	7	584	0	1019	Chain A, Arabidopsis Thaliana Acetohydroxyacid Synthase In Complex With Monosulfuron<>Chain A, Arabidopsis Thaliana Acetohydroxyacid Synthase In Complex With Monosulfuron-ester
TRINITY_DN113518_c0_g1_i1.p1	1EZV_E	59.77	87	35	0	135	221	23	109	8.09e-34	120	Chain E, Structure Of The Yeast Cytochrome Bc1 Complex Co- Crystallized With An Antibody Fv-Fragment<>Chain E, Yeast Cytochrome Bc1 Complex With Bound Substrate Cytochrome C<>Chain P, Yeast Cytochrome Bc1 Complex With Bound Substrate Cytochrome C<>Chain E, Yeast Cytochrome Bc1 Complex<>Chain E, Hdbt Inhibited Yeast Cytochrome Bc1 Complex<>Chain E, Yeast Cytochrome Bc1 Complex With Stigmatellin<>C…
TRINITY_DN11352_c0_g1_i2.p1	2VS1_A	33.571	280	151	7	16	295	180	424	6.43e-37	136	Chain A, The Crystal Structure Of Pyrococcus Abyssi Trna (Uracil-54, C5)-Methyltransferase In Complex With S-Adenosyl-L- Homocysteine
TRINITY_DN11352_c0_g1_i22.p1	2JJQ_A	23.92	301	171	11	86	376	25	277	1.65e-11	65.9	Chain A, The Crystal Structure Of Pyrococcus Abyssi Trna (Uracil-54, C5)-Methyltransferase In Complex With S-Adenosyl-L- Homocysteine
TRINITY_DN113539_c0_g1_i1.p1	2VUS_I	56.41	39	15	2	216	254	4	40	8.75e-08	48.5	Chain I, Crystal Structure Of Unliganded Nmra-Area Zinc Finger Complex<>Chain J, Crystal Structure Of Unliganded Nmra-Area Zinc Finger Complex<>Chain K, Crystal Structure Of Unliganded Nmra-Area Zinc Finger Complex<>Chain L, Crystal Structure Of Unliganded Nmra-Area Zinc Finger Complex<>Chain M, Crystal Structure Of Unliganded Nmra-Area Zinc Finger Complex<>Chain N, Crystal Structure Of Unligande…
TRINITY_DN113549_c0_g1_i5.p1	4OZS_A	26.857	175	120	2	180	346	1	175	3.6e-20	88.2	Chain A, Rna Binding Protein
TRINITY_DN113579_c0_g4_i1.p1	3GFB_A	40.092	217	124	6	1	213	131	345	1.02e-42	147	Chain A, L-Threonine Dehydrogenase (Tktdh) From The Hyperthermophilic Archaeon Thermococcus Kodakaraensis<>Chain B, L-Threonine Dehydrogenase (Tktdh) From The Hyperthermophilic Archaeon Thermococcus Kodakaraensis<>Chain C, L-Threonine Dehydrogenase (Tktdh) From The Hyperthermophilic Archaeon Thermococcus Kodakaraensis<>Chain D, L-Threonine Dehydrogenase (Tktdh) From The Hyperthermophilic Archaeon…
TRINITY_DN113594_c0_g1_i1.p1	4BY9_C	34.848	330	201	3	64	392	35	351	4.53e-49	174	Chain C, The Structure Of The Box Cd Enzyme Reveals Regulation Of Rrna Methylation<>Chain F, The Structure Of The Box Cd Enzyme Reveals Regulation Of Rrna Methylation<>Chain I, The Structure Of The Box Cd Enzyme Reveals Regulation Of Rrna Methylation<>Chain L, The Structure Of The Box Cd Enzyme Reveals Regulation Of Rrna Methylation
TRINITY_DN1135_c0_g1_i23.p1	2DNG_A	36.364	99	50	4	455	551	6	93	9.19e-13	65.1	Chain A, Solution Structure Of Rna Binding Domain In Eukaryotic Translation Initiation Factor 4h
TRINITY_DN1135_c0_g1_i8.p1	2DNG_A	35.714	98	52	3	451	547	6	93	9.27e-13	65.5	Chain A, Solution Structure Of Rna Binding Domain In Eukaryotic Translation Initiation Factor 4h
TRINITY_DN113617_c0_g1_i1.p1	3CL6_A	50.82	183	73	6	1	181	136	303	7.67e-56	179	Chain A, Crystal Structure Of Puue Allantoinase<>Chain B, Crystal Structure Of Puue Allantoinase<>Chain A, Crystal Structure Of Puue Allantoinase In Complex With Hydantoin<>Chain B, Crystal Structure Of Puue Allantoinase In Complex With Hydantoin<>Chain A, Crystal Structure Of Puue Allantoinase Complexed With Aca<>Chain B, Crystal Structure Of Puue Allantoinase Complexed With Aca
TRINITY_DN11362_c0_g1_i11.p1	3LL9_A	32.468	308	144	13	21	318	5	258	3.61e-25	102	Chain A, X-Ray Structures Of Isopentenyl Phosphate Kinase<>Chain B, X-Ray Structures Of Isopentenyl Phosphate Kinase
TRINITY_DN11368_c0_g1_i1.p1	1VJF_A	35.714	168	106	1	4	171	15	180	2.64e-28	108	Chain A, Crystal Structure Of A Putative Dna-Binding Protein (Cc_0111) From Caulobacter Crescentus Cb15 At 1.62 A Resolution
TRINITY_DN113691_c0_g1_i2.p1	4OL0_B	26.207	290	178	9	13	290	656	921	3.11e-18	85.9	Chain B, Crystal Structure Of Transportin-sr2, A Karyopherin Involved In Human Disease, In Complex With Ran
TRINITY_DN113702_c0_g1_i3.p1	2WP3_T	81	100	18	1	344	443	4	102	3.82e-55	178	Chain T, Crystal Structure Of The Titin M10-Obscurin Like 1 Ig Complex<>Chain T, Crystal Structure Of The Titin M10-Obscurin Like 1 Ig F17r Mutant Complex<>Chain D, Crystal Structure Of The Titin M10-Obscurin Like 1 Ig Complex In Space Group P1<>Chain T, Crystal Structure Of The Titin M10-Obscurin Like 1 Ig Complex In Space Group P1<>Chain T, Crystal Structure Of The M10 Domain Of Titin<>Chain T,…
TRINITY_DN113702_c0_g2_i1.p1	2WP3_T	60.204	98	38	1	336	432	5	102	3.73e-33	120	Chain T, Crystal Structure Of The Titin M10-Obscurin Like 1 Ig Complex<>Chain T, Crystal Structure Of The Titin M10-Obscurin Like 1 Ig F17r Mutant Complex<>Chain D, Crystal Structure Of The Titin M10-Obscurin Like 1 Ig Complex In Space Group P1<>Chain T, Crystal Structure Of The Titin M10-Obscurin Like 1 Ig Complex In Space Group P1<>Chain T, Crystal Structure Of The M10 Domain Of Titin<>Chain T,…
TRINITY_DN113702_c0_g2_i2.p1	2WP3_T	53.922	102	46	1	224	324	1	102	7.69e-31	112	Chain T, Crystal Structure Of The Titin M10-Obscurin Like 1 Ig Complex<>Chain T, Crystal Structure Of The Titin M10-Obscurin Like 1 Ig F17r Mutant Complex<>Chain D, Crystal Structure Of The Titin M10-Obscurin Like 1 Ig Complex In Space Group P1<>Chain T, Crystal Structure Of The Titin M10-Obscurin Like 1 Ig Complex In Space Group P1<>Chain T, Crystal Structure Of The M10 Domain Of Titin<>Chain T,…
TRINITY_DN113708_c0_g1_i1.p1	2ODB_A	77	200	37	1	3	202	2	192	7.85e-111	315	Chain A, The Crystal Structure Of Human Cdc42 In Complex With The Crib Domain Of Human P21-Activated Kinase 6 (Pak6)
TRINITY_DN113713_c0_g1_i1.p1	4KRI_A	24.648	142	90	4	5	132	225	363	3.29e-07	50.8	Chain A, Haemonchus Contortus Phospholethanolamine N-methyltransferase 2 In Complex With Phosphomonomethylethanolamine And S-adenosylhomocysteine<>Chain B, Haemonchus Contortus Phospholethanolamine N-methyltransferase 2 In Complex With Phosphomonomethylethanolamine And S-adenosylhomocysteine<>Chain C, Haemonchus Contortus Phospholethanolamine N-methyltransferase 2 In Complex With Phosphomonomethy…
TRINITY_DN113721_c0_g1_i3.p1	4MVC_A	49.261	203	92	1	171	373	92	283	2.73e-66	216	Chain A, Crystal Structure Of A Mammalian Cytidylyltransferase<>Chain B, Crystal Structure Of A Mammalian Cytidylyltransferase
TRINITY_DN113721_c0_g2_i1.p1	4MVC_A	58.559	111	46	0	1	111	152	262	7.19e-43	147	Chain A, Crystal Structure Of A Mammalian Cytidylyltransferase<>Chain B, Crystal Structure Of A Mammalian Cytidylyltransferase
TRINITY_DN113722_c0_g1_i1.p1	3WGU_A	35.735	347	180	11	8	321	441	777	3.19e-53	188	Chain A, Crystal Structure Of A Na+-bound Na+,k+-atpase Preceding The E1p State Without Oligomycin<>Chain C, Crystal Structure Of A Na+-bound Na+,k+-atpase Preceding The E1p State Without Oligomycin<>Chain A, Crystal Structure Of A Na+-bound Na+,k+-atpase Preceding The E1p State With Oligomycin<>Chain C, Crystal Structure Of A Na+-bound Na+,k+-atpase Preceding The E1p State With Oligomycin
TRINITY_DN11372_c0_g1_i2.p1	2EBB_A	29.787	94	60	3	146	238	3	91	9.26e-06	43.9	Chain A, Crystal Structure Of Pterin-4-Alpha-Carbinolamine Dehydratase (Pterin Carbinolamine Dehydratase) From Geobacillus Kaustophilus Hta426
TRINITY_DN11373_c0_g1_i11.p1	1MSE_C	44.66	103	56	1	32	134	4	105	8.85e-27	102	Chain C, Solution Structure Of A Specific Dna Complex Of The Myb Dna- Binding Domain With Cooperative Recognition Helices<>Chain C, Solution Structure Of A Specific Dna Complex Of The Myb Dna- Binding Domain With Cooperative Recognition Helices
TRINITY_DN11373_c0_g1_i13.p1	1H8A_C	40.789	76	44	1	30	105	25	99	7.56e-13	64.3	Chain C, Crystal Structure Of Ternary Protein-Dna Complex3
TRINITY_DN11373_c0_g1_i15.p1	1H8A_C	43.81	105	58	1	30	134	25	128	1.87e-25	99.4	Chain C, Crystal Structure Of Ternary Protein-Dna Complex3
TRINITY_DN11373_c0_g1_i24.p1	1H8A_C	38.889	72	43	1	30	101	25	95	9.27e-11	58.9	Chain C, Crystal Structure Of Ternary Protein-Dna Complex3
TRINITY_DN113741_c0_g1_i1.p1	4XAE_A	33.434	332	210	6	16	342	47	372	4.44e-58	192	Chain A, Structure Of Feruloyl-coa 6-hydroxylase (f6h) From Arabidopsis Thaliana<>Chain B, Structure Of Feruloyl-coa 6-hydroxylase (f6h) From Arabidopsis Thaliana
TRINITY_DN113744_c0_g1_i2.p1	4NEG_A	62.577	326	115	1	3	328	58	376	1.22e-145	416	Chain A, The Crystal Structure Of Tryptophan Synthase Subunit Beta From Bacillus Anthracis Str. 'ames Ancestor'<>Chain B, The Crystal Structure Of Tryptophan Synthase Subunit Beta From Bacillus Anthracis Str. 'ames Ancestor'
TRINITY_DN11374_c0_g1_i1.p1	1EZF_A	48.171	328	164	3	40	364	13	337	2.64e-107	320	Chain A, Crystal Structure Of Human Squalene Synthase<>Chain B, Crystal Structure Of Human Squalene Synthase<>Chain C, Crystal Structure Of Human Squalene Synthase
TRINITY_DN113763_c0_g1_i2.p1	3DX3_A	21.86	215	157	5	239	442	82	296	1.39e-09	61.2	Chain A, Golgi Alpha-Mannosidase Ii In Complex With Mannostatin Analog (1r,2r, 3s,4r,5r)-5-Aminocyclopentane-1,2,3,4-Tetraol
TRINITY_DN11378_c0_g1_i5.p1	4C3Z_A	46.063	254	132	4	602	851	13	265	7.88e-65	221	Chain A, Nucleotide-free Crystal Structure Of Nucleotide-binding Domain 1 From Human Mrp1 Supports A General-base Catalysis Mechanism For Atp Hydrolysis.
TRINITY_DN113793_c0_g1_i1.p1	2ICX_A	81.517	211	38	1	1	211	229	438	3.33e-118	344	Chain A, Crystal Structure Of A Putative Udp-Glucose Pyrophosphorylase From Arabidopsis Thaliana With Bound Utp<>Chain B, Crystal Structure Of A Putative Udp-Glucose Pyrophosphorylase From Arabidopsis Thaliana With Bound Utp<>Chain A, Crystal Structure Of A Putative Udp-Glucose Pyrophosphorylase From Arabidopsis Thaliana With Bound Udp- Glucose<>Chain B, Crystal Structure Of A Putative Udp-Glucos…
TRINITY_DN113798_c0_g1_i1.p1	4U7A_A	50	208	99	1	23	225	327	534	3.54e-70	229	Chain A, The Carboxy-terminal Domain Of Erb1 Is A Seven-bladed Beta-propeller That Binds Rna.
TRINITY_DN113798_c1_g1_i1.p1	4U7A_A	57.812	192	75	3	138	329	146	331	5.23e-62	211	Chain A, The Carboxy-terminal Domain Of Erb1 Is A Seven-bladed Beta-propeller That Binds Rna.
TRINITY_DN1137_c0_g1_i13.p1	2X9O_A	24.885	217	150	6	69	279	28	237	9.07e-12	64.7	Chain A, Structure Of 15, 16- Dihydrobiliverdin:ferredoxin Oxidoreductase (peba)
TRINITY_DN1137_c0_g1_i16.p1	2X9O_A	27.857	140	87	6	24	158	107	237	4.24e-06	46.6	Chain A, Structure Of 15, 16- Dihydrobiliverdin:ferredoxin Oxidoreductase (peba)
TRINITY_DN113832_c0_g2_i7.p1	1QO8_A	30.622	209	136	4	1	208	132	332	2.27e-22	94.7	Chain A, The Structure Of The Open Conformation Of A Flavocytochrome C3 Fumarate Reductase<>Chain D, The Structure Of The Open Conformation Of A Flavocytochrome C3 Fumarate Reductase
TRINITY_DN11385_c0_g1_i4.p1	2LDU_A	42.453	106	50	1	21	115	15	120	3.43e-21	86.3	Chain A, Solution Nmr Structure Of Heat Shock Factor Protein 1 Dna Binding Domain From Homo Sapiens, Northeast Structural Genomics Consortium Target Hr3023c
TRINITY_DN113864_c0_g1_i1.p1	3UA1_A	25.753	299	208	6	20	307	151	446	1.89e-25	106	Chain A, Crystal Structure Of The Cytochrome P4503a4-Bromoergocryptine Complex<>Chain A, Crystal Structure Of The Complex Between Human Cytochrome P450 3a4 And Desthiazolylmethyloxycarbonyl Ritonavir<>Chain A, Crystal Structure Of Human Cyp3a4 Coordinated To A Water Molecule<>Chain A, Crystal Structure Of Cyp3a4 Ligated To Oxazole-substituted Desoxyritonavir<>Chain A, Crystal Structure Of Cyp3a4 …
TRINITY_DN113879_c0_g1_i1.p1	4GAC_A	41.951	205	112	2	1	198	51	255	4.52e-55	177	Chain A, High Resolution Structure Of Mouse Aldehyde Reductase (akr1a4) In Its Apo-form<>Chain B, High Resolution Structure Of Mouse Aldehyde Reductase (akr1a4) In Its Apo-form
TRINITY_DN113881_c0_g1_i1.p3	3WIQ_A	33.428	353	189	11	1	341	348	666	9.25e-54	188	Chain A, Crystal Structure Of Kojibiose Phosphorylase Complexed With Kojibiose<>Chain A, Crystal Structure Of Kojibiose Phosphorylase Complexed With Glucose<>Chain B, Crystal Structure Of Kojibiose Phosphorylase Complexed With Glucose<>Chain C, Crystal Structure Of Kojibiose Phosphorylase Complexed With Glucose<>Chain D, Crystal Structure Of Kojibiose Phosphorylase Complexed With Glucose
TRINITY_DN1138_c0_g1_i3.p1	4OE1_A	24.919	614	434	7	315	923	105	696	4.89e-51	192	Chain A, Crystal Structure Of The Pentatricopeptide Repeat Protein Ppr10 (c256s/c430s/c449s) In Complex With An 18-nt Psaj Rna Element<>Chain B, Crystal Structure Of The Pentatricopeptide Repeat Protein Ppr10 (c256s/c430s/c449s) In Complex With An 18-nt Psaj Rna Element
TRINITY_DN113902_c0_g1_i4.p1	3PD6_A	61.75	400	153	0	30	429	1	400	0	536	Chain A, Crystal Structure Of Mouse Mitochondrial Aspartate Aminotransferase, A Newly Identified Kynurenine Aminotransferase-Iv<>Chain C, Crystal Structure Of Mouse Mitochondrial Aspartate Aminotransferase, A Newly Identified Kynurenine Aminotransferase-Iv<>Chain B, Crystal Structure Of Mouse Mitochondrial Aspartate Aminotransferase In Complex With Oxaloacetic Acid<>Chain D, Crystal Structure Of …
TRINITY_DN113902_c2_g1_i1.p1	3PD6_A	62.13	338	128	0	1	338	63	400	1.02e-161	457	Chain A, Crystal Structure Of Mouse Mitochondrial Aspartate Aminotransferase, A Newly Identified Kynurenine Aminotransferase-Iv<>Chain C, Crystal Structure Of Mouse Mitochondrial Aspartate Aminotransferase, A Newly Identified Kynurenine Aminotransferase-Iv<>Chain B, Crystal Structure Of Mouse Mitochondrial Aspartate Aminotransferase In Complex With Oxaloacetic Acid<>Chain D, Crystal Structure Of …
TRINITY_DN113924_c0_g1_i1.p1	4U7W_A	37.097	186	106	4	55	240	57	231	3.76e-34	127	Chain A, The Crystal Structure Of The Terminal R Domain From The Myxalamid Pks- Nrps Biosynthetic Pathway<>Chain B, The Crystal Structure Of The Terminal R Domain From The Myxalamid Pks- Nrps Biosynthetic Pathway<>Chain A, The Crystal Structure Of The Terminal R Domain From The Myxalamid Pks- Nrps Biosynthetic Pathway<>Chain B, The Crystal Structure Of The Terminal R Domain From The Myxalamid Pks…
TRINITY_DN11392_c0_g1_i1.p1	2M1M_A	41.86	86	46	1	139	220	9	94	1.52e-16	72.8	Chain A, Solution Structure Of The Psiaa4 Oligomerization Domain Reveals Interaction Modes For Transcription Factors In Early Auxin Response
TRINITY_DN11392_c0_g1_i3.p1	2M1M_A	42.391	92	47	3	139	225	9	99	1.4e-15	70.5	Chain A, Solution Structure Of The Psiaa4 Oligomerization Domain Reveals Interaction Modes For Transcription Factors In Early Auxin Response
TRINITY_DN11392_c0_g1_i4.p1	2M1M_A	43.023	86	44	2	139	219	9	94	2.55e-17	75.1	Chain A, Solution Structure Of The Psiaa4 Oligomerization Domain Reveals Interaction Modes For Transcription Factors In Early Auxin Response
TRINITY_DN11392_c0_g1_i5.p1	2M1M_A	43.023	86	44	2	190	270	9	94	8.89e-17	74.7	Chain A, Solution Structure Of The Psiaa4 Oligomerization Domain Reveals Interaction Modes For Transcription Factors In Early Auxin Response
TRINITY_DN113938_c0_g1_i2.p2	1NYQ_A	39.895	381	187	7	33	406	10	355	1.06e-85	274	Chain A, Structure Of Staphylococcus Aureus Threonyl-trna Synthetase Complexed With An Analogue Of Threonyl Adenylate<>Chain B, Structure Of Staphylococcus Aureus Threonyl-trna Synthetase Complexed With An Analogue Of Threonyl Adenylate<>Chain A, Structure Of Staphylococcus Aureus Threonyl-Trna Synthetase Complexed With Atp<>Chain B, Structure Of Staphylococcus Aureus Threonyl-Trna Synthetase Com…
TRINITY_DN113939_c0_g3_i1.p1	4W6Z_A	57.143	217	90	2	1	216	21	235	2.85e-81	246	Chain A, Yeast Alcohol Dehydrogenase I, Saccharomyces Cerevisiae Fermentative Enzyme<>Chain B, Yeast Alcohol Dehydrogenase I, Saccharomyces Cerevisiae Fermentative Enzyme<>Chain C, Yeast Alcohol Dehydrogenase I, Saccharomyces Cerevisiae Fermentative Enzyme<>Chain D, Yeast Alcohol Dehydrogenase I, Saccharomyces Cerevisiae Fermentative Enzyme<>Chain A, Asymmetry Of Yeast Alcohol Dehydrogenase<>Chai…
TRINITY_DN11393_c0_g2_i13.p1	4LG1_A	32.11	109	53	5	149	244	32	132	1.52e-05	46.2	Chain A, Human Methyltransferase-like Protein 21d<>Chain B, Human Methyltransferase-like Protein 21d<>Chain C, Human Methyltransferase-like Protein 21d
TRINITY_DN11395_c0_g1_i12.p1	4OL8_A	30.211	427	283	6	883	1299	39	460	8.63e-48	179	Chain A, Ty3 Reverse Transcriptase Bound To Dna/rna<>Chain B, Ty3 Reverse Transcriptase Bound To Dna/rna<>Chain F, Ty3 Reverse Transcriptase Bound To Dna/rna<>Chain E, Ty3 Reverse Transcriptase Bound To Dna/rna
TRINITY_DN1139_c0_g1_i12.p1	3OLH_A	40.893	291	145	3	90	374	23	292	1.93e-76	239	Chain A, Human 3-Mercaptopyruvate Sulfurtransferase
TRINITY_DN1139_c0_g1_i8.p1	3OLH_A	37.818	275	144	3	102	370	23	276	2.25e-61	201	Chain A, Human 3-Mercaptopyruvate Sulfurtransferase
TRINITY_DN11400_c0_g1_i10.p1	4J7Q_A	30.932	236	138	5	33	252	62	288	1.12e-26	108	Chain A, Crystal Structure Of Saccharomyces Cerevisiae Sfh3 Complexed With Phosphatidylinositol<>Chain B, Crystal Structure Of Saccharomyces Cerevisiae Sfh3 Complexed With Phosphatidylinositol
TRINITY_DN11400_c0_g1_i8.p1	4J7Q_A	26.383	235	117	4	8	194	62	288	9.15e-18	82.8	Chain A, Crystal Structure Of Saccharomyces Cerevisiae Sfh3 Complexed With Phosphatidylinositol<>Chain B, Crystal Structure Of Saccharomyces Cerevisiae Sfh3 Complexed With Phosphatidylinositol
TRINITY_DN11401_c0_g1_i1.p1	4G0B_A	52.055	438	203	3	1	435	3	436	5.44e-171	487	Chain A, Structure Of Native Hct From Coffea Canephora<>Chain B, Structure Of Native Hct From Coffea Canephora
TRINITY_DN114024_c0_g1_i1.p1	2P5X_A	39.048	210	110	8	53	255	4	202	6.02e-36	128	Chain A, Crystal Structure Of Maf Domain Of Human N-acetylserotonin O- Methyltransferase-like Protein<>Chain B, Crystal Structure Of Maf Domain Of Human N-acetylserotonin O- Methyltransferase-like Protein
TRINITY_DN11402_c0_g1_i10.p1	4JNC_A	29.771	131	73	2	24	154	12	123	1.21e-10	62.4	Chain A, Soluble Epoxide Hydrolase Complexed With A Carboxamide Inhibitor
TRINITY_DN11402_c0_g1_i57.p1	3E3A_A	26.86	242	151	9	79	315	70	290	9.82e-11	62.4	Chain A, The Structure Of Rv0554 From Mycobacterium Tuberculosis<>Chain B, The Structure Of Rv0554 From Mycobacterium Tuberculosis<>Chain A, A Higher Resolution Structure Of Rv0554 From Mycobacterium Tuberculosis Complexed With Malonic Acid<>Chain B, A Higher Resolution Structure Of Rv0554 From Mycobacterium Tuberculosis Complexed With Malonic Acid<>Chain A, Structure Of Rv0554 From Mycobacterium…
TRINITY_DN11405_c0_g1_i5.p1	3O26_A	49.835	303	144	4	2	298	11	311	2.96e-96	286	Chain A, The Structure Of Salutaridine Reductase From Papaver Somniferum.
TRINITY_DN114087_c0_g1_i1.p1	2I3T_A	30.288	208	104	8	93	286	113	293	5.73e-24	100	Chain A, Bub3 Complex With Mad3 (Bubr1) Glebs Motif<>Chain C, Bub3 Complex With Mad3 (Bubr1) Glebs Motif<>Chain E, Bub3 Complex With Mad3 (Bubr1) Glebs Motif<>Chain G, Bub3 Complex With Mad3 (Bubr1) Glebs Motif<>Chain A, Crystal Structure Of Yeast Bub3-bub1 Bound To Phospho-spc105<>Chain D, Crystal Structure Of Yeast Bub3-bub1 Bound To Phospho-spc105
TRINITY_DN11409_c0_g1_i9.p1	1ZLP_A	53.211	109	50	1	89	196	28	136	9.8e-23	94	Chain A, Petal Death Protein Psr132 With Cysteine-Linked Glutaraldehyde Forming A Thiohemiacetal Adduct<>Chain B, Petal Death Protein Psr132 With Cysteine-Linked Glutaraldehyde Forming A Thiohemiacetal Adduct
TRINITY_DN1140_c0_g1_i12.p1	3OND_A	92.889	450	32	0	1	450	39	488	0	857	Chain A, Crystal Structure Of Lupinus Luteus S-adenosyl-l-homocysteine Hydrolase In Complex With Adenosine<>Chain B, Crystal Structure Of Lupinus Luteus S-adenosyl-l-homocysteine Hydrolase In Complex With Adenosine<>Chain A, Crystal Structure Of Lupinus Luteus S-adenosyl-l-homocysteine Hydrolase In Complex With Adenine<>Chain B, Crystal Structure Of Lupinus Luteus S-adenosyl-l-homocysteine Hydrol…
TRINITY_DN1140_c0_g1_i13.p1	3OND_A	92.541	429	32	0	44	472	4	432	0	818	Chain A, Crystal Structure Of Lupinus Luteus S-adenosyl-l-homocysteine Hydrolase In Complex With Adenosine<>Chain B, Crystal Structure Of Lupinus Luteus S-adenosyl-l-homocysteine Hydrolase In Complex With Adenosine<>Chain A, Crystal Structure Of Lupinus Luteus S-adenosyl-l-homocysteine Hydrolase In Complex With Adenine<>Chain B, Crystal Structure Of Lupinus Luteus S-adenosyl-l-homocysteine Hydrol…
TRINITY_DN11410_c0_g2_i1.p1	3GKE_A	33.088	136	75	5	1	133	48	170	2.52e-13	71.2	Chain A, Crystal Structure Of Dicamba Monooxygenase<>Chain B, Crystal Structure Of Dicamba Monooxygenase<>Chain C, Crystal Structure Of Dicamba Monooxygenase<>Chain A, Crystal Structure Of Dicamba Monooxygenase With Non-Heme Cobalt And Dicamba<>Chain B, Crystal Structure Of Dicamba Monooxygenase With Non-Heme Cobalt And Dicamba<>Chain C, Crystal Structure Of Dicamba Monooxygenase With Non-Heme Co…
TRINITY_DN114118_c0_g1_i3.p1	3B8C_A	87.109	512	66	0	1	512	364	875	0	920	Chain A, Crystal Structure Of A Plasma Membrane Proton Pump<>Chain B, Crystal Structure Of A Plasma Membrane Proton Pump
TRINITY_DN114130_c0_g1_i1.p1	1NP7_A	35.052	194	91	3	64	256	208	367	6.02e-26	105	Chain A, Crystal Structure Analysis Of Synechocystis Sp. Pcc6803 Cryptochrome<>Chain B, Crystal Structure Analysis Of Synechocystis Sp. Pcc6803 Cryptochrome
TRINITY_DN11413_c0_g1_i29.p1	4PU6_A	86.869	198	23	1	1	198	3	197	2.6e-124	354	Chain A, Crystal Structure Of Potassium-dependent Plant-type L-asparaginase From Phaseolus Vulgaris In Complex With K+ Cations<>Chain C, Crystal Structure Of Potassium-dependent Plant-type L-asparaginase From Phaseolus Vulgaris In Complex With K+ Cations<>Chain A, Crystal Structure Of Potassium-dependent Plant-type L-asparaginase From Phaseolus Vulgaris In Complex With K+ And Na+ Cations<>Chain C…
TRINITY_DN114198_c0_g1_i2.p1	3QRL_A	46.957	115	58	2	1	115	27	138	2.11e-28	104	Chain A, Crystal Structure Of The Taf14 Yeats Domain
TRINITY_DN1141_c0_g1_i4.p1	2FO7_A	26.282	156	93	2	240	395	1	134	1.37e-12	65.9	Chain A, Crystal Structure Of An 8 Repeat Consensus Tpr Superhelix (Trigonal Crystal Form)<>Chain A, Crystal Structure Of An 8 Repeat Consensus Tpr Superhelix (Orthorombic Crystal Form)
TRINITY_DN114209_c0_g1_i2.p1	1WH7_A	67.213	61	20	0	151	211	16	76	2.34e-26	97.4	Chain A, Solution Structure Of Homeobox Domain Of Arabidopsis Thaliana Hypothetical Protein F22k18.140
TRINITY_DN114285_c0_g1_i1.p1	4B2T_Q	97.073	205	6	0	1	205	344	548	1.39e-144	414	Chain Q, The Crystal Structures Of The Eukaryotic Chaperonin Cct Reveal Its Functional Partitioning<>Chain q, The Crystal Structures Of The Eukaryotic Chaperonin Cct Reveal Its Functional Partitioning
TRINITY_DN11429_c0_g2_i2.p1	2Q3E_A	62.179	468	165	3	3	467	7	465	0	585	Chain A, Structure Of Human Udp-glucose Dehydrogenase Complexed With Nadh And Udp-glucose<>Chain B, Structure Of Human Udp-glucose Dehydrogenase Complexed With Nadh And Udp-glucose<>Chain C, Structure Of Human Udp-glucose Dehydrogenase Complexed With Nadh And Udp-glucose<>Chain D, Structure Of Human Udp-glucose Dehydrogenase Complexed With Nadh And Udp-glucose<>Chain E, Structure Of Human Udp-glu…
TRINITY_DN1142_c0_g1_i10.p1	3GKE_A	30.952	84	57	1	204	287	3	85	1.41e-08	56.2	Chain A, Crystal Structure Of Dicamba Monooxygenase<>Chain B, Crystal Structure Of Dicamba Monooxygenase<>Chain C, Crystal Structure Of Dicamba Monooxygenase<>Chain A, Crystal Structure Of Dicamba Monooxygenase With Non-Heme Cobalt And Dicamba<>Chain B, Crystal Structure Of Dicamba Monooxygenase With Non-Heme Cobalt And Dicamba<>Chain C, Crystal Structure Of Dicamba Monooxygenase With Non-Heme Co…
TRINITY_DN1142_c0_g1_i51.p1	3GKE_A	25.356	351	211	11	204	518	3	338	2.53e-22	98.6	Chain A, Crystal Structure Of Dicamba Monooxygenase<>Chain B, Crystal Structure Of Dicamba Monooxygenase<>Chain C, Crystal Structure Of Dicamba Monooxygenase<>Chain A, Crystal Structure Of Dicamba Monooxygenase With Non-Heme Cobalt And Dicamba<>Chain B, Crystal Structure Of Dicamba Monooxygenase With Non-Heme Cobalt And Dicamba<>Chain C, Crystal Structure Of Dicamba Monooxygenase With Non-Heme Co…
TRINITY_DN114301_c0_g2_i1.p1	3KLY_A	28.873	284	174	7	83	343	2	280	3.69e-25	103	Chain A, Pentameric Formate Channel<>Chain B, Pentameric Formate Channel<>Chain C, Pentameric Formate Channel<>Chain D, Pentameric Formate Channel<>Chain E, Pentameric Formate Channel<>Chain A, Pentameric Formate Channel With Formate Bound<>Chain B, Pentameric Formate Channel With Formate Bound<>Chain C, Pentameric Formate Channel With Formate Bound<>Chain D, Pentameric Formate Channel With Forma…
TRINITY_DN114305_c0_g1_i1.p1	2CZQ_A	68.75	112	33	1	47	156	5	116	5.79e-46	152	Chain A, A Novel Cutinase-Like Protein From Cryptococcus Sp.<>Chain B, A Novel Cutinase-Like Protein From Cryptococcus Sp.
TRINITY_DN11433_c0_g1_i1.p1	4I34_A	53.444	363	142	5	64	425	3	339	2.87e-130	382	Chain A, Crystal Structure Of W-w-w Clpx Hexamer<>Chain B, Crystal Structure Of W-w-w Clpx Hexamer<>Chain C, Crystal Structure Of W-w-w Clpx Hexamer<>Chain D, Crystal Structure Of W-w-w Clpx Hexamer<>Chain E, Crystal Structure Of W-w-w Clpx Hexamer<>Chain F, Crystal Structure Of W-w-w Clpx Hexamer<>Chain A, Crystal Structure Of Nucleotide-bound W-w-w Clpx Hexamer<>Chain B, Crystal Structure Of Nu…
TRINITY_DN11433_c0_g1_i7.p1	4I34_A	53.279	366	144	5	235	599	3	342	1.04e-127	382	Chain A, Crystal Structure Of W-w-w Clpx Hexamer<>Chain B, Crystal Structure Of W-w-w Clpx Hexamer<>Chain C, Crystal Structure Of W-w-w Clpx Hexamer<>Chain D, Crystal Structure Of W-w-w Clpx Hexamer<>Chain E, Crystal Structure Of W-w-w Clpx Hexamer<>Chain F, Crystal Structure Of W-w-w Clpx Hexamer<>Chain A, Crystal Structure Of Nucleotide-bound W-w-w Clpx Hexamer<>Chain B, Crystal Structure Of Nu…
TRINITY_DN114376_c0_g1_i1.p1	3DLR_A	32.065	184	112	4	1	184	22	192	2.01e-21	89.4	Chain A, Crystal Structure Of The Catalytic Core Domain From Pfv Integrase
TRINITY_DN114393_c0_g1_i1.p1	3SFZ_A	22.556	399	201	16	63	402	13	362	6.05e-08	55.5	Chain A, Crystal Structure Of Full-Length Murine Apaf-1
TRINITY_DN1143_c0_g1_i13.p1	3RBZ_A	23.235	340	223	12	328	661	19	326	1.76e-10	63.9	Chain A, Mthk Channel, Ca2+-Bound<>Chain B, Mthk Channel, Ca2+-Bound<>Chain C, Mthk Channel, Ca2+-Bound<>Chain D, Mthk Channel, Ca2+-Bound
TRINITY_DN114410_c0_g1_i1.p1	1W2X_A	50	236	116	1	1	236	524	757	5.01e-61	204	Chain A, Crystal Structure Of The Carboxyltransferase Domain Of Acetyl-Coenzyme A Carboxylase In Complex With Cp-640186<>Chain B, Crystal Structure Of The Carboxyltransferase Domain Of Acetyl-Coenzyme A Carboxylase In Complex With Cp-640186<>Chain C, Crystal Structure Of The Carboxyltransferase Domain Of Acetyl-Coenzyme A Carboxylase In Complex With Cp-640186<>Chain A, Crystal Structure Of The Ca…
TRINITY_DN11443_c0_g1_i26.p1	2CKK_A	33.75	80	51	2	280	359	14	91	6.14e-05	42.7	Chain A, High Resolution Crystal Structure Of The Human Kin17 C- Terminal Domain Containing A Kow Motif Kin17.
TRINITY_DN114463_c0_g1_i4.p1	1BXS_A	57.143	203	86	1	2	203	52	254	7.5e-75	234	Chain A, Sheep Liver Class 1 Aldehyde Dehydrogenase With Nad Bound<>Chain B, Sheep Liver Class 1 Aldehyde Dehydrogenase With Nad Bound<>Chain C, Sheep Liver Class 1 Aldehyde Dehydrogenase With Nad Bound<>Chain D, Sheep Liver Class 1 Aldehyde Dehydrogenase With Nad Bound<>Chain A, Ovis Aries Aldehyde Dehydrogenase 1a1 In Complex With A Duocarmycin Analog<>Chain B, Ovis Aries Aldehyde Dehydrogenase…
TRINITY_DN1144_c0_g1_i16.p1	4IFS_A	37.712	236	144	1	207	442	10	242	4.41e-53	182	Chain A, Crystal Structure Of The Hssrp1 Middle Domain
TRINITY_DN11450_c0_g1_i2.p1	4ZL4_A	22.717	449	227	17	89	454	25	436	1.57e-15	79	Chain A, Plasmepsin V From Plasmodium Vivax Bound To A Transition State Mimetic (wehi-842)<>Chain B, Plasmepsin V From Plasmodium Vivax Bound To A Transition State Mimetic (wehi-842)
TRINITY_DN114511_c0_g1_i3.p1	2L9N_A	53.623	138	64	0	24	161	2	139	2.12e-44	149	Chain A, Structure Of The Human Shwachman-Bodian-Diamond Syndrome (Sbds) Protein
TRINITY_DN114515_c0_g1_i1.p1	4PMW_A	35.484	93	54	2	1	91	644	732	2.79e-11	63.2	Chain A, Structure Of Mouse Dis3l2 In Complex With Oligou Rna Substrate<>Chain B, Structure Of Mouse Dis3l2 In Complex With Oligou Rna Substrate
TRINITY_DN114542_c0_g1_i1.p1	4OBY_A	37.6	250	136	5	1	246	57	290	9.31e-40	144	Chain A, Crystal Structure Of E.coli Arginyl-trna Synthetase And Ligand Binding Studies Revealed Key Residues In Arginine Recognition
TRINITY_DN114557_c0_g1_i1.p1	2R2D_A	23.551	276	177	9	34	290	2	262	1.15e-17	81.6	Chain A, Structure Of A Quorum-quenching Lactonase (aiib) From Agrobacterium Tumefaciens<>Chain B, Structure Of A Quorum-quenching Lactonase (aiib) From Agrobacterium Tumefaciens<>Chain C, Structure Of A Quorum-quenching Lactonase (aiib) From Agrobacterium Tumefaciens<>Chain D, Structure Of A Quorum-quenching Lactonase (aiib) From Agrobacterium Tumefaciens<>Chain E, Structure Of A Quorum-quenchin…
TRINITY_DN114564_c1_g1_i1.p1	4C9G_A	28.141	199	103	5	76	252	106	286	1.11e-09	59.7	Chain A, Structure Of Yeast Mitochondrial Adp/atp Carrier Isoform 2 Inhibited By Carboxyatractyloside (c2221 Crystal Form)<>Chain A, Structure Of Yeast Mitochondrial Adp/atp Carrier Isoform 2 Inhibited By Carboxyatractyloside (p212121 Crystal Form)<>Chain B, Structure Of Yeast Mitochondrial Adp/atp Carrier Isoform 2 Inhibited By Carboxyatractyloside (p212121 Crystal Form)
TRINITY_DN114567_c0_g1_i1.p1	1S9C_A	49.541	218	97	5	1	211	87	298	2.33e-67	209	Chain A, Crystal Structure Analysis Of The 2-Enoyl-Coa Hydratase 2 Domain Of Human Peroxisomal Multifunctional Enzyme Type 2<>Chain B, Crystal Structure Analysis Of The 2-Enoyl-Coa Hydratase 2 Domain Of Human Peroxisomal Multifunctional Enzyme Type 2<>Chain C, Crystal Structure Analysis Of The 2-Enoyl-Coa Hydratase 2 Domain Of Human Peroxisomal Multifunctional Enzyme Type 2<>Chain D, Crystal Stru…
TRINITY_DN114570_c0_g1_i2.p1	2AFF_B	93.182	44	3	0	144	187	1	44	6.51e-23	87.4	Chain B, The Solution Structure Of The Ki67fhaHNIFK(226-269)3p Compl
TRINITY_DN114579_c0_g4_i1.p1	2ZXQ_A	43.915	189	101	2	18	202	274	461	3.6e-46	163	Chain A, Crystal Structure Of Endo-Alpha-N-Acetylgalactosaminidase From Bifidobacterium Longum (Engbf)
TRINITY_DN114580_c0_g1_i1.p1	4NY4_A	25.984	381	244	15	78	441	84	443	1.26e-19	91.7	Chain A, Crystal Structure Of Cyp3a4 In Complex With An Inhibitor
TRINITY_DN11459_c0_g1_i2.p1	4LDS_A	29.066	289	186	6	1	284	166	440	5.24e-31	120	Chain A, The Inward-facing Structure Of The Glucose Transporter From Staphylococcus Epidermidis<>Chain B, The Inward-facing Structure Of The Glucose Transporter From Staphylococcus Epidermidis
TRINITY_DN114611_c0_g1_i5.p1	4M59_A	38.897	671	403	4	135	802	33	699	3.03e-174	520	Chain A, Crystal Structure Of The Pentatricopeptide Repeat Protein Ppr10 In Complex With An 18-nt Psaj Rna Element<>Chain B, Crystal Structure Of The Pentatricopeptide Repeat Protein Ppr10 In Complex With An 18-nt Psaj Rna Element
TRINITY_DN114640_c1_g1_i1.p1	2XQ1_A	57.447	235	93	3	3	233	40	271	8.87e-93	281	Chain A, Crystal Structure Of Peroxisomal Catalase From The Yeast Hansenula Polymorpha<>Chain B, Crystal Structure Of Peroxisomal Catalase From The Yeast Hansenula Polymorpha<>Chain C, Crystal Structure Of Peroxisomal Catalase From The Yeast Hansenula Polymorpha<>Chain D, Crystal Structure Of Peroxisomal Catalase From The Yeast Hansenula Polymorpha<>Chain E, Crystal Structure Of Peroxisomal Catal…
TRINITY_DN11464_c0_g1_i20.p1	1GL2_B	41.935	62	36	0	179	240	4	65	3.36e-10	55.5	Chain B, Crystal Structure Of An Endosomal Snare Core Complex
TRINITY_DN114659_c0_g1_i2.p1	1ZY8_K	52.113	71	34	0	1	71	26	96	3.51e-19	82.4	Chain K, The Crystal Structure Of Dihydrolipoamide Dehydrogenase And Dihydrolipoamide Dehydrogenase-Binding Protein (Didomain) Subcomplex Of Human Pyruvate Dehydrogenase Complex.<>Chain L, The Crystal Structure Of Dihydrolipoamide Dehydrogenase And Dihydrolipoamide Dehydrogenase-Binding Protein (Didomain) Subcomplex Of Human Pyruvate Dehydrogenase Complex.<>Chain M, The Crystal Structure Of Dihyd…
TRINITY_DN11465_c0_g2_i3.p1	4WTP_A	29.958	237	131	9	76	306	83	290	1.12e-18	87.4	Chain A, Crystal Structure Of Glycoside Hydrolase Family 17 Beta-1,3- Glucanosyltransferase From Rhizomucor Miehei
TRINITY_DN114666_c0_g1_i1.p1	1MEY_C	44.304	79	44	0	120	198	3	81	6.91e-18	77.4	Chain C, Crystal Structure Of A Designed Zinc Finger Protein Bound To Dna<>Chain F, Crystal Structure Of A Designed Zinc Finger Protein Bound To Dna<>Chain G, Crystal Structure Of A Designed Zinc Finger Protein Bound To Dna
TRINITY_DN11467_c0_g1_i2.p1	2M83_A	32.11	109	71	1	290	398	28	133	1.74e-11	62.8	Chain A, Solution Structure Of The Carbohydrate Binding Module Of The Muscle Glycogen-targeting Subunit Of Protein Phosphatase-1
TRINITY_DN1146_c1_g1_i10.p1	2AYD_A	48.148	27	14	0	5	31	50	76	0.000695	37.7	Chain A, Crystal Structure Of The C-Terminal Wrky Domainof Atwrky1, An Sa-Induced And Partially Npr1-Dependent Transcription Factor
TRINITY_DN1146_c1_g1_i2.p1	2AYD_A	50.649	77	37	1	334	410	1	76	9.23e-24	95.5	Chain A, Crystal Structure Of The C-Terminal Wrky Domainof Atwrky1, An Sa-Induced And Partially Npr1-Dependent Transcription Factor
TRINITY_DN1146_c2_g1_i11.p1	2CE7_A	28.151	476	273	11	1	468	44	458	1.03e-43	161	Chain A, Edta Treated<>Chain B, Edta Treated<>Chain C, Edta Treated<>Chain D, Edta Treated<>Chain E, Edta Treated<>Chain F, Edta Treated<>Chain A, Cell Division Protein Ftsh<>Chain B, Cell Division Protein Ftsh<>Chain C, Cell Division Protein Ftsh<>Chain D, Cell Division Protein Ftsh<>Chain E, Cell Division Protein Ftsh<>Chain F, Cell Division Protein Ftsh
TRINITY_DN11471_c0_g1_i1.p1	3WJ7_A	26.685	356	189	18	15	349	17	321	2.54e-15	76.6	Chain A, Crystal Structure Of Gox2253<>Chain B, Crystal Structure Of Gox2253<>Chain C, Crystal Structure Of Gox2253
TRINITY_DN11471_c0_g1_i1.p2	3ZYW_A	56.481	108	41	2	182	288	3	105	5.95e-37	127	Chain A, Crystal Structure Of The First Glutaredoxin Domain Of Human Glutaredoxin 3 (Glrx3)<>Chain B, Crystal Structure Of The First Glutaredoxin Domain Of Human Glutaredoxin 3 (Glrx3)
TRINITY_DN11471_c1_g1_i3.p1	3ZYW_A	61.798	89	34	0	185	273	2	90	4.61e-37	128	Chain A, Crystal Structure Of The First Glutaredoxin Domain Of Human Glutaredoxin 3 (Glrx3)<>Chain B, Crystal Structure Of The First Glutaredoxin Domain Of Human Glutaredoxin 3 (Glrx3)
TRINITY_DN11471_c3_g1_i2.p1	3ZYW_A	61.628	86	33	0	142	227	5	90	1.39e-36	125	Chain A, Crystal Structure Of The First Glutaredoxin Domain Of Human Glutaredoxin 3 (Glrx3)<>Chain B, Crystal Structure Of The First Glutaredoxin Domain Of Human Glutaredoxin 3 (Glrx3)
TRINITY_DN11472_c0_g1_i1.p1	3A8T_A	45.455	297	117	9	1	257	46	337	1.51e-77	239	Chain A, Plant Adenylate Isopentenyltransferase In Complex With Atp
TRINITY_DN11472_c0_g1_i2.p1	3A8T_A	43.689	309	129	9	58	326	36	339	1.5e-76	239	Chain A, Plant Adenylate Isopentenyltransferase In Complex With Atp
[truncated: 25,713 more rows]
