# Supplementary material for: De novo transcriptome analysis of Dysoxylum binectariferum to unravel the biosynthesis of pharmaceutically relevant specialized metabolites
Source: Front Plant Sci. 2023 Aug 9;14:1098987. doi: 10.3389/fpls.2023.1098987 (PMC10450223; doi:10.3389/fpls.2023.1098987)
Supplement: Additional File 2 — Annotated (17 selected) KEGG metabolite pathways of D. binectariferum. [file DataSheet_2.zip › Additional file 1b-PDB,Ref,KEGG/Additional file 1g-KEGG.xlsx]

## Sheet: KEGG
Non-redundant or representative sequences were annotated based on sequence similarity using blastp against the KEGG database
Query	KO	Definition	Score	Second best
TRINITY_DN13127_c0_g1_i11.p1 (337)	K00001	DYNC1I, DNCI; dynein intermediate chain, cytosolic	39
TRINITY_DN109262_c0_g3_i3.p1 (314)	K00002	AKR1A1, adh; alcohol dehydrogenase (NADP+) [EC:1.1.1.2]	120
TRINITY_DN113879_c0_g1_i1.p1 (199)	K00002	AKR1A1, adh; alcohol dehydrogenase (NADP+) [EC:1.1.1.2]	35
TRINITY_DN119493_c0_g1_i2.p1 (195)	K00002	AKR1A1, adh; alcohol dehydrogenase (NADP+) [EC:1.1.1.2]	51
TRINITY_DN122636_c0_g1_i1.p1 (340)	K00002	AKR1A1, adh; alcohol dehydrogenase (NADP+) [EC:1.1.1.2]	139
TRINITY_DN123730_c0_g1_i1.p2 (256)	K00002	AKR1A1, adh; alcohol dehydrogenase (NADP+) [EC:1.1.1.2]	59
TRINITY_DN125329_c0_g2_i4.p1 (339)	K00002	AKR1A1, adh; alcohol dehydrogenase (NADP+) [EC:1.1.1.2]	82
TRINITY_DN142329_c0_g1_i1.p1 (219)	K00002	WDR55, JIP5; WD repeat-containing protein 55	110
TRINITY_DN14638_c0_g1_i14.p1 (359)	K00002		1573
TRINITY_DN151153_c0_g1_i1.p1 (244)	K00002		6	K24286	1
TRINITY_DN154940_c0_g2_i1.p2 (323)	K00002
TRINITY_DN16756_c0_g1_i2.p1 (317)	K00002	AKR1A1, adh; alcohol dehydrogenase (NADP+) [EC:1.1.1.2]	246
TRINITY_DN16756_c0_g1_i4.p1 (214)	K00002	AKR1A1, adh; alcohol dehydrogenase (NADP+) [EC:1.1.1.2]	74
TRINITY_DN171618_c0_g1_i1.p1 (343)	K00002	AKR1A1, adh; alcohol dehydrogenase (NADP+) [EC:1.1.1.2]	224
TRINITY_DN17545_c1_g1_i3.p1 (275)	K00002	AKR1A1, adh; alcohol dehydrogenase (NADP+) [EC:1.1.1.2]	95
TRINITY_DN17987_c0_g1_i2.p1 (229)	K00002	AKR1A1, adh; alcohol dehydrogenase (NADP+) [EC:1.1.1.2]	38
TRINITY_DN18849_c0_g1_i1.p1 (214)	K00002	AKR1A1, adh; alcohol dehydrogenase (NADP+) [EC:1.1.1.2]	78
TRINITY_DN18849_c0_g2_i2.p2 (362)	K00002	AKR1A1, adh; alcohol dehydrogenase (NADP+) [EC:1.1.1.2]	220
TRINITY_DN18849_c0_g2_i3.p1 (228)	K00002	AKR1A1, adh; alcohol dehydrogenase (NADP+) [EC:1.1.1.2]	70
TRINITY_DN1937_c0_g1_i14.p1 (315)	K00002	AKR1A1, adh; alcohol dehydrogenase (NADP+) [EC:1.1.1.2]	369
TRINITY_DN1937_c0_g1_i4.p1 (315)	K00002	AKR1A1, adh; alcohol dehydrogenase (NADP+) [EC:1.1.1.2]	380
TRINITY_DN198584_c0_g1_i1.p1 (254)	K00002	AKR1A1, adh; alcohol dehydrogenase (NADP+) [EC:1.1.1.2]	106
TRINITY_DN198584_c2_g1_i2.p1 (358)	K00002	AKR1A1, adh; alcohol dehydrogenase (NADP+) [EC:1.1.1.2]	207
TRINITY_DN20224_c0_g1_i1.p1 (385)	K00002	AKR1A1, adh; alcohol dehydrogenase (NADP+) [EC:1.1.1.2]	202
TRINITY_DN20224_c0_g1_i15.p1 (385)	K00002	AKR1A1, adh; alcohol dehydrogenase (NADP+) [EC:1.1.1.2]	200
TRINITY_DN20224_c0_g1_i8.p1 (385)	K00002	AKR1A1, adh; alcohol dehydrogenase (NADP+) [EC:1.1.1.2]	195
TRINITY_DN204644_c0_g2_i1.p2 (239)	K00002	AKR1A1, adh; alcohol dehydrogenase (NADP+) [EC:1.1.1.2]	61
TRINITY_DN230486_c0_g1_i1.p2 (307)	K00002	AKR1A1, adh; alcohol dehydrogenase (NADP+) [EC:1.1.1.2]	126
TRINITY_DN235652_c0_g1_i1.p1 (320)	K00002	AKR1A1, adh; alcohol dehydrogenase (NADP+) [EC:1.1.1.2]	76
TRINITY_DN255261_c0_g1_i10.p1 (245)	K00002	AKR1A1, adh; alcohol dehydrogenase (NADP+) [EC:1.1.1.2]	73
TRINITY_DN255261_c0_g1_i7.p1 (206)	K00002	AKR1A1, adh; alcohol dehydrogenase (NADP+) [EC:1.1.1.2]	51
TRINITY_DN255261_c2_g1_i1.p1 (278)	K00002	AKR1A1, adh; alcohol dehydrogenase (NADP+) [EC:1.1.1.2]	109
TRINITY_DN276869_c0_g1_i1.p1 (370)	K00002	AKR1A1, adh; alcohol dehydrogenase (NADP+) [EC:1.1.1.2]	178
TRINITY_DN33077_c0_g2_i1.p1 (379)	K00002	AKR1A1, adh; alcohol dehydrogenase (NADP+) [EC:1.1.1.2]	205
TRINITY_DN33077_c0_g3_i1.p1 (251)	K00002	AKR1A1, adh; alcohol dehydrogenase (NADP+) [EC:1.1.1.2]	113
TRINITY_DN33833_c1_g2_i1.p1 (344)	K00002	AKR1A1, adh; alcohol dehydrogenase (NADP+) [EC:1.1.1.2]	235
TRINITY_DN359229_c0_g1_i1.p1 (221)	K00002	AKR1A1, adh; alcohol dehydrogenase (NADP+) [EC:1.1.1.2]	42
TRINITY_DN38321_c0_g1_i2.p1 (234)	K00002	AKR1A1, adh; alcohol dehydrogenase (NADP+) [EC:1.1.1.2]	69
TRINITY_DN38321_c0_g1_i3.p1 (298)	K00002	AKR1A1, adh; alcohol dehydrogenase (NADP+) [EC:1.1.1.2]	154
TRINITY_DN38570_c0_g1_i3.p2 (383)	K00002	AKR1A1, adh; alcohol dehydrogenase (NADP+) [EC:1.1.1.2]	203
TRINITY_DN38570_c3_g1_i4.p1 (319)	K00002	AKR1A1, adh; alcohol dehydrogenase (NADP+) [EC:1.1.1.2]	127
TRINITY_DN38806_c0_g2_i2.p1 (345)	K00002	AKR1A1, adh; alcohol dehydrogenase (NADP+) [EC:1.1.1.2]	133
TRINITY_DN41236_c2_g1_i3.p1 (365)	K00002	AKR1A1, adh; alcohol dehydrogenase (NADP+) [EC:1.1.1.2]	145
TRINITY_DN413336_c0_g1_i1.p1 (250)	K00002	AKR1A1, adh; alcohol dehydrogenase (NADP+) [EC:1.1.1.2]	54
TRINITY_DN417408_c0_g1_i1.p1 (258)	K00002	AKR1A1, adh; alcohol dehydrogenase (NADP+) [EC:1.1.1.2]	104
TRINITY_DN45421_c0_g1_i2.p1 (323)	K00002	AKR1A1, adh; alcohol dehydrogenase (NADP+) [EC:1.1.1.2]	221
TRINITY_DN46874_c0_g1_i1.p1 (228)	K00002	AKR1A1, adh; alcohol dehydrogenase (NADP+) [EC:1.1.1.2]	53
TRINITY_DN49714_c0_g1_i1.p1 (267)	K00002	AKR1A1, adh; alcohol dehydrogenase (NADP+) [EC:1.1.1.2]	61
TRINITY_DN52564_c0_g5_i1.p1 (335)	K00002	AKR1A1, adh; alcohol dehydrogenase (NADP+) [EC:1.1.1.2]	206
TRINITY_DN5528_c0_g2_i1.p1 (245)	K00002	AKR1A1, adh; alcohol dehydrogenase (NADP+) [EC:1.1.1.2]	164
TRINITY_DN5528_c0_g2_i4.p1 (311)	K00002	AKR1A1, adh; alcohol dehydrogenase (NADP+) [EC:1.1.1.2]	363
TRINITY_DN59812_c1_g1_i1.p1 (339)	K00002	AKR1A1, adh; alcohol dehydrogenase (NADP+) [EC:1.1.1.2]	231
TRINITY_DN6222_c1_g1_i2.p1 (359)	K00002	AKR1A1, adh; alcohol dehydrogenase (NADP+) [EC:1.1.1.2]	319
TRINITY_DN67700_c0_g1_i1.p1 (359)	K00002	AKR1A1, adh; alcohol dehydrogenase (NADP+) [EC:1.1.1.2]	120
TRINITY_DN67700_c0_g2_i2.p1 (350)	K00002	AKR1A1, adh; alcohol dehydrogenase (NADP+) [EC:1.1.1.2]	217
TRINITY_DN712325_c0_g1_i1.p1 (315)	K00002	AKR1A1, adh; alcohol dehydrogenase (NADP+) [EC:1.1.1.2]	148
TRINITY_DN73850_c0_g1_i4.p1 (347)	K00002	AKR1A1, adh; alcohol dehydrogenase (NADP+) [EC:1.1.1.2]	124
TRINITY_DN8507_c0_g4_i1.p1 (291)	K00002	AKR1A1, adh; alcohol dehydrogenase (NADP+) [EC:1.1.1.2]	16	K23257	12
TRINITY_DN958057_c0_g1_i1.p1 (226)	K00002	AKR1A1, adh; alcohol dehydrogenase (NADP+) [EC:1.1.1.2]	89
TRINITY_DN146480_c0_g1_i1.p1 (374)	K00003		5	K07605	2
TRINITY_DN171403_c0_g1_i1.p1 (419)	K00003	hom; homoserine dehydrogenase [EC:1.1.1.3]	10
TRINITY_DN200728_c0_g5_i1.p2 (319)	K00003	hom; homoserine dehydrogenase [EC:1.1.1.3]	10
TRINITY_DN964979_c0_g1_i1.p1 (205)	K00003	hom; homoserine dehydrogenase [EC:1.1.1.3]	82
TRINITY_DN879786_c0_g1_i1.p4 (236)	K00004	BDH, butB; (R,R)-butanediol dehydrogenase / meso-butanediol dehydrogenase / diacetyl reductase [EC:1.1.1.4 1.1.1.- 1.1.1.303]	36
TRINITY_DN11566_c0_g1_i6.p1 (205)	K00006	GPD1; glycerol-3-phosphate dehydrogenase (NAD+) [EC:1.1.1.8]	90
TRINITY_DN17084_c0_g1_i3.p1 (464)	K00006	GPD1; glycerol-3-phosphate dehydrogenase (NAD+) [EC:1.1.1.8]	424
TRINITY_DN193868_c0_g1_i1.p1 (230)	K00006	GPD1; glycerol-3-phosphate dehydrogenase (NAD+) [EC:1.1.1.8]	120
TRINITY_DN2397_c1_g1_i6.p1 (460)	K00006	GPD1; glycerol-3-phosphate dehydrogenase (NAD+) [EC:1.1.1.8]	328
TRINITY_DN26810_c0_g1_i1.p1 (352)	K00006	GPD1; glycerol-3-phosphate dehydrogenase (NAD+) [EC:1.1.1.8]	23
TRINITY_DN39189_c0_g1_i1.p1 (491)	K00006	GPD1; glycerol-3-phosphate dehydrogenase (NAD+) [EC:1.1.1.8]	192
TRINITY_DN4290_c1_g1_i11.p1 (465)	K00006	GPD1; glycerol-3-phosphate dehydrogenase (NAD+) [EC:1.1.1.8]	417
TRINITY_DN485637_c0_g2_i1.p1 (219)	K00006	GPD1; glycerol-3-phosphate dehydrogenase (NAD+) [EC:1.1.1.8]	65
TRINITY_DN54868_c0_g1_i4.p1 (258)	K00006	GPD1; glycerol-3-phosphate dehydrogenase (NAD+) [EC:1.1.1.8]	89
TRINITY_DN71835_c0_g1_i14.p1 (348)	K00006	GPD1; glycerol-3-phosphate dehydrogenase (NAD+) [EC:1.1.1.8]	173
TRINITY_DN71835_c0_g1_i4.p1 (220)	K00006	GPD1; glycerol-3-phosphate dehydrogenase (NAD+) [EC:1.1.1.8]	38
TRINITY_DN121687_c0_g1_i1.p1 (385)	K00008	SORD, gutB; L-iditol 2-dehydrogenase [EC:1.1.1.14]	157
TRINITY_DN1743_c0_g1_i11.p1 (240)	K00008	SORD, gutB; L-iditol 2-dehydrogenase [EC:1.1.1.14]	131
TRINITY_DN1743_c0_g1_i12.p1 (205)	K00008	SORD, gutB; L-iditol 2-dehydrogenase [EC:1.1.1.14]	76
TRINITY_DN18756_c0_g1_i3.p1 (332)	K00008	SORD, gutB; L-iditol 2-dehydrogenase [EC:1.1.1.14]	156
TRINITY_DN200384_c0_g1_i1.p1 (381)	K00008	SORD, gutB; L-iditol 2-dehydrogenase [EC:1.1.1.14]	161
TRINITY_DN258375_c0_g1_i1.p1 (225)	K00008	SORD, gutB; L-iditol 2-dehydrogenase [EC:1.1.1.14]	64
TRINITY_DN8062_c0_g1_i15.p2 (369)	K00008	SORD, gutB; L-iditol 2-dehydrogenase [EC:1.1.1.14]	41	K05351	6
TRINITY_DN276850_c0_g1_i1.p1 (223)	K00009	mtlD; mannitol-1-phosphate 5-dehydrogenase [EC:1.1.1.17]	64
TRINITY_DN40971_c0_g2_i2.p1 (329)	K00009	mtlD; mannitol-1-phosphate 5-dehydrogenase [EC:1.1.1.17]	119
TRINITY_DN47882_c0_g1_i1.p1 (257)	K00009	mtlD; mannitol-1-phosphate 5-dehydrogenase [EC:1.1.1.17]	86
TRINITY_DN563093_c0_g1_i1.p1 (213)	K00009	mtlD; mannitol-1-phosphate 5-dehydrogenase [EC:1.1.1.17]	57
TRINITY_DN75313_c0_g1_i2.p1 (329)	K00009	mtlD; mannitol-1-phosphate 5-dehydrogenase [EC:1.1.1.17]	163
TRINITY_DN75313_c0_g1_i5.p1 (468)	K00009	mtlD; mannitol-1-phosphate 5-dehydrogenase [EC:1.1.1.17]	162
TRINITY_DN75313_c4_g1_i1.p1 (200)	K00009	mtlD; mannitol-1-phosphate 5-dehydrogenase [EC:1.1.1.17]	62
TRINITY_DN162142_c0_g2_i1.p1 (249)	K00010		53
TRINITY_DN183714_c0_g1_i1.p1 (330)	K00010	iolG; myo-inositol 2-dehydrogenase / D-chiro-inositol 1-dehydrogenase [EC:1.1.1.18 1.1.1.369]	10
TRINITY_DN53359_c0_g2_i1.p1 (355)	K00010	iolG; myo-inositol 2-dehydrogenase / D-chiro-inositol 1-dehydrogenase [EC:1.1.1.18 1.1.1.369]	41
TRINITY_DN811140_c0_g1_i1.p1 (221)	K00010	iolG; myo-inositol 2-dehydrogenase / D-chiro-inositol 1-dehydrogenase [EC:1.1.1.18 1.1.1.369]	16	K16043	2
TRINITY_DN10983_c0_g1_i1.p1 (481)	K00012	UGDH, ugd; UDPglucose 6-dehydrogenase [EC:1.1.1.22]	431
TRINITY_DN11429_c0_g2_i2.p1 (480)	K00012	UGDH, ugd; UDPglucose 6-dehydrogenase [EC:1.1.1.22]	445
TRINITY_DN129675_c0_g1_i2.p4 (248)	K00012	ATL76S; E3 ubiquitin-protein ligase ATL10/75/76/77/78 [EC:2.3.2.27]	106
TRINITY_DN153112_c0_g1_i1.p1 (216)	K00012		134
TRINITY_DN194344_c0_g1_i1.p1 (294)	K00012	UGDH, ugd; UDPglucose 6-dehydrogenase [EC:1.1.1.22]	18
TRINITY_DN194344_c1_g1_i1.p1 (216)	K00012	UGDH, ugd; UDPglucose 6-dehydrogenase [EC:1.1.1.22]	14
TRINITY_DN23365_c0_g1_i2.p1 (647)	K00012	UGDH, ugd; UDPglucose 6-dehydrogenase [EC:1.1.1.22]	226
TRINITY_DN244511_c0_g1_i1.p1 (286)	K00012	UGDH, ugd; UDPglucose 6-dehydrogenase [EC:1.1.1.22]	52
TRINITY_DN403227_c0_g1_i1.p1 (273)	K00012	UGDH, ugd; UDPglucose 6-dehydrogenase [EC:1.1.1.22]	30
TRINITY_DN409472_c0_g1_i1.p2 (254)	K00012	UGDH, ugd; UDPglucose 6-dehydrogenase [EC:1.1.1.22]	95
TRINITY_DN531226_c0_g1_i1.p1 (223)	K00012	UGDH, ugd; UDPglucose 6-dehydrogenase [EC:1.1.1.22]	52
TRINITY_DN5894_c0_g1_i13.p1 (480)	K00012	UGDH, ugd; UDPglucose 6-dehydrogenase [EC:1.1.1.22]	661
TRINITY_DN659149_c0_g1_i1.p1 (285)	K00012	UGDH, ugd; UDPglucose 6-dehydrogenase [EC:1.1.1.22]	37
TRINITY_DN667789_c0_g1_i1.p1 (251)	K00012	UGDH, ugd; UDPglucose 6-dehydrogenase [EC:1.1.1.22]	33
TRINITY_DN87568_c0_g1_i1.p1 (380)	K00012	UGDH, ugd; UDPglucose 6-dehydrogenase [EC:1.1.1.22]	33
TRINITY_DN935324_c0_g1_i1.p1 (202)	K00012	UGDH, ugd; UDPglucose 6-dehydrogenase [EC:1.1.1.22]	19
TRINITY_DN3446_c0_g1_i1.p1 (485)	K00013	hisD; histidinol dehydrogenase [EC:1.1.1.23]	406
TRINITY_DN77918_c0_g3_i1.p1 (306)	K00013	hisD; histidinol dehydrogenase [EC:1.1.1.23]	67
TRINITY_DN93092_c0_g2_i1.p1 (252)	K00013	hisD; histidinol dehydrogenase [EC:1.1.1.23]	41
TRINITY_DN218107_c0_g1_i1.p1 (241)	K00015	gyaR, GOR1; glyoxylate reductase [EC:1.1.1.26]	112
TRINITY_DN69357_c0_g1_i1.p1 (329)	K00015	gyaR, GOR1; glyoxylate reductase [EC:1.1.1.26]	192
TRINITY_DN125674_c0_g1_i2.p3 (328)	K00016	LDH, ldh; L-lactate dehydrogenase [EC:1.1.1.27]	103
TRINITY_DN15416_c0_g1_i2.p1 (225)	K00016		18	K01049	8
TRINITY_DN324151_c0_g1_i1.p1 (243)	K00016	LDH, ldh; L-lactate dehydrogenase [EC:1.1.1.27]	38
TRINITY_DN37198_c0_g2_i1.p1 (252)	K00016	LDH, ldh; L-lactate dehydrogenase [EC:1.1.1.27]	43
TRINITY_DN61646_c0_g1_i1.p1 (353)	K00016	LDH, ldh; L-lactate dehydrogenase [EC:1.1.1.27]	233
TRINITY_DN7406_c0_g1_i11.p1 (351)	K00016	LDH, ldh; L-lactate dehydrogenase [EC:1.1.1.27]	306
TRINITY_DN92668_c0_g1_i2.p1 (300)	K00016	LDH, ldh; L-lactate dehydrogenase [EC:1.1.1.27]	48	K00024	2
TRINITY_DN121611_c0_g1_i1.p1 (367)	K00020	HIBADH, mmsB; 3-hydroxyisobutyrate dehydrogenase [EC:1.1.1.31]	140
TRINITY_DN27490_c1_g1_i2.p1 (342)	K00020	HIBADH, mmsB; 3-hydroxyisobutyrate dehydrogenase [EC:1.1.1.31]	248
TRINITY_DN56239_c0_g1_i3.p1 (205)	K00020	HIBADH, mmsB; 3-hydroxyisobutyrate dehydrogenase [EC:1.1.1.31]	21	K23146	13
TRINITY_DN633476_c0_g1_i1.p1 (306)	K00020	HIBADH, mmsB; 3-hydroxyisobutyrate dehydrogenase [EC:1.1.1.31]	234
TRINITY_DN946073_c0_g1_i1.p1 (202)	K00020	HIBADH, mmsB; 3-hydroxyisobutyrate dehydrogenase [EC:1.1.1.31]	12	K23146	9
TRINITY_DN123438_c0_g1_i1.p1 (383)	K00021	HMGCR; hydroxymethylglutaryl-CoA reductase (NADPH) [EC:1.1.1.34]	76
TRINITY_DN155266_c0_g1_i1.p1 (277)	K00021		126
TRINITY_DN18330_c0_g1_i1.p1 (1083)	K00021	HMGCR; hydroxymethylglutaryl-CoA reductase (NADPH) [EC:1.1.1.34]	569
TRINITY_DN18330_c0_g2_i5.p1 (721)	K00021	HMGCR; hydroxymethylglutaryl-CoA reductase (NADPH) [EC:1.1.1.34]	200
TRINITY_DN2541_c0_g1_i2.p1 (575)	K00021	HMGCR; hydroxymethylglutaryl-CoA reductase (NADPH) [EC:1.1.1.34]	535
TRINITY_DN45769_c0_g1_i1.p1 (380)	K00021	HMGCR; hydroxymethylglutaryl-CoA reductase (NADPH) [EC:1.1.1.34]	65
TRINITY_DN5566_c1_g1_i1.p1 (618)	K00021	HMGCR; hydroxymethylglutaryl-CoA reductase (NADPH) [EC:1.1.1.34]	595
TRINITY_DN804547_c0_g1_i1.p1 (261)	K00021	HMGCR; hydroxymethylglutaryl-CoA reductase (NADPH) [EC:1.1.1.34]	34
TRINITY_DN8094_c0_g1_i1.p1 (232)	K00021	HMGCR; hydroxymethylglutaryl-CoA reductase (NADPH) [EC:1.1.1.34]	31
TRINITY_DN81930_c0_g1_i1.p1 (332)	K00021	HMGCR; hydroxymethylglutaryl-CoA reductase (NADPH) [EC:1.1.1.34]	39
TRINITY_DN108390_c0_g1_i1.p1 (244)	K00022	HADH; 3-hydroxyacyl-CoA dehydrogenase [EC:1.1.1.35]	45
TRINITY_DN385025_c0_g2_i1.p1 (252)	K00022	HADH; 3-hydroxyacyl-CoA dehydrogenase [EC:1.1.1.35]	67
TRINITY_DN43614_c0_g1_i1.p2 (255)	K00022	HADH; 3-hydroxyacyl-CoA dehydrogenase [EC:1.1.1.35]	42	K00074	3
TRINITY_DN87884_c0_g1_i1.p2 (245)	K00022	HADH; 3-hydroxyacyl-CoA dehydrogenase [EC:1.1.1.35]	21	K00074	4
TRINITY_DN169865_c0_g1_i1.p1 (364)	K00025	MDH1; malate dehydrogenase [EC:1.1.1.37]	111	K00024	18
TRINITY_DN169865_c0_g1_i2.p1 (252)	K00025	MDH1; malate dehydrogenase [EC:1.1.1.37]	118
TRINITY_DN247337_c0_g1_i3.p1 (332)	K00025	MDH1; malate dehydrogenase [EC:1.1.1.37]	332
TRINITY_DN26485_c0_g1_i9.p1 (332)	K00025	MDH1; malate dehydrogenase [EC:1.1.1.37]	281
TRINITY_DN59297_c0_g2_i1.p1 (292)	K00025	MDH1; malate dehydrogenase [EC:1.1.1.37]	86	K00024	19
TRINITY_DN118609_c0_g1_i1.p1 (252)	K00026	MDH2; malate dehydrogenase [EC:1.1.1.37]	116
TRINITY_DN119791_c0_g1_i1.p2 (209)	K00026	MDH2; malate dehydrogenase [EC:1.1.1.37]	86
TRINITY_DN176543_c0_g1_i10.p1 (209)	K00026	MDH2; malate dehydrogenase [EC:1.1.1.37]	79
TRINITY_DN176543_c0_g1_i5.p1 (297)	K00026	MDH2; malate dehydrogenase [EC:1.1.1.37]	161
TRINITY_DN184883_c0_g1_i1.p1 (337)	K00026	MDH2; malate dehydrogenase [EC:1.1.1.37]	277
TRINITY_DN219019_c0_g1_i4.p1 (200)	K00026	MDH2; malate dehydrogenase [EC:1.1.1.37]	65
TRINITY_DN23557_c0_g1_i2.p2 (246)	K00026	MDH2; malate dehydrogenase [EC:1.1.1.37]	129
TRINITY_DN23557_c1_g1_i7.p1 (368)	K00026	MDH2; malate dehydrogenase [EC:1.1.1.37]	183
TRINITY_DN23557_c1_g2_i1.p1 (375)	K00026	MDH2; malate dehydrogenase [EC:1.1.1.37]	203
TRINITY_DN2390_c0_g1_i2.p1 (356)	K00026	MDH2; malate dehydrogenase [EC:1.1.1.37]	330
TRINITY_DN240460_c0_g2_i2.p1 (236)	K00026	MDH2; malate dehydrogenase [EC:1.1.1.37]	75
TRINITY_DN329708_c0_g2_i1.p1 (227)	K00026	MDH2; malate dehydrogenase [EC:1.1.1.37]	108
TRINITY_DN331690_c0_g1_i1.p1 (329)	K00026	MDH2; malate dehydrogenase [EC:1.1.1.37]	273
TRINITY_DN3537_c0_g1_i14.p1 (341)	K00026	MDH2; malate dehydrogenase [EC:1.1.1.37]	300
TRINITY_DN3920_c0_g2_i11.p1 (361)	K00026	MDH2; malate dehydrogenase [EC:1.1.1.37]	303
TRINITY_DN3920_c0_g2_i4.p1 (318)	K00026	MDH2; malate dehydrogenase [EC:1.1.1.37]	178
TRINITY_DN52183_c0_g3_i1.p1 (222)	K00026	MDH2; malate dehydrogenase [EC:1.1.1.37]	91
TRINITY_DN6016_c0_g1_i11.p1 (412)	K00026	MDH2; malate dehydrogenase [EC:1.1.1.37]	347
TRINITY_DN6016_c0_g1_i2.p1 (386)	K00026	MDH2; malate dehydrogenase [EC:1.1.1.37]	304
TRINITY_DN6237_c0_g1_i18.p1 (209)	K00026	MDH2; malate dehydrogenase [EC:1.1.1.37]	79
TRINITY_DN6237_c0_g1_i51.p1 (229)	K00026	MDH2; malate dehydrogenase [EC:1.1.1.37]	126
TRINITY_DN69724_c0_g1_i1.p1 (346)	K00026	MDH2; malate dehydrogenase [EC:1.1.1.37]	306
TRINITY_DN171793_c0_g1_i1.p1 (305)	K00027	ME2, sfcA, maeA; malate dehydrogenase (oxaloacetate-decarboxylating) [EC:1.1.1.38]	75
TRINITY_DN62113_c0_g1_i1.p1 (360)	K00027	ME2, sfcA, maeA; malate dehydrogenase (oxaloacetate-decarboxylating) [EC:1.1.1.38]	72
TRINITY_DN1113_c0_g1_i26.p1 (367)	K00028	E1.1.1.39; malate dehydrogenase (decarboxylating) [EC:1.1.1.39]	200
TRINITY_DN1113_c0_g1_i32.p1 (482)	K00028	E1.1.1.39; malate dehydrogenase (decarboxylating) [EC:1.1.1.39]	352
TRINITY_DN155731_c0_g1_i1.p1 (220)	K00028		1122
TRINITY_DN164_c0_g1_i53.p1 (642)	K00028	E1.1.1.39; malate dehydrogenase (decarboxylating) [EC:1.1.1.39]	539
TRINITY_DN110618_c1_g1_i1.p1 (564)	K00029	E1.1.1.40, maeB; malate dehydrogenase (oxaloacetate-decarboxylating)(NADP+) [EC:1.1.1.40]	641
TRINITY_DN156522_c0_g1_i5.p1 (272)	K00029
TRINITY_DN225989_c0_g1_i2.p1 (632)	K00029	E1.1.1.40, maeB; malate dehydrogenase (oxaloacetate-decarboxylating)(NADP+) [EC:1.1.1.40]	303
TRINITY_DN35731_c0_g1_i2.p1 (483)	K00029	E1.1.1.40, maeB; malate dehydrogenase (oxaloacetate-decarboxylating)(NADP+) [EC:1.1.1.40]	362
TRINITY_DN4492_c0_g1_i1.p1 (591)	K00029	E1.1.1.40, maeB; malate dehydrogenase (oxaloacetate-decarboxylating)(NADP+) [EC:1.1.1.40]	685
TRINITY_DN4492_c0_g2_i1.p1 (585)	K00029	E1.1.1.40, maeB; malate dehydrogenase (oxaloacetate-decarboxylating)(NADP+) [EC:1.1.1.40]	546
TRINITY_DN4492_c0_g3_i1.p1 (231)	K00029	E1.1.1.40, maeB; malate dehydrogenase (oxaloacetate-decarboxylating)(NADP+) [EC:1.1.1.40]	79
TRINITY_DN51366_c0_g1_i1.p1 (267)	K00029	E1.1.1.40, maeB; malate dehydrogenase (oxaloacetate-decarboxylating)(NADP+) [EC:1.1.1.40]	79
TRINITY_DN7519_c1_g1_i11.p1 (503)	K00029	E1.1.1.40, maeB; malate dehydrogenase (oxaloacetate-decarboxylating)(NADP+) [EC:1.1.1.40]	405
TRINITY_DN791799_c0_g1_i1.p1 (564)	K00029	E1.1.1.40, maeB; malate dehydrogenase (oxaloacetate-decarboxylating)(NADP+) [EC:1.1.1.40]	112
TRINITY_DN863773_c0_g1_i1.p1 (252)	K00029	E1.1.1.40, maeB; malate dehydrogenase (oxaloacetate-decarboxylating)(NADP+) [EC:1.1.1.40]	19	K00027	2
TRINITY_DN125600_c0_g3_i1.p1 (219)	K00030	IDH3; isocitrate dehydrogenase (NAD+) [EC:1.1.1.41]	118
TRINITY_DN12_c1_g1_i3.p1 (371)	K00030	CALS; callose synthase [EC:2.4.1.-]	108
TRINITY_DN20017_c0_g1_i2.p2 (386)	K00030	IDH3; isocitrate dehydrogenase (NAD+) [EC:1.1.1.41]	402
TRINITY_DN20543_c0_g1_i16.p1 (280)	K00030	IDH3; isocitrate dehydrogenase (NAD+) [EC:1.1.1.41]	202
TRINITY_DN3232_c0_g1_i22.p1 (407)	K00030	IDH3; isocitrate dehydrogenase (NAD+) [EC:1.1.1.41]	341
TRINITY_DN47597_c0_g1_i1.p1 (305)	K00030	IDH3; isocitrate dehydrogenase (NAD+) [EC:1.1.1.41]	33
TRINITY_DN52609_c0_g1_i1.p1 (240)	K00030	IDH3; isocitrate dehydrogenase (NAD+) [EC:1.1.1.41]	103
TRINITY_DN55212_c0_g1_i1.p1 (235)	K00030	IDH3; isocitrate dehydrogenase (NAD+) [EC:1.1.1.41]	152
TRINITY_DN589901_c0_g1_i1.p1 (209)	K00030	IDH3; isocitrate dehydrogenase (NAD+) [EC:1.1.1.41]	130
TRINITY_DN642005_c0_g1_i1.p1 (332)	K00030	IDH3; isocitrate dehydrogenase (NAD+) [EC:1.1.1.41]	291
TRINITY_DN94233_c0_g1_i2.p1 (406)	K00030	IDH3; isocitrate dehydrogenase (NAD+) [EC:1.1.1.41]	250
TRINITY_DN94233_c1_g1_i2.p1 (415)	K00030	IDH3; isocitrate dehydrogenase (NAD+) [EC:1.1.1.41]	236
TRINITY_DN952782_c0_g1_i1.p1 (225)	K00030	IDH3; isocitrate dehydrogenase (NAD+) [EC:1.1.1.41]	174
TRINITY_DN103041_c0_g1_i4.p1 (229)	K00031	IDH1, IDH2, icd; isocitrate dehydrogenase [EC:1.1.1.42]	117
TRINITY_DN119631_c0_g1_i1.p1 (222)	K00031	IDH1, IDH2, icd; isocitrate dehydrogenase [EC:1.1.1.42]	80
TRINITY_DN16411_c0_g1_i5.p1 (472)	K00031
TRINITY_DN35959_c0_g1_i2.p1 (221)	K00031	IDH1, IDH2, icd; isocitrate dehydrogenase [EC:1.1.1.42]	103
TRINITY_DN38915_c0_g1_i3.p1 (451)	K00031	IDH1, IDH2, icd; isocitrate dehydrogenase [EC:1.1.1.42]	433
TRINITY_DN39682_c0_g3_i1.p1 (232)	K00031	IDH1, IDH2, icd; isocitrate dehydrogenase [EC:1.1.1.42]	113
TRINITY_DN40903_c0_g1_i2.p1 (341)	K00031	IDH1, IDH2, icd; isocitrate dehydrogenase [EC:1.1.1.42]	273
TRINITY_DN40903_c0_g2_i1.p2 (215)	K00031	IDH1, IDH2, icd; isocitrate dehydrogenase [EC:1.1.1.42]	73
TRINITY_DN46468_c0_g1_i1.p1 (232)	K00031	IDH1, IDH2, icd; isocitrate dehydrogenase [EC:1.1.1.42]	178
TRINITY_DN6638_c0_g1_i3.p1 (457)	K00031	IDH1, IDH2, icd; isocitrate dehydrogenase [EC:1.1.1.42]	463
TRINITY_DN932_c0_g1_i12.p1 (446)	K00031	IDH1, IDH2, icd; isocitrate dehydrogenase [EC:1.1.1.42]	139
TRINITY_DN932_c0_g1_i67.p1 (203)	K00031	IDH1, IDH2, icd; isocitrate dehydrogenase [EC:1.1.1.42]	15
TRINITY_DN9399_c0_g1_i5.p1 (512)	K00031	IDH1, IDH2, icd; isocitrate dehydrogenase [EC:1.1.1.42]	515
TRINITY_DN14055_c0_g1_i1.p1 (519)	K00033	SMEK, PPP4R3; protein phosphatase 4 regulatory subunit 3	48
TRINITY_DN14055_c0_g1_i8.p1 (499)	K00033	SMF; metal iron transporter	378
TRINITY_DN14055_c0_g2_i1.p1 (519)	K00033	SMG8; protein SMG8	554
TRINITY_DN169691_c0_g1_i1.p1 (276)	K00033	PGD, gnd, gntZ; 6-phosphogluconate dehydrogenase [EC:1.1.1.44 1.1.1.343]	116
TRINITY_DN19902_c0_g1_i2.p1 (229)	K00033	PGD, gnd, gntZ; 6-phosphogluconate dehydrogenase [EC:1.1.1.44 1.1.1.343]	38
TRINITY_DN243619_c0_g1_i1.p1 (305)	K00033	PGD, gnd, gntZ; 6-phosphogluconate dehydrogenase [EC:1.1.1.44 1.1.1.343]	75
TRINITY_DN249517_c0_g1_i4.p1 (267)	K00033	PGD, gnd, gntZ; 6-phosphogluconate dehydrogenase [EC:1.1.1.44 1.1.1.343]	113
TRINITY_DN338747_c0_g1_i1.p1 (442)	K00033	PGD, gnd, gntZ; 6-phosphogluconate dehydrogenase [EC:1.1.1.44 1.1.1.343]	393
TRINITY_DN36485_c0_g1_i1.p1 (485)	K00033	PGD, gnd, gntZ; 6-phosphogluconate dehydrogenase [EC:1.1.1.44 1.1.1.343]	451
TRINITY_DN36592_c0_g1_i3.p2 (511)	K00033	PGD, gnd, gntZ; 6-phosphogluconate dehydrogenase [EC:1.1.1.44 1.1.1.343]	234
TRINITY_DN3953_c0_g1_i10.p2 (488)	K00033	PGD, gnd, gntZ; 6-phosphogluconate dehydrogenase [EC:1.1.1.44 1.1.1.343]	461
TRINITY_DN4351_c0_g1_i10.p1 (529)	K00033	PGD, gnd, gntZ; 6-phosphogluconate dehydrogenase [EC:1.1.1.44 1.1.1.343]	486
TRINITY_DN498180_c0_g1_i3.p1 (345)	K00033	PGD, gnd, gntZ; 6-phosphogluconate dehydrogenase [EC:1.1.1.44 1.1.1.343]	195
TRINITY_DN76355_c0_g1_i4.p1 (492)	K00033	PGD, gnd, gntZ; 6-phosphogluconate dehydrogenase [EC:1.1.1.44 1.1.1.343]	135
TRINITY_DN791885_c0_g1_i1.p1 (489)	K00033	PGD, gnd, gntZ; 6-phosphogluconate dehydrogenase [EC:1.1.1.44 1.1.1.343]	111
TRINITY_DN87896_c0_g1_i3.p3 (220)	K00033	PGD, gnd, gntZ; 6-phosphogluconate dehydrogenase [EC:1.1.1.44 1.1.1.343]	29
TRINITY_DN87896_c0_g3_i1.p1 (309)	K00033	PGD, gnd, gntZ; 6-phosphogluconate dehydrogenase [EC:1.1.1.44 1.1.1.343]	44
TRINITY_DN952894_c0_g1_i1.p1 (326)	K00033	PGD, gnd, gntZ; 6-phosphogluconate dehydrogenase [EC:1.1.1.44 1.1.1.343]	207
TRINITY_DN98475_c0_g1_i3.p1 (227)	K00033	PGD, gnd, gntZ; 6-phosphogluconate dehydrogenase [EC:1.1.1.44 1.1.1.343]	70
TRINITY_DN1105_c1_g1_i19.p1 (617)	K00036	G6PD, zwf; glucose-6-phosphate 1-dehydrogenase [EC:1.1.1.49 1.1.1.363]	635
TRINITY_DN119603_c0_g1_i1.p1 (362)	K00036	G6PD, zwf; glucose-6-phosphate 1-dehydrogenase [EC:1.1.1.49 1.1.1.363]	96
TRINITY_DN13753_c0_g1_i1.p1 (603)	K00036	PGD, gnd, gntZ; 6-phosphogluconate dehydrogenase [EC:1.1.1.44 1.1.1.343]	339
TRINITY_DN21244_c0_g1_i1.p1 (536)	K00036	G6PD, zwf; glucose-6-phosphate 1-dehydrogenase [EC:1.1.1.49 1.1.1.363]	361
TRINITY_DN21244_c0_g3_i1.p1 (516)	K00036	G6PD, zwf; glucose-6-phosphate 1-dehydrogenase [EC:1.1.1.49 1.1.1.363]	397
TRINITY_DN429876_c0_g1_i1.p1 (240)	K00036	G6PD, zwf; glucose-6-phosphate 1-dehydrogenase [EC:1.1.1.49 1.1.1.363]	116
TRINITY_DN429876_c0_g1_i2.p1 (237)	K00036	G6PD, zwf; glucose-6-phosphate 1-dehydrogenase [EC:1.1.1.49 1.1.1.363]	105
TRINITY_DN4298_c0_g1_i1.p1 (517)	K00036	G6PD, zwf; glucose-6-phosphate 1-dehydrogenase [EC:1.1.1.49 1.1.1.363]	631
TRINITY_DN433185_c0_g1_i1.p2 (250)	K00036	G6PD, zwf; glucose-6-phosphate 1-dehydrogenase [EC:1.1.1.49 1.1.1.363]	35
TRINITY_DN636696_c0_g1_i1.p1 (241)	K00036	G6PD, zwf; glucose-6-phosphate 1-dehydrogenase [EC:1.1.1.49 1.1.1.363]	29
TRINITY_DN66536_c0_g1_i15.p1 (582)	K00036	G6PD, zwf; glucose-6-phosphate 1-dehydrogenase [EC:1.1.1.49 1.1.1.363]	672
TRINITY_DN66536_c0_g1_i21.p1 (253)	K00036	G6PD, zwf; glucose-6-phosphate 1-dehydrogenase [EC:1.1.1.49 1.1.1.363]	89
TRINITY_DN70337_c0_g1_i1.p1 (297)	K00036	G6PD, zwf; glucose-6-phosphate 1-dehydrogenase [EC:1.1.1.49 1.1.1.363]	54
TRINITY_DN39765_c0_g1_i1.p1 (349)	K00049	GRHPR; glyoxylate/hydroxypyruvate reductase [EC:1.1.1.79 1.1.1.81]	41
TRINITY_DN1792_c0_g1_i47.p1 (257)	K00051	E1.1.1.82; malate dehydrogenase (NADP+) [EC:1.1.1.82]	82
TRINITY_DN1792_c0_g1_i56.p1 (293)	K00051	E1.1.1.82; malate dehydrogenase (NADP+) [EC:1.1.1.82]	184
TRINITY_DN1792_c0_g1_i63.p1 (441)	K00051	E1.1.1.82; malate dehydrogenase (NADP+) [EC:1.1.1.82]	305
TRINITY_DN198568_c0_g1_i1.p1 (318)	K00051	E1.1.1.82; malate dehydrogenase (NADP+) [EC:1.1.1.82]	174
TRINITY_DN2627_c0_g1_i11.p1 (404)	K00052	leuB, IMDH; 3-isopropylmalate dehydrogenase [EC:1.1.1.85]	499
TRINITY_DN2627_c0_g1_i3.p1 (302)	K00052	leuB, IMDH; 3-isopropylmalate dehydrogenase [EC:1.1.1.85]	254
TRINITY_DN42556_c0_g1_i1.p1 (381)	K00052	leuB, IMDH; 3-isopropylmalate dehydrogenase [EC:1.1.1.85]	280
TRINITY_DN451255_c0_g1_i1.p1 (295)	K00052	leuB, IMDH; 3-isopropylmalate dehydrogenase [EC:1.1.1.85]	165
TRINITY_DN639292_c0_g1_i1.p2 (218)	K00052	leuB, IMDH; 3-isopropylmalate dehydrogenase [EC:1.1.1.85]	66
TRINITY_DN66147_c0_g1_i1.p1 (268)	K00052	leuB, IMDH; 3-isopropylmalate dehydrogenase [EC:1.1.1.85]	157
TRINITY_DN91380_c0_g1_i1.p1 (321)	K00052	leuB, IMDH; 3-isopropylmalate dehydrogenase [EC:1.1.1.85]	70
TRINITY_DN12854_c0_g1_i3.p1 (405)	K00053	ilvC; ketol-acid reductoisomerase [EC:1.1.1.86]	285
TRINITY_DN12854_c0_g2_i1.p1 (406)	K00053	ilvC; ketol-acid reductoisomerase [EC:1.1.1.86]	285
TRINITY_DN154138_c0_g1_i2.p1 (255)	K00053		1	K17595	1
TRINITY_DN2097_c0_g1_i11.p1 (580)	K00053	ilvC; ketol-acid reductoisomerase [EC:1.1.1.86]	704
TRINITY_DN22731_c2_g1_i7.p1 (243)	K00053	ilvC; ketol-acid reductoisomerase [EC:1.1.1.86]	109
TRINITY_DN38357_c0_g1_i1.p1 (228)	K00053	ilvC; ketol-acid reductoisomerase [EC:1.1.1.86]	94
TRINITY_DN60157_c0_g2_i1.p1 (263)	K00053	ilvC; ketol-acid reductoisomerase [EC:1.1.1.86]	139
TRINITY_DN72693_c1_g1_i6.p1 (251)	K00053	ilvC; ketol-acid reductoisomerase [EC:1.1.1.86]	118
TRINITY_DN92739_c0_g1_i2.p1 (230)	K00053	ilvC; ketol-acid reductoisomerase [EC:1.1.1.86]	29
TRINITY_DN9706_c0_g1_i2.p1 (197)	K00053	ilvC; ketol-acid reductoisomerase [EC:1.1.1.86]	40
TRINITY_DN97726_c0_g1_i3.p1 (265)	K00053	ilvC; ketol-acid reductoisomerase [EC:1.1.1.86]	112
TRINITY_DN149582_c0_g1_i1.p1 (317)	K00058		64
TRINITY_DN190869_c0_g2_i1.p1 (190)	K00058	serA, PHGDH; D-3-phosphoglycerate dehydrogenase / 2-oxoglutarate reductase [EC:1.1.1.95 1.1.1.399]	49
TRINITY_DN198059_c0_g1_i1.p1 (231)	K00058	serA, PHGDH; D-3-phosphoglycerate dehydrogenase / 2-oxoglutarate reductase [EC:1.1.1.95 1.1.1.399]	74
TRINITY_DN23456_c0_g1_i1.p1 (235)	K00058	serA, PHGDH; D-3-phosphoglycerate dehydrogenase / 2-oxoglutarate reductase [EC:1.1.1.95 1.1.1.399]	78
TRINITY_DN26445_c0_g1_i3.p1 (474)	K00058	serA, PHGDH; D-3-phosphoglycerate dehydrogenase / 2-oxoglutarate reductase [EC:1.1.1.95 1.1.1.399]	298
TRINITY_DN26445_c0_g2_i1.p1 (400)	K00058	serA, PHGDH; D-3-phosphoglycerate dehydrogenase / 2-oxoglutarate reductase [EC:1.1.1.95 1.1.1.399]	241
TRINITY_DN393578_c0_g2_i1.p1 (398)	K00058	serA, PHGDH; D-3-phosphoglycerate dehydrogenase / 2-oxoglutarate reductase [EC:1.1.1.95 1.1.1.399]	241
TRINITY_DN414813_c0_g1_i1.p1 (235)	K00058	serA, PHGDH; D-3-phosphoglycerate dehydrogenase / 2-oxoglutarate reductase [EC:1.1.1.95 1.1.1.399]	82
TRINITY_DN52815_c0_g2_i5.p1 (635)	K00058	serA, PHGDH; D-3-phosphoglycerate dehydrogenase / 2-oxoglutarate reductase [EC:1.1.1.95 1.1.1.399]	651
TRINITY_DN70329_c2_g1_i1.p1 (399)	K00058	serA, PHGDH; D-3-phosphoglycerate dehydrogenase / 2-oxoglutarate reductase [EC:1.1.1.95 1.1.1.399]	215
TRINITY_DN860512_c0_g1_i1.p1 (356)	K00058	serA, PHGDH; D-3-phosphoglycerate dehydrogenase / 2-oxoglutarate reductase [EC:1.1.1.95 1.1.1.399]	43	K16843	2
TRINITY_DN9189_c1_g1_i3.p1 (208)	K00058	serA, PHGDH; D-3-phosphoglycerate dehydrogenase / 2-oxoglutarate reductase [EC:1.1.1.95 1.1.1.399]	17
TRINITY_DN957455_c0_g1_i1.p1 (223)	K00058	serA, PHGDH; D-3-phosphoglycerate dehydrogenase / 2-oxoglutarate reductase [EC:1.1.1.95 1.1.1.399]	78
TRINITY_DN105682_c0_g1_i2.p1 (206)	K00059	fabG, OAR1; 3-oxoacyl-[acyl-carrier protein] reductase [EC:1.1.1.100]	110
TRINITY_DN13085_c0_g1_i3.p1 (268)	K00059	cynT, can; carbonic anhydrase [EC:4.2.1.1]	356
TRINITY_DN15062_c0_g1_i1.p1 (329)	K00059		51
TRINITY_DN2340_c0_g1_i1.p1 (327)	K00059	fabG, OAR1; 3-oxoacyl-[acyl-carrier protein] reductase [EC:1.1.1.100]	227
TRINITY_DN34400_c0_g1_i3.p1 (208)	K00059	fabG, OAR1; 3-oxoacyl-[acyl-carrier protein] reductase [EC:1.1.1.100]	77
TRINITY_DN41753_c0_g1_i17.p1 (270)	K00059	fabG, OAR1; 3-oxoacyl-[acyl-carrier protein] reductase [EC:1.1.1.100]	198
TRINITY_DN41753_c0_g1_i4.p1 (270)	K00059	fabG, OAR1; 3-oxoacyl-[acyl-carrier protein] reductase [EC:1.1.1.100]	188
TRINITY_DN41753_c0_g1_i5.p1 (414)	K00059	fabG, OAR1; 3-oxoacyl-[acyl-carrier protein] reductase [EC:1.1.1.100]	24	K17739	4
TRINITY_DN41753_c0_g1_i6.p2 (278)	K00059	fabG, OAR1; 3-oxoacyl-[acyl-carrier protein] reductase [EC:1.1.1.100]	192
TRINITY_DN478813_c1_g1_i1.p1 (227)	K00059	fabG, OAR1; 3-oxoacyl-[acyl-carrier protein] reductase [EC:1.1.1.100]	103
TRINITY_DN48042_c0_g1_i2.p1 (286)	K00059	fabG, OAR1; 3-oxoacyl-[acyl-carrier protein] reductase [EC:1.1.1.100]	155
TRINITY_DN51987_c0_g2_i2.p1 (285)	K00059	fabG, OAR1; 3-oxoacyl-[acyl-carrier protein] reductase [EC:1.1.1.100]	77
TRINITY_DN553952_c0_g1_i2.p1 (241)	K00059	fabG, OAR1; 3-oxoacyl-[acyl-carrier protein] reductase [EC:1.1.1.100]	64
TRINITY_DN587518_c0_g1_i1.p1 (215)	K00059	fabG, OAR1; 3-oxoacyl-[acyl-carrier protein] reductase [EC:1.1.1.100]	86
TRINITY_DN648971_c0_g1_i1.p1 (201)	K00059	fabG, OAR1; 3-oxoacyl-[acyl-carrier protein] reductase [EC:1.1.1.100]	72
TRINITY_DN70632_c0_g1_i1.p1 (264)	K00059	fabG, OAR1; 3-oxoacyl-[acyl-carrier protein] reductase [EC:1.1.1.100]	119
TRINITY_DN105047_c0_g1_i3.p1 (431)	K00062	ARA2; D-arabinose 1-dehydrogenase [EC:1.1.1.116]	56
TRINITY_DN239127_c0_g1_i2.p1 (387)	K00062	ARA2; D-arabinose 1-dehydrogenase [EC:1.1.1.116]	53
TRINITY_DN32615_c0_g1_i1.p1 (423)	K00062	ARA2; D-arabinose 1-dehydrogenase [EC:1.1.1.116]	57
TRINITY_DN33190_c0_g2_i4.p1 (318)	K00062	ARA2; D-arabinose 1-dehydrogenase [EC:1.1.1.116]	64
TRINITY_DN33190_c0_g3_i1.p1 (262)	K00062	ARA2; D-arabinose 1-dehydrogenase [EC:1.1.1.116]	29
TRINITY_DN277313_c0_g1_i1.p1 (316)	K00069	HPGD; 15-hydroxyprostaglandin dehydrogenase (NAD) [EC:1.1.1.141]	15
TRINITY_DN26371_c0_g1_i1.p1 (322)	K00074	paaH, hbd, fadB, mmgB; 3-hydroxybutyryl-CoA dehydrogenase [EC:1.1.1.157]	205
TRINITY_DN7077_c0_g1_i19.p1 (296)	K00074	paaH, hbd, fadB, mmgB; 3-hydroxybutyryl-CoA dehydrogenase [EC:1.1.1.157]	247
TRINITY_DN92754_c0_g1_i1.p1 (340)	K00074	paaH, hbd, fadB, mmgB; 3-hydroxybutyryl-CoA dehydrogenase [EC:1.1.1.157]	44
TRINITY_DN480546_c0_g1_i1.p1 (249)	K00077	panE, apbA; 2-dehydropantoate 2-reductase [EC:1.1.1.169]	77
TRINITY_DN48245_c0_g1_i1.p1 (546)	K00077	panE, apbA; 2-dehydropantoate 2-reductase [EC:1.1.1.169]	111
TRINITY_DN14533_c0_g1_i10.p1 (395)	K00078		29
TRINITY_DN16385_c0_g3_i1.p1 (396)	K00078		311
TRINITY_DN417841_c0_g1_i1.p1 (247)	K00078	DHDH; dihydrodiol dehydrogenase / D-xylose 1-dehydrogenase (NADP) [EC:1.3.1.20 1.1.1.179]	28
TRINITY_DN166245_c0_g1_i3.p1 (283)	K00079	CBR1; carbonyl reductase 1 [EC:1.1.1.184 1.1.1.189 1.1.1.197]	68
TRINITY_DN2589_c0_g2_i2.p1 (336)	K00079	CBR1; carbonyl reductase 1 [EC:1.1.1.184 1.1.1.189 1.1.1.197]	163
TRINITY_DN65184_c0_g1_i1.p1 (283)	K00079	CBR1; carbonyl reductase 1 [EC:1.1.1.184 1.1.1.189 1.1.1.197]	70
TRINITY_DN70245_c0_g1_i3.p1 (299)	K00079	CBR1; carbonyl reductase 1 [EC:1.1.1.184 1.1.1.189 1.1.1.197]	139
TRINITY_DN127689_c0_g1_i2.p1 (357)	K00083	CAD; cinnamyl-alcohol dehydrogenase [EC:1.1.1.195]	312
TRINITY_DN19430_c0_g1_i3.p1 (304)	K00083	CAD; cinnamyl-alcohol dehydrogenase [EC:1.1.1.195]	71
TRINITY_DN19430_c0_g1_i5.p1 (268)	K00083	CAD; cinnamyl-alcohol dehydrogenase [EC:1.1.1.195]	67
TRINITY_DN23788_c0_g1_i4.p1 (359)	K00083	CAD; cinnamyl-alcohol dehydrogenase [EC:1.1.1.195]	263
TRINITY_DN709243_c0_g1_i1.p1 (396)	K00083	CAD; cinnamyl-alcohol dehydrogenase [EC:1.1.1.195]	241
TRINITY_DN7338_c0_g1_i11.p1 (355)	K00083	CAD; cinnamyl-alcohol dehydrogenase [EC:1.1.1.195]	287
TRINITY_DN734183_c0_g1_i1.p1 (228)	K00083	CAD; cinnamyl-alcohol dehydrogenase [EC:1.1.1.195]	121
TRINITY_DN14270_c0_g1_i6.p1 (586)	K00088		14
TRINITY_DN14270_c0_g2_i1.p1 (207)	K00088
TRINITY_DN1429_c0_g1_i20.p1 (505)	K00088		40
TRINITY_DN150074_c0_g1_i1.p1 (215)	K00088		1	K23678	1
TRINITY_DN17205_c0_g1_i3.p1 (579)	K00088	IMPDH, guaB; IMP dehydrogenase [EC:1.1.1.205]	330
TRINITY_DN17205_c0_g1_i8.p1 (256)	K00088	IMPDH, guaB; IMP dehydrogenase [EC:1.1.1.205]	84
TRINITY_DN196342_c1_g1_i1.p1 (251)	K00088	IMPDH, guaB; IMP dehydrogenase [EC:1.1.1.205]	10
TRINITY_DN196342_c1_g2_i1.p1 (231)	K00088	IMPDH, guaB; IMP dehydrogenase [EC:1.1.1.205]	26
TRINITY_DN423084_c0_g1_i1.p1 (242)	K00088	IMPDH, guaB; IMP dehydrogenase [EC:1.1.1.205]	24
TRINITY_DN426442_c0_g1_i1.p2 (255)	K00088	IMPDH, guaB; IMP dehydrogenase [EC:1.1.1.205]	34
TRINITY_DN439717_c0_g1_i1.p1 (325)	K00088	IMPDH, guaB; IMP dehydrogenase [EC:1.1.1.205]	137
TRINITY_DN439717_c2_g1_i1.p1 (517)	K00088	IMPDH, guaB; IMP dehydrogenase [EC:1.1.1.205]	333
TRINITY_DN465036_c0_g3_i2.p1 (442)	K00088	IMPDH, guaB; IMP dehydrogenase [EC:1.1.1.205]	251
TRINITY_DN49067_c0_g1_i1.p1 (343)	K00088	IMPDH, guaB; IMP dehydrogenase [EC:1.1.1.205]	138
TRINITY_DN588632_c0_g1_i1.p1 (207)	K00088	IMPDH, guaB; IMP dehydrogenase [EC:1.1.1.205]	33
TRINITY_DN67182_c0_g1_i1.p1 (247)	K00088	IMPDH, guaB; IMP dehydrogenase [EC:1.1.1.205]	77
TRINITY_DN104606_c0_g1_i1.p1 (276)	K00101	lldD; L-lactate dehydrogenase (cytochrome) [EC:1.1.2.3]	71
TRINITY_DN135720_c0_g1_i1.p1 (240)	K00101	LYS4; homoaconitate hydratase [EC:4.2.1.36]	595
TRINITY_DN152613_c0_g1_i1.p2 (237)	K00101		260
TRINITY_DN16126_c0_g1_i1.p1 (503)	K00101		306
TRINITY_DN16126_c0_g2_i1.p1 (518)	K00101		128
TRINITY_DN176482_c0_g2_i1.p1 (202)	K00101	lldD; L-lactate dehydrogenase (cytochrome) [EC:1.1.2.3]	59
TRINITY_DN23379_c0_g1_i3.p1 (327)	K00101	lldD; L-lactate dehydrogenase (cytochrome) [EC:1.1.2.3]	115
TRINITY_DN269167_c0_g2_i1.p1 (248)	K00101	lldD; L-lactate dehydrogenase (cytochrome) [EC:1.1.2.3]	54
TRINITY_DN39876_c0_g3_i1.p1 (300)	K00101	lldD; L-lactate dehydrogenase (cytochrome) [EC:1.1.2.3]	122
TRINITY_DN41298_c0_g1_i2.p1 (180)	K00101	lldD; L-lactate dehydrogenase (cytochrome) [EC:1.1.2.3]	32
TRINITY_DN47839_c0_g4_i1.p1 (226)	K00101	lldD; L-lactate dehydrogenase (cytochrome) [EC:1.1.2.3]	61
TRINITY_DN69461_c2_g3_i4.p1 (230)	K00101	lldD; L-lactate dehydrogenase (cytochrome) [EC:1.1.2.3]	78
TRINITY_DN72511_c0_g1_i1.p1 (281)	K00101	lldD; L-lactate dehydrogenase (cytochrome) [EC:1.1.2.3]	93
TRINITY_DN145077_c0_g1_i1.p1 (529)	K00102		564
TRINITY_DN49851_c0_g1_i4.p1 (268)	K00102	LDHD, dld; D-lactate dehydrogenase (cytochrome) [EC:1.1.2.4]	127
TRINITY_DN9017_c0_g1_i1.p1 (320)	K00102	LDHD, dld; D-lactate dehydrogenase (cytochrome) [EC:1.1.2.4]	33
TRINITY_DN9017_c0_g1_i16.p1 (413)	K00102	LDHD, dld; D-lactate dehydrogenase (cytochrome) [EC:1.1.2.4]	38
TRINITY_DN9017_c0_g1_i42.p1 (305)	K00102	LDHD, dld; D-lactate dehydrogenase (cytochrome) [EC:1.1.2.4]	42
TRINITY_DN9017_c0_g1_i8.p1 (444)	K00102	LDHD, dld; D-lactate dehydrogenase (cytochrome) [EC:1.1.2.4]	49
TRINITY_DN25849_c0_g1_i1.p1 (585)	K00103	GULO; L-gulonolactone oxidase [EC:1.1.3.8]	428
TRINITY_DN93851_c0_g1_i1.p1 (310)	K00104	glcD; glycolate oxidase [EC:1.1.3.15]	39
TRINITY_DN16243_c0_g1_i10.p1 (1370)	K00106		87
TRINITY_DN578144_c0_g1_i1.p1 (205)	K00106	XDH; xanthine dehydrogenase/oxidase [EC:1.17.1.4 1.17.3.2]	31
TRINITY_DN203669_c1_g1_i2.p1 (621)	K00107	ALO; D-arabinono-1,4-lactone oxidase [EC:1.1.3.37]	409
TRINITY_DN40833_c0_g1_i5.p1 (625)	K00107	ALO; D-arabinono-1,4-lactone oxidase [EC:1.1.3.37]	378
TRINITY_DN126247_c0_g1_i1.p1 (589)	K00108	betA, CHDH; choline dehydrogenase [EC:1.1.99.1]	68
TRINITY_DN172015_c0_g1_i1.p1 (254)	K00108	betA, CHDH; choline dehydrogenase [EC:1.1.99.1]	26
TRINITY_DN201670_c0_g1_i1.p1 (360)	K00108	betA, CHDH; choline dehydrogenase [EC:1.1.99.1]	75
TRINITY_DN65531_c0_g2_i2.p1 (303)	K00108	betA, CHDH; choline dehydrogenase [EC:1.1.99.1]	36	K17646	2
TRINITY_DN85404_c0_g1_i1.p2 (363)	K00108	betA, CHDH; choline dehydrogenase [EC:1.1.99.1]	18
TRINITY_DN45170_c0_g1_i17.p1 (416)	K00109	L2HGDH; 2-hydroxyglutarate dehydrogenase [EC:1.1.99.2]	306
TRINITY_DN126608_c0_g1_i1.p1 (567)	K00111	glpA, glpD; glycerol-3-phosphate dehydrogenase [EC:1.1.5.3]	318
TRINITY_DN169545_c0_g1_i10.p1 (724)	K00111	glpA, glpD; glycerol-3-phosphate dehydrogenase [EC:1.1.5.3]	465
TRINITY_DN193661_c0_g1_i1.p1 (238)	K00111	glpA, glpD; glycerol-3-phosphate dehydrogenase [EC:1.1.5.3]	48
TRINITY_DN193661_c0_g1_i2.p1 (254)	K00111	glpA, glpD; glycerol-3-phosphate dehydrogenase [EC:1.1.5.3]	58
TRINITY_DN32993_c0_g1_i2.p1 (439)	K00111	glpA, glpD; glycerol-3-phosphate dehydrogenase [EC:1.1.5.3]	161
TRINITY_DN32993_c0_g5_i1.p1 (245)	K00111	glpA, glpD; glycerol-3-phosphate dehydrogenase [EC:1.1.5.3]	45
TRINITY_DN50076_c0_g2_i4.p1 (251)	K00111	glpA, glpD; glycerol-3-phosphate dehydrogenase [EC:1.1.5.3]	63
TRINITY_DN517782_c0_g1_i1.p1 (292)	K00111	glpA, glpD; glycerol-3-phosphate dehydrogenase [EC:1.1.5.3]	11
TRINITY_DN527875_c0_g1_i1.p1 (316)	K00111	glpA, glpD; glycerol-3-phosphate dehydrogenase [EC:1.1.5.3]	75
TRINITY_DN6297_c0_g1_i12.p1 (627)	K00111	glpA, glpD; glycerol-3-phosphate dehydrogenase [EC:1.1.5.3]	530
TRINITY_DN84698_c0_g1_i2.p1 (353)	K00111	glpA, glpD; glycerol-3-phosphate dehydrogenase [EC:1.1.5.3]	24
TRINITY_DN83734_c0_g1_i1.p1 (307)	K00112	glpB; glycerol-3-phosphate dehydrogenase subunit B [EC:1.1.5.3]	19
TRINITY_DN1257_c3_g2_i4.p1 (360)	K00121	frmA, ADH5, adhC; S-(hydroxymethyl)glutathione dehydrogenase / alcohol dehydrogenase [EC:1.1.1.284 1.1.1.1]	243
TRINITY_DN130892_c1_g1_i1.p1 (212)	K00121	DAK, TKFC; triose/dihydroxyacetone kinase / FAD-AMP lyase (cyclizing) [EC:2.7.1.28 2.7.1.29 4.6.1.15]	17
TRINITY_DN130892_c1_g1_i2.p1 (291)	K00121	DAO; 2-oxoglutarate-dependent dioxygenase [EC:1.14.11.-]	312
TRINITY_DN1677_c0_g1_i3.p1 (354)	K00121	frmA, ADH5, adhC; S-(hydroxymethyl)glutathione dehydrogenase / alcohol dehydrogenase [EC:1.1.1.284 1.1.1.1]	267
TRINITY_DN1677_c0_g1_i9.p1 (390)	K00121	frmA, ADH5, adhC; S-(hydroxymethyl)glutathione dehydrogenase / alcohol dehydrogenase [EC:1.1.1.284 1.1.1.1]	314
TRINITY_DN20916_c0_g1_i2.p1 (334)	K00121	frmA, ADH5, adhC; S-(hydroxymethyl)glutathione dehydrogenase / alcohol dehydrogenase [EC:1.1.1.284 1.1.1.1]	136
TRINITY_DN20916_c0_g1_i3.p1 (375)	K00121	frmA, ADH5, adhC; S-(hydroxymethyl)glutathione dehydrogenase / alcohol dehydrogenase [EC:1.1.1.284 1.1.1.1]	264
TRINITY_DN20916_c0_g2_i2.p1 (242)	K00121	frmA, ADH5, adhC; S-(hydroxymethyl)glutathione dehydrogenase / alcohol dehydrogenase [EC:1.1.1.284 1.1.1.1]	109
TRINITY_DN32357_c0_g1_i1.p1 (368)	K00121	frmA, ADH5, adhC; S-(hydroxymethyl)glutathione dehydrogenase / alcohol dehydrogenase [EC:1.1.1.284 1.1.1.1]	220
TRINITY_DN352757_c0_g1_i1.p1 (252)	K00121	frmA, ADH5, adhC; S-(hydroxymethyl)glutathione dehydrogenase / alcohol dehydrogenase [EC:1.1.1.284 1.1.1.1]	115
TRINITY_DN37345_c0_g4_i2.p1 (261)	K00121	frmA, ADH5, adhC; S-(hydroxymethyl)glutathione dehydrogenase / alcohol dehydrogenase [EC:1.1.1.284 1.1.1.1]	127
TRINITY_DN39308_c0_g1_i1.p1 (229)	K00121	frmA, ADH5, adhC; S-(hydroxymethyl)glutathione dehydrogenase / alcohol dehydrogenase [EC:1.1.1.284 1.1.1.1]	129
TRINITY_DN41505_c0_g1_i2.p1 (219)	K00121	frmA, ADH5, adhC; S-(hydroxymethyl)glutathione dehydrogenase / alcohol dehydrogenase [EC:1.1.1.284 1.1.1.1]	95
TRINITY_DN41505_c0_g1_i4.p1 (378)	K00121	frmA, ADH5, adhC; S-(hydroxymethyl)glutathione dehydrogenase / alcohol dehydrogenase [EC:1.1.1.284 1.1.1.1]	288
TRINITY_DN434891_c0_g1_i1.p1 (220)	K00121	frmA, ADH5, adhC; S-(hydroxymethyl)glutathione dehydrogenase / alcohol dehydrogenase [EC:1.1.1.284 1.1.1.1]	84
TRINITY_DN65820_c0_g1_i1.p1 (326)	K00121	frmA, ADH5, adhC; S-(hydroxymethyl)glutathione dehydrogenase / alcohol dehydrogenase [EC:1.1.1.284 1.1.1.1]	209
TRINITY_DN658_c0_g1_i3.p1 (379)	K00121	frmA, ADH5, adhC; S-(hydroxymethyl)glutathione dehydrogenase / alcohol dehydrogenase [EC:1.1.1.284 1.1.1.1]	360
TRINITY_DN87651_c0_g2_i2.p1 (370)	K00121	frmA, ADH5, adhC; S-(hydroxymethyl)glutathione dehydrogenase / alcohol dehydrogenase [EC:1.1.1.284 1.1.1.1]	144
TRINITY_DN9534_c1_g1_i1.p1 (384)	K00121	frmA, ADH5, adhC; S-(hydroxymethyl)glutathione dehydrogenase / alcohol dehydrogenase [EC:1.1.1.284 1.1.1.1]	262
TRINITY_DN14896_c1_g1_i1.p1 (367)	K00122		215
TRINITY_DN18238_c0_g1_i1.p1 (409)	K00122	FDH; formate dehydrogenase [EC:1.17.1.9]	274
TRINITY_DN18238_c1_g1_i2.p1 (272)	K00122	FDH; formate dehydrogenase [EC:1.17.1.9]	105
TRINITY_DN25958_c1_g2_i2.p1 (218)	K00122	FDH; formate dehydrogenase [EC:1.17.1.9]	76
TRINITY_DN272426_c0_g1_i1.p1 (292)	K00122	FDH; formate dehydrogenase [EC:1.17.1.9]	193
TRINITY_DN404510_c0_g1_i1.p1 (199)	K00122	FDH; formate dehydrogenase [EC:1.17.1.9]	61
TRINITY_DN5992_c0_g1_i4.p1 (381)	K00122	FDH; formate dehydrogenase [EC:1.17.1.9]	458
TRINITY_DN735095_c0_g1_i1.p1 (217)	K00122	FDH; formate dehydrogenase [EC:1.17.1.9]	97
TRINITY_DN9396_c0_g1_i11.p1 (370)	K00122	FDH; formate dehydrogenase [EC:1.17.1.9]	205
TRINITY_DN96454_c0_g1_i1.p1 (303)	K00122	FDH; formate dehydrogenase [EC:1.17.1.9]	231
TRINITY_DN10497_c0_g1_i3.p1 (508)	K00128	ALDH; aldehyde dehydrogenase (NAD+) [EC:1.2.1.3]	307
TRINITY_DN10497_c0_g1_i32.p1 (558)	K00128	ALDH; aldehyde dehydrogenase (NAD+) [EC:1.2.1.3]	352
TRINITY_DN113127_c0_g1_i1.p1 (216)	K00128	ALDH; aldehyde dehydrogenase (NAD+) [EC:1.2.1.3]	23
TRINITY_DN114463_c0_g1_i4.p1 (204)	K00128	ALDH; aldehyde dehydrogenase (NAD+) [EC:1.2.1.3]	53
TRINITY_DN11801_c0_g1_i3.p1 (228)	K00128	ALDH; aldehyde dehydrogenase (NAD+) [EC:1.2.1.3]	79
TRINITY_DN12368_c0_g1_i2.p1 (382)	K00128	ALDH; aldehyde dehydrogenase (NAD+) [EC:1.2.1.3]	214
TRINITY_DN125265_c0_g1_i3.p2 (236)	K00128	ALDH; aldehyde dehydrogenase (NAD+) [EC:1.2.1.3]	36	K00129	7
TRINITY_DN125783_c0_g4_i1.p1 (200)	K00128	ALDH; aldehyde dehydrogenase (NAD+) [EC:1.2.1.3]	40
TRINITY_DN126477_c0_g1_i1.p1 (506)	K00128	ALDH; aldehyde dehydrogenase (NAD+) [EC:1.2.1.3]	612
TRINITY_DN126548_c0_g2_i1.p1 (237)	K00128	ALDH; aldehyde dehydrogenase (NAD+) [EC:1.2.1.3]	47
TRINITY_DN151580_c0_g1_i1.p1 (229)	K00128		129
TRINITY_DN16148_c0_g2_i1.p1 (236)	K00128		55	K11294	2
TRINITY_DN16148_c0_g2_i5.p1 (202)	K00128		10
TRINITY_DN17079_c0_g1_i3.p1 (485)	K00128	ALDH; aldehyde dehydrogenase (NAD+) [EC:1.2.1.3]	392
TRINITY_DN18139_c0_g1_i2.p1 (211)	K00128	ALDH; aldehyde dehydrogenase (NAD+) [EC:1.2.1.3]	61
TRINITY_DN19160_c0_g2_i1.p1 (242)	K00128	ALDH; aldehyde dehydrogenase (NAD+) [EC:1.2.1.3]	69
TRINITY_DN19160_c0_g3_i7.p2 (221)	K00128	ALDH; aldehyde dehydrogenase (NAD+) [EC:1.2.1.3]	68
TRINITY_DN192145_c0_g1_i1.p1 (211)	K00128	ALDH; aldehyde dehydrogenase (NAD+) [EC:1.2.1.3]	27	K12355	7
TRINITY_DN192145_c0_g2_i3.p1 (211)	K00128	ALDH; aldehyde dehydrogenase (NAD+) [EC:1.2.1.3]	24
TRINITY_DN24674_c0_g1_i4.p1 (226)	K00128	ALDH; aldehyde dehydrogenase (NAD+) [EC:1.2.1.3]	92
TRINITY_DN249_c0_g1_i2.p1 (558)	K00128	ALDH; aldehyde dehydrogenase (NAD+) [EC:1.2.1.3]	536
TRINITY_DN249_c0_g2_i13.p1 (332)	K00128	ALDH; aldehyde dehydrogenase (NAD+) [EC:1.2.1.3]	214
TRINITY_DN249_c1_g1_i5.p1 (265)	K00128	ALDH; aldehyde dehydrogenase (NAD+) [EC:1.2.1.3]	122
TRINITY_DN25133_c0_g1_i3.p1 (411)	K00128	ALDH; aldehyde dehydrogenase (NAD+) [EC:1.2.1.3]	119	K17819	11
TRINITY_DN26167_c0_g1_i3.p1 (228)	K00128	ALDH; aldehyde dehydrogenase (NAD+) [EC:1.2.1.3]	99
TRINITY_DN34756_c0_g1_i12.p1 (266)	K00128	ALDH; aldehyde dehydrogenase (NAD+) [EC:1.2.1.3]	82
TRINITY_DN34756_c0_g1_i22.p1 (506)	K00128	ALDH; aldehyde dehydrogenase (NAD+) [EC:1.2.1.3]	306
TRINITY_DN34890_c0_g1_i5.p1 (187)	K00128	ALDH; aldehyde dehydrogenase (NAD+) [EC:1.2.1.3]	58
TRINITY_DN39419_c0_g1_i10.p1 (236)	K00128	ALDH; aldehyde dehydrogenase (NAD+) [EC:1.2.1.3]	68
TRINITY_DN39419_c0_g2_i2.p1 (215)	K00128	ALDH; aldehyde dehydrogenase (NAD+) [EC:1.2.1.3]	57
TRINITY_DN43552_c0_g1_i1.p1 (267)	K00128	ALDH; aldehyde dehydrogenase (NAD+) [EC:1.2.1.3]	135
TRINITY_DN43552_c0_g1_i5.p1 (268)	K00128	ALDH; aldehyde dehydrogenase (NAD+) [EC:1.2.1.3]	132
TRINITY_DN439362_c0_g1_i1.p2 (236)	K00128	ALDH; aldehyde dehydrogenase (NAD+) [EC:1.2.1.3]	59
TRINITY_DN49670_c0_g1_i2.p1 (204)	K00128	ALDH; aldehyde dehydrogenase (NAD+) [EC:1.2.1.3]	29	K12355	4
TRINITY_DN502736_c0_g1_i1.p1 (328)	K00128	ALDH; aldehyde dehydrogenase (NAD+) [EC:1.2.1.3]	70	K17819	3
TRINITY_DN52164_c1_g2_i1.p2 (214)	K00128	ALDH; aldehyde dehydrogenase (NAD+) [EC:1.2.1.3]	84
TRINITY_DN5440_c1_g1_i2.p1 (493)	K00128	ALDH; aldehyde dehydrogenase (NAD+) [EC:1.2.1.3]	531
TRINITY_DN5459_c0_g1_i11.p1 (419)	K00128	ALDH; aldehyde dehydrogenase (NAD+) [EC:1.2.1.3]	385
TRINITY_DN5459_c0_g1_i17.p1 (500)	K00128	ALDH; aldehyde dehydrogenase (NAD+) [EC:1.2.1.3]	630
TRINITY_DN62777_c0_g2_i1.p1 (214)	K00128	ALDH; aldehyde dehydrogenase (NAD+) [EC:1.2.1.3]	48
TRINITY_DN6320_c0_g1_i15.p1 (541)	K00128	ALDH; aldehyde dehydrogenase (NAD+) [EC:1.2.1.3]	361
TRINITY_DN71913_c0_g2_i2.p1 (501)	K00128	ALDH; aldehyde dehydrogenase (NAD+) [EC:1.2.1.3]	165
TRINITY_DN81231_c0_g1_i1.p1 (254)	K00128	ALDH; aldehyde dehydrogenase (NAD+) [EC:1.2.1.3]	25	K00146	9
TRINITY_DN83168_c2_g1_i1.p1 (222)	K00128	ALDH; aldehyde dehydrogenase (NAD+) [EC:1.2.1.3]	26	K00146	5
TRINITY_DN83168_c2_g3_i1.p1 (293)	K00128	ALDH; aldehyde dehydrogenase (NAD+) [EC:1.2.1.3]	32	K00146	4
TRINITY_DN941315_c0_g1_i1.p1 (240)	K00128	ALDH; aldehyde dehydrogenase (NAD+) [EC:1.2.1.3]	116
TRINITY_DN971122_c0_g1_i1.p1 (287)	K00128	ALDH; aldehyde dehydrogenase (NAD+) [EC:1.2.1.3]	48	K00129	20
TRINITY_DN10859_c0_g1_i1.p1 (527)	K00130	betB, gbsA; betaine-aldehyde dehydrogenase [EC:1.2.1.8]	533
TRINITY_DN43449_c0_g1_i3.p1 (247)	K00130	betB, gbsA; betaine-aldehyde dehydrogenase [EC:1.2.1.8]	93
TRINITY_DN1093_c0_g1_i1.p1 (497)	K00131	gapN; glyceraldehyde-3-phosphate dehydrogenase (NADP+) [EC:1.2.1.9]	464
TRINITY_DN4199_c0_g1_i1.p1 (496)	K00131	gapN; glyceraldehyde-3-phosphate dehydrogenase (NADP+) [EC:1.2.1.9]	472
TRINITY_DN565573_c0_g1_i1.p1 (342)	K00131	gapN; glyceraldehyde-3-phosphate dehydrogenase (NADP+) [EC:1.2.1.9]	28
TRINITY_DN155781_c0_g1_i1.p1 (318)	K00133		33	K03321	1
TRINITY_DN1855_c0_g1_i5.p1 (203)	K00133	asd; aspartate-semialdehyde dehydrogenase [EC:1.2.1.11]	84
TRINITY_DN1855_c0_g2_i3.p1 (376)	K00133	asd; aspartate-semialdehyde dehydrogenase [EC:1.2.1.11]	312
TRINITY_DN215330_c0_g3_i1.p1 (265)	K00133	asd; aspartate-semialdehyde dehydrogenase [EC:1.2.1.11]	52
TRINITY_DN26589_c0_g4_i1.p1 (246)	K00133	asd; aspartate-semialdehyde dehydrogenase [EC:1.2.1.11]	123
TRINITY_DN41963_c0_g1_i2.p1 (288)	K00133	asd; aspartate-semialdehyde dehydrogenase [EC:1.2.1.11]	144
TRINITY_DN10181_c0_g1_i10.p1 (228)	K00134	GAPDH, gapA; glyceraldehyde 3-phosphate dehydrogenase (phosphorylating) [EC:1.2.1.12]	63
TRINITY_DN10181_c0_g1_i29.p1 (426)	K00134	GAPDH, gapA; glyceraldehyde 3-phosphate dehydrogenase (phosphorylating) [EC:1.2.1.12]	352
TRINITY_DN10181_c0_g1_i4.p1 (302)	K00134	GAPDH, gapA; glyceraldehyde 3-phosphate dehydrogenase (phosphorylating) [EC:1.2.1.12]	128
TRINITY_DN104909_c0_g1_i1.p1 (208)	K00134	GAPDH, gapA; glyceraldehyde 3-phosphate dehydrogenase (phosphorylating) [EC:1.2.1.12]	93
TRINITY_DN11278_c0_g2_i1.p1 (257)	K00134	GAPDH, gapA; glyceraldehyde 3-phosphate dehydrogenase (phosphorylating) [EC:1.2.1.12]	155
TRINITY_DN14718_c0_g1_i13.p2 (222)	K00134		25	K07484	3
TRINITY_DN14718_c0_g1_i2.p1 (325)	K00134		224
TRINITY_DN14718_c0_g1_i5.p1 (243)	K00134		247
TRINITY_DN14718_c0_g2_i1.p1 (333)	K00134		132
TRINITY_DN26104_c1_g4_i1.p1 (352)	K00134	GAPDH, gapA; glyceraldehyde 3-phosphate dehydrogenase (phosphorylating) [EC:1.2.1.12]	288
TRINITY_DN26129_c0_g1_i5.p1 (335)	K00134	GAPDH, gapA; glyceraldehyde 3-phosphate dehydrogenase (phosphorylating) [EC:1.2.1.12]	259
TRINITY_DN39176_c0_g1_i1.p2 (294)	K00134	GAPDH, gapA; glyceraldehyde 3-phosphate dehydrogenase (phosphorylating) [EC:1.2.1.12]	96	K05298	6
TRINITY_DN396454_c1_g1_i1.p1 (212)	K00134	GAPDH, gapA; glyceraldehyde 3-phosphate dehydrogenase (phosphorylating) [EC:1.2.1.12]	116
TRINITY_DN70283_c0_g1_i3.p1 (201)	K00134	GAPDH, gapA; glyceraldehyde 3-phosphate dehydrogenase (phosphorylating) [EC:1.2.1.12]	91
TRINITY_DN7997_c0_g1_i5.p1 (341)	K00134	GAPDH, gapA; glyceraldehyde 3-phosphate dehydrogenase (phosphorylating) [EC:1.2.1.12]	95
TRINITY_DN9894_c0_g3_i3.p1 (341)	K00134	GAPDH, gapA; glyceraldehyde 3-phosphate dehydrogenase (phosphorylating) [EC:1.2.1.12]	245
TRINITY_DN10795_c0_g1_i1.p1 (538)	K00135	gabD; succinate-semialdehyde dehydrogenase / glutarate-semialdehyde dehydrogenase [EC:1.2.1.16 1.2.1.79 1.2.1.20]	357
TRINITY_DN118163_c0_g1_i1.p1 (532)	K00135	gabD; succinate-semialdehyde dehydrogenase / glutarate-semialdehyde dehydrogenase [EC:1.2.1.16 1.2.1.79 1.2.1.20]	313
TRINITY_DN12368_c1_g1_i3.p1 (441)	K00135	gabD; succinate-semialdehyde dehydrogenase / glutarate-semialdehyde dehydrogenase [EC:1.2.1.16 1.2.1.79 1.2.1.20]	255
TRINITY_DN12368_c1_g1_i6.p1 (233)	K00135	gabD; succinate-semialdehyde dehydrogenase / glutarate-semialdehyde dehydrogenase [EC:1.2.1.16 1.2.1.79 1.2.1.20]	19	K17761	15
TRINITY_DN134230_c0_g1_i1.p1 (313)	K00135	HD-ZIP; homeobox-leucine zipper protein	89
TRINITY_DN137806_c0_g1_i1.p1 (218)	K00135	plc; phospholipase C [EC:3.1.4.3]	10
TRINITY_DN163045_c1_g1_i1.p1 (200)	K00135		121
TRINITY_DN163045_c4_g1_i1.p1 (263)	K00135		104
TRINITY_DN16895_c0_g1_i4.p1 (519)	K00135	gabD; succinate-semialdehyde dehydrogenase / glutarate-semialdehyde dehydrogenase [EC:1.2.1.16 1.2.1.79 1.2.1.20]	363
TRINITY_DN33977_c0_g2_i2.p1 (442)	K00135	gabD; succinate-semialdehyde dehydrogenase / glutarate-semialdehyde dehydrogenase [EC:1.2.1.16 1.2.1.79 1.2.1.20]	301
TRINITY_DN33977_c0_g2_i3.p1 (417)	K00135	gabD; succinate-semialdehyde dehydrogenase / glutarate-semialdehyde dehydrogenase [EC:1.2.1.16 1.2.1.79 1.2.1.20]	289
TRINITY_DN33977_c0_g3_i1.p1 (359)	K00135	gabD; succinate-semialdehyde dehydrogenase / glutarate-semialdehyde dehydrogenase [EC:1.2.1.16 1.2.1.79 1.2.1.20]	212
TRINITY_DN57798_c0_g1_i2.p1 (547)	K00135	gabD; succinate-semialdehyde dehydrogenase / glutarate-semialdehyde dehydrogenase [EC:1.2.1.16 1.2.1.79 1.2.1.20]	235
TRINITY_DN70762_c0_g2_i1.p1 (239)	K00135	gabD; succinate-semialdehyde dehydrogenase / glutarate-semialdehyde dehydrogenase [EC:1.2.1.16 1.2.1.79 1.2.1.20]	91
TRINITY_DN75338_c0_g1_i1.p1 (203)	K00135	gabD; succinate-semialdehyde dehydrogenase / glutarate-semialdehyde dehydrogenase [EC:1.2.1.16 1.2.1.79 1.2.1.20]	52
TRINITY_DN81702_c0_g2_i1.p1 (221)	K00135	gabD; succinate-semialdehyde dehydrogenase / glutarate-semialdehyde dehydrogenase [EC:1.2.1.16 1.2.1.79 1.2.1.20]	33
TRINITY_DN104989_c1_g2_i3.p1 (244)	K00140	mmsA, iolA, ALDH6A1; malonate-semialdehyde dehydrogenase (acetylating) / methylmalonate-semialdehyde dehydrogenase [EC:1.2.1.18 1.2.1.27]	64
TRINITY_DN152522_c0_g2_i1.p1 (307)	K00140		18
TRINITY_DN152522_c0_g3_i1.p1 (214)	K00140		20
TRINITY_DN18959_c0_g2_i1.p1 (574)	K00140	mmsA, iolA, ALDH6A1; malonate-semialdehyde dehydrogenase (acetylating) / methylmalonate-semialdehyde dehydrogenase [EC:1.2.1.18 1.2.1.27]	472
TRINITY_DN27200_c0_g1_i3.p1 (588)	K00140	mmsA, iolA, ALDH6A1; malonate-semialdehyde dehydrogenase (acetylating) / methylmalonate-semialdehyde dehydrogenase [EC:1.2.1.18 1.2.1.27]	359
TRINITY_DN41349_c0_g1_i1.p1 (224)	K00140	mmsA, iolA, ALDH6A1; malonate-semialdehyde dehydrogenase (acetylating) / methylmalonate-semialdehyde dehydrogenase [EC:1.2.1.18 1.2.1.27]	73
TRINITY_DN61901_c0_g2_i3.p1 (347)	K00140	mmsA, iolA, ALDH6A1; malonate-semialdehyde dehydrogenase (acetylating) / methylmalonate-semialdehyde dehydrogenase [EC:1.2.1.18 1.2.1.27]	159
TRINITY_DN61901_c0_g5_i1.p1 (488)	K00140	mmsA, iolA, ALDH6A1; malonate-semialdehyde dehydrogenase (acetylating) / methylmalonate-semialdehyde dehydrogenase [EC:1.2.1.18 1.2.1.27]	428
TRINITY_DN61901_c1_g2_i1.p2 (218)	K00140	mmsA, iolA, ALDH6A1; malonate-semialdehyde dehydrogenase (acetylating) / methylmalonate-semialdehyde dehydrogenase [EC:1.2.1.18 1.2.1.27]	59
TRINITY_DN6719_c0_g1_i16.p2 (329)	K00140	mmsA, iolA, ALDH6A1; malonate-semialdehyde dehydrogenase (acetylating) / methylmalonate-semialdehyde dehydrogenase [EC:1.2.1.18 1.2.1.27]	88
TRINITY_DN6719_c0_g1_i16.p1 (761)	K00140	mmsA, iolA, ALDH6A1; malonate-semialdehyde dehydrogenase (acetylating) / methylmalonate-semialdehyde dehydrogenase [EC:1.2.1.18 1.2.1.27]	351
TRINITY_DN6719_c0_g1_i8.p1 (586)	K00140	mmsA, iolA, ALDH6A1; malonate-semialdehyde dehydrogenase (acetylating) / methylmalonate-semialdehyde dehydrogenase [EC:1.2.1.18 1.2.1.27]	370
TRINITY_DN7417_c0_g1_i3.p1 (722)	K00140	mmsA, iolA, ALDH6A1; malonate-semialdehyde dehydrogenase (acetylating) / methylmalonate-semialdehyde dehydrogenase [EC:1.2.1.18 1.2.1.27]	696
TRINITY_DN7417_c0_g2_i22.p1 (535)	K00140	mmsA, iolA, ALDH6A1; malonate-semialdehyde dehydrogenase (acetylating) / methylmalonate-semialdehyde dehydrogenase [EC:1.2.1.18 1.2.1.27]	685
TRINITY_DN91638_c0_g1_i2.p1 (298)	K00140	mmsA, iolA, ALDH6A1; malonate-semialdehyde dehydrogenase (acetylating) / methylmalonate-semialdehyde dehydrogenase [EC:1.2.1.18 1.2.1.27]	38
TRINITY_DN15624_c0_g1_i11.p1 (235)	K00142		22
TRINITY_DN15624_c0_g1_i12.p1 (822)	K00142
TRINITY_DN15624_c0_g1_i5.p1 (350)	K00142
TRINITY_DN113924_c0_g1_i1.p1 (240)	K00143	LYS2; L-2-aminoadipate reductase [EC:1.2.1.95]	14
TRINITY_DN12734_c0_g1_i10.p1 (404)	K00145	argC; N-acetyl-gamma-glutamyl-phosphate reductase [EC:1.2.1.38]	324
TRINITY_DN899477_c0_g1_i1.p1 (203)	K00145	argC; N-acetyl-gamma-glutamyl-phosphate reductase [EC:1.2.1.38]	28
TRINITY_DN40881_c0_g2_i2.p1 (456)	K00147	proA; glutamate-5-semialdehyde dehydrogenase [EC:1.2.1.41]	268
TRINITY_DN70200_c0_g1_i1.p1 (192)	K00147	proA; glutamate-5-semialdehyde dehydrogenase [EC:1.2.1.41]	31
TRINITY_DN7842_c0_g1_i12.p1 (717)	K00147	proA; glutamate-5-semialdehyde dehydrogenase [EC:1.2.1.41]	27
TRINITY_DN788345_c0_g1_i1.p1 (321)	K00148	fdhA; glutathione-independent formaldehyde dehydrogenase [EC:1.2.1.46]	76
TRINITY_DN91726_c0_g1_i1.p1 (389)	K00148	fdhA; glutathione-independent formaldehyde dehydrogenase [EC:1.2.1.46]	104
TRINITY_DN794189_c0_g1_i1.p1 (261)	K00151	hpaE, hpcC; 5-carboxymethyl-2-hydroxymuconic-semialdehyde dehydrogenase [EC:1.2.1.60]	48
TRINITY_DN118334_c0_g1_i1.p1 (259)	K00161	PDHA, pdhA; pyruvate dehydrogenase E1 component alpha subunit [EC:1.2.4.1]	114
TRINITY_DN130145_c0_g2_i1.p1 (299)	K00161	CCT3, TRIC5; T-complex protein 1 subunit gamma	112
TRINITY_DN130145_c0_g2_i4.p1 (421)	K00161	CCT5; T-complex protein 1 subunit epsilon	71
TRINITY_DN19359_c0_g1_i2.p1 (438)	K00161	PDHA, pdhA; pyruvate dehydrogenase E1 component alpha subunit [EC:1.2.4.1]	293
TRINITY_DN2531_c0_g1_i1.p1 (434)	K00161	PDHA, pdhA; pyruvate dehydrogenase E1 component alpha subunit [EC:1.2.4.1]	372
TRINITY_DN384797_c0_g1_i3.p1 (316)	K00161	PDHA, pdhA; pyruvate dehydrogenase E1 component alpha subunit [EC:1.2.4.1]	169
TRINITY_DN406218_c0_g1_i2.p1 (267)	K00161	PDHA, pdhA; pyruvate dehydrogenase E1 component alpha subunit [EC:1.2.4.1]	103
TRINITY_DN4462_c0_g1_i17.p1 (347)	K00161	PDHA, pdhA; pyruvate dehydrogenase E1 component alpha subunit [EC:1.2.4.1]	223
TRINITY_DN4462_c0_g1_i3.p1 (295)	K00161	PDHA, pdhA; pyruvate dehydrogenase E1 component alpha subunit [EC:1.2.4.1]	146
TRINITY_DN487681_c0_g1_i1.p1 (276)	K00161	PDHA, pdhA; pyruvate dehydrogenase E1 component alpha subunit [EC:1.2.4.1]	265
TRINITY_DN48920_c0_g1_i2.p1 (246)	K00161	PDHA, pdhA; pyruvate dehydrogenase E1 component alpha subunit [EC:1.2.4.1]	107
TRINITY_DN107780_c0_g1_i5.p1 (319)	K00162	PDHB, pdhB; pyruvate dehydrogenase E1 component beta subunit [EC:1.2.4.1]	210
TRINITY_DN12361_c0_g2_i1.p1 (407)	K00162	PDHB, pdhB; pyruvate dehydrogenase E1 component beta subunit [EC:1.2.4.1]	371
TRINITY_DN1703_c0_g1_i52.p1 (369)	K00162	PDHB, pdhB; pyruvate dehydrogenase E1 component beta subunit [EC:1.2.4.1]	337
TRINITY_DN1703_c0_g1_i71.p1 (318)	K00162	PDHB, pdhB; pyruvate dehydrogenase E1 component beta subunit [EC:1.2.4.1]	177
TRINITY_DN333863_c0_g1_i1.p1 (469)	K00162	PDHB, pdhB; pyruvate dehydrogenase E1 component beta subunit [EC:1.2.4.1]	243
TRINITY_DN70619_c1_g2_i1.p1 (401)	K00162	PDHB, pdhB; pyruvate dehydrogenase E1 component beta subunit [EC:1.2.4.1]	324
TRINITY_DN87977_c0_g1_i1.p1 (229)	K00163	aceE; pyruvate dehydrogenase E1 component [EC:1.2.4.1]	18
TRINITY_DN87977_c0_g2_i1.p1 (291)	K00163	aceE; pyruvate dehydrogenase E1 component [EC:1.2.4.1]	31
TRINITY_DN109534_c0_g2_i1.p1 (917)	K00164	OGDH, sucA; 2-oxoglutarate dehydrogenase E1 component [EC:1.2.4.2]	614
TRINITY_DN138668_c1_g1_i1.p1 (273)	K00164	RAB3GAP2; Rab3 GTPase-activating protein non-catalytic subunit	482
TRINITY_DN171548_c0_g2_i1.p1 (277)	K00164	OGDH, sucA; 2-oxoglutarate dehydrogenase E1 component [EC:1.2.4.2]	36
TRINITY_DN20313_c0_g1_i4.p1 (610)	K00164	OGDH, sucA; 2-oxoglutarate dehydrogenase E1 component [EC:1.2.4.2]	271
TRINITY_DN20313_c2_g1_i1.p1 (219)	K00164	OGDH, sucA; 2-oxoglutarate dehydrogenase E1 component [EC:1.2.4.2]	34
TRINITY_DN223685_c0_g3_i1.p1 (289)	K00164	OGDH, sucA; 2-oxoglutarate dehydrogenase E1 component [EC:1.2.4.2]	35
TRINITY_DN223685_c1_g1_i3.p1 (238)	K00164	OGDH, sucA; 2-oxoglutarate dehydrogenase E1 component [EC:1.2.4.2]	18
TRINITY_DN230673_c0_g1_i4.p1 (377)	K00164	OGDH, sucA; 2-oxoglutarate dehydrogenase E1 component [EC:1.2.4.2]	78
TRINITY_DN412081_c0_g1_i1.p1 (221)	K00164	OGDH, sucA; 2-oxoglutarate dehydrogenase E1 component [EC:1.2.4.2]	34
TRINITY_DN437_c0_g1_i4.p1 (1024)	K00164	OGDH, sucA; 2-oxoglutarate dehydrogenase E1 component [EC:1.2.4.2]	972
TRINITY_DN13642_c0_g1_i18.p1 (486)	K00166	MYBP; transcription factor MYB, plant	124
TRINITY_DN13642_c0_g1_i4.p1 (491)	K00166	MYBP; transcription factor MYB, plant	316
TRINITY_DN332840_c0_g1_i1.p1 (398)	K00166	BCKDHA, bkdA1; 2-oxoisovalerate dehydrogenase E1 component alpha subunit [EC:1.2.4.4]	59
TRINITY_DN39640_c0_g2_i1.p1 (343)	K00166	BCKDHA, bkdA1; 2-oxoisovalerate dehydrogenase E1 component alpha subunit [EC:1.2.4.4]	64
TRINITY_DN55695_c0_g2_i1.p1 (215)	K00166	BCKDHA, bkdA1; 2-oxoisovalerate dehydrogenase E1 component alpha subunit [EC:1.2.4.4]	69
TRINITY_DN586316_c0_g1_i1.p1 (200)	K00166	BCKDHA, bkdA1; 2-oxoisovalerate dehydrogenase E1 component alpha subunit [EC:1.2.4.4]	86
TRINITY_DN7681_c0_g1_i1.p1 (380)	K00166	BCKDHA, bkdA1; 2-oxoisovalerate dehydrogenase E1 component alpha subunit [EC:1.2.4.4]	71
TRINITY_DN7681_c0_g1_i15.p1 (327)	K00166	BCKDHA, bkdA1; 2-oxoisovalerate dehydrogenase E1 component alpha subunit [EC:1.2.4.4]	10	K00161	3
TRINITY_DN332840_c0_g1_i1.p2 (334)	K00167	BCKDHB, bkdA2; 2-oxoisovalerate dehydrogenase E1 component beta subunit [EC:1.2.4.4]	102
TRINITY_DN39310_c0_g1_i2.p1 (210)	K00167	BCKDHB, bkdA2; 2-oxoisovalerate dehydrogenase E1 component beta subunit [EC:1.2.4.4]	77
TRINITY_DN39640_c0_g1_i1.p3 (319)	K00167	BCKDHB, bkdA2; 2-oxoisovalerate dehydrogenase E1 component beta subunit [EC:1.2.4.4]	97
TRINITY_DN6377_c0_g1_i25.p1 (360)	K00167	BCKDHB, bkdA2; 2-oxoisovalerate dehydrogenase E1 component beta subunit [EC:1.2.4.4]	314
TRINITY_DN710905_c0_g1_i1.p1 (207)	K00167	BCKDHB, bkdA2; 2-oxoisovalerate dehydrogenase E1 component beta subunit [EC:1.2.4.4]	71
TRINITY_DN11296_c0_g1_i2.p1 (235)	K00207	DPYD; dihydropyrimidine dehydrogenase (NADP+) [EC:1.3.1.2]	102
TRINITY_DN11296_c0_g1_i3.p1 (422)	K00207	DPYD; dihydropyrimidine dehydrogenase (NADP+) [EC:1.3.1.2]	453
TRINITY_DN457698_c0_g1_i1.p1 (317)	K00207	DPYD; dihydropyrimidine dehydrogenase (NADP+) [EC:1.3.1.2]	12	K00226	2
TRINITY_DN50028_c0_g2_i6.p1 (263)	K00208	fabI; enoyl-[acyl-carrier protein] reductase I [EC:1.3.1.9 1.3.1.10]	48
TRINITY_DN802_c0_g1_i1.p1 (392)	K00208	fabI; enoyl-[acyl-carrier protein] reductase I [EC:1.3.1.9 1.3.1.10]	29
TRINITY_DN802_c0_g1_i8.p1 (348)	K00208	fabI; enoyl-[acyl-carrier protein] reductase I [EC:1.3.1.9 1.3.1.10]	18
TRINITY_DN172118_c0_g1_i1.p1 (222)	K00211	TYR1; prephenate dehydrogenase (NADP+) [EC:1.3.1.13]	45
TRINITY_DN392127_c0_g1_i3.p1 (312)	K00211	TYR1; prephenate dehydrogenase (NADP+) [EC:1.3.1.13]	138
TRINITY_DN5510_c1_g1_i1.p1 (436)	K00213	DHCR7; 7-dehydrocholesterol reductase [EC:1.3.1.21]	812
TRINITY_DN4204_c0_g3_i2.p1 (345)	K00215	dapB; 4-hydroxy-tetrahydrodipicolinate reductase [EC:1.17.1.8]	269
TRINITY_DN2742_c0_g1_i13.p1 (255)	K00218	por; protochlorophyllide reductase [EC:1.3.1.33]	110
TRINITY_DN2742_c0_g1_i14.p1 (400)	K00218	por; protochlorophyllide reductase [EC:1.3.1.33]	352
TRINITY_DN508403_c0_g1_i1.p1 (333)	K00218	por; protochlorophyllide reductase [EC:1.3.1.33]	375
TRINITY_DN72720_c0_g1_i1.p1 (272)	K00218	por; protochlorophyllide reductase [EC:1.3.1.33]	172
TRINITY_DN147022_c0_g1_i3.p1 (372)	K00222		77
TRINITY_DN1630_c0_g1_i20.p1 (369)	K00222		10	K14592	1
TRINITY_DN42744_c0_g1_i3.p1 (501)	K00222	TM7SF2, ERG24; Delta14-sterol reductase [EC:1.3.1.70]	277
TRINITY_DN1292_c0_g1_i1.p1 (333)	K00224	AKT, KAT, GORK, SKOR; potassium channel	484
TRINITY_DN412367_c0_g2_i1.p1 (264)	K00224	CEQORH; chloroplastic oxoene reductase [EC:1.3.1.-]	173
TRINITY_DN14985_c0_g1_i1.p1 (599)	K00225		40
TRINITY_DN93313_c0_g1_i1.p1 (319)	K00226	pyrD; dihydroorotate dehydrogenase (fumarate) [EC:1.3.98.1]	71
TRINITY_DN20233_c0_g1_i12.p1 (378)	K00227	SC5DL, ERG3; Delta7-sterol 5-desaturase [EC:1.14.19.20]	283
TRINITY_DN21500_c1_g1_i4.p1 (336)	K00227	SC5DL, ERG3; Delta7-sterol 5-desaturase [EC:1.14.19.20]	218
TRINITY_DN260587_c0_g1_i2.p1 (240)	K00227	SC5DL, ERG3; Delta7-sterol 5-desaturase [EC:1.14.19.20]	35	K18273	1
TRINITY_DN27141_c0_g2_i1.p1 (232)	K00227	SC5DL, ERG3; Delta7-sterol 5-desaturase [EC:1.14.19.20]	85
TRINITY_DN4929_c0_g1_i1.p1 (274)	K00227	SC5DL, ERG3; Delta7-sterol 5-desaturase [EC:1.14.19.20]	382
TRINITY_DN179735_c0_g1_i1.p2 (258)	K00228	CPOX, hemF; coproporphyrinogen III oxidase [EC:1.3.3.3]	112
TRINITY_DN1841_c1_g1_i13.p1 (409)	K00228	CPOX, hemF; coproporphyrinogen III oxidase [EC:1.3.3.3]	397
TRINITY_DN37285_c0_g1_i3.p1 (235)	K00228	CPOX, hemF; coproporphyrinogen III oxidase [EC:1.3.3.3]	150
TRINITY_DN43196_c0_g1_i11.p1 (505)	K00231	PPOX, hemY; protoporphyrinogen/coproporphyrinogen III oxidase [EC:1.3.3.4 1.3.3.15]	398
TRINITY_DN477270_c0_g1_i1.p1 (311)	K00231	PPOX, hemY; protoporphyrinogen/coproporphyrinogen III oxidase [EC:1.3.3.4 1.3.3.15]	36
TRINITY_DN91727_c0_g1_i2.p1 (323)	K00231	PPOX, hemY; protoporphyrinogen/coproporphyrinogen III oxidase [EC:1.3.3.4 1.3.3.15]	13
TRINITY_DN106857_c0_g1_i6.p1 (397)	K00232	E1.3.3.6, ACOX1, ACOX3; acyl-CoA oxidase [EC:1.3.3.6]	77
TRINITY_DN109662_c0_g1_i2.p2 (477)	K00232	E1.3.3.6, ACOX1, ACOX3; acyl-CoA oxidase [EC:1.3.3.6]	229
TRINITY_DN112124_c0_g1_i10.p1 (481)	K00232	E1.3.3.6, ACOX1, ACOX3; acyl-CoA oxidase [EC:1.3.3.6]	330
TRINITY_DN112124_c0_g1_i23.p1 (480)	K00232	E1.3.3.6, ACOX1, ACOX3; acyl-CoA oxidase [EC:1.3.3.6]	310
TRINITY_DN1224_c0_g1_i2.p1 (550)	K00232	E1.3.3.6, ACOX1, ACOX3; acyl-CoA oxidase [EC:1.3.3.6]	290
TRINITY_DN1224_c0_g1_i3.p1 (546)	K00232	E1.3.3.6, ACOX1, ACOX3; acyl-CoA oxidase [EC:1.3.3.6]	416
TRINITY_DN12979_c0_g1_i3.p1 (672)	K00232	BCAP31, BAP31; B-cell receptor-associated protein 31	161
TRINITY_DN136345_c0_g3_i1.p1 (435)	K00232	MTHFD; methylenetetrahydrofolate dehydrogenase (NADP+) / methenyltetrahydrofolate cyclohydrolase / formyltetrahydrofolate synthetase [EC:1.5.1.5 3.5.4.9 6.3.4.3]	30
TRINITY_DN152808_c0_g1_i1.p1 (689)	K00232		80
TRINITY_DN154179_c0_g1_i2.p1 (300)	K00232		55
TRINITY_DN199301_c0_g1_i1.p1 (462)	K00232	E1.3.3.6, ACOX1, ACOX3; acyl-CoA oxidase [EC:1.3.3.6]	210
TRINITY_DN24472_c0_g1_i1.p1 (575)	K00232	E1.3.3.6, ACOX1, ACOX3; acyl-CoA oxidase [EC:1.3.3.6]	213
TRINITY_DN245685_c0_g1_i3.p1 (226)	K00232	E1.3.3.6, ACOX1, ACOX3; acyl-CoA oxidase [EC:1.3.3.6]	51
TRINITY_DN257165_c0_g1_i3.p1 (446)	K00232	E1.3.3.6, ACOX1, ACOX3; acyl-CoA oxidase [EC:1.3.3.6]	64
TRINITY_DN329660_c0_g1_i1.p1 (269)	K00232	E1.3.3.6, ACOX1, ACOX3; acyl-CoA oxidase [EC:1.3.3.6]	113
TRINITY_DN36266_c0_g1_i1.p1 (209)	K00232	E1.3.3.6, ACOX1, ACOX3; acyl-CoA oxidase [EC:1.3.3.6]	32
TRINITY_DN410972_c0_g1_i1.p1 (222)	K00232	E1.3.3.6, ACOX1, ACOX3; acyl-CoA oxidase [EC:1.3.3.6]	19
TRINITY_DN424485_c0_g1_i1.p1 (430)	K00232	E1.3.3.6, ACOX1, ACOX3; acyl-CoA oxidase [EC:1.3.3.6]	269
TRINITY_DN426209_c0_g1_i1.p1 (317)	K00232	E1.3.3.6, ACOX1, ACOX3; acyl-CoA oxidase [EC:1.3.3.6]	93
TRINITY_DN505691_c0_g1_i1.p1 (282)	K00232	E1.3.3.6, ACOX1, ACOX3; acyl-CoA oxidase [EC:1.3.3.6]	55
TRINITY_DN5684_c2_g1_i1.p1 (703)	K00232	E1.3.3.6, ACOX1, ACOX3; acyl-CoA oxidase [EC:1.3.3.6]	785
TRINITY_DN60180_c0_g1_i7.p1 (707)	K00232	E1.3.3.6, ACOX1, ACOX3; acyl-CoA oxidase [EC:1.3.3.6]	462
TRINITY_DN60180_c0_g2_i1.p1 (211)	K00232	E1.3.3.6, ACOX1, ACOX3; acyl-CoA oxidase [EC:1.3.3.6]	30
TRINITY_DN60180_c0_g4_i1.p1 (288)	K00232	E1.3.3.6, ACOX1, ACOX3; acyl-CoA oxidase [EC:1.3.3.6]	84
TRINITY_DN669587_c0_g1_i1.p1 (265)	K00232	E1.3.3.6, ACOX1, ACOX3; acyl-CoA oxidase [EC:1.3.3.6]	101
TRINITY_DN740340_c0_g1_i1.p1 (205)	K00232	E1.3.3.6, ACOX1, ACOX3; acyl-CoA oxidase [EC:1.3.3.6]	89
TRINITY_DN940091_c0_g1_i1.p2 (245)	K00232	E1.3.3.6, ACOX1, ACOX3; acyl-CoA oxidase [EC:1.3.3.6]	44
TRINITY_DN13655_c0_g1_i1.p1 (647)	K00234	NARS, asnS; asparaginyl-tRNA synthetase [EC:6.1.1.22]	53
TRINITY_DN13655_c0_g1_i12.p1 (585)	K00234	NATA1; L-ornithine N5-acetyltransferase [EC:2.3.1.-]	139
TRINITY_DN13655_c1_g1_i1.p1 (248)	K00234	NATA1; L-ornithine N5-acetyltransferase [EC:2.3.1.-]	139
TRINITY_DN136738_c0_g1_i1.p1 (549)	K00234	NHA1, SOD2; sodium/hydrogen antiporter	32
TRINITY_DN14564_c0_g1_i5.p1 (629)	K00234		5
TRINITY_DN14564_c1_g1_i1.p1 (360)	K00234		339
TRINITY_DN159060_c0_g1_i1.p1 (219)	K00234		329
TRINITY_DN210731_c0_g1_i3.p1 (221)	K00234	SDHA, SDH1; succinate dehydrogenase (ubiquinone) flavoprotein subunit [EC:1.3.5.1]	48
TRINITY_DN218180_c0_g1_i2.p1 (208)	K00234	SDHA, SDH1; succinate dehydrogenase (ubiquinone) flavoprotein subunit [EC:1.3.5.1]	43
TRINITY_DN239241_c0_g1_i1.p1 (247)	K00234	SDHA, SDH1; succinate dehydrogenase (ubiquinone) flavoprotein subunit [EC:1.3.5.1]	68
TRINITY_DN239241_c0_g2_i2.p1 (400)	K00234	SDHA, SDH1; succinate dehydrogenase (ubiquinone) flavoprotein subunit [EC:1.3.5.1]	177
TRINITY_DN341519_c0_g1_i1.p1 (200)	K00234	SDHA, SDH1; succinate dehydrogenase (ubiquinone) flavoprotein subunit [EC:1.3.5.1]	43
TRINITY_DN363911_c0_g1_i3.p1 (439)	K00234	SDHA, SDH1; succinate dehydrogenase (ubiquinone) flavoprotein subunit [EC:1.3.5.1]	33
TRINITY_DN376492_c0_g1_i1.p1 (224)	K00234	SDHA, SDH1; succinate dehydrogenase (ubiquinone) flavoprotein subunit [EC:1.3.5.1]	46
TRINITY_DN45060_c0_g1_i2.p2 (220)	K00234	SDHA, SDH1; succinate dehydrogenase (ubiquinone) flavoprotein subunit [EC:1.3.5.1]	36
TRINITY_DN45524_c0_g1_i6.p1 (312)	K00234	SDHA, SDH1; succinate dehydrogenase (ubiquinone) flavoprotein subunit [EC:1.3.5.1]	109
TRINITY_DN51898_c0_g2_i3.p1 (409)	K00234	SDHA, SDH1; succinate dehydrogenase (ubiquinone) flavoprotein subunit [EC:1.3.5.1]	147	K00239	14
TRINITY_DN51898_c0_g2_i4.p2 (256)	K00234	SDHA, SDH1; succinate dehydrogenase (ubiquinone) flavoprotein subunit [EC:1.3.5.1]	41
TRINITY_DN52292_c1_g1_i1.p1 (258)	K00234	SDHA, SDH1; succinate dehydrogenase (ubiquinone) flavoprotein subunit [EC:1.3.5.1]	82
TRINITY_DN53312_c0_g1_i1.p1 (205)	K00234	SDHA, SDH1; succinate dehydrogenase (ubiquinone) flavoprotein subunit [EC:1.3.5.1]	35
TRINITY_DN56498_c0_g1_i1.p1 (229)	K00234	SDHA, SDH1; succinate dehydrogenase (ubiquinone) flavoprotein subunit [EC:1.3.5.1]	60
TRINITY_DN566115_c0_g1_i1.p1 (288)	K00234	SDHA, SDH1; succinate dehydrogenase (ubiquinone) flavoprotein subunit [EC:1.3.5.1]	144
TRINITY_DN58617_c0_g2_i1.p1 (323)	K00234	SDHA, SDH1; succinate dehydrogenase (ubiquinone) flavoprotein subunit [EC:1.3.5.1]	105
TRINITY_DN59207_c0_g1_i1.p1 (208)	K00234	SDHA, SDH1; succinate dehydrogenase (ubiquinone) flavoprotein subunit [EC:1.3.5.1]	53
TRINITY_DN62087_c0_g1_i6.p1 (274)	K00234	SDHA, SDH1; succinate dehydrogenase (ubiquinone) flavoprotein subunit [EC:1.3.5.1]	102
TRINITY_DN7299_c0_g1_i11.p1 (397)	K00234	SDHA, SDH1; succinate dehydrogenase (ubiquinone) flavoprotein subunit [EC:1.3.5.1]	169
TRINITY_DN7299_c0_g1_i6.p1 (631)	K00234	SDHA, SDH1; succinate dehydrogenase (ubiquinone) flavoprotein subunit [EC:1.3.5.1]	588
TRINITY_DN94790_c0_g1_i2.p1 (241)	K00234	SDHA, SDH1; succinate dehydrogenase (ubiquinone) flavoprotein subunit [EC:1.3.5.1]	76
TRINITY_DN104872_c0_g2_i1.p1 (270)	K00235	SDHB, SDH2; succinate dehydrogenase (ubiquinone) iron-sulfur subunit [EC:1.3.5.1]	140
TRINITY_DN124157_c5_g1_i1.p1 (224)	K00235	SDHB, SDH2; succinate dehydrogenase (ubiquinone) iron-sulfur subunit [EC:1.3.5.1]	111
TRINITY_DN136738_c0_g1_i1.p2 (252)	K00235	NFYC, HAP5; nuclear transcription factor Y, gamma	255
TRINITY_DN181476_c0_g1_i2.p1 (319)	K00235	SDHB, SDH2; succinate dehydrogenase (ubiquinone) iron-sulfur subunit [EC:1.3.5.1]	191
TRINITY_DN20333_c0_g1_i2.p1 (303)	K00235	SDHB, SDH2; succinate dehydrogenase (ubiquinone) iron-sulfur subunit [EC:1.3.5.1]	197
TRINITY_DN20333_c0_g2_i2.p1 (276)	K00235	SDHB, SDH2; succinate dehydrogenase (ubiquinone) iron-sulfur subunit [EC:1.3.5.1]	190
TRINITY_DN39181_c1_g1_i28.p1 (305)	K00235	SDHB, SDH2; succinate dehydrogenase (ubiquinone) iron-sulfur subunit [EC:1.3.5.1]	142
TRINITY_DN4352_c0_g1_i1.p1 (282)	K00235	SDHB, SDH2; succinate dehydrogenase (ubiquinone) iron-sulfur subunit [EC:1.3.5.1]	241
TRINITY_DN58581_c1_g2_i1.p1 (285)	K00235	SDHB, SDH2; succinate dehydrogenase (ubiquinone) iron-sulfur subunit [EC:1.3.5.1]	210
TRINITY_DN41872_c0_g1_i1.p1 (237)	K00236	SDHC, SDH3; succinate dehydrogenase (ubiquinone) cytochrome b560 subunit	35
TRINITY_DN78656_c0_g1_i1.p1 (298)	K00240	sdhB, frdB; succinate dehydrogenase / fumarate reductase, iron-sulfur subunit [EC:1.3.5.1 1.3.5.4]	50
TRINITY_DN92493_c0_g1_i1.p1 (572)	K00244	frdA; fumarate reductase flavoprotein subunit [EC:1.3.5.4]	26
TRINITY_DN26670_c0_g1_i1.p1 (258)	K00248	ACADS, bcd; butyryl-CoA dehydrogenase [EC:1.3.8.1]	54
TRINITY_DN70369_c0_g1_i1.p1 (342)	K00248	ACADS, bcd; butyryl-CoA dehydrogenase [EC:1.3.8.1]	99
TRINITY_DN1505_c0_g1_i16.p1 (503)	K00249		29
TRINITY_DN1505_c0_g1_i9.p1 (860)	K00249		26
TRINITY_DN212611_c0_g1_i3.p1 (325)	K00249	ACADM, acd; acyl-CoA dehydrogenase [EC:1.3.8.7]	140
TRINITY_DN213007_c0_g1_i2.p2 (223)	K00249	ACADM, acd; acyl-CoA dehydrogenase [EC:1.3.8.7]	69
TRINITY_DN32890_c0_g2_i5.p1 (447)	K00249	ACADM, acd; acyl-CoA dehydrogenase [EC:1.3.8.7]	198
TRINITY_DN32890_c0_g2_i6.p1 (482)	K00249	ACADM, acd; acyl-CoA dehydrogenase [EC:1.3.8.7]	305
TRINITY_DN33147_c0_g1_i6.p1 (588)	K00249	ACADM, acd; acyl-CoA dehydrogenase [EC:1.3.8.7]	133
TRINITY_DN406930_c0_g1_i1.p1 (338)	K00249	ACADM, acd; acyl-CoA dehydrogenase [EC:1.3.8.7]	160
TRINITY_DN894786_c0_g1_i1.p1 (194)	K00249	ACADM, acd; acyl-CoA dehydrogenase [EC:1.3.8.7]	26
TRINITY_DN91922_c0_g1_i1.p1 (249)	K00249	ACADM, acd; acyl-CoA dehydrogenase [EC:1.3.8.7]	27
TRINITY_DN109607_c0_g1_i2.p1 (220)	K00252	GCDH, gcdH; glutaryl-CoA dehydrogenase [EC:1.3.8.6]	65
TRINITY_DN126551_c1_g1_i2.p1 (435)	K00252	GCDH, gcdH; glutaryl-CoA dehydrogenase [EC:1.3.8.6]	294
TRINITY_DN21676_c0_g2_i1.p1 (436)	K00252	GCDH, gcdH; glutaryl-CoA dehydrogenase [EC:1.3.8.6]	266
TRINITY_DN26670_c0_g2_i1.p1 (530)	K00252	GCDH, gcdH; glutaryl-CoA dehydrogenase [EC:1.3.8.6]	90
TRINITY_DN321213_c0_g1_i1.p1 (259)	K00252	GCDH, gcdH; glutaryl-CoA dehydrogenase [EC:1.3.8.6]	127
TRINITY_DN336415_c0_g2_i1.p1 (205)	K00252	GCDH, gcdH; glutaryl-CoA dehydrogenase [EC:1.3.8.6]	78
TRINITY_DN34584_c0_g4_i2.p1 (426)	K00252	GCDH, gcdH; glutaryl-CoA dehydrogenase [EC:1.3.8.6]	295
TRINITY_DN45729_c0_g1_i5.p1 (319)	K00252	GCDH, gcdH; glutaryl-CoA dehydrogenase [EC:1.3.8.6]	148
TRINITY_DN550273_c0_g1_i1.p3 (215)	K00252	GCDH, gcdH; glutaryl-CoA dehydrogenase [EC:1.3.8.6]	26
TRINITY_DN69146_c0_g1_i1.p1 (232)	K00252	GCDH, gcdH; glutaryl-CoA dehydrogenase [EC:1.3.8.6]	93
TRINITY_DN111007_c0_g1_i1.p1 (216)	K00253	IVD, ivd; isovaleryl-CoA dehydrogenase [EC:1.3.8.4]	70
TRINITY_DN27156_c0_g1_i2.p1 (221)	K00253	IVD, ivd; isovaleryl-CoA dehydrogenase [EC:1.3.8.4]	57
TRINITY_DN470577_c0_g1_i2.p1 (223)	K00253	IVD, ivd; isovaleryl-CoA dehydrogenase [EC:1.3.8.4]	48
TRINITY_DN470577_c0_g1_i3.p1 (237)	K00253	IVD, ivd; isovaleryl-CoA dehydrogenase [EC:1.3.8.4]	73
TRINITY_DN49451_c0_g1_i4.p1 (437)	K00253	IVD, ivd; isovaleryl-CoA dehydrogenase [EC:1.3.8.4]	236
TRINITY_DN92_c0_g1_i9.p1 (408)	K00253	IVD, ivd; isovaleryl-CoA dehydrogenase [EC:1.3.8.4]	104
TRINITY_DN52619_c1_g1_i1.p1 (322)	K00254	DHODH, pyrD; dihydroorotate dehydrogenase [EC:1.3.5.2]	67
TRINITY_DN6359_c1_g1_i3.p1 (453)	K00254	DHODH, pyrD; dihydroorotate dehydrogenase [EC:1.3.5.2]	490
TRINITY_DN25730_c0_g1_i3.p1 (345)	K00261	GLUD1_2, gdhA; glutamate dehydrogenase (NAD(P)+) [EC:1.4.1.3]	201
TRINITY_DN25730_c0_g1_i6.p1 (411)	K00261	GLUD1_2, gdhA; glutamate dehydrogenase (NAD(P)+) [EC:1.4.1.3]	384
TRINITY_DN323178_c0_g1_i1.p1 (269)	K00261	GLUD1_2, gdhA; glutamate dehydrogenase (NAD(P)+) [EC:1.4.1.3]	170
TRINITY_DN3311_c0_g1_i13.p1 (460)	K00261	GLUD1_2, gdhA; glutamate dehydrogenase (NAD(P)+) [EC:1.4.1.3]	317
TRINITY_DN98725_c0_g1_i1.p1 (275)	K00261	GLUD1_2, gdhA; glutamate dehydrogenase (NAD(P)+) [EC:1.4.1.3]	170
TRINITY_DN115654_c0_g1_i1.p1 (319)	K00262	E1.4.1.4, gdhA; glutamate dehydrogenase (NADP+) [EC:1.4.1.4]	70
TRINITY_DN149690_c0_g2_i2.p1 (458)	K00262		166
TRINITY_DN734_c0_g1_i4.p1 (637)	K00262	E1.4.1.4, gdhA; glutamate dehydrogenase (NADP+) [EC:1.4.1.4]	793
TRINITY_DN91750_c0_g1_i1.p1 (337)	K00262	E1.4.1.4, gdhA; glutamate dehydrogenase (NADP+) [EC:1.4.1.4]	54
TRINITY_DN118802_c0_g1_i1.p1 (408)	K00264	GLT1; glutamate synthase (NADH) [EC:1.4.1.14]	35
TRINITY_DN132098_c0_g1_i1.p1 (577)	K00264	EEF1G; elongation factor 1-gamma	361
TRINITY_DN132098_c0_g1_i1.p3 (264)	K00264	EEF1G; elongation factor 1-gamma	44
TRINITY_DN135731_c0_g1_i1.p1 (228)	K00264	LYS5, acpT; 4'-phosphopantetheinyl transferase [EC:2.7.8.-]	301
TRINITY_DN135731_c0_g2_i2.p1 (191)	K00264	lysC; aspartate kinase [EC:2.7.2.4]	37
TRINITY_DN15686_c0_g1_i1.p1 (1110)	K00264		87
TRINITY_DN15686_c0_g2_i2.p2 (469)	K00264		321
TRINITY_DN197266_c0_g1_i1.p2 (281)	K00264	GLT1; glutamate synthase (NADH) [EC:1.4.1.14]	11
TRINITY_DN26078_c0_g2_i5.p1 (384)	K00264	GLT1; glutamate synthase (NADH) [EC:1.4.1.14]	30
TRINITY_DN26078_c0_g5_i2.p1 (199)	K00264	GLT1; glutamate synthase (NADH) [EC:1.4.1.14]	13
TRINITY_DN324216_c0_g1_i1.p1 (436)	K00264	GLT1; glutamate synthase (NADH) [EC:1.4.1.14]	33
TRINITY_DN358750_c0_g1_i1.p1 (205)	K00264	GLT1; glutamate synthase (NADH) [EC:1.4.1.14]	12
TRINITY_DN367542_c0_g1_i1.p1 (207)	K00264	GLT1; glutamate synthase (NADH) [EC:1.4.1.14]	13
TRINITY_DN37952_c0_g1_i10.p1 (573)	K00264	GLT1; glutamate synthase (NADH) [EC:1.4.1.14]	75
TRINITY_DN52451_c1_g1_i1.p3 (285)	K00264	GLT1; glutamate synthase (NADH) [EC:1.4.1.14]	12
TRINITY_DN52451_c1_g1_i1.p4 (252)	K00264	GLT1; glutamate synthase (NADH) [EC:1.4.1.14]	10
TRINITY_DN52931_c1_g1_i1.p1 (387)	K00264	GLT1; glutamate synthase (NADH) [EC:1.4.1.14]	44
TRINITY_DN53235_c1_g1_i1.p1 (282)	K00264	GLT1; glutamate synthase (NADH) [EC:1.4.1.14]	40
TRINITY_DN564670_c0_g1_i1.p1 (610)	K00264	GLT1; glutamate synthase (NADH) [EC:1.4.1.14]	158
TRINITY_DN577291_c0_g1_i1.p1 (216)	K00264	GLT1; glutamate synthase (NADH) [EC:1.4.1.14]	26
TRINITY_DN577595_c0_g1_i1.p1 (268)	K00264	GLT1; glutamate synthase (NADH) [EC:1.4.1.14]	35
TRINITY_DN60436_c0_g1_i1.p1 (234)	K00264	GLT1; glutamate synthase (NADH) [EC:1.4.1.14]	12
TRINITY_DN6144_c0_g1_i2.p1 (436)	K00264	GLT1; glutamate synthase (NADH) [EC:1.4.1.14]	75
TRINITY_DN687_c2_g1_i1.p1 (1844)	K00264	GLT1; glutamate synthase (NADH) [EC:1.4.1.14]	1403
TRINITY_DN975085_c0_g1_i1.p1 (328)	K00264	GLT1; glutamate synthase (NADH) [EC:1.4.1.14]	39
TRINITY_DN83782_c0_g1_i1.p1 (362)	K00265	gltB; glutamate synthase (NADPH) large chain [EC:1.4.1.13]	14	K00284	4
TRINITY_DN80360_c0_g1_i1.p1 (285)	K00266	gltD; glutamate synthase (NADPH) small chain [EC:1.4.1.13]	34
TRINITY_DN83767_c0_g2_i1.p1 (432)	K00274	MAO, aofH; monoamine oxidase [EC:1.4.3.4]	42
TRINITY_DN111312_c0_g1_i2.p1 (235)	K00275	pdxH, PNPO; pyridoxamine 5'-phosphate oxidase [EC:1.4.3.5]	136	K24104	5
TRINITY_DN126401_c0_g1_i1.p1 (324)	K00275	pdxH, PNPO; pyridoxamine 5'-phosphate oxidase [EC:1.4.3.5]	141	K24104	7
TRINITY_DN8610_c1_g1_i13.p1 (197)	K00275	pdxH, PNPO; pyridoxamine 5'-phosphate oxidase [EC:1.4.3.5]	26
TRINITY_DN10878_c0_g1_i1.p1 (775)	K00276	AOC3, AOC2, tynA; primary-amine oxidase [EC:1.4.3.21]	702
TRINITY_DN10878_c0_g2_i5.p1 (778)	K00276	AOC3, AOC2, tynA; primary-amine oxidase [EC:1.4.3.21]	660
TRINITY_DN114969_c0_g1_i2.p1 (245)	K00276	AOC3, AOC2, tynA; primary-amine oxidase [EC:1.4.3.21]	54
TRINITY_DN154501_c2_g1_i1.p1 (223)	K00276		75
TRINITY_DN20742_c0_g2_i2.p1 (216)	K00276	AOC3, AOC2, tynA; primary-amine oxidase [EC:1.4.3.21]	38
TRINITY_DN241484_c0_g1_i2.p1 (261)	K00276	AOC3, AOC2, tynA; primary-amine oxidase [EC:1.4.3.21]	63
TRINITY_DN25855_c0_g1_i1.p1 (204)	K00276	AOC3, AOC2, tynA; primary-amine oxidase [EC:1.4.3.21]	18
TRINITY_DN25855_c0_g3_i3.p1 (330)	K00276	AOC3, AOC2, tynA; primary-amine oxidase [EC:1.4.3.21]	27
TRINITY_DN41322_c0_g1_i1.p1 (425)	K00276	AOC3, AOC2, tynA; primary-amine oxidase [EC:1.4.3.21]	115
TRINITY_DN418763_c0_g1_i1.p1 (523)	K00276	AOC3, AOC2, tynA; primary-amine oxidase [EC:1.4.3.21]	175
TRINITY_DN42675_c0_g1_i1.p1 (663)	K00276	AOC3, AOC2, tynA; primary-amine oxidase [EC:1.4.3.21]	476
TRINITY_DN45587_c0_g1_i1.p1 (476)	K00276	AOC3, AOC2, tynA; primary-amine oxidase [EC:1.4.3.21]	160
TRINITY_DN46822_c0_g1_i2.p1 (307)	K00276	AOC3, AOC2, tynA; primary-amine oxidase [EC:1.4.3.21]	18	K11182	1
TRINITY_DN526022_c0_g1_i1.p1 (294)	K00276	AOC3, AOC2, tynA; primary-amine oxidase [EC:1.4.3.21]	78
TRINITY_DN56240_c0_g1_i4.p1 (443)	K00276	AOC3, AOC2, tynA; primary-amine oxidase [EC:1.4.3.21]	155
TRINITY_DN65729_c0_g1_i1.p2 (322)	K00276	AOC3, AOC2, tynA; primary-amine oxidase [EC:1.4.3.21]	87
TRINITY_DN7149_c0_g1_i1.p1 (734)	K00276	AOC3, AOC2, tynA; primary-amine oxidase [EC:1.4.3.21]	618
TRINITY_DN73031_c0_g1_i3.p1 (387)	K00276	AOC3, AOC2, tynA; primary-amine oxidase [EC:1.4.3.21]	70
TRINITY_DN736358_c0_g1_i1.p1 (280)	K00276	AOC3, AOC2, tynA; primary-amine oxidase [EC:1.4.3.21]	89
TRINITY_DN88616_c0_g2_i1.p1 (301)	K00276	AOC3, AOC2, tynA; primary-amine oxidase [EC:1.4.3.21]	18
TRINITY_DN92659_c0_g1_i2.p1 (686)	K00276	AOC3, AOC2, tynA; primary-amine oxidase [EC:1.4.3.21]	75
TRINITY_DN9496_c1_g1_i5.p1 (265)	K00276	AOC3, AOC2, tynA; primary-amine oxidase [EC:1.4.3.21]	72
TRINITY_DN9738_c0_g1_i1.p1 (664)	K00276	AOC3, AOC2, tynA; primary-amine oxidase [EC:1.4.3.21]	441
TRINITY_DN9738_c0_g1_i5.p1 (665)	K00276	AOC3, AOC2, tynA; primary-amine oxidase [EC:1.4.3.21]	462
TRINITY_DN11130_c1_g1_i12.p1 (201)	K00279	CKX; cytokinin dehydrogenase [EC:1.5.99.12]	55
TRINITY_DN11130_c1_g1_i13.p2 (200)	K00279	CKX; cytokinin dehydrogenase [EC:1.5.99.12]	62
TRINITY_DN11130_c1_g1_i4.p1 (352)	K00279	CKX; cytokinin dehydrogenase [EC:1.5.99.12]	256
TRINITY_DN32369_c0_g1_i1.p1 (209)	K00279	CKX; cytokinin dehydrogenase [EC:1.5.99.12]	69
TRINITY_DN475006_c0_g1_i4.p1 (247)	K00279	CKX; cytokinin dehydrogenase [EC:1.5.99.12]	84
TRINITY_DN5845_c1_g1_i4.p1 (561)	K00279	CKX; cytokinin dehydrogenase [EC:1.5.99.12]	552
TRINITY_DN197248_c0_g1_i1.p1 (237)	K00281	GLDC, gcvP; glycine dehydrogenase [EC:1.4.4.2]	35
TRINITY_DN275079_c0_g1_i1.p1 (500)	K00281	GLDC, gcvP; glycine dehydrogenase [EC:1.4.4.2]	226
TRINITY_DN47347_c0_g1_i2.p1 (274)	K00281	GLDC, gcvP; glycine dehydrogenase [EC:1.4.4.2]	31
TRINITY_DN47347_c0_g4_i2.p1 (227)	K00281	GLDC, gcvP; glycine dehydrogenase [EC:1.4.4.2]	22
TRINITY_DN58766_c0_g1_i4.p2 (553)	K00281	GLDC, gcvP; glycine dehydrogenase [EC:1.4.4.2]	123
TRINITY_DN6735_c0_g1_i2.p1 (1052)	K00281	GLDC, gcvP; glycine dehydrogenase [EC:1.4.4.2]	928
TRINITY_DN68130_c0_g1_i1.p1 (412)	K00281	GLDC, gcvP; glycine dehydrogenase [EC:1.4.4.2]	118
TRINITY_DN68272_c0_g4_i1.p2 (271)	K00281	GLDC, gcvP; glycine dehydrogenase [EC:1.4.4.2]	19
TRINITY_DN71612_c0_g1_i2.p1 (321)	K00281	GLDC, gcvP; glycine dehydrogenase [EC:1.4.4.2]	85
TRINITY_DN11258_c0_g1_i1.p1 (1624)	K00284	GLU, gltS; glutamate synthase (ferredoxin) [EC:1.4.7.1]	1463
TRINITY_DN487096_c0_g1_i1.p1 (294)	K00284	GLU, gltS; glutamate synthase (ferredoxin) [EC:1.4.7.1]	59
TRINITY_DN944998_c0_g1_i1.p1 (351)	K00284	GLU, gltS; glutamate synthase (ferredoxin) [EC:1.4.7.1]	70
TRINITY_DN1303_c0_g1_i1.p1 (273)	K00286	CLCN7; chloride channel 7	587
TRINITY_DN215330_c0_g3_i1.p2 (263)	K00286	proC; pyrroline-5-carboxylate reductase [EC:1.5.1.2]	61
TRINITY_DN332110_c0_g1_i4.p2 (297)	K00286	proC; pyrroline-5-carboxylate reductase [EC:1.5.1.2]	42
TRINITY_DN144824_c0_g1_i1.p1 (215)	K00288		2	K03849	1
TRINITY_DN201324_c0_g1_i3.p1 (237)	K00288	MTHFD; methylenetetrahydrofolate dehydrogenase (NADP+) / methenyltetrahydrofolate cyclohydrolase / formyltetrahydrofolate synthetase [EC:1.5.1.5 3.5.4.9 6.3.4.3]	34
TRINITY_DN223593_c0_g2_i1.p1 (243)	K00288	MTHFD; methylenetetrahydrofolate dehydrogenase (NADP+) / methenyltetrahydrofolate cyclohydrolase / formyltetrahydrofolate synthetase [EC:1.5.1.5 3.5.4.9 6.3.4.3]	12	K13402	10
TRINITY_DN418342_c0_g1_i1.p1 (212)	K00288	MTHFD; methylenetetrahydrofolate dehydrogenase (NADP+) / methenyltetrahydrofolate cyclohydrolase / formyltetrahydrofolate synthetase [EC:1.5.1.5 3.5.4.9 6.3.4.3]	12	K13402	1
TRINITY_DN53839_c0_g1_i1.p1 (206)	K00288	MTHFD; methylenetetrahydrofolate dehydrogenase (NADP+) / methenyltetrahydrofolate cyclohydrolase / formyltetrahydrofolate synthetase [EC:1.5.1.5 3.5.4.9 6.3.4.3]	30
TRINITY_DN39189_c0_g1_i1.p4 (299)	K00290	LYS1; saccharopine dehydrogenase (NAD+, L-lysine forming) [EC:1.5.1.7]	130	K11874	5
TRINITY_DN230011_c0_g1_i1.p1 (249)	K00293	LYS9; saccharopine dehydrogenase (NADP+, L-glutamate forming) [EC:1.5.1.10]	84
TRINITY_DN37471_c0_g1_i3.p2 (451)	K00293	LYS9; saccharopine dehydrogenase (NADP+, L-glutamate forming) [EC:1.5.1.10]	271
TRINITY_DN396870_c0_g1_i1.p1 (508)	K00293	LYS9; saccharopine dehydrogenase (NADP+, L-glutamate forming) [EC:1.5.1.10]	231
TRINITY_DN104448_c0_g1_i1.p1 (270)	K00294	E1.2.1.88; 1-pyrroline-5-carboxylate dehydrogenase [EC:1.2.1.88]	117
TRINITY_DN712285_c0_g1_i1.p1 (192)	K00294	E1.2.1.88; 1-pyrroline-5-carboxylate dehydrogenase [EC:1.2.1.88]	62
TRINITY_DN190434_c0_g1_i1.p1 (229)	K00295	MTD1; methylenetetrahydrofolate dehydrogenase (NAD+) [EC:1.5.1.15]	123
TRINITY_DN14282_c0_g1_i2.p1 (594)	K00297		1	K23390	1
TRINITY_DN69996_c0_g1_i3.p1 (229)	K00297	metF, MTHFR; methylenetetrahydrofolate reductase (NADH) [EC:1.5.1.54]	47
TRINITY_DN75150_c0_g1_i1.p1 (451)	K00297	metF, MTHFR; methylenetetrahydrofolate reductase (NADH) [EC:1.5.1.54]	462
TRINITY_DN2134_c0_g1_i11.p3 (412)	K00306	PIPOX; sarcosine oxidase / L-pipecolate oxidase [EC:1.5.3.1 1.5.3.7]	320
TRINITY_DN351194_c0_g2_i1.p1 (265)	K00306	PIPOX; sarcosine oxidase / L-pipecolate oxidase [EC:1.5.3.1 1.5.3.7]	62
TRINITY_DN136594_c0_g1_i1.p1 (200)	K00311	ND5; NADH-ubiquinone oxidoreductase chain 5 [EC:7.1.1.2]	19
TRINITY_DN32839_c0_g1_i1.p1 (213)	K00311	ETFDH; electron-transferring-flavoprotein dehydrogenase [EC:1.5.5.1]	30
TRINITY_DN34921_c1_g1_i1.p1 (252)	K00311	ETFDH; electron-transferring-flavoprotein dehydrogenase [EC:1.5.5.1]	75
TRINITY_DN34921_c1_g2_i1.p1 (628)	K00311	ETFDH; electron-transferring-flavoprotein dehydrogenase [EC:1.5.5.1]	443
TRINITY_DN3500_c0_g1_i23.p1 (280)	K00311	ETFDH; electron-transferring-flavoprotein dehydrogenase [EC:1.5.5.1]	55
TRINITY_DN3500_c0_g1_i4.p1 (638)	K00311	ETFDH; electron-transferring-flavoprotein dehydrogenase [EC:1.5.5.1]	485
TRINITY_DN3500_c0_g1_i40.p1 (508)	K00311	ETFDH; electron-transferring-flavoprotein dehydrogenase [EC:1.5.5.1]	194
TRINITY_DN67164_c0_g1_i2.p1 (635)	K00311	ETFDH; electron-transferring-flavoprotein dehydrogenase [EC:1.5.5.1]	439
TRINITY_DN165186_c0_g2_i1.p1 (257)	K00318	PRODH, fadM, putB; proline dehydrogenase [EC:1.5.5.2]	19
TRINITY_DN534283_c0_g1_i1.p1 (280)	K00318	PRODH, fadM, putB; proline dehydrogenase [EC:1.5.5.2]	195
TRINITY_DN402317_c0_g1_i1.p2 (328)	K00323	NNT; H+-translocating NAD(P) transhydrogenase [EC:1.6.1.2 7.1.1.1]	15
TRINITY_DN406098_c0_g1_i1.p2 (370)	K00323	NNT; H+-translocating NAD(P) transhydrogenase [EC:1.6.1.2 7.1.1.1]	16
TRINITY_DN43373_c0_g1_i3.p1 (252)	K00323	NNT; H+-translocating NAD(P) transhydrogenase [EC:1.6.1.2 7.1.1.1]	39
TRINITY_DN461399_c0_g2_i1.p1 (205)	K00323	NNT; H+-translocating NAD(P) transhydrogenase [EC:1.6.1.2 7.1.1.1]	34
TRINITY_DN52264_c0_g1_i1.p1 (201)	K00323	NNT; H+-translocating NAD(P) transhydrogenase [EC:1.6.1.2 7.1.1.1]	23
TRINITY_DN61595_c0_g1_i1.p1 (294)	K00323	NNT; H+-translocating NAD(P) transhydrogenase [EC:1.6.1.2 7.1.1.1]	39
TRINITY_DN19395_c0_g1_i3.p1 (360)	K00326	E1.6.2.2; cytochrome-b5 reductase [EC:1.6.2.2]	179
TRINITY_DN215465_c0_g1_i1.p1 (423)	K00326	E1.6.2.2; cytochrome-b5 reductase [EC:1.6.2.2]	94
TRINITY_DN215465_c1_g1_i1.p2 (320)	K00326	E1.6.2.2; cytochrome-b5 reductase [EC:1.6.2.2]	166
TRINITY_DN218974_c0_g1_i4.p2 (259)	K00326	E1.6.2.2; cytochrome-b5 reductase [EC:1.6.2.2]	125
TRINITY_DN218974_c2_g1_i4.p1 (333)	K00326	E1.6.2.2; cytochrome-b5 reductase [EC:1.6.2.2]	181
TRINITY_DN240377_c0_g1_i10.p1 (354)	K00326	E1.6.2.2; cytochrome-b5 reductase [EC:1.6.2.2]	185
TRINITY_DN267139_c0_g3_i1.p1 (254)	K00326	E1.6.2.2; cytochrome-b5 reductase [EC:1.6.2.2]	70
TRINITY_DN269436_c0_g1_i1.p1 (244)	K00326	E1.6.2.2; cytochrome-b5 reductase [EC:1.6.2.2]	165
TRINITY_DN33020_c0_g4_i1.p1 (321)	K00326	E1.6.2.2; cytochrome-b5 reductase [EC:1.6.2.2]	129
TRINITY_DN34444_c0_g1_i1.p1 (323)	K00326	E1.6.2.2; cytochrome-b5 reductase [EC:1.6.2.2]	170
TRINITY_DN34444_c0_g3_i3.p1 (274)	K00326	E1.6.2.2; cytochrome-b5 reductase [EC:1.6.2.2]	147
TRINITY_DN35364_c0_g1_i10.p1 (308)	K00326	E1.6.2.2; cytochrome-b5 reductase [EC:1.6.2.2]	111
TRINITY_DN53145_c0_g1_i1.p1 (340)	K00326	E1.6.2.2; cytochrome-b5 reductase [EC:1.6.2.2]	162
TRINITY_DN5995_c0_g1_i5.p1 (281)	K00326	E1.6.2.2; cytochrome-b5 reductase [EC:1.6.2.2]	473
TRINITY_DN5995_c0_g1_i9.p1 (236)	K00326	E1.6.2.2; cytochrome-b5 reductase [EC:1.6.2.2]	233
TRINITY_DN71337_c0_g1_i11.p1 (478)	K00326	E1.6.2.2; cytochrome-b5 reductase [EC:1.6.2.2]	176
TRINITY_DN157187_c0_g2_i1.p1 (207)	K00327		176
TRINITY_DN17777_c0_g1_i10.p1 (610)	K00327	POR; NADPH-ferrihemoprotein reductase [EC:1.6.2.4]	374
TRINITY_DN17777_c0_g2_i1.p1 (347)	K00327	POR; NADPH-ferrihemoprotein reductase [EC:1.6.2.4]	123
TRINITY_DN17777_c2_g1_i1.p1 (209)	K00327	POR; NADPH-ferrihemoprotein reductase [EC:1.6.2.4]	38
TRINITY_DN19512_c0_g1_i1.p1 (212)	K00327	POR; NADPH-ferrihemoprotein reductase [EC:1.6.2.4]	23
TRINITY_DN24305_c0_g1_i1.p1 (266)	K00327	POR; NADPH-ferrihemoprotein reductase [EC:1.6.2.4]	37
TRINITY_DN25801_c0_g1_i18.p1 (693)	K00327	POR; NADPH-ferrihemoprotein reductase [EC:1.6.2.4]	577
TRINITY_DN388572_c0_g1_i1.p1 (220)	K00327	POR; NADPH-ferrihemoprotein reductase [EC:1.6.2.4]	65
TRINITY_DN47744_c0_g1_i1.p1 (219)	K00327	POR; NADPH-ferrihemoprotein reductase [EC:1.6.2.4]	46
TRINITY_DN506645_c0_g1_i3.p1 (695)	K00327	POR; NADPH-ferrihemoprotein reductase [EC:1.6.2.4]	517
TRINITY_DN634144_c0_g1_i1.p1 (344)	K00327	POR; NADPH-ferrihemoprotein reductase [EC:1.6.2.4]	123
TRINITY_DN9259_c0_g1_i13.p1 (256)	K00331	nuoB; NADH-quinone oxidoreductase subunit B [EC:7.1.1.2]	31
TRINITY_DN9259_c0_g1_i6.p1 (249)	K00331	nuoB; NADH-quinone oxidoreductase subunit B [EC:7.1.1.2]	31
TRINITY_DN9259_c1_g1_i1.p1 (251)	K00331	nuoB; NADH-quinone oxidoreductase subunit B [EC:7.1.1.2]	31
TRINITY_DN8310_c0_g3_i2.p1 (394)	K00333	nuoD; NADH-quinone oxidoreductase subunit D [EC:7.1.1.2]	172
TRINITY_DN91257_c0_g3_i3.p1 (484)	K00333	nuoD; NADH-quinone oxidoreductase subunit D [EC:7.1.1.2]	111
TRINITY_DN938444_c0_g1_i1.p1 (268)	K00333	nuoD; NADH-quinone oxidoreductase subunit D [EC:7.1.1.2]	59
TRINITY_DN79244_c0_g1_i1.p1 (264)	K00334	nuoE; NADH-quinone oxidoreductase subunit E [EC:7.1.1.2]	26	K03943	5
TRINITY_DN91450_c0_g1_i1.p1 (201)	K00335	nuoF; NADH-quinone oxidoreductase subunit F [EC:7.1.1.2]	13
TRINITY_DN93427_c0_g3_i1.p1 (314)	K00335	nuoF; NADH-quinone oxidoreductase subunit F [EC:7.1.1.2]	104
TRINITY_DN93427_c0_g7_i1.p1 (298)	K00336	nuoG; NADH-quinone oxidoreductase subunit G [EC:7.1.1.2]	15
TRINITY_DN8310_c0_g2_i13.p1 (221)	K00337	nuoH; NADH-quinone oxidoreductase subunit H [EC:7.1.1.2]	56
TRINITY_DN8310_c0_g2_i14.p1 (199)	K00337	nuoH; NADH-quinone oxidoreductase subunit H [EC:7.1.1.2]	31
TRINITY_DN80843_c0_g1_i2.p1 (267)	K00338	nuoI; NADH-quinone oxidoreductase subunit I [EC:7.1.1.2]	18
TRINITY_DN9033_c0_g1_i12.p1 (419)	K00341	nuoL; NADH-quinone oxidoreductase subunit L [EC:7.1.1.2]	35
TRINITY_DN9033_c0_g1_i4.p1 (353)	K00341	nuoL; NADH-quinone oxidoreductase subunit L [EC:7.1.1.2]	18
TRINITY_DN8599_c0_g1_i4.p1 (312)	K00342	nuoM; NADH-quinone oxidoreductase subunit M [EC:7.1.1.2]	47
TRINITY_DN111030_c0_g1_i1.p1 (374)	K00344	qor, CRYZ; NADPH:quinone reductase [EC:1.6.5.5]	155
TRINITY_DN119577_c0_g1_i3.p1 (329)	K00344	qor, CRYZ; NADPH:quinone reductase [EC:1.6.5.5]	181
TRINITY_DN126532_c0_g1_i1.p1 (332)	K00344	qor, CRYZ; NADPH:quinone reductase [EC:1.6.5.5]	191
TRINITY_DN21676_c0_g1_i3.p3 (343)	K00344	qor, CRYZ; NADPH:quinone reductase [EC:1.6.5.5]	181
TRINITY_DN26816_c0_g1_i1.p2 (225)	K00344	qor, CRYZ; NADPH:quinone reductase [EC:1.6.5.5]	80
TRINITY_DN277728_c0_g2_i1.p1 (247)	K00344	qor, CRYZ; NADPH:quinone reductase [EC:1.6.5.5]	101
TRINITY_DN3702_c0_g1_i1.p1 (398)	K00344	qor, CRYZ; NADPH:quinone reductase [EC:1.6.5.5]	264
TRINITY_DN3702_c0_g1_i5.p1 (324)	K00344	qor, CRYZ; NADPH:quinone reductase [EC:1.6.5.5]	255
TRINITY_DN42132_c0_g2_i1.p2 (256)	K00344	qor, CRYZ; NADPH:quinone reductase [EC:1.6.5.5]	116
TRINITY_DN427348_c0_g1_i1.p1 (275)	K00344	qor, CRYZ; NADPH:quinone reductase [EC:1.6.5.5]	76
TRINITY_DN52688_c0_g1_i1.p1 (239)	K00344	qor, CRYZ; NADPH:quinone reductase [EC:1.6.5.5]	70
TRINITY_DN5287_c0_g1_i4.p2 (347)	K00344	qor, CRYZ; NADPH:quinone reductase [EC:1.6.5.5]	373
TRINITY_DN634830_c0_g1_i1.p1 (270)	K00344	qor, CRYZ; NADPH:quinone reductase [EC:1.6.5.5]	126
TRINITY_DN690221_c0_g1_i1.p1 (226)	K00344	qor, CRYZ; NADPH:quinone reductase [EC:1.6.5.5]	56
TRINITY_DN709098_c0_g1_i1.p1 (212)	K00344	qor, CRYZ; NADPH:quinone reductase [EC:1.6.5.5]	70
TRINITY_DN71256_c0_g1_i3.p1 (346)	K00344	qor, CRYZ; NADPH:quinone reductase [EC:1.6.5.5]	163
TRINITY_DN71795_c0_g1_i2.p1 (295)	K00344	qor, CRYZ; NADPH:quinone reductase [EC:1.6.5.5]	92
TRINITY_DN16875_c0_g1_i6.p1 (250)	K00345	ndhS; NAD(P)H-quinone oxidoreductase subunit S, chloroplastic [EC:7.1.1.-]	178
TRINITY_DN46386_c0_g1_i1.p1 (296)	K00354	E1.6.99.1; NADPH2 dehydrogenase [EC:1.6.99.1]	88
TRINITY_DN46386_c0_g1_i2.p1 (299)	K00354	E1.6.99.1; NADPH2 dehydrogenase [EC:1.6.99.1]	84
TRINITY_DN47308_c0_g1_i1.p1 (367)	K00354	E1.6.99.1; NADPH2 dehydrogenase [EC:1.6.99.1]	218
TRINITY_DN634485_c0_g1_i1.p1 (282)	K00354	E1.6.99.1; NADPH2 dehydrogenase [EC:1.6.99.1]	129
TRINITY_DN84224_c0_g1_i1.p1 (213)	K00359	qorA; NADPH:quinone reductase [EC:1.6.5.5]	12
TRINITY_DN119_c0_g1_i1.p1 (308)	K00365	uaZ; urate oxidase [EC:1.7.3.3]	339
TRINITY_DN119_c0_g1_i3.p1 (220)	K00365	uaZ; urate oxidase [EC:1.7.3.3]	103
TRINITY_DN23986_c0_g1_i1.p1 (307)	K00365	uaZ; urate oxidase [EC:1.7.3.3]	208
TRINITY_DN80539_c0_g1_i1.p1 (280)	K00365	uaZ; urate oxidase [EC:1.7.3.3]	51
TRINITY_DN1214_c0_g1_i16.p1 (588)	K00366	nirA; ferredoxin-nitrite reductase [EC:1.7.7.1]	721
TRINITY_DN575888_c0_g1_i1.p1 (235)	K00366	nirA; ferredoxin-nitrite reductase [EC:1.7.7.1]	14	K00392	7
TRINITY_DN73185_c0_g1_i1.p1 (258)	K00366	nirA; ferredoxin-nitrite reductase [EC:1.7.7.1]	22	K00381	1
TRINITY_DN99889_c0_g1_i3.p2 (217)	K00366	nirA; ferredoxin-nitrite reductase [EC:1.7.7.1]	14
TRINITY_DN115148_c0_g2_i2.p1 (485)	K00380	cysJ; sulfite reductase (NADPH) flavoprotein alpha-component [EC:1.8.1.2]	147
TRINITY_DN11639_c0_g1_i1.p2 (270)	K00380	cysJ; sulfite reductase (NADPH) flavoprotein alpha-component [EC:1.8.1.2]	44
TRINITY_DN11639_c0_g1_i2.p1 (736)	K00380	cysJ; sulfite reductase (NADPH) flavoprotein alpha-component [EC:1.8.1.2]	304
TRINITY_DN11639_c0_g1_i6.p1 (258)	K00380	cysJ; sulfite reductase (NADPH) flavoprotein alpha-component [EC:1.8.1.2]	33
TRINITY_DN11639_c0_g3_i2.p1 (831)	K00380	cysJ; sulfite reductase (NADPH) flavoprotein alpha-component [EC:1.8.1.2]	345
TRINITY_DN233743_c0_g1_i1.p1 (287)	K00380	cysJ; sulfite reductase (NADPH) flavoprotein alpha-component [EC:1.8.1.2]	36
TRINITY_DN406120_c0_g1_i1.p1 (286)	K00380	cysJ; sulfite reductase (NADPH) flavoprotein alpha-component [EC:1.8.1.2]	31
TRINITY_DN440149_c0_g1_i1.p1 (207)	K00380	cysJ; sulfite reductase (NADPH) flavoprotein alpha-component [EC:1.8.1.2]	24
TRINITY_DN65400_c0_g1_i1.p1 (235)	K00380	cysJ; sulfite reductase (NADPH) flavoprotein alpha-component [EC:1.8.1.2]	10
TRINITY_DN65400_c0_g2_i1.p1 (359)	K00380	cysJ; sulfite reductase (NADPH) flavoprotein alpha-component [EC:1.8.1.2]	83
TRINITY_DN8064_c0_g2_i2.p1 (631)	K00380	cysJ; sulfite reductase (NADPH) flavoprotein alpha-component [EC:1.8.1.2]	37	K14338	2
TRINITY_DN93689_c0_g1_i1.p1 (329)	K00380	cysJ; sulfite reductase (NADPH) flavoprotein alpha-component [EC:1.8.1.2]	10	K14338	1
TRINITY_DN95141_c0_g3_i1.p1 (341)	K00380	cysJ; sulfite reductase (NADPH) flavoprotein alpha-component [EC:1.8.1.2]	51
TRINITY_DN120636_c0_g2_i2.p1 (243)	K00381	cysI; sulfite reductase (NADPH) hemoprotein beta-component [EC:1.8.1.2]	29
TRINITY_DN120636_c1_g2_i2.p1 (216)	K00381	cysI; sulfite reductase (NADPH) hemoprotein beta-component [EC:1.8.1.2]	22
TRINITY_DN14644_c0_g1_i5.p1 (1219)	K00381		4
TRINITY_DN155172_c0_g2_i1.p1 (208)	K00381		44
TRINITY_DN155172_c0_g3_i1.p1 (307)	K00381
TRINITY_DN155172_c2_g1_i1.p1 (223)	K00381		108
TRINITY_DN170861_c0_g1_i1.p1 (232)	K00381	cysI; sulfite reductase (NADPH) hemoprotein beta-component [EC:1.8.1.2]	14
TRINITY_DN19626_c0_g1_i11.p1 (1428)	K00381	cysI; sulfite reductase (NADPH) hemoprotein beta-component [EC:1.8.1.2]	865
TRINITY_DN19626_c0_g2_i1.p1 (573)	K00381	cysI; sulfite reductase (NADPH) hemoprotein beta-component [EC:1.8.1.2]	151
TRINITY_DN261468_c0_g1_i1.p1 (279)	K00381	cysI; sulfite reductase (NADPH) hemoprotein beta-component [EC:1.8.1.2]	29
TRINITY_DN44634_c0_g2_i1.p1 (202)	K00381	cysI; sulfite reductase (NADPH) hemoprotein beta-component [EC:1.8.1.2]	20
TRINITY_DN62371_c1_g3_i1.p1 (205)	K00381	cysI; sulfite reductase (NADPH) hemoprotein beta-component [EC:1.8.1.2]	20
TRINITY_DN71229_c0_g1_i4.p1 (322)	K00381	cysI; sulfite reductase (NADPH) hemoprotein beta-component [EC:1.8.1.2]	50
TRINITY_DN89320_c0_g1_i1.p1 (316)	K00381	cysI; sulfite reductase (NADPH) hemoprotein beta-component [EC:1.8.1.2]	31
TRINITY_DN979887_c0_g1_i1.p1 (265)	K00381	cysI; sulfite reductase (NADPH) hemoprotein beta-component [EC:1.8.1.2]	10
TRINITY_DN105550_c0_g1_i3.p1 (233)	K00382	DLD, lpd, pdhD; dihydrolipoamide dehydrogenase [EC:1.8.1.4]	73
TRINITY_DN121889_c0_g1_i1.p1 (260)	K00382	DLD, lpd, pdhD; dihydrolipoamide dehydrogenase [EC:1.8.1.4]	126
TRINITY_DN130364_c0_g1_i2.p1 (212)	K00382	CHS1; chitin synthase [EC:2.4.1.16]	146
TRINITY_DN141919_c0_g1_i5.p1 (370)	K00382	UER1; 3,5-epimerase/4-reductase [EC:5.1.3.- 1.1.1.-]	92
TRINITY_DN1449_c0_g1_i1.p1 (509)	K00382		2	K02875	1
TRINITY_DN14637_c0_g1_i1.p1 (537)	K00382
TRINITY_DN14637_c0_g1_i5.p1 (555)	K00382		7	K06867	6
TRINITY_DN153491_c0_g1_i1.p1 (409)	K00382		657
TRINITY_DN163105_c0_g1_i1.p2 (210)	K00382		39
TRINITY_DN175528_c0_g1_i1.p1 (200)	K00382	DLD, lpd, pdhD; dihydrolipoamide dehydrogenase [EC:1.8.1.4]	25
TRINITY_DN212759_c0_g2_i1.p2 (217)	K00382	DLD, lpd, pdhD; dihydrolipoamide dehydrogenase [EC:1.8.1.4]	35
TRINITY_DN257494_c0_g1_i1.p2 (201)	K00382	DLD, lpd, pdhD; dihydrolipoamide dehydrogenase [EC:1.8.1.4]	46
TRINITY_DN34154_c0_g1_i1.p1 (487)	K00382	DLD, lpd, pdhD; dihydrolipoamide dehydrogenase [EC:1.8.1.4]	71
TRINITY_DN34976_c0_g2_i2.p2 (239)	K00382	DLD, lpd, pdhD; dihydrolipoamide dehydrogenase [EC:1.8.1.4]	66
TRINITY_DN40314_c0_g1_i1.p1 (370)	K00382	DLD, lpd, pdhD; dihydrolipoamide dehydrogenase [EC:1.8.1.4]	31	K00383	11
TRINITY_DN49339_c0_g1_i6.p2 (264)	K00382	DLD, lpd, pdhD; dihydrolipoamide dehydrogenase [EC:1.8.1.4]	54
TRINITY_DN505688_c0_g1_i1.p1 (229)	K00382	DLD, lpd, pdhD; dihydrolipoamide dehydrogenase [EC:1.8.1.4]	50
TRINITY_DN52272_c0_g1_i2.p1 (246)	K00382	DLD, lpd, pdhD; dihydrolipoamide dehydrogenase [EC:1.8.1.4]	77
TRINITY_DN572940_c0_g1_i1.p1 (201)	K00382	DLD, lpd, pdhD; dihydrolipoamide dehydrogenase [EC:1.8.1.4]	56
TRINITY_DN59453_c0_g2_i3.p1 (504)	K00382	DLD, lpd, pdhD; dihydrolipoamide dehydrogenase [EC:1.8.1.4]	291
TRINITY_DN637806_c0_g1_i1.p2 (236)	K00382	DLD, lpd, pdhD; dihydrolipoamide dehydrogenase [EC:1.8.1.4]	34
TRINITY_DN77592_c0_g1_i14.p1 (580)	K00382	DLD, lpd, pdhD; dihydrolipoamide dehydrogenase [EC:1.8.1.4]	84
TRINITY_DN77592_c0_g1_i6.p1 (190)	K00382	DLD, lpd, pdhD; dihydrolipoamide dehydrogenase [EC:1.8.1.4]	10
TRINITY_DN77592_c0_g1_i8.p1 (200)	K00382	DLD, lpd, pdhD; dihydrolipoamide dehydrogenase [EC:1.8.1.4]	10
TRINITY_DN877315_c0_g1_i1.p1 (247)	K00382	DLD, lpd, pdhD; dihydrolipoamide dehydrogenase [EC:1.8.1.4]	33
TRINITY_DN120295_c0_g4_i1.p1 (322)	K00383	GSR, gor; glutathione reductase (NADPH) [EC:1.8.1.7]	39
TRINITY_DN1304_c0_g1_i14.p1 (452)	K00383	CNBP; cellular nucleic acid-binding protein	61
TRINITY_DN151609_c0_g1_i5.p1 (375)	K00383		140
TRINITY_DN195820_c1_g1_i1.p1 (340)	K00383	GSR, gor; glutathione reductase (NADPH) [EC:1.8.1.7]	19	K00382	13
TRINITY_DN34147_c0_g1_i1.p1 (485)	K00383	GSR, gor; glutathione reductase (NADPH) [EC:1.8.1.7]	207
TRINITY_DN43282_c0_g1_i4.p1 (466)	K00383	GSR, gor; glutathione reductase (NADPH) [EC:1.8.1.7]	280
TRINITY_DN43282_c0_g3_i4.p1 (215)	K00383	GSR, gor; glutathione reductase (NADPH) [EC:1.8.1.7]	59
TRINITY_DN43282_c1_g1_i1.p1 (331)	K00383	GSR, gor; glutathione reductase (NADPH) [EC:1.8.1.7]	119
TRINITY_DN43282_c1_g2_i1.p1 (340)	K00383	GSR, gor; glutathione reductase (NADPH) [EC:1.8.1.7]	123
TRINITY_DN48319_c0_g1_i1.p1 (326)	K00383	GSR, gor; glutathione reductase (NADPH) [EC:1.8.1.7]	144
TRINITY_DN532321_c0_g1_i1.p2 (216)	K00383	GSR, gor; glutathione reductase (NADPH) [EC:1.8.1.7]	60
TRINITY_DN53268_c0_g1_i2.p1 (259)	K00383	GSR, gor; glutathione reductase (NADPH) [EC:1.8.1.7]	83
TRINITY_DN806867_c0_g1_i1.p1 (287)	K00383	GSR, gor; glutathione reductase (NADPH) [EC:1.8.1.7]	41
TRINITY_DN865929_c0_g1_i1.p1 (215)	K00383	GSR, gor; glutathione reductase (NADPH) [EC:1.8.1.7]	10	K23076	1
TRINITY_DN1234_c0_g1_i1.p1 (429)	K00384	trxB, TRR; thioredoxin reductase (NADPH) [EC:1.8.1.9]	235
TRINITY_DN176743_c1_g1_i1.p1 (270)	K00384	trxB, TRR; thioredoxin reductase (NADPH) [EC:1.8.1.9]	136
TRINITY_DN183057_c0_g1_i1.p1 (209)	K00384	trxB, TRR; thioredoxin reductase (NADPH) [EC:1.8.1.9]	77
TRINITY_DN18421_c0_g1_i4.p1 (356)	K00384	trxB, TRR; thioredoxin reductase (NADPH) [EC:1.8.1.9]	198
TRINITY_DN23868_c0_g2_i2.p1 (364)	K00384	trxB, TRR; thioredoxin reductase (NADPH) [EC:1.8.1.9]	188
TRINITY_DN33312_c0_g2_i4.p1 (237)	K00384	trxB, TRR; thioredoxin reductase (NADPH) [EC:1.8.1.9]	19
TRINITY_DN364547_c2_g1_i2.p1 (375)	K00384	trxB, TRR; thioredoxin reductase (NADPH) [EC:1.8.1.9]	173
TRINITY_DN427870_c0_g1_i1.p1 (214)	K00384	trxB, TRR; thioredoxin reductase (NADPH) [EC:1.8.1.9]	16
TRINITY_DN524013_c0_g1_i3.p1 (199)	K00384	trxB, TRR; thioredoxin reductase (NADPH) [EC:1.8.1.9]	39
TRINITY_DN524013_c0_g1_i6.p1 (205)	K00384	trxB, TRR; thioredoxin reductase (NADPH) [EC:1.8.1.9]	71
TRINITY_DN524013_c1_g1_i3.p1 (461)	K00384	trxB, TRR; thioredoxin reductase (NADPH) [EC:1.8.1.9]	164
TRINITY_DN53126_c0_g1_i1.p1 (514)	K00384	trxB, TRR; thioredoxin reductase (NADPH) [EC:1.8.1.9]	36
TRINITY_DN56980_c0_g1_i2.p1 (318)	K00384	trxB, TRR; thioredoxin reductase (NADPH) [EC:1.8.1.9]	197
TRINITY_DN6414_c0_g1_i3.p1 (365)	K00384	trxB, TRR; thioredoxin reductase (NADPH) [EC:1.8.1.9]	230
TRINITY_DN6580_c0_g1_i2.p1 (333)	K00384	trxB, TRR; thioredoxin reductase (NADPH) [EC:1.8.1.9]	110
TRINITY_DN6580_c0_g1_i5.p1 (531)	K00384	trxB, TRR; thioredoxin reductase (NADPH) [EC:1.8.1.9]	439
TRINITY_DN76912_c0_g1_i1.p1 (222)	K00384	trxB, TRR; thioredoxin reductase (NADPH) [EC:1.8.1.9]	26
TRINITY_DN822476_c0_g1_i1.p1 (326)	K00384	trxB, TRR; thioredoxin reductase (NADPH) [EC:1.8.1.9]	46
TRINITY_DN125833_c0_g2_i1.p1 (285)	K00387	SUOX; sulfite oxidase [EC:1.8.3.1]	23
TRINITY_DN13458_c0_g1_i5.p1 (393)	K00387	HSPA1s; heat shock 70kDa protein 1/2/6/8	73
TRINITY_DN261280_c0_g2_i1.p1 (330)	K00387	SUOX; sulfite oxidase [EC:1.8.3.1]	65
TRINITY_DN939309_c0_g1_i1.p1 (357)	K00387	SUOX; sulfite oxidase [EC:1.8.3.1]	23
TRINITY_DN180836_c1_g1_i1.p1 (300)	K00390	cysH; phosphoadenosine phosphosulfate reductase [EC:1.8.4.8 1.8.4.10]	250
TRINITY_DN20519_c0_g1_i2.p1 (276)	K00390	cysH; phosphoadenosine phosphosulfate reductase [EC:1.8.4.8 1.8.4.10]	185
TRINITY_DN22373_c0_g1_i1.p1 (297)	K00390	cysH; phosphoadenosine phosphosulfate reductase [EC:1.8.4.8 1.8.4.10]	255
TRINITY_DN3830_c0_g1_i11.p1 (688)	K00392	sir; sulfite reductase (ferredoxin) [EC:1.8.7.1]	716
TRINITY_DN575750_c0_g1_i1.p1 (269)	K00392	sir; sulfite reductase (ferredoxin) [EC:1.8.7.1]	158
TRINITY_DN587383_c0_g1_i1.p1 (281)	K00392	sir; sulfite reductase (ferredoxin) [EC:1.8.7.1]	172
TRINITY_DN104793_c0_g1_i1.p1 (290)	K00411	UQCRFS1, RIP1, petA; ubiquinol-cytochrome c reductase iron-sulfur subunit [EC:7.1.1.8]	283
TRINITY_DN113518_c0_g1_i1.p1 (221)	K00411	UQCRFS1, RIP1, petA; ubiquinol-cytochrome c reductase iron-sulfur subunit [EC:7.1.1.8]	41
TRINITY_DN21661_c0_g1_i6.p1 (268)	K00411	UQCRFS1, RIP1, petA; ubiquinol-cytochrome c reductase iron-sulfur subunit [EC:7.1.1.8]	173
TRINITY_DN33568_c3_g1_i1.p1 (255)	K00411	UQCRFS1, RIP1, petA; ubiquinol-cytochrome c reductase iron-sulfur subunit [EC:7.1.1.8]	137
TRINITY_DN359_c0_g1_i10.p1 (277)	K00411	UQCRFS1, RIP1, petA; ubiquinol-cytochrome c reductase iron-sulfur subunit [EC:7.1.1.8]	283
TRINITY_DN359_c0_g1_i13.p1 (277)	K00411	UQCRFS1, RIP1, petA; ubiquinol-cytochrome c reductase iron-sulfur subunit [EC:7.1.1.8]	211
TRINITY_DN359_c0_g2_i2.p1 (275)	K00411	UQCRFS1, RIP1, petA; ubiquinol-cytochrome c reductase iron-sulfur subunit [EC:7.1.1.8]	297
TRINITY_DN37525_c0_g1_i2.p1 (252)	K00411	UQCRFS1, RIP1, petA; ubiquinol-cytochrome c reductase iron-sulfur subunit [EC:7.1.1.8]	192
TRINITY_DN38017_c0_g2_i1.p1 (251)	K00411	UQCRFS1, RIP1, petA; ubiquinol-cytochrome c reductase iron-sulfur subunit [EC:7.1.1.8]	208
TRINITY_DN38017_c1_g1_i1.p1 (249)	K00411	UQCRFS1, RIP1, petA; ubiquinol-cytochrome c reductase iron-sulfur subunit [EC:7.1.1.8]	206
TRINITY_DN62293_c1_g1_i16.p1 (284)	K00411	UQCRFS1, RIP1, petA; ubiquinol-cytochrome c reductase iron-sulfur subunit [EC:7.1.1.8]	156
TRINITY_DN14715_c0_g3_i1.p1 (393)	K00412		138
TRINITY_DN22366_c0_g1_i2.p2 (202)	K00413	CYC1, CYT1, petC; ubiquinol-cytochrome c reductase cytochrome c1 subunit	83
TRINITY_DN22366_c3_g1_i1.p1 (258)	K00413	CYC1, CYT1, petC; ubiquinol-cytochrome c reductase cytochrome c1 subunit	126	K22399	6
TRINITY_DN22366_c4_g1_i1.p1 (362)	K00413	CYC1, CYT1, petC; ubiquinol-cytochrome c reductase cytochrome c1 subunit	154	K22399	8
TRINITY_DN24280_c0_g1_i1.p2 (214)	K00413	CYC1, CYT1, petC; ubiquinol-cytochrome c reductase cytochrome c1 subunit	106
TRINITY_DN24280_c0_g4_i1.p1 (255)	K00413	CYC1, CYT1, petC; ubiquinol-cytochrome c reductase cytochrome c1 subunit	129
TRINITY_DN2525_c0_g1_i14.p1 (227)	K00413	CYC1, CYT1, petC; ubiquinol-cytochrome c reductase cytochrome c1 subunit	98
TRINITY_DN2525_c0_g1_i2.p1 (313)	K00413	CYC1, CYT1, petC; ubiquinol-cytochrome c reductase cytochrome c1 subunit	276
TRINITY_DN44327_c0_g2_i7.p1 (421)	K00413	CYC1, CYT1, petC; ubiquinol-cytochrome c reductase cytochrome c1 subunit	134
TRINITY_DN44327_c2_g2_i1.p1 (227)	K00413	CYC1, CYT1, petC; ubiquinol-cytochrome c reductase cytochrome c1 subunit	100	K22399	2
TRINITY_DN57528_c0_g1_i1.p1 (334)	K00413	CYC1, CYT1, petC; ubiquinol-cytochrome c reductase cytochrome c1 subunit	157	K10632	7
TRINITY_DN57528_c0_g1_i5.p1 (332)	K00413	CYC1, CYT1, petC; ubiquinol-cytochrome c reductase cytochrome c1 subunit	161
TRINITY_DN96745_c0_g1_i1.p1 (246)	K00413	CYC1, CYT1, petC; ubiquinol-cytochrome c reductase cytochrome c1 subunit	94	K10632	2
TRINITY_DN365389_c0_g2_i1.p1 (215)	K00414	QCR1, UQCRC1; ubiquinol-cytochrome c reductase core subunit 1	68
TRINITY_DN220388_c0_g2_i1.p1 (231)	K00415	QCR2, UQCRC2; ubiquinol-cytochrome c reductase core subunit 2	44
TRINITY_DN255969_c0_g1_i10.p1 (469)	K00415	QCR2, UQCRC2; ubiquinol-cytochrome c reductase core subunit 2	285
TRINITY_DN32278_c0_g1_i1.p1 (453)	K00415	QCR2, UQCRC2; ubiquinol-cytochrome c reductase core subunit 2	296
TRINITY_DN326744_c0_g1_i1.p1 (307)	K00415	QCR2, UQCRC2; ubiquinol-cytochrome c reductase core subunit 2	102
TRINITY_DN355618_c0_g2_i1.p1 (345)	K00415	QCR2, UQCRC2; ubiquinol-cytochrome c reductase core subunit 2	101
TRINITY_DN48021_c0_g1_i1.p1 (456)	K00415	QCR2, UQCRC2; ubiquinol-cytochrome c reductase core subunit 2	303
TRINITY_DN61908_c0_g1_i1.p1 (201)	K00415	QCR2, UQCRC2; ubiquinol-cytochrome c reductase core subunit 2	34
TRINITY_DN26793_c1_g1_i3.p1 (582)	K00423	E1.10.3.3; L-ascorbate oxidase [EC:1.10.3.3]	464
TRINITY_DN789720_c0_g1_i1.p1 (273)	K00425	cydA; cytochrome bd ubiquinol oxidase subunit I [EC:7.1.1.7]	19
TRINITY_DN788699_c0_g1_i1.p1 (245)	K00427	lldP, lctP; L-lactate permease	43
TRINITY_DN149156_c0_g1_i1.p1 (296)	K00428		8	K00838	2
TRINITY_DN17874_c0_g1_i4.p1 (331)	K00428	E1.11.1.5; cytochrome c peroxidase [EC:1.11.1.5]	265
TRINITY_DN496999_c0_g1_i1.p1 (318)	K00428	E1.11.1.5; cytochrome c peroxidase [EC:1.11.1.5]	207
TRINITY_DN496999_c0_g1_i5.p1 (284)	K00428	E1.11.1.5; cytochrome c peroxidase [EC:1.11.1.5]	128
TRINITY_DN496999_c0_g1_i6.p2 (256)	K00428	E1.11.1.5; cytochrome c peroxidase [EC:1.11.1.5]	152
TRINITY_DN65938_c0_g1_i1.p1 (227)	K00428	E1.11.1.5; cytochrome c peroxidase [EC:1.11.1.5]	111
TRINITY_DN66113_c0_g1_i3.p1 (197)	K00428	E1.11.1.5; cytochrome c peroxidase [EC:1.11.1.5]	26
TRINITY_DN10790_c0_g1_i1.p1 (332)	K00430	E1.11.1.7; peroxidase [EC:1.11.1.7]	313
TRINITY_DN10910_c0_g1_i1.p1 (328)	K00430	E1.11.1.7; peroxidase [EC:1.11.1.7]	305
TRINITY_DN11059_c0_g1_i4.p1 (319)	K00430	E1.11.1.7; peroxidase [EC:1.11.1.7]	356
TRINITY_DN11706_c0_g1_i5.p1 (336)	K00430	E1.11.1.7; peroxidase [EC:1.11.1.7]	314
TRINITY_DN13671_c0_g1_i1.p1 (328)	K00430	NFYA, HAP2; nuclear transcription factor Y, alpha	161
TRINITY_DN1504_c0_g1_i11.p1 (248)	K00430		11	K17398	1
TRINITY_DN1504_c0_g1_i14.p1 (203)	K00430		8	K17398	1
TRINITY_DN1504_c2_g1_i2.p1 (337)	K00430
TRINITY_DN15662_c0_g1_i3.p1 (322)	K00430		1	K20168	1
TRINITY_DN15914_c0_g1_i5.p1 (338)	K00430		32
TRINITY_DN15927_c0_g1_i7.p1 (323)	K00430		30
TRINITY_DN161820_c0_g1_i1.p1 (331)	K00430		109
TRINITY_DN16259_c0_g1_i12.p1 (320)	K00430		368
TRINITY_DN1771_c0_g1_i12.p1 (364)	K00430	E1.11.1.7; peroxidase [EC:1.11.1.7]	259
TRINITY_DN1771_c0_g1_i16.p1 (368)	K00430	E1.11.1.7; peroxidase [EC:1.11.1.7]	277
TRINITY_DN1771_c0_g2_i1.p1 (320)	K00430	E1.11.1.7; peroxidase [EC:1.11.1.7]	220
TRINITY_DN179018_c0_g1_i1.p1 (387)	K00430	E1.11.1.7; peroxidase [EC:1.11.1.7]	321
TRINITY_DN2293_c1_g1_i17.p1 (323)	K00430	E1.11.1.7; peroxidase [EC:1.11.1.7]	249
TRINITY_DN24262_c0_g1_i3.p1 (326)	K00430	E1.11.1.7; peroxidase [EC:1.11.1.7]	341
TRINITY_DN335876_c0_g2_i1.p1 (236)	K00430	E1.11.1.7; peroxidase [EC:1.11.1.7]	196
TRINITY_DN3384_c0_g1_i16.p1 (331)	K00430	E1.11.1.7; peroxidase [EC:1.11.1.7]	429
TRINITY_DN381851_c0_g1_i2.p1 (273)	K00430	E1.11.1.7; peroxidase [EC:1.11.1.7]	230
TRINITY_DN38223_c0_g1_i2.p1 (326)	K00430	E1.11.1.7; peroxidase [EC:1.11.1.7]	391
TRINITY_DN3992_c1_g1_i2.p1 (327)	K00430	E1.11.1.7; peroxidase [EC:1.11.1.7]	368
TRINITY_DN4146_c0_g1_i1.p1 (317)	K00430	E1.11.1.7; peroxidase [EC:1.11.1.7]	339
TRINITY_DN4159_c1_g4_i1.p1 (338)	K00430	E1.11.1.7; peroxidase [EC:1.11.1.7]	248
TRINITY_DN418707_c0_g1_i1.p1 (243)	K00430	E1.11.1.7; peroxidase [EC:1.11.1.7]	218
TRINITY_DN43700_c0_g1_i3.p1 (291)	K00430	E1.11.1.7; peroxidase [EC:1.11.1.7]	187
TRINITY_DN470906_c0_g1_i1.p1 (264)	K00430	E1.11.1.7; peroxidase [EC:1.11.1.7]	183
TRINITY_DN48490_c0_g1_i1.p1 (237)	K00430	E1.11.1.7; peroxidase [EC:1.11.1.7]	310
TRINITY_DN495511_c0_g1_i2.p1 (330)	K00430	E1.11.1.7; peroxidase [EC:1.11.1.7]	619
TRINITY_DN51913_c0_g1_i1.p1 (279)	K00430	E1.11.1.7; peroxidase [EC:1.11.1.7]	375
TRINITY_DN52237_c1_g1_i8.p1 (362)	K00430	E1.11.1.7; peroxidase [EC:1.11.1.7]	357
TRINITY_DN53261_c0_g1_i2.p1 (332)	K00430	E1.11.1.7; peroxidase [EC:1.11.1.7]	468
TRINITY_DN5466_c0_g1_i1.p1 (331)	K00430	E1.11.1.7; peroxidase [EC:1.11.1.7]	497
TRINITY_DN5466_c3_g1_i1.p1 (326)	K00430	E1.11.1.7; peroxidase [EC:1.11.1.7]	396
TRINITY_DN6252_c0_g1_i10.p1 (330)	K00430	E1.11.1.7; peroxidase [EC:1.11.1.7]	333
TRINITY_DN63040_c0_g1_i1.p1 (316)	K00430	E1.11.1.7; peroxidase [EC:1.11.1.7]	241
TRINITY_DN6538_c0_g2_i10.p1 (327)	K00430	E1.11.1.7; peroxidase [EC:1.11.1.7]	358
TRINITY_DN6538_c0_g5_i15.p1 (273)	K00430	E1.11.1.7; peroxidase [EC:1.11.1.7]	237
TRINITY_DN66584_c0_g1_i7.p1 (315)	K00430	E1.11.1.7; peroxidase [EC:1.11.1.7]	340
TRINITY_DN66584_c0_g2_i4.p1 (315)	K00430	E1.11.1.7; peroxidase [EC:1.11.1.7]	370
TRINITY_DN69240_c0_g1_i3.p1 (325)	K00430	E1.11.1.7; peroxidase [EC:1.11.1.7]	356
TRINITY_DN7099_c0_g1_i2.p1 (262)	K00430	E1.11.1.7; peroxidase [EC:1.11.1.7]	265
TRINITY_DN7099_c2_g1_i11.p1 (293)	K00430	E1.11.1.7; peroxidase [EC:1.11.1.7]	221
TRINITY_DN7099_c2_g1_i5.p1 (347)	K00430	E1.11.1.7; peroxidase [EC:1.11.1.7]	303
TRINITY_DN7099_c2_g1_i7.p1 (346)	K00430	E1.11.1.7; peroxidase [EC:1.11.1.7]	301
TRINITY_DN7099_c2_g2_i2.p1 (345)	K00430	E1.11.1.7; peroxidase [EC:1.11.1.7]	308
TRINITY_DN94733_c0_g1_i1.p1 (328)	K00430	E1.11.1.7; peroxidase [EC:1.11.1.7]	363
TRINITY_DN99080_c0_g1_i1.p1 (228)	K00430	E1.11.1.7; peroxidase [EC:1.11.1.7]	114
TRINITY_DN99080_c0_g1_i2.p1 (348)	K00430	E1.11.1.7; peroxidase [EC:1.11.1.7]	342
TRINITY_DN10871_c0_g1_i3.p1 (204)	K00432	gpx, btuE, bsaA; glutathione peroxidase [EC:1.11.1.9]	152
TRINITY_DN241000_c0_g1_i1.p1 (218)	K00432	gpx, btuE, bsaA; glutathione peroxidase [EC:1.11.1.9]	159
TRINITY_DN526717_c0_g1_i1.p1 (211)	K00432	gpx, btuE, bsaA; glutathione peroxidase [EC:1.11.1.9]	117
TRINITY_DN5647_c1_g1_i6.p2 (296)	K00432	gpx, btuE, bsaA; glutathione peroxidase [EC:1.11.1.9]	180
TRINITY_DN895_c0_g1_i17.p1 (261)	K00432	gpx, btuE, bsaA; glutathione peroxidase [EC:1.11.1.9]	14
TRINITY_DN91136_c0_g1_i1.p1 (239)	K00432	gpx, btuE, bsaA; glutathione peroxidase [EC:1.11.1.9]	17
TRINITY_DN11087_c0_g1_i2.p1 (250)	K00434	E1.11.1.11; L-ascorbate peroxidase [EC:1.11.1.11]	301
TRINITY_DN2331_c0_g1_i19.p1 (256)	K00434	E1.11.1.11; L-ascorbate peroxidase [EC:1.11.1.11]	309
TRINITY_DN247379_c0_g1_i2.p1 (220)	K00434	E1.11.1.11; L-ascorbate peroxidase [EC:1.11.1.11]	186
TRINITY_DN3337_c0_g1_i9.p1 (358)	K00434	E1.11.1.11; L-ascorbate peroxidase [EC:1.11.1.11]	273
TRINITY_DN398085_c0_g1_i1.p1 (296)	K00434	E1.11.1.11; L-ascorbate peroxidase [EC:1.11.1.11]	335
TRINITY_DN40000_c0_g1_i1.p1 (250)	K00434	E1.11.1.11; L-ascorbate peroxidase [EC:1.11.1.11]	336
TRINITY_DN4168_c0_g1_i12.p1 (447)	K00434	E1.11.1.11; L-ascorbate peroxidase [EC:1.11.1.11]	264
TRINITY_DN441908_c0_g1_i1.p1 (213)	K00434	E1.11.1.11; L-ascorbate peroxidase [EC:1.11.1.11]	140
TRINITY_DN52845_c0_g1_i5.p1 (273)	K00434	E1.11.1.11; L-ascorbate peroxidase [EC:1.11.1.11]	388
TRINITY_DN714757_c0_g1_i1.p1 (218)	K00434	E1.11.1.11; L-ascorbate peroxidase [EC:1.11.1.11]	208
TRINITY_DN6235_c0_g1_i1.p1 (337)	K00451	HGD, hmgA; homogentisate 1,2-dioxygenase [EC:1.13.11.5]	161
TRINITY_DN6235_c0_g1_i15.p1 (328)	K00451	HGD, hmgA; homogentisate 1,2-dioxygenase [EC:1.13.11.5]	192
TRINITY_DN96335_c0_g3_i1.p1 (256)	K00451	HGD, hmgA; homogentisate 1,2-dioxygenase [EC:1.13.11.5]	131
TRINITY_DN16283_c0_g1_i2.p1 (214)	K00454		244
TRINITY_DN173729_c0_g1_i2.p1 (210)	K00454	LOX2S; lipoxygenase [EC:1.13.11.12]	41
TRINITY_DN173729_c0_g3_i1.p1 (310)	K00454	LOX2S; lipoxygenase [EC:1.13.11.12]	107
TRINITY_DN17889_c0_g1_i11.p1 (446)	K00454	LOX2S; lipoxygenase [EC:1.13.11.12]	112
TRINITY_DN17889_c0_g1_i14.p1 (231)	K00454	LOX2S; lipoxygenase [EC:1.13.11.12]	47
TRINITY_DN17889_c0_g1_i6.p1 (489)	K00454	LOX2S; lipoxygenase [EC:1.13.11.12]	155
TRINITY_DN17889_c0_g1_i7.p1 (495)	K00454	LOX2S; lipoxygenase [EC:1.13.11.12]	229
TRINITY_DN258746_c0_g1_i2.p1 (318)	K00454	LOX2S; lipoxygenase [EC:1.13.11.12]	97
TRINITY_DN33836_c0_g1_i10.p1 (233)	K00454	LOX2S; lipoxygenase [EC:1.13.11.12]	37
TRINITY_DN3410_c0_g1_i19.p1 (455)	K00454	LOX2S; lipoxygenase [EC:1.13.11.12]	187
TRINITY_DN3410_c0_g1_i8.p1 (470)	K00454	LOX2S; lipoxygenase [EC:1.13.11.12]	199
TRINITY_DN37328_c0_g1_i4.p1 (297)	K00454	LOX2S; lipoxygenase [EC:1.13.11.12]	74
TRINITY_DN5142_c0_g1_i12.p1 (920)	K00454	LOX2S; lipoxygenase [EC:1.13.11.12]	1450
TRINITY_DN642947_c0_g1_i1.p1 (264)	K00454	LOX2S; lipoxygenase [EC:1.13.11.12]	65
TRINITY_DN65298_c0_g1_i3.p1 (265)	K00456	CDO1; cysteine dioxygenase [EC:1.13.11.20]	90
TRINITY_DN17217_c0_g3_i1.p1 (325)	K00457	HPD, hppD; 4-hydroxyphenylpyruvate dioxygenase [EC:1.13.11.27]	135
TRINITY_DN429918_c0_g1_i1.p2 (223)	K00457	HPD, hppD; 4-hydroxyphenylpyruvate dioxygenase [EC:1.13.11.27]	44
TRINITY_DN986_c0_g1_i1.p1 (434)	K00457	HPD, hppD; 4-hydroxyphenylpyruvate dioxygenase [EC:1.13.11.27]	457
TRINITY_DN112807_c0_g1_i1.p1 (291)	K00459	ncd2, npd; nitronate monooxygenase [EC:1.13.12.16]	75
TRINITY_DN13659_c0_g1_i10.p1 (492)	K00463	NDC1, TMEM48; nucleoporin NDC1	11	K01067	1
TRINITY_DN13659_c1_g1_i1.p1 (320)	K00463	ndh1; NADH:ubiquinone reductase (non-electrogenic) [EC:1.6.5.9]	86
TRINITY_DN138599_c0_g2_i1.p2 (220)	K00463	pyrG, CTPS; CTP synthase [EC:6.3.4.2]	489
TRINITY_DN20155_c0_g1_i2.p1 (254)	K00463	IDO, INDO; indoleamine 2,3-dioxygenase [EC:1.13.11.52]	56
TRINITY_DN20155_c0_g2_i5.p1 (359)	K00463	IDO, INDO; indoleamine 2,3-dioxygenase [EC:1.13.11.52]	136
TRINITY_DN20155_c0_g3_i1.p1 (221)	K00463	IDO, INDO; indoleamine 2,3-dioxygenase [EC:1.13.11.52]	54
TRINITY_DN21269_c0_g1_i2.p1 (363)	K00463	IDO, INDO; indoleamine 2,3-dioxygenase [EC:1.13.11.52]	147
TRINITY_DN21269_c0_g2_i1.p1 (224)	K00463	IDO, INDO; indoleamine 2,3-dioxygenase [EC:1.13.11.52]	62
TRINITY_DN21269_c1_g1_i2.p1 (422)	K00463	IDO, INDO; indoleamine 2,3-dioxygenase [EC:1.13.11.52]	245
TRINITY_DN372660_c0_g2_i3.p1 (233)	K00463	IDO, INDO; indoleamine 2,3-dioxygenase [EC:1.13.11.52]	87
TRINITY_DN62002_c0_g1_i1.p1 (339)	K00463	IDO, INDO; indoleamine 2,3-dioxygenase [EC:1.13.11.52]	124
TRINITY_DN88691_c0_g1_i1.p1 (317)	K00463	IDO, INDO; indoleamine 2,3-dioxygenase [EC:1.13.11.52]	10	K21065	1
TRINITY_DN3890_c0_g1_i1.p1 (546)	K00465	CCD1; carotenoid 9,10(9',10')-cleavage dioxygenase 1 [EC:1.13.11.-]	418
TRINITY_DN3890_c0_g1_i8.p1 (547)	K00465	CCD1; carotenoid 9,10(9',10')-cleavage dioxygenase 1 [EC:1.13.11.-]	531
TRINITY_DN200351_c0_g2_i1.p1 (209)	K00467	E1.13.12.4; lactate 2-monooxygenase [EC:1.13.12.4]	31
TRINITY_DN125700_c1_g2_i3.p1 (331)	K00469	MIOX; inositol oxygenase [EC:1.13.99.1]	233
TRINITY_DN327402_c0_g1_i1.p1 (235)	K00469	MIOX; inositol oxygenase [EC:1.13.99.1]	138
TRINITY_DN418868_c0_g1_i6.p1 (343)	K00469	MIOX; inositol oxygenase [EC:1.13.99.1]	221
TRINITY_DN46197_c0_g1_i14.p1 (303)	K00469	MIOX; inositol oxygenase [EC:1.13.99.1]	229
TRINITY_DN46197_c0_g1_i3.p1 (304)	K00469	MIOX; inositol oxygenase [EC:1.13.99.1]	268
TRINITY_DN1408_c0_g1_i14.p1 (319)	K00472	SUS; sucrose synthase [EC:2.4.1.13]	62
TRINITY_DN14508_c0_g1_i11.p1 (289)	K00472		1	K14802	1
TRINITY_DN16941_c0_g2_i4.p1 (290)	K00472	P4HA; prolyl 4-hydroxylase [EC:1.14.11.2]	219
TRINITY_DN226268_c0_g1_i6.p1 (308)	K00472	P4HA; prolyl 4-hydroxylase [EC:1.14.11.2]	216
TRINITY_DN2588_c2_g1_i4.p1 (301)	K00472	P4HA; prolyl 4-hydroxylase [EC:1.14.11.2]	237
TRINITY_DN45270_c0_g1_i10.p1 (301)	K00472	P4HA; prolyl 4-hydroxylase [EC:1.14.11.2]	35
TRINITY_DN459275_c0_g1_i1.p1 (252)	K00472	P4HA; prolyl 4-hydroxylase [EC:1.14.11.2]	123
TRINITY_DN706_c0_g1_i2.p1 (290)	K00472	P4HA; prolyl 4-hydroxylase [EC:1.14.11.2]	235
TRINITY_DN706_c1_g1_i4.p1 (207)	K00472	P4HA; prolyl 4-hydroxylase [EC:1.14.11.2]	115
TRINITY_DN8317_c0_g1_i62.p1 (290)	K00472	P4HA; prolyl 4-hydroxylase [EC:1.14.11.2]	13
TRINITY_DN8317_c0_g1_i86.p1 (289)	K00472	P4HA; prolyl 4-hydroxylase [EC:1.14.11.2]	21
TRINITY_DN321198_c0_g1_i1.p1 (296)	K00474	TMLHE; trimethyllysine dioxygenase [EC:1.14.11.8]	18
TRINITY_DN639797_c0_g1_i1.p1 (352)	K00474	TMLHE; trimethyllysine dioxygenase [EC:1.14.11.8]	37
TRINITY_DN14331_c0_g1_i1.p1 (397)	K00475		309
TRINITY_DN109929_c0_g1_i1.p1 (341)	K00477	PHYH; phytanoyl-CoA hydroxylase [EC:1.14.11.18]	117
TRINITY_DN129011_c0_g2_i1.p1 (336)	K00477	accB, bccP; acetyl-CoA carboxylase biotin carboxyl carrier protein	138
TRINITY_DN18327_c0_g1_i3.p1 (282)	K00477	PHYH; phytanoyl-CoA hydroxylase [EC:1.14.11.18]	296
TRINITY_DN634879_c0_g1_i1.p1 (340)	K00477	PHYH; phytanoyl-CoA hydroxylase [EC:1.14.11.18]	149
TRINITY_DN96539_c0_g1_i1.p1 (207)	K00477	PHYH; phytanoyl-CoA hydroxylase [EC:1.14.11.18]	19
TRINITY_DN105406_c0_g1_i1.p1 (323)	K00480	E1.14.13.1; salicylate hydroxylase [EC:1.14.13.1]	77
TRINITY_DN115669_c0_g1_i1.p1 (235)	K00480	E1.14.13.1; salicylate hydroxylase [EC:1.14.13.1]	29
TRINITY_DN152202_c0_g1_i2.p1 (249)	K00480		62
TRINITY_DN166596_c0_g1_i2.p1 (488)	K00480	E1.14.13.1; salicylate hydroxylase [EC:1.14.13.1]	117
TRINITY_DN23517_c0_g1_i2.p1 (469)	K00480	E1.14.13.1; salicylate hydroxylase [EC:1.14.13.1]	161
TRINITY_DN23517_c0_g1_i9.p1 (445)	K00480	E1.14.13.1; salicylate hydroxylase [EC:1.14.13.1]	157
TRINITY_DN394948_c0_g3_i1.p1 (226)	K00480	E1.14.13.1; salicylate hydroxylase [EC:1.14.13.1]	21
TRINITY_DN394948_c0_g3_i2.p1 (319)	K00480	E1.14.13.1; salicylate hydroxylase [EC:1.14.13.1]	72
TRINITY_DN48028_c0_g1_i1.p1 (424)	K00480	E1.14.13.1; salicylate hydroxylase [EC:1.14.13.1]	194
TRINITY_DN52705_c0_g2_i2.p1 (245)	K00480	E1.14.13.1; salicylate hydroxylase [EC:1.14.13.1]	27
TRINITY_DN59419_c0_g1_i1.p1 (291)	K00480	E1.14.13.1; salicylate hydroxylase [EC:1.14.13.1]	55
TRINITY_DN78927_c0_g1_i2.p1 (410)	K00480	E1.14.13.1; salicylate hydroxylase [EC:1.14.13.1]	14	K22270	4
TRINITY_DN82764_c0_g1_i1.p1 (437)	K00480	E1.14.13.1; salicylate hydroxylase [EC:1.14.13.1]	12
TRINITY_DN18332_c0_g1_i1.p1 (522)	K00485	FMO; dimethylaniline monooxygenase (N-oxide forming) [EC:1.14.13.8]	371
TRINITY_DN9235_c0_g1_i19.p1 (520)	K00485	FMO; dimethylaniline monooxygenase (N-oxide forming) [EC:1.14.13.8]	15
TRINITY_DN156107_c0_g1_i1.p1 (290)	K00486		8	K19691	1
TRINITY_DN239346_c0_g1_i1.p1 (291)	K00486	KMO; kynurenine 3-monooxygenase [EC:1.14.13.9]	90
TRINITY_DN338389_c0_g1_i1.p1 (503)	K00486	KMO; kynurenine 3-monooxygenase [EC:1.14.13.9]	230
TRINITY_DN199344_c0_g1_i1.p1 (432)	K00487	CYP73A; trans-cinnamate 4-monooxygenase [EC:1.14.14.91]	466
TRINITY_DN2081_c0_g1_i13.p1 (546)	K00487	CYP73A; trans-cinnamate 4-monooxygenase [EC:1.14.14.91]	404
TRINITY_DN6341_c3_g2_i1.p1 (529)	K00487	CYP73A; trans-cinnamate 4-monooxygenase [EC:1.14.14.91]	498
TRINITY_DN6341_c3_g2_i2.p1 (280)	K00487	CYP73A; trans-cinnamate 4-monooxygenase [EC:1.14.14.91]	133
TRINITY_DN98029_c0_g1_i1.p1 (216)	K00487	CYP73A; trans-cinnamate 4-monooxygenase [EC:1.14.14.91]	94
TRINITY_DN9434_c0_g1_i6.p1 (413)	K00499	CMO; choline monooxygenase [EC:1.14.15.7]	288
TRINITY_DN132780_c0_g1_i1.p1 (242)	K00505	FAD2; omega-6 fatty acid desaturase / acyl-lipid omega-6 desaturase (Delta-12 desaturase) [EC:1.14.19.6 1.14.19.22]	182
TRINITY_DN16305_c0_g1_i3.p1 (599)	K00505		34
TRINITY_DN183744_c0_g1_i1.p1 (542)	K00505	TYR; tyrosinase [EC:1.14.18.1]	84
TRINITY_DN19139_c0_g1_i1.p1 (418)	K00505	TYR; tyrosinase [EC:1.14.18.1]	103
TRINITY_DN194553_c0_g1_i2.p1 (685)	K00505	TYR; tyrosinase [EC:1.14.18.1]	157
TRINITY_DN234929_c0_g1_i1.p1 (322)	K00505	TYR; tyrosinase [EC:1.14.18.1]	13
TRINITY_DN254972_c0_g1_i2.p2 (400)	K00505	TYR; tyrosinase [EC:1.14.18.1]	205
TRINITY_DN27008_c0_g1_i13.p1 (769)	K00505	TYR; tyrosinase [EC:1.14.18.1]	103
TRINITY_DN27666_c0_g1_i6.p1 (423)	K00505	TYR; tyrosinase [EC:1.14.18.1]	41
TRINITY_DN403809_c0_g1_i2.p1 (660)	K00505	TYR; tyrosinase [EC:1.14.18.1]	133
TRINITY_DN42167_c0_g1_i1.p1 (362)	K00505	TYR; tyrosinase [EC:1.14.18.1]	54
TRINITY_DN42167_c0_g2_i1.p1 (273)	K00505	TYR; tyrosinase [EC:1.14.18.1]	14
TRINITY_DN4308_c0_g1_i14.p1 (663)	K00505	TYR; tyrosinase [EC:1.14.18.1]	121
TRINITY_DN4308_c1_g1_i4.p1 (313)	K00505	TYR; tyrosinase [EC:1.14.18.1]	10
TRINITY_DN48289_c0_g1_i1.p1 (317)	K00505	TYR; tyrosinase [EC:1.14.18.1]	32
TRINITY_DN48289_c0_g2_i2.p1 (424)	K00505	TYR; tyrosinase [EC:1.14.18.1]	24
TRINITY_DN49207_c0_g1_i3.p1 (297)	K00505	TYR; tyrosinase [EC:1.14.18.1]	19
TRINITY_DN563743_c0_g1_i1.p1 (287)	K00505	TYR; tyrosinase [EC:1.14.18.1]	66
TRINITY_DN586921_c0_g1_i1.p1 (308)	K00505	TYR; tyrosinase [EC:1.14.18.1]	29
TRINITY_DN62481_c0_g1_i1.p1 (554)	K00505	TYR; tyrosinase [EC:1.14.18.1]	137
TRINITY_DN717489_c0_g1_i1.p1 (346)	K00505	TYR; tyrosinase [EC:1.14.18.1]	34
TRINITY_DN106188_c0_g1_i1.p1 (283)	K00507	SCD, desC; stearoyl-CoA desaturase (Delta-9 desaturase) [EC:1.14.19.1]	87
TRINITY_DN11955_c0_g1_i3.p1 (298)	K00507	SCD, desC; stearoyl-CoA desaturase (Delta-9 desaturase) [EC:1.14.19.1]	69
TRINITY_DN11955_c0_g1_i7.p1 (331)	K00507	SCD, desC; stearoyl-CoA desaturase (Delta-9 desaturase) [EC:1.14.19.1]	178
TRINITY_DN14671_c1_g1_i1.p1 (219)	K00507		109
TRINITY_DN275415_c0_g1_i1.p1 (318)	K00507	SCD, desC; stearoyl-CoA desaturase (Delta-9 desaturase) [EC:1.14.19.1]	82
TRINITY_DN32347_c0_g1_i1.p1 (480)	K00507	SCD, desC; stearoyl-CoA desaturase (Delta-9 desaturase) [EC:1.14.19.1]	319
TRINITY_DN34291_c0_g1_i12.p1 (223)	K00507	SCD, desC; stearoyl-CoA desaturase (Delta-9 desaturase) [EC:1.14.19.1]	77
TRINITY_DN36167_c0_g1_i1.p1 (322)	K00507	SCD, desC; stearoyl-CoA desaturase (Delta-9 desaturase) [EC:1.14.19.1]	89
TRINITY_DN37038_c0_g1_i1.p1 (223)	K00507	SCD, desC; stearoyl-CoA desaturase (Delta-9 desaturase) [EC:1.14.19.1]	41
TRINITY_DN37038_c2_g1_i5.p1 (272)	K00507	SCD, desC; stearoyl-CoA desaturase (Delta-9 desaturase) [EC:1.14.19.1]	42
TRINITY_DN38099_c0_g1_i1.p1 (244)	K00507	SCD, desC; stearoyl-CoA desaturase (Delta-9 desaturase) [EC:1.14.19.1]	69
TRINITY_DN38099_c1_g1_i1.p1 (272)	K00507	SCD, desC; stearoyl-CoA desaturase (Delta-9 desaturase) [EC:1.14.19.1]	85
TRINITY_DN39503_c0_g1_i3.p1 (215)	K00507	SCD, desC; stearoyl-CoA desaturase (Delta-9 desaturase) [EC:1.14.19.1]	78
TRINITY_DN40157_c0_g3_i1.p1 (287)	K00507	SCD, desC; stearoyl-CoA desaturase (Delta-9 desaturase) [EC:1.14.19.1]	41
TRINITY_DN40157_c1_g1_i1.p1 (267)	K00507	SCD, desC; stearoyl-CoA desaturase (Delta-9 desaturase) [EC:1.14.19.1]	27
TRINITY_DN42034_c0_g1_i4.p1 (275)	K00507	SCD, desC; stearoyl-CoA desaturase (Delta-9 desaturase) [EC:1.14.19.1]	84
TRINITY_DN43264_c0_g1_i5.p2 (199)	K00507	SCD, desC; stearoyl-CoA desaturase (Delta-9 desaturase) [EC:1.14.19.1]	27
TRINITY_DN43264_c0_g3_i1.p1 (231)	K00507	SCD, desC; stearoyl-CoA desaturase (Delta-9 desaturase) [EC:1.14.19.1]	22
TRINITY_DN44913_c0_g2_i9.p1 (230)	K00507	SCD, desC; stearoyl-CoA desaturase (Delta-9 desaturase) [EC:1.14.19.1]	84
TRINITY_DN46016_c0_g1_i1.p1 (245)	K00507	SCD, desC; stearoyl-CoA desaturase (Delta-9 desaturase) [EC:1.14.19.1]	21
TRINITY_DN46308_c0_g1_i1.p1 (202)	K00507	SCD, desC; stearoyl-CoA desaturase (Delta-9 desaturase) [EC:1.14.19.1]	25
TRINITY_DN8289_c0_g1_i11.p1 (483)	K00507	SCD, desC; stearoyl-CoA desaturase (Delta-9 desaturase) [EC:1.14.19.1]	22
TRINITY_DN8289_c0_g1_i9.p1 (411)	K00507	SCD, desC; stearoyl-CoA desaturase (Delta-9 desaturase) [EC:1.14.19.1]	35
TRINITY_DN8289_c0_g2_i1.p1 (607)	K00507	SCD, desC; stearoyl-CoA desaturase (Delta-9 desaturase) [EC:1.14.19.1]	13
TRINITY_DN92558_c0_g1_i6.p1 (286)	K00507	SCD, desC; stearoyl-CoA desaturase (Delta-9 desaturase) [EC:1.14.19.1]	10	K23054	1
TRINITY_DN9421_c0_g1_i10.p1 (552)	K00507	SCD, desC; stearoyl-CoA desaturase (Delta-9 desaturase) [EC:1.14.19.1]	230
TRINITY_DN102661_c0_g1_i1.p1 (521)	K00511	SQLE, ERG1; squalene monooxygenase [EC:1.14.14.17]	265
TRINITY_DN1089_c0_g1_i11.p1 (523)	K00511	SQLE, ERG1; squalene monooxygenase [EC:1.14.14.17]	416
TRINITY_DN1089_c0_g1_i15.p1 (264)	K00511	SQLE, ERG1; squalene monooxygenase [EC:1.14.14.17]	37
TRINITY_DN12041_c0_g1_i5.p1 (537)	K00511	SQLE, ERG1; squalene monooxygenase [EC:1.14.14.17]	365
TRINITY_DN247590_c0_g2_i1.p1 (391)	K00511	SQLE, ERG1; squalene monooxygenase [EC:1.14.14.17]	173
TRINITY_DN6962_c0_g1_i16.p1 (566)	K00511	SQLE, ERG1; squalene monooxygenase [EC:1.14.14.17]	349
TRINITY_DN6962_c0_g1_i18.p1 (595)	K00511	SQLE, ERG1; squalene monooxygenase [EC:1.14.14.17]	388
TRINITY_DN944201_c0_g1_i1.p1 (247)	K00511	SQLE, ERG1; squalene monooxygenase [EC:1.14.14.17]	67
TRINITY_DN4306_c0_g1_i12.p1 (209)	K00514	ZDS, crtQ; zeta-carotene desaturase [EC:1.3.5.6]	46
TRINITY_DN4306_c0_g1_i13.p2 (212)	K00514	ZDS, crtQ; zeta-carotene desaturase [EC:1.3.5.6]	45
TRINITY_DN4306_c0_g1_i3.p1 (569)	K00514	ZDS, crtQ; zeta-carotene desaturase [EC:1.3.5.6]	508
TRINITY_DN4306_c0_g1_i9.p1 (289)	K00514	ZDS, crtQ; zeta-carotene desaturase [EC:1.3.5.6]	59
TRINITY_DN5432_c0_g1_i5.p1 (741)	K00521	E1.16.1.7; ferric-chelate reductase [EC:1.16.1.7]	760
TRINITY_DN22423_c0_g2_i3.p1 (229)	K00522	FTH1; ferritin heavy chain [EC:1.16.3.2]	123
TRINITY_DN236235_c0_g2_i1.p1 (251)	K00522	FTH1; ferritin heavy chain [EC:1.16.3.2]	203
TRINITY_DN4016_c1_g1_i1.p1 (285)	K00522	FTH1; ferritin heavy chain [EC:1.16.3.2]	168
TRINITY_DN617427_c0_g1_i1.p1 (255)	K00522	FTH1; ferritin heavy chain [EC:1.16.3.2]	205
TRINITY_DN66_c0_g1_i1.p1 (254)	K00522	FTH1; ferritin heavy chain [EC:1.16.3.2]	194
TRINITY_DN66_c0_g2_i4.p1 (239)	K00522	FTH1; ferritin heavy chain [EC:1.16.3.2]	175
TRINITY_DN79517_c1_g1_i1.p1 (271)	K00525	E1.17.4.1A, nrdA, nrdE; ribonucleoside-diphosphate reductase alpha chain [EC:1.17.4.1]	31
TRINITY_DN79517_c1_g1_i6.p1 (416)	K00525	E1.17.4.1A, nrdA, nrdE; ribonucleoside-diphosphate reductase alpha chain [EC:1.17.4.1]	27
TRINITY_DN79517_c1_g1_i7.p2 (246)	K00525	E1.17.4.1A, nrdA, nrdE; ribonucleoside-diphosphate reductase alpha chain [EC:1.17.4.1]	23
TRINITY_DN79517_c1_g1_i9.p1 (420)	K00525	E1.17.4.1A, nrdA, nrdE; ribonucleoside-diphosphate reductase alpha chain [EC:1.17.4.1]	27
TRINITY_DN7890_c0_g1_i4.p1 (329)	K00526	E1.17.4.1B, nrdB, nrdF; ribonucleoside-diphosphate reductase beta chain [EC:1.17.4.1]	95
TRINITY_DN492122_c0_g1_i1.p1 (287)	K00544	BHMT; betaine-homocysteine S-methyltransferase [EC:2.1.1.5]	198
TRINITY_DN46359_c0_g1_i2.p1 (285)	K00545	COMT; catechol O-methyltransferase [EC:2.1.1.6]	146
TRINITY_DN23622_c0_g1_i9.p1 (327)	K00547	mmuM, BHMT2; homocysteine S-methyltransferase [EC:2.1.1.10]	391
TRINITY_DN26007_c0_g1_i1.p1 (354)	K00547	mmuM, BHMT2; homocysteine S-methyltransferase [EC:2.1.1.10]	259
TRINITY_DN26007_c0_g1_i2.p1 (220)	K00547	mmuM, BHMT2; homocysteine S-methyltransferase [EC:2.1.1.10]	87
TRINITY_DN36_c0_g1_i10.p1 (342)	K00547	mmuM, BHMT2; homocysteine S-methyltransferase [EC:2.1.1.10]	358
TRINITY_DN106123_c0_g1_i4.p1 (539)	K00549	metE; 5-methyltetrahydropteroyltriglutamate--homocysteine methyltransferase [EC:2.1.1.14]	279
TRINITY_DN12387_c0_g1_i13.p1 (227)	K00549	metE; 5-methyltetrahydropteroyltriglutamate--homocysteine methyltransferase [EC:2.1.1.14]	54
TRINITY_DN12387_c0_g1_i6.p2 (218)	K00549	metE; 5-methyltetrahydropteroyltriglutamate--homocysteine methyltransferase [EC:2.1.1.14]	46
TRINITY_DN12387_c0_g2_i1.p1 (412)	K00549	metE; 5-methyltetrahydropteroyltriglutamate--homocysteine methyltransferase [EC:2.1.1.14]	132
TRINITY_DN125498_c0_g1_i1.p2 (241)	K00549	metE; 5-methyltetrahydropteroyltriglutamate--homocysteine methyltransferase [EC:2.1.1.14]	24
TRINITY_DN125498_c0_g2_i1.p1 (249)	K00549	metE; 5-methyltetrahydropteroyltriglutamate--homocysteine methyltransferase [EC:2.1.1.14]	29
TRINITY_DN126574_c0_g1_i11.p1 (278)	K00549	metE; 5-methyltetrahydropteroyltriglutamate--homocysteine methyltransferase [EC:2.1.1.14]	70
TRINITY_DN17304_c0_g1_i1.p1 (817)	K00549	metE; 5-methyltetrahydropteroyltriglutamate--homocysteine methyltransferase [EC:2.1.1.14]	514
TRINITY_DN17538_c0_g1_i20.p1 (671)	K00549	metE; 5-methyltetrahydropteroyltriglutamate--homocysteine methyltransferase [EC:2.1.1.14]	320
TRINITY_DN202160_c0_g1_i1.p1 (437)	K00549	metE; 5-methyltetrahydropteroyltriglutamate--homocysteine methyltransferase [EC:2.1.1.14]	238
TRINITY_DN3493_c0_g1_i3.p1 (808)	K00549	metE; 5-methyltetrahydropteroyltriglutamate--homocysteine methyltransferase [EC:2.1.1.14]	705
TRINITY_DN370895_c0_g1_i1.p1 (250)	K00549	metE; 5-methyltetrahydropteroyltriglutamate--homocysteine methyltransferase [EC:2.1.1.14]	63
TRINITY_DN53407_c0_g1_i2.p1 (300)	K00549	metE; 5-methyltetrahydropteroyltriglutamate--homocysteine methyltransferase [EC:2.1.1.14]	76
TRINITY_DN56534_c0_g1_i1.p1 (209)	K00549	metE; 5-methyltetrahydropteroyltriglutamate--homocysteine methyltransferase [EC:2.1.1.14]	41
TRINITY_DN591144_c0_g1_i1.p1 (320)	K00549	metE; 5-methyltetrahydropteroyltriglutamate--homocysteine methyltransferase [EC:2.1.1.14]	33
TRINITY_DN59596_c0_g1_i2.p1 (275)	K00549	metE; 5-methyltetrahydropteroyltriglutamate--homocysteine methyltransferase [EC:2.1.1.14]	68
TRINITY_DN60395_c0_g1_i1.p1 (429)	K00549	metE; 5-methyltetrahydropteroyltriglutamate--homocysteine methyltransferase [EC:2.1.1.14]	166
TRINITY_DN78967_c0_g1_i1.p1 (239)	K00549	metE; 5-methyltetrahydropteroyltriglutamate--homocysteine methyltransferase [EC:2.1.1.14]	12
TRINITY_DN78967_c0_g4_i1.p1 (674)	K00549	metE; 5-methyltetrahydropteroyltriglutamate--homocysteine methyltransferase [EC:2.1.1.14]	131
TRINITY_DN87732_c1_g1_i1.p1 (200)	K00549	metE; 5-methyltetrahydropteroyltriglutamate--homocysteine methyltransferase [EC:2.1.1.14]	20
TRINITY_DN87732_c1_g4_i1.p1 (209)	K00549	metE; 5-methyltetrahydropteroyltriglutamate--homocysteine methyltransferase [EC:2.1.1.14]	20
TRINITY_DN9160_c0_g1_i10.p1 (765)	K00549	metE; 5-methyltetrahydropteroyltriglutamate--homocysteine methyltransferase [EC:2.1.1.14]	166
TRINITY_DN113269_c0_g1_i2.p2 (218)	K00551	PEMT; phosphatidylethanolamine/phosphatidyl-N-methylethanolamine N-methyltransferase [EC:2.1.1.17 2.1.1.71]	110
TRINITY_DN12872_c1_g1_i4.p1 (369)	K00555	TRMT1, trm1; tRNA (guanine26-N2/guanine27-N2)-dimethyltransferase [EC:2.1.1.215 2.1.1.216]	224
TRINITY_DN152029_c0_g1_i1.p1 (336)	K00555
TRINITY_DN15212_c0_g1_i1.p1 (538)	K00555		89
TRINITY_DN22019_c0_g2_i1.p1 (200)	K00555	TRMT1, trm1; tRNA (guanine26-N2/guanine27-N2)-dimethyltransferase [EC:2.1.1.215 2.1.1.216]	37
TRINITY_DN19018_c0_g1_i3.p1 (354)	K00558	DNMT1, dcm; DNA (cytosine-5)-methyltransferase 1 [EC:2.1.1.37]	121
TRINITY_DN21677_c0_g1_i2.p1 (1351)	K00558	DNMT1, dcm; DNA (cytosine-5)-methyltransferase 1 [EC:2.1.1.37]	898
TRINITY_DN21677_c0_g1_i21.p1 (472)	K00558	DNMT1, dcm; DNA (cytosine-5)-methyltransferase 1 [EC:2.1.1.37]	82
TRINITY_DN43845_c2_g1_i4.p1 (462)	K00558	DNMT1, dcm; DNA (cytosine-5)-methyltransferase 1 [EC:2.1.1.37]	208
TRINITY_DN476386_c0_g1_i3.p1 (597)	K00558	DNMT1, dcm; DNA (cytosine-5)-methyltransferase 1 [EC:2.1.1.37]	263
TRINITY_DN110382_c0_g1_i2.p1 (259)	K00559	SMT1, ERG6; sterol 24-C-methyltransferase [EC:2.1.1.41]	124
TRINITY_DN17231_c0_g1_i1.p1 (208)	K00559	SMT1, ERG6; sterol 24-C-methyltransferase [EC:2.1.1.41]	81
TRINITY_DN17231_c0_g2_i2.p1 (410)	K00559	SMT1, ERG6; sterol 24-C-methyltransferase [EC:2.1.1.41]	232
TRINITY_DN240820_c0_g1_i5.p3 (232)	K00559	SMT1, ERG6; sterol 24-C-methyltransferase [EC:2.1.1.41]	102
TRINITY_DN240820_c0_g3_i1.p1 (396)	K00559	SMT1, ERG6; sterol 24-C-methyltransferase [EC:2.1.1.41]	241
TRINITY_DN5028_c0_g1_i9.p1 (377)	K00559	SMT1, ERG6; sterol 24-C-methyltransferase [EC:2.1.1.41]	381
TRINITY_DN59058_c0_g1_i1.p1 (241)	K00559	SMT1, ERG6; sterol 24-C-methyltransferase [EC:2.1.1.41]	110
TRINITY_DN593040_c0_g1_i1.p1 (203)	K00559	SMT1, ERG6; sterol 24-C-methyltransferase [EC:2.1.1.41]	118
TRINITY_DN60450_c0_g1_i2.p1 (378)	K00559	SMT1, ERG6; sterol 24-C-methyltransferase [EC:2.1.1.41]	269
TRINITY_DN60450_c0_g2_i1.p1 (378)	K00559	SMT1, ERG6; sterol 24-C-methyltransferase [EC:2.1.1.41]	260
TRINITY_DN60450_c1_g2_i1.p1 (220)	K00559	SMT1, ERG6; sterol 24-C-methyltransferase [EC:2.1.1.41]	93
TRINITY_DN62314_c0_g1_i1.p1 (338)	K00559	SMT1, ERG6; sterol 24-C-methyltransferase [EC:2.1.1.41]	215
TRINITY_DN217999_c0_g1_i1.p1 (327)	K00560	thyA, TYMS; thymidylate synthase [EC:2.1.1.45]	273
TRINITY_DN22822_c0_g2_i1.p3 (311)	K00560	thyA, TYMS; thymidylate synthase [EC:2.1.1.45]	111	K13998	8
TRINITY_DN46382_c1_g1_i1.p2 (269)	K00560	thyA, TYMS; thymidylate synthase [EC:2.1.1.45]	110
TRINITY_DN322148_c0_g1_i1.p1 (620)	K00565	RNMT; mRNA (guanine-N7-)-methyltransferase [EC:2.1.1.56]	120
TRINITY_DN3289_c0_g1_i118.p1 (373)	K00565	RNMT; mRNA (guanine-N7-)-methyltransferase [EC:2.1.1.56]	334
TRINITY_DN3289_c0_g1_i32.p1 (277)	K00565	RNMT; mRNA (guanine-N7-)-methyltransferase [EC:2.1.1.56]	126
TRINITY_DN6176_c1_g1_i16.p1 (356)	K00565	RNMT; mRNA (guanine-N7-)-methyltransferase [EC:2.1.1.56]	204
TRINITY_DN6176_c1_g1_i61.p1 (384)	K00565	RNMT; mRNA (guanine-N7-)-methyltransferase [EC:2.1.1.56]	261
TRINITY_DN71054_c0_g1_i1.p1 (283)	K00565	RNMT; mRNA (guanine-N7-)-methyltransferase [EC:2.1.1.56]	29
TRINITY_DN84588_c0_g2_i1.p1 (351)	K00566	mnmA, trmU; tRNA-uridine 2-sulfurtransferase [EC:2.8.1.13]	78
TRINITY_DN5949_c1_g1_i1.p1 (292)	K00573	E2.1.1.77, pcm; protein-L-isoaspartate(D-aspartate) O-methyltransferase [EC:2.1.1.77]	299
TRINITY_DN5949_c1_g1_i2.p1 (262)	K00573	E2.1.1.77, pcm; protein-L-isoaspartate(D-aspartate) O-methyltransferase [EC:2.1.1.77]	249
TRINITY_DN16264_c0_g3_i4.p1 (601)	K00574		407
TRINITY_DN94888_c0_g2_i1.p1 (191)	K00574	cfa; cyclopropane-fatty-acyl-phospholipid synthase [EC:2.1.1.79]	32
TRINITY_DN97775_c0_g3_i2.p1 (477)	K00574	cfa; cyclopropane-fatty-acyl-phospholipid synthase [EC:2.1.1.79]	265
TRINITY_DN48246_c0_g1_i1.p2 (228)	K00586	DPH5; diphthine methyl ester synthase [EC:2.1.1.314]	164
TRINITY_DN113097_c0_g1_i4.p1 (222)	K00587	ICMT, STE14; protein-S-isoprenylcysteine O-methyltransferase [EC:2.1.1.100]	160
TRINITY_DN2241_c1_g1_i10.p1 (278)	K00588	E2.1.1.104; caffeoyl-CoA O-methyltransferase [EC:2.1.1.104]	188
TRINITY_DN720386_c0_g1_i1.p1 (261)	K00588	E2.1.1.104; caffeoyl-CoA O-methyltransferase [EC:2.1.1.104]	239
TRINITY_DN7435_c0_g1_i10.p1 (248)	K00588	E2.1.1.104; caffeoyl-CoA O-methyltransferase [EC:2.1.1.104]	194
TRINITY_DN9440_c0_g1_i14.p1 (230)	K00588	E2.1.1.104; caffeoyl-CoA O-methyltransferase [EC:2.1.1.104]	167
TRINITY_DN9440_c0_g1_i6.p1 (221)	K00588	E2.1.1.104; caffeoyl-CoA O-methyltransferase [EC:2.1.1.104]	130
TRINITY_DN9440_c0_g1_i8.p1 (278)	K00588	E2.1.1.104; caffeoyl-CoA O-methyltransferase [EC:2.1.1.104]	141
TRINITY_DN11784_c0_g1_i3.p1 (547)	K00589	MET1; uroporphyrin-III C-methyltransferase [EC:2.1.1.107]	277
TRINITY_DN11784_c0_g4_i1.p1 (566)	K00589	MET1; uroporphyrin-III C-methyltransferase [EC:2.1.1.107]	285
TRINITY_DN56359_c0_g1_i1.p1 (592)	K00589	MET1; uroporphyrin-III C-methyltransferase [EC:2.1.1.107]	223
TRINITY_DN719431_c0_g1_i1.p1 (204)	K00589	MET1; uroporphyrin-III C-methyltransferase [EC:2.1.1.107]	35
TRINITY_DN6976_c0_g1_i2.p1 (302)	K00591	COQ3; polyprenyldihydroxybenzoate methyltransferase / 3-demethylubiquinol 3-O-methyltransferase [EC:2.1.1.114 2.1.1.64]	213
TRINITY_DN6976_c0_g1_i32.p1 (222)	K00591	COQ3; polyprenyldihydroxybenzoate methyltransferase / 3-demethylubiquinol 3-O-methyltransferase [EC:2.1.1.114 2.1.1.64]	46
TRINITY_DN13793_c0_g1_i1.p1 (324)	K00599	pncB, NAPRT1; nicotinate phosphoribosyltransferase [EC:6.3.4.21]	40
TRINITY_DN107269_c0_g1_i1.p1 (208)	K00600	glyA, SHMT; glycine hydroxymethyltransferase [EC:2.1.2.1]	68
TRINITY_DN111876_c0_g1_i1.p1 (213)	K00600	glyA, SHMT; glycine hydroxymethyltransferase [EC:2.1.2.1]	82
TRINITY_DN12913_c0_g2_i3.p1 (424)	K00600	ADCK, ABC1; aarF domain-containing kinase	472
TRINITY_DN157081_c0_g1_i1.p1 (334)	K00600		410
TRINITY_DN228605_c0_g1_i1.p1 (220)	K00600	glyA, SHMT; glycine hydroxymethyltransferase [EC:2.1.2.1]	33
TRINITY_DN2381_c0_g1_i1.p1 (504)	K00600	glyA, SHMT; glycine hydroxymethyltransferase [EC:2.1.2.1]	449
TRINITY_DN2381_c0_g3_i3.p1 (517)	K00600	glyA, SHMT; glycine hydroxymethyltransferase [EC:2.1.2.1]	488
TRINITY_DN23885_c0_g1_i5.p1 (467)	K00600	glyA, SHMT; glycine hydroxymethyltransferase [EC:2.1.2.1]	294
TRINITY_DN2585_c0_g2_i1.p1 (471)	K00600	glyA, SHMT; glycine hydroxymethyltransferase [EC:2.1.2.1]	458
TRINITY_DN25864_c0_g1_i1.p1 (522)	K00600	glyA, SHMT; glycine hydroxymethyltransferase [EC:2.1.2.1]	400
TRINITY_DN27517_c0_g1_i6.p1 (462)	K00600	glyA, SHMT; glycine hydroxymethyltransferase [EC:2.1.2.1]	387
TRINITY_DN34811_c0_g1_i2.p1 (257)	K00600	glyA, SHMT; glycine hydroxymethyltransferase [EC:2.1.2.1]	109
TRINITY_DN38576_c0_g1_i2.p1 (252)	K00600	glyA, SHMT; glycine hydroxymethyltransferase [EC:2.1.2.1]	80
TRINITY_DN43972_c0_g2_i2.p1 (303)	K00600	glyA, SHMT; glycine hydroxymethyltransferase [EC:2.1.2.1]	169
TRINITY_DN5732_c0_g1_i10.p2 (223)	K00600	glyA, SHMT; glycine hydroxymethyltransferase [EC:2.1.2.1]	78
TRINITY_DN5732_c0_g1_i19.p1 (279)	K00600	glyA, SHMT; glycine hydroxymethyltransferase [EC:2.1.2.1]	162
TRINITY_DN5732_c0_g1_i2.p1 (521)	K00600	glyA, SHMT; glycine hydroxymethyltransferase [EC:2.1.2.1]	636
TRINITY_DN5732_c0_g1_i21.p1 (352)	K00600	glyA, SHMT; glycine hydroxymethyltransferase [EC:2.1.2.1]	220
TRINITY_DN58235_c0_g2_i2.p2 (472)	K00600	glyA, SHMT; glycine hydroxymethyltransferase [EC:2.1.2.1]	373
TRINITY_DN659_c0_g1_i1.p1 (538)	K00600	glyA, SHMT; glycine hydroxymethyltransferase [EC:2.1.2.1]	374
TRINITY_DN80269_c0_g1_i1.p1 (228)	K00600	glyA, SHMT; glycine hydroxymethyltransferase [EC:2.1.2.1]	22
TRINITY_DN906993_c0_g1_i1.p2 (217)	K00600	glyA, SHMT; glycine hydroxymethyltransferase [EC:2.1.2.1]	11
TRINITY_DN2086_c0_g2_i1.p1 (296)	K00601	E2.1.2.2; phosphoribosylglycinamide formyltransferase [EC:2.1.2.2]	284
TRINITY_DN69800_c0_g1_i2.p1 (215)	K00601	E2.1.2.2; phosphoribosylglycinamide formyltransferase [EC:2.1.2.2]	129
TRINITY_DN128028_c0_g1_i1.p1 (302)	K00602	purH; phosphoribosylaminoimidazolecarboxamide formyltransferase / IMP cyclohydrolase [EC:2.1.2.3 3.5.4.10]	58
TRINITY_DN128028_c0_g2_i1.p1 (228)	K00602	purH; phosphoribosylaminoimidazolecarboxamide formyltransferase / IMP cyclohydrolase [EC:2.1.2.3 3.5.4.10]	37
TRINITY_DN36999_c0_g1_i2.p1 (536)	K00602	purH; phosphoribosylaminoimidazolecarboxamide formyltransferase / IMP cyclohydrolase [EC:2.1.2.3 3.5.4.10]	453
TRINITY_DN50444_c0_g1_i1.p3 (280)	K00602	purH; phosphoribosylaminoimidazolecarboxamide formyltransferase / IMP cyclohydrolase [EC:2.1.2.3 3.5.4.10]	104
TRINITY_DN75544_c1_g1_i1.p1 (238)	K00602	purH; phosphoribosylaminoimidazolecarboxamide formyltransferase / IMP cyclohydrolase [EC:2.1.2.3 3.5.4.10]	45
TRINITY_DN5987_c0_g1_i34.p1 (204)	K00604	MTFMT, fmt; methionyl-tRNA formyltransferase [EC:2.1.2.9]	122
TRINITY_DN5987_c0_g1_i9.p1 (325)	K00604	MTFMT, fmt; methionyl-tRNA formyltransferase [EC:2.1.2.9]	204
TRINITY_DN35882_c0_g1_i1.p1 (408)	K00605	gcvT, AMT; aminomethyltransferase [EC:2.1.2.10]	375
TRINITY_DN35882_c0_g1_i2.p1 (286)	K00605	gcvT, AMT; aminomethyltransferase [EC:2.1.2.10]	120
TRINITY_DN45969_c0_g1_i1.p2 (239)	K00605	gcvT, AMT; aminomethyltransferase [EC:2.1.2.10]	24
TRINITY_DN636554_c0_g1_i1.p1 (406)	K00605	gcvT, AMT; aminomethyltransferase [EC:2.1.2.10]	552
TRINITY_DN68272_c0_g4_i1.p1 (319)	K00605	gcvT, AMT; aminomethyltransferase [EC:2.1.2.10]	52
TRINITY_DN89654_c0_g1_i1.p1 (334)	K00605	gcvT, AMT; aminomethyltransferase [EC:2.1.2.10]	68
TRINITY_DN966608_c0_g1_i1.p1 (206)	K00605	gcvT, AMT; aminomethyltransferase [EC:2.1.2.10]	98
TRINITY_DN153509_c0_g1_i4.p1 (223)	K00606		392
TRINITY_DN474_c0_g1_i1.p1 (351)	K00606	panB; 3-methyl-2-oxobutanoate hydroxymethyltransferase [EC:2.1.2.11]	274
TRINITY_DN76422_c0_g1_i4.p1 (361)	K00606	panB; 3-methyl-2-oxobutanoate hydroxymethyltransferase [EC:2.1.2.11]	35
TRINITY_DN342_c0_g1_i1.p1 (398)	K00609	pyrB, PYR2; aspartate carbamoyltransferase catalytic subunit [EC:2.1.3.2]	319
TRINITY_DN1158_c1_g2_i1.p1 (378)	K00611	OTC, argF, argI; ornithine carbamoyltransferase [EC:2.1.3.3]	381
TRINITY_DN1158_c1_g2_i4.p1 (293)	K00611	OTC, argF, argI; ornithine carbamoyltransferase [EC:2.1.3.3]	81
TRINITY_DN182000_c0_g1_i1.p1 (221)	K00611	OTC, argF, argI; ornithine carbamoyltransferase [EC:2.1.3.3]	57
TRINITY_DN242295_c0_g1_i1.p1 (235)	K00611	OTC, argF, argI; ornithine carbamoyltransferase [EC:2.1.3.3]	15
TRINITY_DN72635_c0_g1_i2.p1 (223)	K00611	OTC, argF, argI; ornithine carbamoyltransferase [EC:2.1.3.3]	60
TRINITY_DN103917_c0_g1_i8.p1 (279)	K00615	E2.2.1.1, tktA, tktB; transketolase [EC:2.2.1.1]	87
TRINITY_DN150503_c0_g1_i1.p1 (213)	K00615		112
TRINITY_DN168961_c0_g2_i1.p1 (217)	K00615	E2.2.1.1, tktA, tktB; transketolase [EC:2.2.1.1]	42
TRINITY_DN172301_c0_g1_i1.p1 (458)	K00615	E2.2.1.1, tktA, tktB; transketolase [EC:2.2.1.1]	275
TRINITY_DN172301_c0_g2_i1.p1 (509)	K00615	E2.2.1.1, tktA, tktB; transketolase [EC:2.2.1.1]	327
TRINITY_DN193095_c2_g1_i1.p1 (466)	K00615	E2.2.1.1, tktA, tktB; transketolase [EC:2.2.1.1]	231
TRINITY_DN221548_c0_g1_i1.p2 (276)	K00615	E2.2.1.1, tktA, tktB; transketolase [EC:2.2.1.1]	37
TRINITY_DN26810_c1_g1_i1.p1 (412)	K00615	E2.2.1.1, tktA, tktB; transketolase [EC:2.2.1.1]	77
TRINITY_DN26810_c1_g2_i1.p1 (405)	K00615	E2.2.1.1, tktA, tktB; transketolase [EC:2.2.1.1]	86
TRINITY_DN394611_c0_g1_i1.p1 (212)	K00615	E2.2.1.1, tktA, tktB; transketolase [EC:2.2.1.1]	57
TRINITY_DN40126_c0_g1_i2.p1 (333)	K00615	E2.2.1.1, tktA, tktB; transketolase [EC:2.2.1.1]	96
TRINITY_DN47459_c0_g1_i7.p1 (249)	K00615	E2.2.1.1, tktA, tktB; transketolase [EC:2.2.1.1]	65
TRINITY_DN47459_c0_g1_i9.p2 (270)	K00615	E2.2.1.1, tktA, tktB; transketolase [EC:2.2.1.1]	77
TRINITY_DN51876_c3_g1_i1.p2 (234)	K00615	E2.2.1.1, tktA, tktB; transketolase [EC:2.2.1.1]	15
TRINITY_DN5473_c0_g1_i11.p1 (747)	K00615	E2.2.1.1, tktA, tktB; transketolase [EC:2.2.1.1]	940
TRINITY_DN552022_c0_g1_i1.p1 (211)	K00615	E2.2.1.1, tktA, tktB; transketolase [EC:2.2.1.1]	60
TRINITY_DN596531_c0_g1_i1.p1 (209)	K00615	E2.2.1.1, tktA, tktB; transketolase [EC:2.2.1.1]	41
TRINITY_DN7517_c0_g1_i3.p1 (266)	K00615	E2.2.1.1, tktA, tktB; transketolase [EC:2.2.1.1]	78
TRINITY_DN7517_c0_g3_i12.p1 (337)	K00615	E2.2.1.1, tktA, tktB; transketolase [EC:2.2.1.1]	129
TRINITY_DN8358_c1_g1_i1.p1 (229)	K00615	E2.2.1.1, tktA, tktB; transketolase [EC:2.2.1.1]	19
TRINITY_DN92521_c0_g2_i1.p1 (491)	K00615	E2.2.1.1, tktA, tktB; transketolase [EC:2.2.1.1]	65
TRINITY_DN939163_c0_g1_i1.p1 (252)	K00615	E2.2.1.1, tktA, tktB; transketolase [EC:2.2.1.1]	79
TRINITY_DN111847_c0_g1_i1.p3 (226)	K00616	E2.2.1.2, talA, talB; transaldolase [EC:2.2.1.2]	68
TRINITY_DN199406_c0_g1_i1.p1 (379)	K00616	E2.2.1.2, talA, talB; transaldolase [EC:2.2.1.2]	423
TRINITY_DN271741_c0_g1_i5.p1 (419)	K00616	E2.2.1.2, talA, talB; transaldolase [EC:2.2.1.2]	63
TRINITY_DN33095_c1_g2_i1.p1 (320)	K00616	E2.2.1.2, talA, talB; transaldolase [EC:2.2.1.2]	222
TRINITY_DN3674_c1_g2_i10.p1 (402)	K00616	E2.2.1.2, talA, talB; transaldolase [EC:2.2.1.2]	433
TRINITY_DN40334_c0_g1_i1.p1 (322)	K00616	E2.2.1.2, talA, talB; transaldolase [EC:2.2.1.2]	242
TRINITY_DN409101_c0_g1_i1.p1 (263)	K00616	E2.2.1.2, talA, talB; transaldolase [EC:2.2.1.2]	21
TRINITY_DN52752_c0_g1_i3.p1 (255)	K00616	E2.2.1.2, talA, talB; transaldolase [EC:2.2.1.2]	147
TRINITY_DN8440_c0_g1_i6.p1 (363)	K00616	E2.2.1.2, talA, talB; transaldolase [EC:2.2.1.2]	60
TRINITY_DN8440_c0_g2_i1.p1 (322)	K00616	E2.2.1.2, talA, talB; transaldolase [EC:2.2.1.2]	75
TRINITY_DN901_c0_g1_i3.p1 (441)	K00616	E2.2.1.2, talA, talB; transaldolase [EC:2.2.1.2]	55	K13810	3
TRINITY_DN9778_c0_g1_i1.p1 (323)	K00616	E2.2.1.2, talA, talB; transaldolase [EC:2.2.1.2]	266
TRINITY_DN98368_c2_g3_i1.p1 (245)	K00616	E2.2.1.2, talA, talB; transaldolase [EC:2.2.1.2]	151
TRINITY_DN108218_c0_g1_i1.p1 (229)	K00618	ARG2; amino-acid N-acetyltransferase [EC:2.3.1.1]	22
TRINITY_DN271571_c0_g1_i1.p2 (243)	K00620	argJ; glutamate N-acetyltransferase / amino-acid N-acetyltransferase [EC:2.3.1.35 2.3.1.1]	34
TRINITY_DN3756_c0_g1_i1.p2 (306)	K00620	argJ; glutamate N-acetyltransferase / amino-acid N-acetyltransferase [EC:2.3.1.35 2.3.1.1]	170
TRINITY_DN3756_c0_g1_i4.p1 (242)	K00620	argJ; glutamate N-acetyltransferase / amino-acid N-acetyltransferase [EC:2.3.1.35 2.3.1.1]	18
TRINITY_DN546009_c0_g1_i1.p1 (284)	K00620	argJ; glutamate N-acetyltransferase / amino-acid N-acetyltransferase [EC:2.3.1.35 2.3.1.1]	80
TRINITY_DN69668_c0_g1_i2.p2 (237)	K00620	argJ; glutamate N-acetyltransferase / amino-acid N-acetyltransferase [EC:2.3.1.35 2.3.1.1]	75
TRINITY_DN78420_c0_g1_i2.p1 (384)	K00620	argJ; glutamate N-acetyltransferase / amino-acid N-acetyltransferase [EC:2.3.1.35 2.3.1.1]	111
TRINITY_DN124611_c0_g1_i3.p1 (269)	K00624	E2.3.1.7; carnitine O-acetyltransferase [EC:2.3.1.7]	24
TRINITY_DN124611_c0_g1_i7.p1 (299)	K00624	E2.3.1.7; carnitine O-acetyltransferase [EC:2.3.1.7]	96
TRINITY_DN17276_c0_g1_i1.p1 (546)	K00624	E2.3.1.7; carnitine O-acetyltransferase [EC:2.3.1.7]	455
TRINITY_DN201044_c1_g1_i1.p3 (226)	K00624	E2.3.1.7; carnitine O-acetyltransferase [EC:2.3.1.7]	13
TRINITY_DN25504_c0_g1_i2.p1 (571)	K00624	E2.3.1.7; carnitine O-acetyltransferase [EC:2.3.1.7]	316
TRINITY_DN345002_c0_g1_i1.p1 (199)	K00624	E2.3.1.7; carnitine O-acetyltransferase [EC:2.3.1.7]	63
TRINITY_DN37360_c0_g1_i1.p1 (380)	K00624	E2.3.1.7; carnitine O-acetyltransferase [EC:2.3.1.7]	97
TRINITY_DN441239_c0_g2_i1.p1 (223)	K00624	E2.3.1.7; carnitine O-acetyltransferase [EC:2.3.1.7]	61
TRINITY_DN441239_c0_g3_i2.p1 (333)	K00624	E2.3.1.7; carnitine O-acetyltransferase [EC:2.3.1.7]	93
TRINITY_DN441239_c0_g4_i1.p1 (234)	K00624	E2.3.1.7; carnitine O-acetyltransferase [EC:2.3.1.7]	68
TRINITY_DN721990_c0_g1_i1.p1 (260)	K00624	E2.3.1.7; carnitine O-acetyltransferase [EC:2.3.1.7]	64
TRINITY_DN17528_c0_g1_i1.p1 (397)	K00626	ACAT, atoB; acetyl-CoA C-acetyltransferase [EC:2.3.1.9]	265
TRINITY_DN17528_c1_g2_i1.p1 (256)	K00626	ACAT, atoB; acetyl-CoA C-acetyltransferase [EC:2.3.1.9]	119
TRINITY_DN184366_c0_g1_i1.p2 (240)	K00626	ACAT, atoB; acetyl-CoA C-acetyltransferase [EC:2.3.1.9]	56
TRINITY_DN20528_c0_g1_i12.p1 (399)	K00626	ACAT, atoB; acetyl-CoA C-acetyltransferase [EC:2.3.1.9]	256
TRINITY_DN22035_c0_g2_i4.p2 (227)	K00626	ACAT, atoB; acetyl-CoA C-acetyltransferase [EC:2.3.1.9]	55
TRINITY_DN239154_c0_g1_i2.p1 (409)	K00626	ACAT, atoB; acetyl-CoA C-acetyltransferase [EC:2.3.1.9]	260
TRINITY_DN39990_c0_g2_i1.p2 (405)	K00626	ACAT, atoB; acetyl-CoA C-acetyltransferase [EC:2.3.1.9]	113
TRINITY_DN407156_c0_g1_i1.p1 (343)	K00626	ACAT, atoB; acetyl-CoA C-acetyltransferase [EC:2.3.1.9]	210
TRINITY_DN4175_c0_g1_i15.p1 (422)	K00626	ACAT, atoB; acetyl-CoA C-acetyltransferase [EC:2.3.1.9]	316
TRINITY_DN4195_c0_g1_i4.p1 (405)	K00626	ACAT, atoB; acetyl-CoA C-acetyltransferase [EC:2.3.1.9]	353
TRINITY_DN518803_c0_g1_i3.p1 (204)	K00626	ACAT, atoB; acetyl-CoA C-acetyltransferase [EC:2.3.1.9]	47
TRINITY_DN62779_c0_g1_i1.p1 (187)	K00626	ACAT, atoB; acetyl-CoA C-acetyltransferase [EC:2.3.1.9]	75
TRINITY_DN71698_c0_g1_i1.p1 (213)	K00626	ACAT, atoB; acetyl-CoA C-acetyltransferase [EC:2.3.1.9]	57
TRINITY_DN92962_c0_g2_i1.p2 (307)	K00626	ACAT, atoB; acetyl-CoA C-acetyltransferase [EC:2.3.1.9]	60
TRINITY_DN11243_c0_g1_i1.p1 (283)	K00627	DLAT, aceF, pdhC; pyruvate dehydrogenase E2 component (dihydrolipoamide acetyltransferase) [EC:2.3.1.12]	65
TRINITY_DN11243_c0_g1_i12.p1 (286)	K00627	DLAT, aceF, pdhC; pyruvate dehydrogenase E2 component (dihydrolipoamide acetyltransferase) [EC:2.3.1.12]	66
TRINITY_DN11243_c0_g1_i2.p1 (487)	K00627	DLAT, aceF, pdhC; pyruvate dehydrogenase E2 component (dihydrolipoamide acetyltransferase) [EC:2.3.1.12]	317
TRINITY_DN11243_c0_g1_i9.p1 (239)	K00627	DLAT, aceF, pdhC; pyruvate dehydrogenase E2 component (dihydrolipoamide acetyltransferase) [EC:2.3.1.12]	22
TRINITY_DN174068_c0_g1_i2.p2 (303)	K00627	DLAT, aceF, pdhC; pyruvate dehydrogenase E2 component (dihydrolipoamide acetyltransferase) [EC:2.3.1.12]	122
TRINITY_DN174068_c0_g2_i1.p1 (216)	K00627	DLAT, aceF, pdhC; pyruvate dehydrogenase E2 component (dihydrolipoamide acetyltransferase) [EC:2.3.1.12]	66
TRINITY_DN174068_c0_g3_i1.p1 (293)	K00627	DLAT, aceF, pdhC; pyruvate dehydrogenase E2 component (dihydrolipoamide acetyltransferase) [EC:2.3.1.12]	117
TRINITY_DN17790_c0_g1_i7.p1 (498)	K00627	DLAT, aceF, pdhC; pyruvate dehydrogenase E2 component (dihydrolipoamide acetyltransferase) [EC:2.3.1.12]	356
TRINITY_DN18760_c0_g1_i4.p1 (637)	K00627	DLAT, aceF, pdhC; pyruvate dehydrogenase E2 component (dihydrolipoamide acetyltransferase) [EC:2.3.1.12]	471
TRINITY_DN21076_c0_g1_i52.p1 (470)	K00627	DLAT, aceF, pdhC; pyruvate dehydrogenase E2 component (dihydrolipoamide acetyltransferase) [EC:2.3.1.12]	415
TRINITY_DN223560_c0_g1_i5.p1 (421)	K00627	DLAT, aceF, pdhC; pyruvate dehydrogenase E2 component (dihydrolipoamide acetyltransferase) [EC:2.3.1.12]	185
TRINITY_DN238552_c0_g1_i1.p1 (242)	K00627	DLAT, aceF, pdhC; pyruvate dehydrogenase E2 component (dihydrolipoamide acetyltransferase) [EC:2.3.1.12]	63
TRINITY_DN3481_c1_g1_i7.p1 (386)	K00627	DLAT, aceF, pdhC; pyruvate dehydrogenase E2 component (dihydrolipoamide acetyltransferase) [EC:2.3.1.12]	234
TRINITY_DN45454_c2_g1_i1.p1 (466)	K00627	DLAT, aceF, pdhC; pyruvate dehydrogenase E2 component (dihydrolipoamide acetyltransferase) [EC:2.3.1.12]	249
TRINITY_DN45454_c2_g1_i2.p1 (228)	K00627	DLAT, aceF, pdhC; pyruvate dehydrogenase E2 component (dihydrolipoamide acetyltransferase) [EC:2.3.1.12]	51
TRINITY_DN789373_c0_g1_i1.p1 (269)	K00627	DLAT, aceF, pdhC; pyruvate dehydrogenase E2 component (dihydrolipoamide acetyltransferase) [EC:2.3.1.12]	16
TRINITY_DN1719_c0_g1_i33.p1 (348)	K00630	ATS1; glycerol-3-phosphate O-acyltransferase [EC:2.3.1.15]	122
TRINITY_DN787383_c0_g1_i1.p1 (223)	K00632	fadA, fadI; acetyl-CoA acyltransferase [EC:2.3.1.16]	16	K00626	3
TRINITY_DN84007_c0_g2_i1.p1 (286)	K00632	fadA, fadI; acetyl-CoA acyltransferase [EC:2.3.1.16]	36
TRINITY_DN8933_c0_g1_i10.p2 (411)	K00632	fadA, fadI; acetyl-CoA acyltransferase [EC:2.3.1.16]	28	K00626	22
TRINITY_DN196415_c0_g1_i1.p1 (232)	K00637	SOAT; sterol O-acyltransferase [EC:2.3.1.26]	54
TRINITY_DN736936_c0_g1_i1.p1 (329)	K00637	SOAT; sterol O-acyltransferase [EC:2.3.1.26]	43
TRINITY_DN191030_c0_g1_i1.p1 (527)	K00639	kbl, GCAT; glycine C-acetyltransferase [EC:2.3.1.29]	39
TRINITY_DN12642_c2_g1_i6.p1 (354)	K00640	cysE; serine O-acetyltransferase [EC:2.3.1.30]	247
TRINITY_DN19256_c0_g1_i4.p1 (440)	K00640	cysE; serine O-acetyltransferase [EC:2.3.1.30]	188
TRINITY_DN6_c0_g3_i1.p1 (278)	K00640	cysE; serine O-acetyltransferase [EC:2.3.1.30]	224
TRINITY_DN472821_c0_g1_i1.p1 (224)	K00641	metX; homoserine O-acetyltransferase/O-succinyltransferase [EC:2.3.1.31 2.3.1.46]	76
TRINITY_DN13296_c0_g1_i1.p1 (631)	K00643	FDXR; adrenodoxin-NADP+ reductase [EC:1.18.1.6]	122
TRINITY_DN13296_c1_g1_i1.p1 (639)	K00643	FIGNL1; fidgetin-like protein 1 [EC:3.6.4.-]	32
TRINITY_DN253486_c0_g2_i3.p1 (342)	K00643	E2.3.1.37, ALAS; 5-aminolevulinate synthase [EC:2.3.1.37]	132
TRINITY_DN323046_c0_g1_i2.p1 (327)	K00643	E2.3.1.37, ALAS; 5-aminolevulinate synthase [EC:2.3.1.37]	111
TRINITY_DN40030_c1_g1_i2.p1 (301)	K00643	E2.3.1.37, ALAS; 5-aminolevulinate synthase [EC:2.3.1.37]	95
TRINITY_DN58103_c0_g1_i1.p1 (326)	K00643	E2.3.1.37, ALAS; 5-aminolevulinate synthase [EC:2.3.1.37]	72
TRINITY_DN65137_c0_g1_i1.p1 (576)	K00643	E2.3.1.37, ALAS; 5-aminolevulinate synthase [EC:2.3.1.37]	329
TRINITY_DN127058_c0_g2_i1.p1 (225)	K00645	fabD, MCAT, MCT1; [acyl-carrier-protein] S-malonyltransferase [EC:2.3.1.39]	25
TRINITY_DN146282_c0_g2_i1.p4 (307)	K00645		238
TRINITY_DN3217_c0_g1_i3.p1 (448)	K00645	fabD, MCAT, MCT1; [acyl-carrier-protein] S-malonyltransferase [EC:2.3.1.39]	238
TRINITY_DN9148_c0_g1_i26.p1 (401)	K00648	fabH; 3-oxoacyl-[acyl-carrier-protein] synthase III [EC:2.3.1.180]	54
TRINITY_DN8675_c0_g1_i25.p1 (443)	K00652	bioF; 8-amino-7-oxononanoate synthase [EC:2.3.1.47]	16	K00639	10
TRINITY_DN8675_c0_g1_i8.p1 (427)	K00652	bioF; 8-amino-7-oxononanoate synthase [EC:2.3.1.47]	23	K00639	2
TRINITY_DN8675_c0_g1_i9.p1 (424)	K00652	bioF; 8-amino-7-oxononanoate synthase [EC:2.3.1.47]	35	K00639	4
TRINITY_DN124643_c0_g1_i1.p1 (200)	K00654	SPT; serine palmitoyltransferase [EC:2.3.1.50]	46	K00706	1
TRINITY_DN194420_c0_g1_i2.p1 (556)	K00654	SPT; serine palmitoyltransferase [EC:2.3.1.50]	419
TRINITY_DN2214_c0_g1_i13.p1 (488)	K00654	SPT; serine palmitoyltransferase [EC:2.3.1.50]	475
TRINITY_DN34344_c0_g1_i3.p1 (282)	K00654	SPT; serine palmitoyltransferase [EC:2.3.1.50]	47
TRINITY_DN42397_c0_g1_i1.p1 (237)	K00654	SPT; serine palmitoyltransferase [EC:2.3.1.50]	41	K00706	1
TRINITY_DN42397_c0_g1_i2.p1 (424)	K00654	SPT; serine palmitoyltransferase [EC:2.3.1.50]	253
TRINITY_DN42402_c0_g1_i1.p1 (469)	K00654	SPT; serine palmitoyltransferase [EC:2.3.1.50]	279	K00706	6
TRINITY_DN4809_c0_g1_i2.p1 (666)	K00654	SPT; serine palmitoyltransferase [EC:2.3.1.50]	528
TRINITY_DN53940_c0_g1_i3.p1 (454)	K00654	SPT; serine palmitoyltransferase [EC:2.3.1.50]	272	K00706	5
TRINITY_DN6209_c0_g1_i10.p1 (483)	K00654	SPT; serine palmitoyltransferase [EC:2.3.1.50]	408
TRINITY_DN69758_c0_g1_i1.p1 (225)	K00654	SPT; serine palmitoyltransferase [EC:2.3.1.50]	47
TRINITY_DN152190_c0_g3_i1.p1 (257)	K00655		2	K24478	1
TRINITY_DN57818_c0_g2_i1.p1 (283)	K00655	plsC; 1-acyl-sn-glycerol-3-phosphate acyltransferase [EC:2.3.1.51]	28	K13509	4
TRINITY_DN78826_c0_g2_i1.p1 (251)	K00655	plsC; 1-acyl-sn-glycerol-3-phosphate acyltransferase [EC:2.3.1.51]	54
TRINITY_DN127268_c0_g1_i1.p1 (312)	K00658	DLST, sucB; 2-oxoglutarate dehydrogenase E2 component (dihydrolipoamide succinyltransferase) [EC:2.3.1.61]	73
TRINITY_DN1434_c0_g1_i19.p1 (465)	K00658		1	K14407	1
TRINITY_DN18127_c2_g1_i1.p1 (382)	K00658	DLST, sucB; 2-oxoglutarate dehydrogenase E2 component (dihydrolipoamide succinyltransferase) [EC:2.3.1.61]	162
TRINITY_DN18127_c5_g2_i4.p1 (472)	K00658	DLST, sucB; 2-oxoglutarate dehydrogenase E2 component (dihydrolipoamide succinyltransferase) [EC:2.3.1.61]	258
TRINITY_DN390918_c0_g1_i1.p1 (199)	K00658	DLST, sucB; 2-oxoglutarate dehydrogenase E2 component (dihydrolipoamide succinyltransferase) [EC:2.3.1.61]	58
TRINITY_DN9307_c0_g1_i2.p1 (472)	K00658	DLST, sucB; 2-oxoglutarate dehydrogenase E2 component (dihydrolipoamide succinyltransferase) [EC:2.3.1.61]	60
TRINITY_DN149243_c0_g1_i3.p1 (390)	K00660		23	K13420	1
TRINITY_DN4064_c0_g1_i12.p1 (201)	K00660	CHS; chalcone synthase [EC:2.3.1.74]	73
TRINITY_DN4064_c1_g2_i3.p1 (312)	K00660	CHS; chalcone synthase [EC:2.3.1.74]	170
TRINITY_DN413565_c0_g1_i1.p1 (220)	K00660	CHS; chalcone synthase [EC:2.3.1.74]	116
TRINITY_DN49806_c0_g1_i1.p1 (324)	K00660	CHS; chalcone synthase [EC:2.3.1.74]	369
TRINITY_DN567668_c0_g1_i1.p1 (395)	K00660	CHS; chalcone synthase [EC:2.3.1.74]	359
TRINITY_DN8885_c0_g1_i2.p1 (577)	K00666	K00666; fatty-acyl-CoA synthase [EC:6.2.1.-]	142
TRINITY_DN140916_c1_g1_i2.p1 (437)	K00667	TAF6; transcription initiation factor TFIID subunit 6	216
TRINITY_DN203207_c0_g1_i1.p1 (202)	K00667	FAS2; fatty acid synthase subunit alpha, fungi type [EC:2.3.1.86]	13
TRINITY_DN23503_c0_g1_i12.p1 (333)	K00667	FAS2; fatty acid synthase subunit alpha, fungi type [EC:2.3.1.86]	38
TRINITY_DN25545_c0_g1_i11.p1 (797)	K00667	FAS2; fatty acid synthase subunit alpha, fungi type [EC:2.3.1.86]	266
TRINITY_DN34923_c0_g1_i6.p1 (339)	K00667	FAS2; fatty acid synthase subunit alpha, fungi type [EC:2.3.1.86]	41
TRINITY_DN386213_c0_g1_i2.p1 (267)	K00667	FAS2; fatty acid synthase subunit alpha, fungi type [EC:2.3.1.86]	28
TRINITY_DN44650_c0_g1_i1.p1 (270)	K00667	FAS2; fatty acid synthase subunit alpha, fungi type [EC:2.3.1.86]	24
TRINITY_DN45417_c0_g1_i1.p1 (222)	K00667	FAS2; fatty acid synthase subunit alpha, fungi type [EC:2.3.1.86]	10	K00668/K00667	2
TRINITY_DN57492_c0_g1_i3.p1 (297)	K00667	FAS2; fatty acid synthase subunit alpha, fungi type [EC:2.3.1.86]	38
TRINITY_DN57492_c0_g2_i2.p1 (335)	K00667	FAS2; fatty acid synthase subunit alpha, fungi type [EC:2.3.1.86]	35
TRINITY_DN57492_c0_g3_i1.p1 (233)	K00667	FAS2; fatty acid synthase subunit alpha, fungi type [EC:2.3.1.86]	13	K00668/K00667	1
TRINITY_DN57492_c1_g1_i1.p1 (352)	K00667	FAS2; fatty acid synthase subunit alpha, fungi type [EC:2.3.1.86]	53
TRINITY_DN128632_c2_g1_i5.p1 (379)	K00668	FAS1; fatty acid synthase subunit beta, fungi type [EC:2.3.1.86]	46
TRINITY_DN180310_c0_g1_i1.p1 (216)	K00668	FAS1; fatty acid synthase subunit beta, fungi type [EC:2.3.1.86]	10	K00668/K00667	2
TRINITY_DN275966_c0_g1_i2.p1 (354)	K00668	FAS1; fatty acid synthase subunit beta, fungi type [EC:2.3.1.86]	45
TRINITY_DN34419_c0_g1_i1.p1 (239)	K00668	FAS1; fatty acid synthase subunit beta, fungi type [EC:2.3.1.86]	21
TRINITY_DN37476_c0_g2_i2.p1 (346)	K00668	FAS1; fatty acid synthase subunit beta, fungi type [EC:2.3.1.86]	42
TRINITY_DN46297_c0_g3_i1.p1 (668)	K00668	FAS1; fatty acid synthase subunit beta, fungi type [EC:2.3.1.86]	141
TRINITY_DN71735_c0_g1_i2.p1 (250)	K00668	FAS1; fatty acid synthase subunit beta, fungi type [EC:2.3.1.86]	20
TRINITY_DN14264_c0_g1_i3.p1 (335)	K00677	ZIM17, DNLZ, Tim15; mitochondrial protein import protein ZIM17	87
TRINITY_DN433942_c0_g3_i1.p1 (321)	K00679	E2.3.1.158; phospholipid:diacylglycerol acyltransferase [EC:2.3.1.158]	71
TRINITY_DN4404_c0_g1_i1.p1 (674)	K00679	E2.3.1.158; phospholipid:diacylglycerol acyltransferase [EC:2.3.1.158]	767
TRINITY_DN46077_c0_g1_i1.p1 (280)	K00679	E2.3.1.158; phospholipid:diacylglycerol acyltransferase [EC:2.3.1.158]	28
TRINITY_DN27007_c1_g1_i2.p1 (286)	K00681	ggt; gamma-glutamyltranspeptidase / glutathione hydrolase [EC:2.3.2.2 3.4.19.13]	111
TRINITY_DN359958_c0_g1_i2.p1 (252)	K00681	ggt; gamma-glutamyltranspeptidase / glutathione hydrolase [EC:2.3.2.2 3.4.19.13]	79
TRINITY_DN91695_c0_g1_i2.p1 (630)	K00681	ggt; gamma-glutamyltranspeptidase / glutathione hydrolase [EC:2.3.2.2 3.4.19.13]	88
TRINITY_DN21098_c0_g1_i9.p1 (292)	K00683	QPCT; glutaminyl-peptide cyclotransferase [EC:2.3.2.5]	157
TRINITY_DN7272_c0_g1_i15.p1 (633)	K00685	ATE1; arginyl-tRNA---protein transferase [EC:2.3.2.8]	397
TRINITY_DN7272_c0_g1_i3.p1 (517)	K00685	ATE1; arginyl-tRNA---protein transferase [EC:2.3.2.8]	265
TRINITY_DN965267_c0_g1_i1.p1 (253)	K00685	ATE1; arginyl-tRNA---protein transferase [EC:2.3.2.8]	40	K10258	2
TRINITY_DN124771_c0_g1_i1.p1 (233)	K00688	PYG, glgP; glycogen phosphorylase [EC:2.4.1.1]	58
TRINITY_DN154297_c0_g1_i1.p1 (584)	K00688		313
TRINITY_DN201564_c0_g2_i6.p1 (483)	K00688	PYG, glgP; glycogen phosphorylase [EC:2.4.1.1]	190
TRINITY_DN350724_c0_g1_i1.p1 (219)	K00688	PYG, glgP; glycogen phosphorylase [EC:2.4.1.1]	28
TRINITY_DN41201_c0_g1_i1.p1 (823)	K00688	PYG, glgP; glycogen phosphorylase [EC:2.4.1.1]	734
TRINITY_DN41201_c0_g3_i3.p1 (864)	K00688	PYG, glgP; glycogen phosphorylase [EC:2.4.1.1]	785
TRINITY_DN42214_c0_g1_i1.p1 (209)	K00688	PYG, glgP; glycogen phosphorylase [EC:2.4.1.1]	41
TRINITY_DN4516_c0_g1_i2.p1 (311)	K00688	PYG, glgP; glycogen phosphorylase [EC:2.4.1.1]	94
TRINITY_DN4516_c0_g1_i8.p1 (984)	K00688	PYG, glgP; glycogen phosphorylase [EC:2.4.1.1]	977
TRINITY_DN126242_c0_g1_i1.p1 (268)	K00693	GYS; glycogen synthase [EC:2.4.1.11]	68
TRINITY_DN126242_c1_g1_i1.p1 (229)	K00693	GYS; glycogen synthase [EC:2.4.1.11]	56
TRINITY_DN145036_c0_g1_i1.p1 (212)	K00693		117
TRINITY_DN33042_c0_g3_i1.p2 (226)	K00693	GYS; glycogen synthase [EC:2.4.1.11]	40
TRINITY_DN33042_c2_g1_i1.p1 (226)	K00693	GYS; glycogen synthase [EC:2.4.1.11]	30
TRINITY_DN397604_c0_g1_i2.p1 (275)	K00693	GYS; glycogen synthase [EC:2.4.1.11]	77
TRINITY_DN48088_c0_g1_i1.p1 (205)	K00693	GYS; glycogen synthase [EC:2.4.1.11]	35
TRINITY_DN48088_c0_g2_i1.p2 (225)	K00693	GYS; glycogen synthase [EC:2.4.1.11]	27
TRINITY_DN104651_c0_g1_i1.p2 (351)	K00695	SUS; sucrose synthase [EC:2.4.1.13]	148
TRINITY_DN104651_c0_g2_i1.p1 (236)	K00695	SUS; sucrose synthase [EC:2.4.1.13]	61
TRINITY_DN155871_c0_g1_i1.p1 (272)	K00695		426
TRINITY_DN162919_c0_g1_i1.p1 (254)	K00695
TRINITY_DN6381_c0_g1_i16.p1 (809)	K00695	SUS; sucrose synthase [EC:2.4.1.13]	724
TRINITY_DN71831_c0_g2_i1.p1 (376)	K00695	SUS; sucrose synthase [EC:2.4.1.13]	173
TRINITY_DN12020_c0_g1_i2.p1 (889)	K00696	E2.4.1.14; sucrose-phosphate synthase [EC:2.4.1.14]	638
TRINITY_DN12313_c0_g2_i2.p1 (1054)	K00696	E2.4.1.14; sucrose-phosphate synthase [EC:2.4.1.14]	930
TRINITY_DN3856_c0_g1_i4.p1 (1051)	K00696	E2.4.1.14; sucrose-phosphate synthase [EC:2.4.1.14]	883
TRINITY_DN3856_c1_g1_i12.p1 (330)	K00696	E2.4.1.14; sucrose-phosphate synthase [EC:2.4.1.14]	73
TRINITY_DN3856_c1_g1_i3.p1 (386)	K00696	E2.4.1.14; sucrose-phosphate synthase [EC:2.4.1.14]	114
TRINITY_DN154264_c0_g1_i1.p1 (416)	K00697		215
TRINITY_DN339437_c0_g2_i1.p1 (437)	K00697	otsA; trehalose 6-phosphate synthase [EC:2.4.1.15 2.4.1.347]	220
TRINITY_DN433759_c0_g1_i1.p1 (224)	K00697	otsA; trehalose 6-phosphate synthase [EC:2.4.1.15 2.4.1.347]	39	K16055	1
TRINITY_DN110672_c0_g1_i3.p2 (245)	K00698	CHS1; chitin synthase [EC:2.4.1.16]	18
TRINITY_DN112511_c0_g1_i1.p1 (563)	K00698	CHS1; chitin synthase [EC:2.4.1.16]	82
TRINITY_DN139275_c0_g1_i2.p1 (294)	K00698	RP-L15e, RPL15; large subunit ribosomal protein L15e	227
TRINITY_DN14549_c0_g1_i1.p1 (494)	K00698		110	K23288	7
TRINITY_DN14549_c0_g1_i10.p1 (423)	K00698		181
TRINITY_DN149641_c0_g1_i1.p1 (259)	K00698		33
TRINITY_DN150823_c0_g1_i7.p1 (755)	K00698		56	K03417	3
TRINITY_DN16357_c0_g1_i4.p1 (1030)	K00698		311
TRINITY_DN16357_c0_g3_i1.p1 (725)	K00698		243
TRINITY_DN16357_c1_g1_i6.p1 (541)	K00698		242
TRINITY_DN16357_c3_g1_i1.p1 (314)	K00698
TRINITY_DN16574_c0_g1_i11.p1 (327)	K00698	CHS1; chitin synthase [EC:2.4.1.16]	35
TRINITY_DN20209_c0_g1_i12.p1 (314)	K00698	CHS1; chitin synthase [EC:2.4.1.16]	33
TRINITY_DN20209_c0_g1_i8.p3 (228)	K00698	CHS1; chitin synthase [EC:2.4.1.16]	10
TRINITY_DN20209_c0_g3_i1.p1 (304)	K00698	CHS1; chitin synthase [EC:2.4.1.16]	31
TRINITY_DN234016_c0_g1_i1.p1 (207)	K00698	CHS1; chitin synthase [EC:2.4.1.16]	36
TRINITY_DN242451_c0_g2_i2.p1 (333)	K00698	CHS1; chitin synthase [EC:2.4.1.16]	30
TRINITY_DN243837_c1_g1_i2.p1 (203)	K00698	CHS1; chitin synthase [EC:2.4.1.16]	27
TRINITY_DN244801_c0_g1_i1.p2 (289)	K00698	CHS1; chitin synthase [EC:2.4.1.16]	29
TRINITY_DN251516_c0_g1_i1.p1 (240)	K00698	CHS1; chitin synthase [EC:2.4.1.16]	20
TRINITY_DN265208_c0_g1_i2.p1 (232)	K00698	CHS1; chitin synthase [EC:2.4.1.16]	32
TRINITY_DN324118_c0_g1_i1.p1 (211)	K00698	CHS1; chitin synthase [EC:2.4.1.16]	10
TRINITY_DN367405_c0_g1_i2.p1 (332)	K00698	CHS1; chitin synthase [EC:2.4.1.16]	39
TRINITY_DN37241_c0_g1_i2.p1 (458)	K00698	CHS1; chitin synthase [EC:2.4.1.16]	68
TRINITY_DN406600_c0_g5_i1.p1 (280)	K00698	CHS1; chitin synthase [EC:2.4.1.16]	33
TRINITY_DN42799_c0_g1_i1.p1 (429)	K00698	CHS1; chitin synthase [EC:2.4.1.16]	138
TRINITY_DN42799_c0_g3_i2.p1 (656)	K00698	CHS1; chitin synthase [EC:2.4.1.16]	350
TRINITY_DN439273_c0_g1_i1.p1 (310)	K00698	CHS1; chitin synthase [EC:2.4.1.16]	19
TRINITY_DN51949_c0_g1_i7.p1 (1188)	K00698	CHS1; chitin synthase [EC:2.4.1.16]	692
TRINITY_DN52427_c0_g1_i1.p1 (287)	K00698	CHS1; chitin synthase [EC:2.4.1.16]	19
TRINITY_DN52574_c0_g2_i4.p1 (693)	K00698	CHS1; chitin synthase [EC:2.4.1.16]	396
TRINITY_DN57341_c0_g1_i12.p1 (289)	K00698	CHS1; chitin synthase [EC:2.4.1.16]	10
TRINITY_DN641747_c0_g1_i1.p1 (290)	K00698	CHS1; chitin synthase [EC:2.4.1.16]	21
TRINITY_DN655318_c0_g1_i1.p1 (267)	K00698	CHS1; chitin synthase [EC:2.4.1.16]	18
TRINITY_DN95342_c0_g1_i4.p1 (254)	K00698	CHS1; chitin synthase [EC:2.4.1.16]	22
TRINITY_DN152993_c0_g1_i1.p1 (241)	K00700		52
TRINITY_DN1836_c1_g1_i3.p1 (858)	K00700	GBE1, glgB; 1,4-alpha-glucan branching enzyme [EC:2.4.1.18]	635
TRINITY_DN1836_c1_g1_i5.p1 (768)	K00700	GBE1, glgB; 1,4-alpha-glucan branching enzyme [EC:2.4.1.18]	403
TRINITY_DN205568_c0_g1_i1.p1 (226)	K00700	GBE1, glgB; 1,4-alpha-glucan branching enzyme [EC:2.4.1.18]	35
TRINITY_DN23625_c0_g1_i3.p1 (261)	K00700	GBE1, glgB; 1,4-alpha-glucan branching enzyme [EC:2.4.1.18]	66
TRINITY_DN2626_c0_g1_i2.p1 (779)	K00700	GBE1, glgB; 1,4-alpha-glucan branching enzyme [EC:2.4.1.18]	591
TRINITY_DN360380_c0_g1_i2.p1 (307)	K00700	GBE1, glgB; 1,4-alpha-glucan branching enzyme [EC:2.4.1.18]	106
TRINITY_DN36609_c0_g1_i4.p1 (257)	K00700	GBE1, glgB; 1,4-alpha-glucan branching enzyme [EC:2.4.1.18]	65
TRINITY_DN36609_c1_g1_i1.p1 (477)	K00700	GBE1, glgB; 1,4-alpha-glucan branching enzyme [EC:2.4.1.18]	242
TRINITY_DN67171_c0_g1_i2.p1 (257)	K00700	GBE1, glgB; 1,4-alpha-glucan branching enzyme [EC:2.4.1.18]	61
TRINITY_DN91889_c0_g1_i1.p1 (266)	K00700	GBE1, glgB; 1,4-alpha-glucan branching enzyme [EC:2.4.1.18]	19
TRINITY_DN91889_c1_g2_i1.p2 (297)	K00700	GBE1, glgB; 1,4-alpha-glucan branching enzyme [EC:2.4.1.18]	27
TRINITY_DN152_c0_g1_i1.p1 (1159)	K00703		6	K22588	2
TRINITY_DN22879_c0_g1_i1.p1 (608)	K00703	glgA; starch synthase [EC:2.4.1.21]	435
TRINITY_DN34663_c0_g2_i4.p1 (297)	K00703	glgA; starch synthase [EC:2.4.1.21]	120
TRINITY_DN4050_c0_g1_i18.p1 (1020)	K00703	glgA; starch synthase [EC:2.4.1.21]	742
TRINITY_DN8793_c0_g1_i11.p1 (653)	K00703	glgA; starch synthase [EC:2.4.1.21]	20
TRINITY_DN8793_c0_g1_i6.p1 (686)	K00703	glgA; starch synthase [EC:2.4.1.21]	24
TRINITY_DN9794_c0_g2_i1.p1 (802)	K00703	glgA; starch synthase [EC:2.4.1.21]	532
TRINITY_DN1320_c0_g1_i20.p1 (383)	K00705	EEF1G; elongation factor 1-gamma	175
TRINITY_DN6711_c1_g1_i13.p1 (974)	K00705	malQ; 4-alpha-glucanotransferase [EC:2.4.1.25]	813
TRINITY_DN91598_c0_g2_i2.p3 (294)	K00705	malQ; 4-alpha-glucanotransferase [EC:2.4.1.25]	15	K00705/K06044	1
TRINITY_DN11034_c0_g2_i3.p1 (1652)	K00706	E2.4.1.34; 1,3-beta-glucan synthase [EC:2.4.1.34]	1005
TRINITY_DN11034_c1_g1_i2.p1 (241)	K00706	E2.4.1.34; 1,3-beta-glucan synthase [EC:2.4.1.34]	18
TRINITY_DN111052_c1_g1_i1.p1 (259)	K00706	E2.4.1.34; 1,3-beta-glucan synthase [EC:2.4.1.34]	11
TRINITY_DN17312_c0_g1_i1.p1 (267)	K00706	E2.4.1.34; 1,3-beta-glucan synthase [EC:2.4.1.34]	19
TRINITY_DN17312_c0_g1_i2.p1 (252)	K00706	E2.4.1.34; 1,3-beta-glucan synthase [EC:2.4.1.34]	17
TRINITY_DN17312_c0_g2_i2.p1 (357)	K00706	E2.4.1.34; 1,3-beta-glucan synthase [EC:2.4.1.34]	35
TRINITY_DN17312_c0_g2_i6.p1 (398)	K00706	E2.4.1.34; 1,3-beta-glucan synthase [EC:2.4.1.34]	44
TRINITY_DN174679_c0_g1_i2.p1 (271)	K00706	E2.4.1.34; 1,3-beta-glucan synthase [EC:2.4.1.34]	31
TRINITY_DN202704_c0_g1_i1.p1 (370)	K00706	E2.4.1.34; 1,3-beta-glucan synthase [EC:2.4.1.34]	38
TRINITY_DN211039_c0_g3_i1.p1 (257)	K00706	E2.4.1.34; 1,3-beta-glucan synthase [EC:2.4.1.34]	26
TRINITY_DN184276_c0_g1_i2.p1 (276)	K00720	UGCG; ceramide glucosyltransferase [EC:2.4.1.80]	66
TRINITY_DN1836_c0_g1_i1.p1 (240)	K00721	DPM1; dolichol-phosphate mannosyltransferase [EC:2.4.1.83]	219
TRINITY_DN19250_c0_g1_i2.p1 (241)	K00721	DPM1; dolichol-phosphate mannosyltransferase [EC:2.4.1.83]	178
TRINITY_DN26320_c0_g1_i2.p1 (240)	K00721	DPM1; dolichol-phosphate mannosyltransferase [EC:2.4.1.83]	172
TRINITY_DN14601_c0_g1_i17.p1 (453)	K00726
TRINITY_DN14601_c0_g1_i3.p1 (239)	K00726		667
TRINITY_DN152045_c1_g1_i1.p1 (320)	K00728		513
TRINITY_DN174030_c0_g1_i10.p1 (944)	K00728	POMT, pmt; dolichyl-phosphate-mannose-protein mannosyltransferase [EC:2.4.1.109]	532
TRINITY_DN17642_c0_g1_i3.p1 (557)	K00728	POMT, pmt; dolichyl-phosphate-mannose-protein mannosyltransferase [EC:2.4.1.109]	303
TRINITY_DN20120_c0_g1_i1.p1 (502)	K00728	POMT, pmt; dolichyl-phosphate-mannose-protein mannosyltransferase [EC:2.4.1.109]	225
TRINITY_DN327884_c0_g2_i1.p1 (219)	K00728	POMT, pmt; dolichyl-phosphate-mannose-protein mannosyltransferase [EC:2.4.1.109]	45
TRINITY_DN395111_c0_g1_i1.p1 (468)	K00728	POMT, pmt; dolichyl-phosphate-mannose-protein mannosyltransferase [EC:2.4.1.109]	185
TRINITY_DN485596_c0_g1_i1.p1 (269)	K00728	POMT, pmt; dolichyl-phosphate-mannose-protein mannosyltransferase [EC:2.4.1.109]	56
TRINITY_DN49646_c0_g1_i7.p1 (551)	K00728	POMT, pmt; dolichyl-phosphate-mannose-protein mannosyltransferase [EC:2.4.1.109]	176
TRINITY_DN62648_c0_g1_i1.p1 (215)	K00728	POMT, pmt; dolichyl-phosphate-mannose-protein mannosyltransferase [EC:2.4.1.109]	21
TRINITY_DN723244_c0_g1_i1.p1 (244)	K00728	POMT, pmt; dolichyl-phosphate-mannose-protein mannosyltransferase [EC:2.4.1.109]	28
TRINITY_DN38172_c0_g1_i2.p1 (274)	K00729	ALG5; dolichyl-phosphate beta-glucosyltransferase [EC:2.4.1.117]	117
TRINITY_DN4239_c0_g1_i41.p1 (335)	K00729	ALG5; dolichyl-phosphate beta-glucosyltransferase [EC:2.4.1.117]	285
TRINITY_DN69707_c0_g1_i1.p1 (274)	K00729	ALG5; dolichyl-phosphate beta-glucosyltransferase [EC:2.4.1.117]	96
TRINITY_DN17243_c0_g2_i14.p1 (438)	K00736	MGAT2; alpha-1,6-mannosyl-glycoprotein beta-1,2-N-acetylglucosaminyltransferase [EC:2.4.1.143]	380
TRINITY_DN10385_c0_g2_i7.p1 (387)	K00737	MGAT3; beta-1,4-mannosyl-glycoprotein beta-1,4-N-acetylglucosaminyltransferase [EC:2.4.1.144]	464
TRINITY_DN16489_c0_g2_i1.p1 (362)	K00737	MGAT3; beta-1,4-mannosyl-glycoprotein beta-1,4-N-acetylglucosaminyltransferase [EC:2.4.1.144]	378
TRINITY_DN172224_c0_g2_i1.p1 (246)	K00737	MGAT3; beta-1,4-mannosyl-glycoprotein beta-1,4-N-acetylglucosaminyltransferase [EC:2.4.1.144]	76
TRINITY_DN6470_c0_g1_i13.p1 (392)	K00737	MGAT3; beta-1,4-mannosyl-glycoprotein beta-1,4-N-acetylglucosaminyltransferase [EC:2.4.1.144]	526
TRINITY_DN9731_c1_g1_i8.p1 (215)	K00748	lpxB; lipid-A-disaccharide synthase [EC:2.4.1.182]	71
TRINITY_DN148468_c0_g1_i1.p1 (395)	K00749		556
TRINITY_DN196148_c0_g2_i1.p1 (591)	K00749	E2.4.1.183; alpha-1,3-glucan synthase [EC:2.4.1.183]	38
TRINITY_DN25025_c0_g1_i3.p1 (232)	K00753	E2.4.1.214; glycoprotein 3-alpha-L-fucosyltransferase [EC:2.4.1.214]	43
TRINITY_DN4568_c0_g1_i20.p1 (523)	K00753	E2.4.1.214; glycoprotein 3-alpha-L-fucosyltransferase [EC:2.4.1.214]	389
TRINITY_DN159849_c0_g1_i1.p2 (224)	K00758		62
TRINITY_DN20711_c0_g1_i1.p1 (270)	K00759	APRT, apt; adenine phosphoribosyltransferase [EC:2.4.2.7]	127
TRINITY_DN39279_c0_g1_i3.p2 (227)	K00759	APRT, apt; adenine phosphoribosyltransferase [EC:2.4.2.7]	141
TRINITY_DN60149_c0_g1_i1.p1 (199)	K00759	APRT, apt; adenine phosphoribosyltransferase [EC:2.4.2.7]	66
TRINITY_DN6716_c0_g1_i22.p1 (251)	K00759	APRT, apt; adenine phosphoribosyltransferase [EC:2.4.2.7]	166
TRINITY_DN692_c0_g1_i8.p1 (232)	K00759	APRT, apt; adenine phosphoribosyltransferase [EC:2.4.2.7]	101
TRINITY_DN7411_c0_g1_i1.p1 (230)	K00760	hprT, hpt, HPRT1; hypoxanthine phosphoribosyltransferase [EC:2.4.2.8]	101
TRINITY_DN14200_c0_g1_i37.p1 (313)	K00761	UPF3, RENT3; regulator of nonsense transcripts 3	286
TRINITY_DN14200_c0_g1_i39.p1 (264)	K00761	UPF3, RENT3; regulator of nonsense transcripts 3	274
TRINITY_DN185040_c0_g1_i2.p1 (282)	K00761	upp, UPRT; uracil phosphoribosyltransferase [EC:2.4.2.9]	117
TRINITY_DN578090_c0_g1_i1.p1 (261)	K00761	upp, UPRT; uracil phosphoribosyltransferase [EC:2.4.2.9]	46
TRINITY_DN61535_c0_g1_i4.p1 (214)	K00761	upp, UPRT; uracil phosphoribosyltransferase [EC:2.4.2.9]	128
TRINITY_DN715818_c0_g1_i1.p1 (232)	K00761	upp, UPRT; uracil phosphoribosyltransferase [EC:2.4.2.9]	117
TRINITY_DN161998_c1_g3_i1.p2 (337)	K00763		112
TRINITY_DN2563_c0_g1_i28.p1 (561)	K00763	pncB, NAPRT1; nicotinate phosphoribosyltransferase [EC:6.3.4.21]	505
TRINITY_DN49775_c0_g1_i3.p1 (246)	K00763	pncB, NAPRT1; nicotinate phosphoribosyltransferase [EC:6.3.4.21]	69
TRINITY_DN11312_c0_g1_i1.p1 (588)	K00764	purF, PPAT; amidophosphoribosyltransferase [EC:2.4.2.14]	458
TRINITY_DN126887_c0_g2_i1.p2 (234)	K00764	purF, PPAT; amidophosphoribosyltransferase [EC:2.4.2.14]	42
TRINITY_DN16628_c0_g1_i1.p1 (558)	K00764	purF, PPAT; amidophosphoribosyltransferase [EC:2.4.2.14]	338
TRINITY_DN21644_c0_g1_i3.p1 (646)	K00764	purF, PPAT; amidophosphoribosyltransferase [EC:2.4.2.14]	310
TRINITY_DN438348_c0_g1_i1.p1 (260)	K00764	purF, PPAT; amidophosphoribosyltransferase [EC:2.4.2.14]	55
TRINITY_DN49285_c0_g1_i1.p1 (417)	K00764	purF, PPAT; amidophosphoribosyltransferase [EC:2.4.2.14]	174
TRINITY_DN788544_c0_g1_i1.p1 (246)	K00764	purF, PPAT; amidophosphoribosyltransferase [EC:2.4.2.14]	12
TRINITY_DN172750_c0_g1_i1.p1 (242)	K00765	hisG; ATP phosphoribosyltransferase [EC:2.4.2.17]	118
TRINITY_DN22628_c0_g1_i1.p1 (223)	K00765	hisG; ATP phosphoribosyltransferase [EC:2.4.2.17]	143
TRINITY_DN3279_c0_g1_i12.p1 (216)	K00765	hisG; ATP phosphoribosyltransferase [EC:2.4.2.17]	116
TRINITY_DN34877_c0_g1_i3.p2 (208)	K00765	hisG; ATP phosphoribosyltransferase [EC:2.4.2.17]	81
TRINITY_DN393142_c0_g1_i1.p2 (247)	K00765	hisG; ATP phosphoribosyltransferase [EC:2.4.2.17]	122
TRINITY_DN404567_c0_g1_i1.p1 (271)	K00765	hisG; ATP phosphoribosyltransferase [EC:2.4.2.17]	65
TRINITY_DN2718_c0_g1_i12.p1 (221)	K00766	trpD; anthranilate phosphoribosyltransferase [EC:2.4.2.18]	63
TRINITY_DN936716_c0_g1_i1.p1 (188)	K00766	trpD; anthranilate phosphoribosyltransferase [EC:2.4.2.18]	17
TRINITY_DN104257_c0_g3_i2.p1 (228)	K00767	nadC, QPRT; nicotinate-nucleotide pyrophosphorylase (carboxylating) [EC:2.4.2.19]	109
TRINITY_DN5914_c0_g1_i2.p1 (216)	K00767	nadC, QPRT; nicotinate-nucleotide pyrophosphorylase (carboxylating) [EC:2.4.2.19]	154
TRINITY_DN5914_c0_g1_i22.p1 (354)	K00767	nadC, QPRT; nicotinate-nucleotide pyrophosphorylase (carboxylating) [EC:2.4.2.19]	522
TRINITY_DN811218_c0_g1_i1.p1 (282)	K00767	nadC, QPRT; nicotinate-nucleotide pyrophosphorylase (carboxylating) [EC:2.4.2.19]	33	K00278	1
TRINITY_DN80348_c0_g1_i4.p1 (264)	K00772	mtaP, MTAP; 5'-methylthioadenosine phosphorylase [EC:2.4.2.28]	39
TRINITY_DN325540_c0_g1_i1.p1 (448)	K00777	QTRT1; queuine tRNA-ribosyltransferase catalytic subunit [EC:2.4.2.64]	90	K00773	16
TRINITY_DN555524_c0_g1_i1.p1 (210)	K00777	QTRT1; queuine tRNA-ribosyltransferase catalytic subunit [EC:2.4.2.64]	61	K00773	10
TRINITY_DN9536_c0_g1_i10.p1 (398)	K00777	QTRT1; queuine tRNA-ribosyltransferase catalytic subunit [EC:2.4.2.64]	339
TRINITY_DN9536_c0_g1_i18.p1 (275)	K00777	QTRT1; queuine tRNA-ribosyltransferase catalytic subunit [EC:2.4.2.64]	176
TRINITY_DN1219_c0_g1_i133.p1 (221)	K00784	rnz; ribonuclease Z [EC:3.1.26.11]	88
TRINITY_DN191032_c0_g3_i1.p1 (368)	K00784	rnz; ribonuclease Z [EC:3.1.26.11]	38
TRINITY_DN5993_c0_g1_i1.p1 (441)	K00786	GALT29A; beta-1,6-galactosyltransferase [EC:2.4.1.-]	416
TRINITY_DN20527_c0_g1_i10.p1 (347)	K00787	FDPS; farnesyl diphosphate synthase [EC:2.5.1.1 2.5.1.10]	218
TRINITY_DN5554_c0_g1_i12.p1 (342)	K00787	FDPS; farnesyl diphosphate synthase [EC:2.5.1.1 2.5.1.10]	563
TRINITY_DN5554_c0_g1_i4.p1 (263)	K00787	FDPS; farnesyl diphosphate synthase [EC:2.5.1.1 2.5.1.10]	254
TRINITY_DN104185_c0_g1_i1.p2 (234)	K00789	metK; S-adenosylmethionine synthetase [EC:2.5.1.6]	49
TRINITY_DN132292_c1_g1_i1.p2 (311)	K00789	EIF3G; translation initiation factor 3 subunit G	166
TRINITY_DN21240_c0_g1_i1.p1 (390)	K00789	metK; S-adenosylmethionine synthetase [EC:2.5.1.6]	358
TRINITY_DN226664_c0_g1_i2.p1 (220)	K00789	metK; S-adenosylmethionine synthetase [EC:2.5.1.6]	88
TRINITY_DN385941_c0_g1_i1.p1 (310)	K00789	metK; S-adenosylmethionine synthetase [EC:2.5.1.6]	26
TRINITY_DN51922_c0_g1_i2.p2 (269)	K00789	metK; S-adenosylmethionine synthetase [EC:2.5.1.6]	196
TRINITY_DN58258_c1_g2_i1.p1 (356)	K00789	metK; S-adenosylmethionine synthetase [EC:2.5.1.6]	330
TRINITY_DN60246_c0_g1_i3.p1 (250)	K00789	metK; S-adenosylmethionine synthetase [EC:2.5.1.6]	109
TRINITY_DN90643_c0_g1_i1.p1 (232)	K00789	metK; S-adenosylmethionine synthetase [EC:2.5.1.6]	33
TRINITY_DN5035_c0_g1_i1.p1 (226)	K00791	miaA, TRIT1; tRNA dimethylallyltransferase [EC:2.5.1.75]	88
TRINITY_DN5035_c0_g1_i7.p1 (385)	K00791	miaA, TRIT1; tRNA dimethylallyltransferase [EC:2.5.1.75]	292
TRINITY_DN51000_c0_g1_i3.p1 (306)	K00791	miaA, TRIT1; tRNA dimethylallyltransferase [EC:2.5.1.75]	211
TRINITY_DN26603_c0_g1_i2.p1 (218)	K00794	ribH, RIB4; 6,7-dimethyl-8-ribityllumazine synthase [EC:2.5.1.78]	204
TRINITY_DN16526_c0_g1_i16.p1 (276)	K00797	speE, SRM, SPE3; spermidine synthase [EC:2.5.1.16]	192
TRINITY_DN16526_c0_g1_i21.p1 (347)	K00797	speE, SRM, SPE3; spermidine synthase [EC:2.5.1.16]	148
TRINITY_DN16526_c0_g2_i1.p1 (291)	K00797	speE, SRM, SPE3; spermidine synthase [EC:2.5.1.16]	222
TRINITY_DN25975_c0_g2_i1.p1 (205)	K00797	speE, SRM, SPE3; spermidine synthase [EC:2.5.1.16]	101
TRINITY_DN46056_c0_g1_i7.p1 (291)	K00797	speE, SRM, SPE3; spermidine synthase [EC:2.5.1.16]	216
TRINITY_DN685_c0_g2_i2.p1 (340)	K00797	speE, SRM, SPE3; spermidine synthase [EC:2.5.1.16]	288
TRINITY_DN685_c0_g2_i9.p1 (266)	K00797	speE, SRM, SPE3; spermidine synthase [EC:2.5.1.16]	127
TRINITY_DN8451_c0_g1_i13.p2 (345)	K00797	speE, SRM, SPE3; spermidine synthase [EC:2.5.1.16]	21
TRINITY_DN8473_c0_g1_i6.p1 (367)	K00797	speE, SRM, SPE3; spermidine synthase [EC:2.5.1.16]	27
TRINITY_DN104155_c0_g1_i1.p2 (221)	K00798	MMAB, pduO; cob(I)alamin adenosyltransferase [EC:2.5.1.17]	42
TRINITY_DN102948_c0_g1_i1.p1 (254)	K00799	GST, gst; glutathione S-transferase [EC:2.5.1.18]	135
TRINITY_DN104955_c0_g1_i1.p2 (227)	K00799	GST, gst; glutathione S-transferase [EC:2.5.1.18]	139
TRINITY_DN104955_c0_g2_i1.p2 (228)	K00799	GST, gst; glutathione S-transferase [EC:2.5.1.18]	146
TRINITY_DN106155_c0_g1_i1.p1 (243)	K00799	GST, gst; glutathione S-transferase [EC:2.5.1.18]	11
TRINITY_DN10648_c0_g1_i4.p1 (258)	K00799	GST, gst; glutathione S-transferase [EC:2.5.1.18]	119
TRINITY_DN107895_c0_g1_i1.p1 (223)	K00799	GST, gst; glutathione S-transferase [EC:2.5.1.18]	65
TRINITY_DN11483_c4_g1_i1.p1 (227)	K00799	GST, gst; glutathione S-transferase [EC:2.5.1.18]	101
TRINITY_DN11483_c4_g1_i4.p2 (232)	K00799	GST, gst; glutathione S-transferase [EC:2.5.1.18]	87
TRINITY_DN11483_c4_g1_i5.p2 (268)	K00799	GST, gst; glutathione S-transferase [EC:2.5.1.18]	68
TRINITY_DN11483_c4_g2_i1.p1 (234)	K00799	GST, gst; glutathione S-transferase [EC:2.5.1.18]	92
TRINITY_DN120949_c0_g1_i2.p1 (298)	K00799	GST, gst; glutathione S-transferase [EC:2.5.1.18]	138
TRINITY_DN12399_c0_g1_i12.p1 (228)	K00799	GST, gst; glutathione S-transferase [EC:2.5.1.18]	148
TRINITY_DN130303_c0_g1_i1.p1 (257)	K00799	CHD1; chromodomain-helicase-DNA-binding protein 1 [EC:3.6.4.12]	19
TRINITY_DN1418_c2_g1_i2.p1 (218)	K00799	UBXN1_4; UBX domain-containing protein 1/4	322
TRINITY_DN150_c0_g1_i1.p1 (218)	K00799		112
TRINITY_DN17390_c0_g1_i1.p1 (221)	K00799	GST, gst; glutathione S-transferase [EC:2.5.1.18]	144
TRINITY_DN174903_c0_g1_i1.p1 (283)	K00799	GST, gst; glutathione S-transferase [EC:2.5.1.18]	29
TRINITY_DN182471_c0_g2_i1.p1 (240)	K00799	GST, gst; glutathione S-transferase [EC:2.5.1.18]	79
TRINITY_DN18411_c0_g1_i3.p1 (218)	K00799	GST, gst; glutathione S-transferase [EC:2.5.1.18]	187
TRINITY_DN18434_c0_g1_i4.p1 (267)	K00799	GST, gst; glutathione S-transferase [EC:2.5.1.18]	135
TRINITY_DN194053_c0_g1_i1.p1 (235)	K00799	GST, gst; glutathione S-transferase [EC:2.5.1.18]	59
TRINITY_DN19617_c0_g1_i1.p1 (225)	K00799	GST, gst; glutathione S-transferase [EC:2.5.1.18]	42
TRINITY_DN19617_c0_g2_i1.p1 (225)	K00799	GST, gst; glutathione S-transferase [EC:2.5.1.18]	43
TRINITY_DN19659_c0_g1_i1.p1 (224)	K00799	GST, gst; glutathione S-transferase [EC:2.5.1.18]	142
TRINITY_DN19816_c0_g1_i1.p1 (233)	K00799	GST, gst; glutathione S-transferase [EC:2.5.1.18]	120
TRINITY_DN198783_c0_g1_i1.p1 (269)	K00799	GST, gst; glutathione S-transferase [EC:2.5.1.18]	23
TRINITY_DN199693_c0_g1_i6.p1 (273)	K00799	GST, gst; glutathione S-transferase [EC:2.5.1.18]	128	K16743	3
TRINITY_DN21171_c0_g1_i1.p1 (254)	K00799	GST, gst; glutathione S-transferase [EC:2.5.1.18]	125
TRINITY_DN22595_c0_g1_i8.p1 (325)	K00799	GST, gst; glutathione S-transferase [EC:2.5.1.18]	17
TRINITY_DN22616_c1_g1_i1.p1 (255)	K00799	GST, gst; glutathione S-transferase [EC:2.5.1.18]	101
TRINITY_DN22616_c1_g1_i2.p1 (236)	K00799	GST, gst; glutathione S-transferase [EC:2.5.1.18]	141
TRINITY_DN22616_c1_g3_i1.p1 (240)	K00799	GST, gst; glutathione S-transferase [EC:2.5.1.18]	122
TRINITY_DN22685_c0_g1_i4.p2 (215)	K00799	GST, gst; glutathione S-transferase [EC:2.5.1.18]	22
TRINITY_DN23043_c0_g1_i2.p1 (221)	K00799	GST, gst; glutathione S-transferase [EC:2.5.1.18]	176
TRINITY_DN23043_c0_g2_i1.p1 (215)	K00799	GST, gst; glutathione S-transferase [EC:2.5.1.18]	192
TRINITY_DN239829_c0_g1_i1.p1 (234)	K00799	GST, gst; glutathione S-transferase [EC:2.5.1.18]	17
TRINITY_DN24068_c0_g1_i1.p1 (272)	K00799	GST, gst; glutathione S-transferase [EC:2.5.1.18]	118
TRINITY_DN24105_c0_g1_i1.p2 (226)	K00799	GST, gst; glutathione S-transferase [EC:2.5.1.18]	160
TRINITY_DN244155_c0_g1_i1.p1 (210)	K00799	GST, gst; glutathione S-transferase [EC:2.5.1.18]	53
TRINITY_DN2565_c0_g1_i2.p1 (225)	K00799	GST, gst; glutathione S-transferase [EC:2.5.1.18]	151
TRINITY_DN2565_c1_g1_i1.p1 (229)	K00799	GST, gst; glutathione S-transferase [EC:2.5.1.18]	157
TRINITY_DN2689_c0_g3_i2.p1 (219)	K00799	GST, gst; glutathione S-transferase [EC:2.5.1.18]	146
TRINITY_DN2689_c0_g3_i3.p1 (220)	K00799	GST, gst; glutathione S-transferase [EC:2.5.1.18]	44
TRINITY_DN2689_c0_g3_i5.p1 (277)	K00799	GST, gst; glutathione S-transferase [EC:2.5.1.18]	102
TRINITY_DN27458_c0_g1_i1.p1 (223)	K00799	GST, gst; glutathione S-transferase [EC:2.5.1.18]	21
TRINITY_DN32574_c0_g1_i4.p2 (252)	K00799	GST, gst; glutathione S-transferase [EC:2.5.1.18]	157
TRINITY_DN329526_c0_g1_i1.p1 (248)	K00799	GST, gst; glutathione S-transferase [EC:2.5.1.18]	126
TRINITY_DN33350_c0_g1_i1.p1 (301)	K00799	GST, gst; glutathione S-transferase [EC:2.5.1.18]	136
TRINITY_DN335491_c0_g1_i1.p1 (232)	K00799	GST, gst; glutathione S-transferase [EC:2.5.1.18]	154
TRINITY_DN34169_c0_g1_i1.p1 (355)	K00799	GST, gst; glutathione S-transferase [EC:2.5.1.18]	81
TRINITY_DN34996_c1_g1_i2.p1 (216)	K00799	GST, gst; glutathione S-transferase [EC:2.5.1.18]	106
TRINITY_DN34996_c1_g2_i1.p1 (266)	K00799	GST, gst; glutathione S-transferase [EC:2.5.1.18]	165
TRINITY_DN35820_c0_g2_i1.p1 (260)	K00799	GST, gst; glutathione S-transferase [EC:2.5.1.18]	104
TRINITY_DN37290_c0_g1_i1.p1 (256)	K00799	GST, gst; glutathione S-transferase [EC:2.5.1.18]	120
TRINITY_DN37308_c0_g1_i1.p1 (233)	K00799	GST, gst; glutathione S-transferase [EC:2.5.1.18]	89
TRINITY_DN3730_c0_g1_i1.p2 (229)	K00799	GST, gst; glutathione S-transferase [EC:2.5.1.18]	172
TRINITY_DN3927_c0_g1_i1.p1 (302)	K00799	GST, gst; glutathione S-transferase [EC:2.5.1.18]	198
TRINITY_DN3927_c0_g2_i1.p1 (237)	K00799	GST, gst; glutathione S-transferase [EC:2.5.1.18]	173
TRINITY_DN403996_c0_g1_i1.p1 (229)	K00799	GST, gst; glutathione S-transferase [EC:2.5.1.18]	157
TRINITY_DN42068_c0_g1_i2.p2 (264)	K00799	GST, gst; glutathione S-transferase [EC:2.5.1.18]	123
TRINITY_DN42144_c0_g1_i12.p1 (233)	K00799	GST, gst; glutathione S-transferase [EC:2.5.1.18]	71
TRINITY_DN43520_c0_g1_i4.p1 (259)	K00799	GST, gst; glutathione S-transferase [EC:2.5.1.18]	73
TRINITY_DN43520_c0_g1_i6.p1 (257)	K00799	GST, gst; glutathione S-transferase [EC:2.5.1.18]	73
TRINITY_DN43520_c0_g1_i7.p1 (259)	K00799	GST, gst; glutathione S-transferase [EC:2.5.1.18]	73
TRINITY_DN450371_c0_g1_i1.p2 (207)	K00799	GST, gst; glutathione S-transferase [EC:2.5.1.18]	42
TRINITY_DN48708_c0_g1_i1.p3 (257)	K00799	GST, gst; glutathione S-transferase [EC:2.5.1.18]	17
TRINITY_DN54563_c0_g1_i1.p1 (230)	K00799	GST, gst; glutathione S-transferase [EC:2.5.1.18]	20
TRINITY_DN546506_c0_g1_i1.p1 (255)	K00799	GST, gst; glutathione S-transferase [EC:2.5.1.18]	223
TRINITY_DN54844_c0_g1_i1.p1 (229)	K00799	GST, gst; glutathione S-transferase [EC:2.5.1.18]	68
TRINITY_DN57339_c0_g1_i1.p1 (217)	K00799	GST, gst; glutathione S-transferase [EC:2.5.1.18]	255
TRINITY_DN581359_c0_g1_i1.p1 (212)	K00799	GST, gst; glutathione S-transferase [EC:2.5.1.18]	239
TRINITY_DN58842_c0_g1_i1.p1 (221)	K00799	GST, gst; glutathione S-transferase [EC:2.5.1.18]	19
TRINITY_DN63893_c0_g1_i3.p1 (209)	K00799	GST, gst; glutathione S-transferase [EC:2.5.1.18]	162
TRINITY_DN64532_c0_g1_i1.p1 (213)	K00799	GST, gst; glutathione S-transferase [EC:2.5.1.18]	164
TRINITY_DN649143_c0_g1_i1.p1 (227)	K00799	GST, gst; glutathione S-transferase [EC:2.5.1.18]	181
TRINITY_DN6604_c0_g1_i15.p2 (252)	K00799	GST, gst; glutathione S-transferase [EC:2.5.1.18]	197
TRINITY_DN6651_c0_g1_i13.p1 (219)	K00799	GST, gst; glutathione S-transferase [EC:2.5.1.18]	171
TRINITY_DN6651_c0_g1_i15.p1 (219)	K00799	GST, gst; glutathione S-transferase [EC:2.5.1.18]	171
TRINITY_DN6651_c0_g1_i16.p1 (230)	K00799	GST, gst; glutathione S-transferase [EC:2.5.1.18]	128
TRINITY_DN66620_c0_g1_i1.p2 (220)	K00799	GST, gst; glutathione S-transferase [EC:2.5.1.18]	85
TRINITY_DN67390_c0_g2_i1.p1 (217)	K00799	GST, gst; glutathione S-transferase [EC:2.5.1.18]	33
TRINITY_DN68189_c1_g2_i1.p1 (229)	K00799	GST, gst; glutathione S-transferase [EC:2.5.1.18]	15
TRINITY_DN68189_c1_g2_i6.p1 (240)	K00799	GST, gst; glutathione S-transferase [EC:2.5.1.18]	35
TRINITY_DN687_c1_g1_i1.p3 (220)	K00799	GST, gst; glutathione S-transferase [EC:2.5.1.18]	159
TRINITY_DN7052_c0_g2_i2.p1 (222)	K00799	GST, gst; glutathione S-transferase [EC:2.5.1.18]	146
TRINITY_DN709257_c0_g1_i1.p1 (267)	K00799	GST, gst; glutathione S-transferase [EC:2.5.1.18]	70
TRINITY_DN711817_c0_g1_i1.p1 (217)	K00799	GST, gst; glutathione S-transferase [EC:2.5.1.18]	166
TRINITY_DN75043_c0_g1_i1.p1 (264)	K00799	GST, gst; glutathione S-transferase [EC:2.5.1.18]	55
TRINITY_DN788545_c0_g1_i1.p1 (243)	K00799	GST, gst; glutathione S-transferase [EC:2.5.1.18]	26
TRINITY_DN802352_c0_g1_i1.p1 (225)	K00799	GST, gst; glutathione S-transferase [EC:2.5.1.18]	12
TRINITY_DN809275_c0_g1_i1.p1 (211)	K00799	GST, gst; glutathione S-transferase [EC:2.5.1.18]	13	K11209	4
TRINITY_DN870373_c0_g1_i1.p1 (198)	K00799	GST, gst; glutathione S-transferase [EC:2.5.1.18]	13
TRINITY_DN870675_c0_g1_i1.p1 (295)	K00799	GST, gst; glutathione S-transferase [EC:2.5.1.18]	28
TRINITY_DN943698_c0_g1_i1.p1 (231)	K00799	GST, gst; glutathione S-transferase [EC:2.5.1.18]	158
TRINITY_DN954741_c0_g1_i1.p1 (206)	K00799	GST, gst; glutathione S-transferase [EC:2.5.1.18]	77
TRINITY_DN1958_c0_g1_i14.p1 (317)	K00800	aroA; 3-phosphoshikimate 1-carboxyvinyltransferase [EC:2.5.1.19]	174
TRINITY_DN196187_c0_g1_i1.p1 (336)	K00800	aroA; 3-phosphoshikimate 1-carboxyvinyltransferase [EC:2.5.1.19]	35	K13830	5
TRINITY_DN417309_c0_g1_i1.p1 (335)	K00800	aroA; 3-phosphoshikimate 1-carboxyvinyltransferase [EC:2.5.1.19]	265
TRINITY_DN110345_c0_g1_i2.p1 (490)	K00801	FDFT1; farnesyl-diphosphate farnesyltransferase [EC:2.5.1.21]	338
TRINITY_DN11374_c0_g1_i1.p1 (413)	K00801	FDFT1; farnesyl-diphosphate farnesyltransferase [EC:2.5.1.21]	367
TRINITY_DN233278_c0_g1_i1.p1 (442)	K00801	FDFT1; farnesyl-diphosphate farnesyltransferase [EC:2.5.1.21]	315
TRINITY_DN43632_c0_g1_i1.p1 (390)	K00801	FDFT1; farnesyl-diphosphate farnesyltransferase [EC:2.5.1.21]	223
TRINITY_DN49936_c0_g1_i1.p1 (261)	K00804	GGPS1; geranylgeranyl diphosphate synthase, type III [EC:2.5.1.1 2.5.1.10 2.5.1.29]	106
TRINITY_DN78106_c0_g1_i1.p3 (325)	K00806	uppS; undecaprenyl diphosphate synthase [EC:2.5.1.31]	61
TRINITY_DN8837_c0_g1_i4.p1 (230)	K00806	uppS; undecaprenyl diphosphate synthase [EC:2.5.1.31]	14	K15888	4
TRINITY_DN8844_c1_g1_i11.p1 (222)	K00806	uppS; undecaprenyl diphosphate synthase [EC:2.5.1.31]	14	K15888	6
TRINITY_DN23264_c0_g1_i3.p1 (202)	K00809	DHPS, dys; deoxyhypusine synthase [EC:2.5.1.46]	30
TRINITY_DN23264_c0_g1_i4.p1 (242)	K00809	DHPS, dys; deoxyhypusine synthase [EC:2.5.1.46]	60
TRINITY_DN4127_c0_g2_i14.p1 (365)	K00809	DHPS, dys; deoxyhypusine synthase [EC:2.5.1.46]	446
TRINITY_DN63157_c0_g2_i1.p1 (216)	K00809	DHPS, dys; deoxyhypusine synthase [EC:2.5.1.46]	108
TRINITY_DN4979_c0_g1_i5.p1 (458)	K00811	ASP5; aspartate aminotransferase, chloroplastic [EC:2.6.1.1]	828
TRINITY_DN8546_c0_g1_i12.p1 (301)	K00813	aspC; aspartate aminotransferase [EC:2.6.1.1]	31	K00832	11
TRINITY_DN5204_c0_g1_i3.p1 (537)	K00814	GPT, ALT; alanine transaminase [EC:2.6.1.2]	633
TRINITY_DN73892_c0_g1_i1.p1 (528)	K00814	GPT, ALT; alanine transaminase [EC:2.6.1.2]	344
TRINITY_DN12421_c0_g1_i1.p1 (236)	K00815	TAT; tyrosine aminotransferase [EC:2.6.1.5]	98
TRINITY_DN45865_c0_g1_i3.p1 (408)	K00815	TAT; tyrosine aminotransferase [EC:2.6.1.5]	336
TRINITY_DN62875_c0_g2_i2.p1 (416)	K00815	TAT; tyrosine aminotransferase [EC:2.6.1.5]	287
TRINITY_DN727825_c0_g1_i1.p1 (217)	K00815	TAT; tyrosine aminotransferase [EC:2.6.1.5]	48
TRINITY_DN137169_c0_g1_i1.p1 (193)	K00817	PC, pyc; pyruvate carboxylase [EC:6.4.1.1]	28
TRINITY_DN187_c1_g1_i10.p1 (422)	K00817	hisC; histidinol-phosphate aminotransferase [EC:2.6.1.9]	326
TRINITY_DN189038_c0_g1_i1.p1 (292)	K00817	hisC; histidinol-phosphate aminotransferase [EC:2.6.1.9]	19
TRINITY_DN240512_c0_g2_i2.p1 (268)	K00817	hisC; histidinol-phosphate aminotransferase [EC:2.6.1.9]	39
TRINITY_DN93092_c0_g1_i1.p1 (225)	K00817	hisC; histidinol-phosphate aminotransferase [EC:2.6.1.9]	28
TRINITY_DN5489_c0_g1_i45.p1 (472)	K00818	E2.6.1.11, argD; acetylornithine aminotransferase [EC:2.6.1.11]	554
TRINITY_DN10049_c0_g1_i7.p1 (476)	K00819	rocD, OAT; ornithine--oxo-acid transaminase [EC:2.6.1.13]	400
TRINITY_DN253508_c0_g1_i1.p1 (205)	K00819	rocD, OAT; ornithine--oxo-acid transaminase [EC:2.6.1.13]	62
TRINITY_DN37414_c0_g1_i2.p1 (374)	K00819	rocD, OAT; ornithine--oxo-acid transaminase [EC:2.6.1.13]	198
TRINITY_DN37414_c1_g1_i2.p1 (425)	K00819	rocD, OAT; ornithine--oxo-acid transaminase [EC:2.6.1.13]	274
TRINITY_DN45127_c0_g2_i3.p1 (238)	K00819	rocD, OAT; ornithine--oxo-acid transaminase [EC:2.6.1.13]	83
TRINITY_DN70709_c0_g1_i9.p1 (517)	K00819	rocD, OAT; ornithine--oxo-acid transaminase [EC:2.6.1.13]	306
TRINITY_DN3243_c4_g1_i1.p1 (321)	K00820	glmS, GFPT; glutamine---fructose-6-phosphate transaminase (isomerizing) [EC:2.6.1.16]	105
TRINITY_DN390860_c0_g1_i2.p1 (226)	K00820	glmS, GFPT; glutamine---fructose-6-phosphate transaminase (isomerizing) [EC:2.6.1.16]	16
TRINITY_DN390860_c1_g1_i1.p1 (342)	K00820	glmS, GFPT; glutamine---fructose-6-phosphate transaminase (isomerizing) [EC:2.6.1.16]	36
TRINITY_DN39175_c0_g1_i1.p1 (208)	K00820	glmS, GFPT; glutamine---fructose-6-phosphate transaminase (isomerizing) [EC:2.6.1.16]	44
TRINITY_DN39175_c1_g1_i1.p1 (420)	K00820	glmS, GFPT; glutamine---fructose-6-phosphate transaminase (isomerizing) [EC:2.6.1.16]	194
TRINITY_DN39175_c1_g2_i2.p1 (274)	K00820	glmS, GFPT; glutamine---fructose-6-phosphate transaminase (isomerizing) [EC:2.6.1.16]	79
TRINITY_DN7663_c1_g1_i3.p1 (685)	K00820	glmS, GFPT; glutamine---fructose-6-phosphate transaminase (isomerizing) [EC:2.6.1.16]	94
TRINITY_DN78420_c0_g1_i2.p3 (295)	K00821	argD; acetylornithine/N-succinyldiaminopimelate aminotransferase [EC:2.6.1.11 2.6.1.17]	47
TRINITY_DN86484_c0_g1_i12.p1 (511)	K00821	argD; acetylornithine/N-succinyldiaminopimelate aminotransferase [EC:2.6.1.11 2.6.1.17]	43
TRINITY_DN102190_c0_g1_i1.p1 (361)	K00823	puuE; 4-aminobutyrate aminotransferase [EC:2.6.1.19]	164
TRINITY_DN205319_c0_g1_i10.p1 (204)	K00823	puuE; 4-aminobutyrate aminotransferase [EC:2.6.1.19]	29
TRINITY_DN24680_c1_g1_i1.p2 (235)	K00825	AADAT, KAT2; kynurenine/2-aminoadipate aminotransferase [EC:2.6.1.7 2.6.1.39]	23
TRINITY_DN42018_c0_g1_i2.p1 (287)	K00825	AADAT, KAT2; kynurenine/2-aminoadipate aminotransferase [EC:2.6.1.7 2.6.1.39]	34
TRINITY_DN10655_c0_g1_i14.p1 (346)	K00826	E2.6.1.42, ilvE; branched-chain amino acid aminotransferase [EC:2.6.1.42]	208
TRINITY_DN10655_c0_g1_i4.p1 (381)	K00826	E2.6.1.42, ilvE; branched-chain amino acid aminotransferase [EC:2.6.1.42]	298
TRINITY_DN14160_c0_g1_i7.p1 (392)	K00826	TTC7; tetratricopeptide repeat protein 7	553
TRINITY_DN15186_c0_g2_i1.p1 (421)	K00826		75
TRINITY_DN16907_c0_g1_i4.p1 (383)	K00826	E2.6.1.42, ilvE; branched-chain amino acid aminotransferase [EC:2.6.1.42]	327
TRINITY_DN26086_c0_g1_i2.p1 (420)	K00826	E2.6.1.42, ilvE; branched-chain amino acid aminotransferase [EC:2.6.1.42]	356
TRINITY_DN277684_c0_g1_i1.p1 (353)	K00826	E2.6.1.42, ilvE; branched-chain amino acid aminotransferase [EC:2.6.1.42]	271
TRINITY_DN321647_c0_g2_i1.p1 (363)	K00826	E2.6.1.42, ilvE; branched-chain amino acid aminotransferase [EC:2.6.1.42]	114
TRINITY_DN326233_c0_g1_i1.p1 (376)	K00826	E2.6.1.42, ilvE; branched-chain amino acid aminotransferase [EC:2.6.1.42]	247
TRINITY_DN3683_c0_g1_i43.p1 (333)	K00826	E2.6.1.42, ilvE; branched-chain amino acid aminotransferase [EC:2.6.1.42]	317
TRINITY_DN3683_c0_g1_i8.p1 (354)	K00826	E2.6.1.42, ilvE; branched-chain amino acid aminotransferase [EC:2.6.1.42]	323
TRINITY_DN529203_c0_g1_i1.p2 (380)	K00826	E2.6.1.42, ilvE; branched-chain amino acid aminotransferase [EC:2.6.1.42]	259
TRINITY_DN759641_c0_g1_i1.p1 (224)	K00826	E2.6.1.42, ilvE; branched-chain amino acid aminotransferase [EC:2.6.1.42]	26
TRINITY_DN89599_c0_g1_i1.p1 (385)	K00826	E2.6.1.42, ilvE; branched-chain amino acid aminotransferase [EC:2.6.1.42]	42
TRINITY_DN966782_c0_g1_i1.p2 (227)	K00826	E2.6.1.42, ilvE; branched-chain amino acid aminotransferase [EC:2.6.1.42]	39
TRINITY_DN99787_c0_g1_i1.p1 (251)	K00826	E2.6.1.42, ilvE; branched-chain amino acid aminotransferase [EC:2.6.1.42]	91
TRINITY_DN20739_c0_g1_i14.p1 (545)	K00827	AGXT2; alanine-glyoxylate transaminase / (R)-3-amino-2-methylpropionate-pyruvate transaminase [EC:2.6.1.44 2.6.1.40]	346
TRINITY_DN51494_c0_g1_i11.p1 (528)	K00827	AGXT2; alanine-glyoxylate transaminase / (R)-3-amino-2-methylpropionate-pyruvate transaminase [EC:2.6.1.44 2.6.1.40]	451
TRINITY_DN140438_c0_g1_i1.p1 (227)	K00830	SLC26A11; solute carrier family 26 (sodium-independent sulfate anion transporter), member 11	10	K17471	1
TRINITY_DN33081_c0_g1_i10.p1 (547)	K00830	AGXT; alanine-glyoxylate transaminase / serine-glyoxylate transaminase / serine-pyruvate transaminase [EC:2.6.1.44 2.6.1.45 2.6.1.51]	179
TRINITY_DN33081_c0_g1_i8.p1 (207)	K00830	AGXT; alanine-glyoxylate transaminase / serine-glyoxylate transaminase / serine-pyruvate transaminase [EC:2.6.1.44 2.6.1.45 2.6.1.51]	65
TRINITY_DN48136_c0_g1_i2.p1 (202)	K00830	AGXT; alanine-glyoxylate transaminase / serine-glyoxylate transaminase / serine-pyruvate transaminase [EC:2.6.1.44 2.6.1.45 2.6.1.51]	74
TRINITY_DN499325_c0_g1_i1.p1 (286)	K00830	AGXT; alanine-glyoxylate transaminase / serine-glyoxylate transaminase / serine-pyruvate transaminase [EC:2.6.1.44 2.6.1.45 2.6.1.51]	88
TRINITY_DN508964_c0_g2_i1.p1 (224)	K00830	AGXT; alanine-glyoxylate transaminase / serine-glyoxylate transaminase / serine-pyruvate transaminase [EC:2.6.1.44 2.6.1.45 2.6.1.51]	94
TRINITY_DN54858_c0_g1_i1.p1 (401)	K00830	AGXT; alanine-glyoxylate transaminase / serine-glyoxylate transaminase / serine-pyruvate transaminase [EC:2.6.1.44 2.6.1.45 2.6.1.51]	720
TRINITY_DN54858_c0_g2_i1.p1 (223)	K00830	AGXT; alanine-glyoxylate transaminase / serine-glyoxylate transaminase / serine-pyruvate transaminase [EC:2.6.1.44 2.6.1.45 2.6.1.51]	196
TRINITY_DN6508_c0_g1_i2.p1 (401)	K00830	AGXT; alanine-glyoxylate transaminase / serine-glyoxylate transaminase / serine-pyruvate transaminase [EC:2.6.1.44 2.6.1.45 2.6.1.51]	513
TRINITY_DN69480_c0_g1_i2.p1 (489)	K00830	AGXT; alanine-glyoxylate transaminase / serine-glyoxylate transaminase / serine-pyruvate transaminase [EC:2.6.1.44 2.6.1.45 2.6.1.51]	283
TRINITY_DN713950_c0_g1_i1.p1 (275)	K00830	AGXT; alanine-glyoxylate transaminase / serine-glyoxylate transaminase / serine-pyruvate transaminase [EC:2.6.1.44 2.6.1.45 2.6.1.51]	144
TRINITY_DN909345_c0_g1_i1.p1 (204)	K00830	AGXT; alanine-glyoxylate transaminase / serine-glyoxylate transaminase / serine-pyruvate transaminase [EC:2.6.1.44 2.6.1.45 2.6.1.51]	23
TRINITY_DN247_c0_g1_i7.p1 (440)	K00831	serC, PSAT1; phosphoserine aminotransferase [EC:2.6.1.52]	329
TRINITY_DN39086_c0_g1_i1.p1 (348)	K00831	serC, PSAT1; phosphoserine aminotransferase [EC:2.6.1.52]	168
TRINITY_DN401630_c0_g1_i1.p1 (231)	K00831	serC, PSAT1; phosphoserine aminotransferase [EC:2.6.1.52]	81
TRINITY_DN57848_c0_g1_i1.p1 (328)	K00831	serC, PSAT1; phosphoserine aminotransferase [EC:2.6.1.52]	208
TRINITY_DN93829_c0_g1_i1.p1 (198)	K00831	serC, PSAT1; phosphoserine aminotransferase [EC:2.6.1.52]	34
TRINITY_DN945696_c0_g1_i1.p1 (203)	K00831	serC, PSAT1; phosphoserine aminotransferase [EC:2.6.1.52]	63
TRINITY_DN10247_c0_g1_i15.p1 (237)	K00837	ISS1, VAS1; aromatic aminotransferase [EC:2.6.1.-]	81
TRINITY_DN10247_c0_g1_i21.p1 (394)	K00837	ISS1, VAS1; aromatic aminotransferase [EC:2.6.1.-]	344
TRINITY_DN10247_c0_g1_i27.p1 (394)	K00837	ISS1, VAS1; aromatic aminotransferase [EC:2.6.1.-]	345
TRINITY_DN409054_c0_g1_i1.p1 (228)	K00837	ISS1, VAS1; aromatic aminotransferase [EC:2.6.1.-]	118
TRINITY_DN18763_c0_g1_i3.p1 (465)	K00838	ARO8; aromatic amino acid aminotransferase I / 2-aminoadipate transaminase [EC:2.6.1.57 2.6.1.39 2.6.1.27 2.6.1.5]	219
TRINITY_DN18763_c1_g1_i1.p1 (264)	K00838	ARO8; aromatic amino acid aminotransferase I / 2-aminoadipate transaminase [EC:2.6.1.57 2.6.1.39 2.6.1.27 2.6.1.5]	66
TRINITY_DN245406_c0_g2_i1.p2 (330)	K00838	ARO8; aromatic amino acid aminotransferase I / 2-aminoadipate transaminase [EC:2.6.1.57 2.6.1.39 2.6.1.27 2.6.1.5]	15
TRINITY_DN36227_c0_g1_i1.p1 (297)	K00838	ARO8; aromatic amino acid aminotransferase I / 2-aminoadipate transaminase [EC:2.6.1.57 2.6.1.39 2.6.1.27 2.6.1.5]	93
TRINITY_DN141738_c0_g1_i1.p1 (294)	K00844	U2AF2; splicing factor U2AF 65 kDa subunit	422
TRINITY_DN141738_c0_g3_i1.p1 (260)	K00844	UBE1, UBA1; ubiquitin-activating enzyme E1 [EC:6.2.1.45]	31
TRINITY_DN18915_c0_g1_i12.p1 (468)	K00844	HK; hexokinase [EC:2.7.1.1]	347
TRINITY_DN27370_c0_g1_i2.p1 (299)	K00844	HK; hexokinase [EC:2.7.1.1]	66
TRINITY_DN27370_c1_g1_i1.p1 (255)	K00844	HK; hexokinase [EC:2.7.1.1]	60
TRINITY_DN27370_c1_g1_i3.p1 (432)	K00844	HK; hexokinase [EC:2.7.1.1]	171
TRINITY_DN330074_c0_g1_i1.p1 (428)	K00844	HK; hexokinase [EC:2.7.1.1]	160
TRINITY_DN345120_c0_g2_i1.p1 (212)	K00844	HK; hexokinase [EC:2.7.1.1]	67
TRINITY_DN353456_c0_g1_i1.p1 (364)	K00844	HK; hexokinase [EC:2.7.1.1]	121
TRINITY_DN4211_c1_g1_i18.p1 (447)	K00844	HK; hexokinase [EC:2.7.1.1]	315
TRINITY_DN4211_c1_g1_i21.p1 (388)	K00844	HK; hexokinase [EC:2.7.1.1]	221
TRINITY_DN4905_c0_g2_i1.p2 (499)	K00844	HK; hexokinase [EC:2.7.1.1]	574
TRINITY_DN92823_c0_g1_i3.p1 (335)	K00844	HK; hexokinase [EC:2.7.1.1]	15
TRINITY_DN92823_c0_g2_i3.p2 (362)	K00844	HK; hexokinase [EC:2.7.1.1]	11
TRINITY_DN125863_c0_g4_i1.p1 (316)	K00847	E2.7.1.4, scrK; fructokinase [EC:2.7.1.4]	23
TRINITY_DN3374_c0_g1_i14.p1 (328)	K00847	E2.7.1.4, scrK; fructokinase [EC:2.7.1.4]	400
TRINITY_DN3374_c1_g1_i1.p1 (348)	K00847	E2.7.1.4, scrK; fructokinase [EC:2.7.1.4]	337
TRINITY_DN3465_c0_g2_i12.p1 (348)	K00847	E2.7.1.4, scrK; fructokinase [EC:2.7.1.4]	363
TRINITY_DN93915_c0_g1_i1.p1 (329)	K00847	E2.7.1.4, scrK; fructokinase [EC:2.7.1.4]	289
TRINITY_DN101620_c0_g1_i2.p1 (227)	K00849	galK; galactokinase [EC:2.7.1.6]	14	K18674	2
TRINITY_DN101620_c0_g1_i4.p1 (205)	K00849	galK; galactokinase [EC:2.7.1.6]	17
TRINITY_DN917_c0_g1_i4.p1 (608)	K00849	galK; galactokinase [EC:2.7.1.6]	10
TRINITY_DN11651_c0_g1_i13.p1 (491)	K00850	pfkA, PFK; 6-phosphofructokinase 1 [EC:2.7.1.11]	366
TRINITY_DN13336_c0_g1_i3.p1 (554)	K00850	GAPA; glyceraldehyde-3-phosphate dehydrogenase (NADP+) (phosphorylating) [EC:1.2.1.13]	416
TRINITY_DN154477_c0_g2_i1.p1 (611)	K00850		83
TRINITY_DN172007_c0_g1_i1.p1 (260)	K00850	pfkA, PFK; 6-phosphofructokinase 1 [EC:2.7.1.11]	17
TRINITY_DN241119_c0_g1_i1.p1 (464)	K00850	pfkA, PFK; 6-phosphofructokinase 1 [EC:2.7.1.11]	270
TRINITY_DN24857_c0_g1_i3.p1 (471)	K00850	pfkA, PFK; 6-phosphofructokinase 1 [EC:2.7.1.11]	362
TRINITY_DN25763_c0_g1_i1.p1 (536)	K00850	pfkA, PFK; 6-phosphofructokinase 1 [EC:2.7.1.11]	571
TRINITY_DN406098_c0_g1_i2.p3 (280)	K00850	pfkA, PFK; 6-phosphofructokinase 1 [EC:2.7.1.11]	48
TRINITY_DN406098_c0_g2_i1.p1 (272)	K00850	pfkA, PFK; 6-phosphofructokinase 1 [EC:2.7.1.11]	59
TRINITY_DN793259_c0_g1_i1.p1 (391)	K00850	pfkA, PFK; 6-phosphofructokinase 1 [EC:2.7.1.11]	28
TRINITY_DN862303_c0_g1_i1.p1 (296)	K00850	pfkA, PFK; 6-phosphofructokinase 1 [EC:2.7.1.11]	31
TRINITY_DN256031_c0_g2_i1.p1 (233)	K00851	idnK, gntK; gluconokinase [EC:2.7.1.12]	75
TRINITY_DN4058_c0_g1_i1.p1 (310)	K00852	rbsK, RBKS; ribokinase [EC:2.7.1.15]	157
TRINITY_DN4058_c0_g1_i2.p1 (372)	K00852	rbsK, RBKS; ribokinase [EC:2.7.1.15]	262
TRINITY_DN22186_c0_g1_i9.p1 (558)	K00854	xylB, XYLB; xylulokinase [EC:2.7.1.17]	619
TRINITY_DN105165_c0_g1_i1.p1 (400)	K00855	PRK, prkB; phosphoribulokinase [EC:2.7.1.19]	505
TRINITY_DN5751_c0_g1_i1.p1 (413)	K00855	PRK, prkB; phosphoribulokinase [EC:2.7.1.19]	721
TRINITY_DN1051_c1_g1_i4.p1 (410)	K00856	E2.7.1.20, ADK; adenosine kinase [EC:2.7.1.20]	244
TRINITY_DN143075_c0_g1_i1.p1 (299)	K00856		18	K10785	1
TRINITY_DN260902_c0_g1_i1.p1 (282)	K00856	E2.7.1.20, ADK; adenosine kinase [EC:2.7.1.20]	139
TRINITY_DN260902_c0_g2_i1.p1 (208)	K00856	E2.7.1.20, ADK; adenosine kinase [EC:2.7.1.20]	92
TRINITY_DN45247_c0_g1_i1.p1 (205)	K00856	E2.7.1.20, ADK; adenosine kinase [EC:2.7.1.20]	79
TRINITY_DN525855_c0_g1_i2.p1 (295)	K00856	E2.7.1.20, ADK; adenosine kinase [EC:2.7.1.20]	256
TRINITY_DN99424_c0_g1_i2.p2 (239)	K00856	E2.7.1.20, ADK; adenosine kinase [EC:2.7.1.20]	88
TRINITY_DN99424_c2_g1_i4.p1 (352)	K00856	E2.7.1.20, ADK; adenosine kinase [EC:2.7.1.20]	214
TRINITY_DN12581_c0_g1_i7.p1 (257)	K00857	tdk, TK; thymidine kinase [EC:2.7.1.21]	120
TRINITY_DN12581_c0_g2_i2.p1 (265)	K00857	tdk, TK; thymidine kinase [EC:2.7.1.21]	155
TRINITY_DN327192_c0_g1_i1.p1 (283)	K00857	tdk, TK; thymidine kinase [EC:2.7.1.21]	169
TRINITY_DN46292_c0_g1_i1.p2 (272)	K00857	tdk, TK; thymidine kinase [EC:2.7.1.21]	14
TRINITY_DN1368_c1_g1_i1.p1 (348)	K00858	NUP107, NUP84; nuclear pore complex protein Nup107	41
TRINITY_DN17272_c0_g1_i10.p1 (992)	K00858	ppnK, NADK; NAD+ kinase [EC:2.7.1.23]	715
TRINITY_DN33260_c0_g1_i4.p1 (340)	K00858	ppnK, NADK; NAD+ kinase [EC:2.7.1.23]	108
TRINITY_DN4467_c0_g1_i13.p2 (209)	K00858	ppnK, NADK; NAD+ kinase [EC:2.7.1.23]	77
TRINITY_DN4467_c0_g1_i21.p1 (419)	K00858	ppnK, NADK; NAD+ kinase [EC:2.7.1.23]	245
TRINITY_DN47511_c0_g2_i1.p1 (339)	K00858	ppnK, NADK; NAD+ kinase [EC:2.7.1.23]	124
TRINITY_DN542260_c0_g1_i1.p1 (272)	K00858	ppnK, NADK; NAD+ kinase [EC:2.7.1.23]	58
TRINITY_DN98313_c0_g1_i8.p1 (245)	K00858	ppnK, NADK; NAD+ kinase [EC:2.7.1.23]	44
TRINITY_DN124404_c0_g2_i1.p1 (229)	K00859	coaE; dephospho-CoA kinase [EC:2.7.1.24]	184
TRINITY_DN327688_c0_g1_i1.p2 (206)	K00859	coaE; dephospho-CoA kinase [EC:2.7.1.24]	44
TRINITY_DN62345_c0_g1_i2.p1 (283)	K00859	coaE; dephospho-CoA kinase [EC:2.7.1.24]	159
TRINITY_DN74700_c0_g1_i1.p1 (250)	K00859	coaE; dephospho-CoA kinase [EC:2.7.1.24]	140
TRINITY_DN21722_c0_g1_i2.p1 (288)	K00860	cysC; adenylylsulfate kinase [EC:2.7.1.25]	185
TRINITY_DN47061_c0_g1_i1.p2 (207)	K00860	cysC; adenylylsulfate kinase [EC:2.7.1.25]	101	K13811	6
TRINITY_DN59391_c0_g1_i12.p1 (207)	K00860	cysC; adenylylsulfate kinase [EC:2.7.1.25]	128
TRINITY_DN82018_c1_g1_i2.p1 (208)	K00860	cysC; adenylylsulfate kinase [EC:2.7.1.25]	30	K00955	5
TRINITY_DN43934_c0_g1_i2.p1 (229)	K00861	RFK, FMN1; riboflavin kinase [EC:2.7.1.26]	131
TRINITY_DN159618_c0_g1_i1.p2 (340)	K00863		229
TRINITY_DN208976_c0_g1_i1.p1 (285)	K00863	DAK, TKFC; triose/dihydroxyacetone kinase / FAD-AMP lyase (cyclizing) [EC:2.7.1.28 2.7.1.29 4.6.1.15]	12
TRINITY_DN21747_c0_g1_i4.p1 (236)	K00863	DAK, TKFC; triose/dihydroxyacetone kinase / FAD-AMP lyase (cyclizing) [EC:2.7.1.28 2.7.1.29 4.6.1.15]	13
TRINITY_DN22341_c0_g1_i1.p1 (552)	K00863	DAK, TKFC; triose/dihydroxyacetone kinase / FAD-AMP lyase (cyclizing) [EC:2.7.1.28 2.7.1.29 4.6.1.15]	162
TRINITY_DN51300_c0_g2_i1.p1 (212)	K00863	DAK, TKFC; triose/dihydroxyacetone kinase / FAD-AMP lyase (cyclizing) [EC:2.7.1.28 2.7.1.29 4.6.1.15]	14
TRINITY_DN57370_c0_g1_i1.p1 (372)	K00863	DAK, TKFC; triose/dihydroxyacetone kinase / FAD-AMP lyase (cyclizing) [EC:2.7.1.28 2.7.1.29 4.6.1.15]	35
TRINITY_DN61611_c0_g2_i1.p1 (400)	K00863	DAK, TKFC; triose/dihydroxyacetone kinase / FAD-AMP lyase (cyclizing) [EC:2.7.1.28 2.7.1.29 4.6.1.15]	133
TRINITY_DN266129_c0_g1_i1.p1 (224)	K00864	glpK, GK; glycerol kinase [EC:2.7.1.30]	42
[truncated: 16,104 more rows]
