# Supplementary material for: De novo transcriptome analysis of Dysoxylum binectariferum to unravel the biosynthesis of pharmaceutically relevant specialized metabolites
Source: Front Plant Sci. 2023 Aug 9;14:1098987. doi: 10.3389/fpls.2023.1098987 (PMC10450223; doi:10.3389/fpls.2023.1098987)
Supplement: Additional File 3 — Differential expression of unigenes in leaves and roots of D. binectariferum. [file DataSheet_3.zip]

Archive with 8 entries (7 files):
- Additional file 1c-Swiss,Pfam, EggNOG/
- __MACOSX/._Additional file 1c-Swiss,Pfam, EggNOG
- Additional file 1c-Swiss,Pfam, EggNOG/Additional file 1h-Pfam.xlsx
- __MACOSX/Additional file 1c-Swiss,Pfam, EggNOG/._Additional file 1h-Pfam.xlsx
- Additional file 1c-Swiss,Pfam, EggNOG/Additional file 1b - Swiss.xlsx
- __MACOSX/Additional file 1c-Swiss,Pfam, EggNOG/._Additional file 1b - Swiss.xlsx
- Additional file 1c-Swiss,Pfam, EggNOG/Additional file 1f-EggNOG.xlsx
- __MACOSX/Additional file 1c-Swiss,Pfam, EggNOG/._Additional file 1f-EggNOG.xlsx
