# Supplementary material for: De novo transcriptome analysis of Dysoxylum binectariferum to unravel the biosynthesis of pharmaceutically relevant specialized metabolites
Source: Front Plant Sci. 2023 Aug 9;14:1098987. doi: 10.3389/fpls.2023.1098987 (PMC10450223; doi:10.3389/fpls.2023.1098987)
Supplement: Additional File 3 — Differential expression of unigenes in leaves and roots of D. binectariferum. [file DataSheet_3.zip › Additional file 1c-Swiss,Pfam, EggNOG/Additional file 1h-Pfam.xlsx]

## Sheet: Pfam
Non-redundant or representative sequences were annotated based on sequence similarity using blastp against the Pfma database
Query Name	Hits Found	Status	Top Hit
			Identifier	Description
TRINITY_DN104498_c0_g1_i10.p1	48	DONE	Filament	Intermediate filament protein
TRINITY_DN10_c0_g1_i2.p1	43	DONE	DUF724	Protein of unknown function (DUF724)
TRINITY_DN12136_c0_g1_i2.p1	41	DONE	ABC_tran	ABC transporter
TRINITY_DN104498_c0_g1_i6.p2	40	DONE	Filament	Intermediate filament protein
TRINITY_DN112761_c0_g3_i3.p1	40	DONE	ABC_membrane	ABC transporter transmembrane region
TRINITY_DN10770_c0_g1_i2.p1	37	DONE	ABC_membrane	ABC transporter transmembrane region
TRINITY_DN12136_c1_g1_i4.p1	37	DONE	ABC_tran	ABC transporter
TRINITY_DN11152_c0_g1_i1.p1	36	DONE	ABC_tran	ABC transporter
TRINITY_DN10770_c0_g1_i12.p1	35	DONE	ABC_membrane	ABC transporter transmembrane region
TRINITY_DN10770_c0_g1_i32.p1	35	DONE	ABC_membrane	ABC transporter transmembrane region
TRINITY_DN119365_c0_g1_i1.p1	35	DONE	Lon_C	Lon protease (S16) C-terminal proteolytic domain
TRINITY_DN113034_c0_g1_i1.p1	34	DONE	AAA	ATPase family associated with various cellular activities (AAA)
TRINITY_DN1010_c0_g1_i1.p2	33	DONE	AAA	ATPase family associated with various cellular activities (AAA)
TRINITY_DN1080_c0_g2_i3.p1	32	DONE	Syntaxin	Syntaxin
TRINITY_DN104543_c0_g2_i1.p1	31	DONE	TPR_1	Tetratricopeptide repeat
TRINITY_DN1010_c0_g1_i19.p1	30	DONE	AAA	ATPase family associated with various cellular activities (AAA)
TRINITY_DN112910_c0_g1_i2.p1	29	DONE	BRE1	BRE1 E3 ubiquitin ligase
TRINITY_DN105298_c0_g1_i2.p1	28	DONE	TPR_1	Tetratricopeptide repeat
TRINITY_DN103_c0_g1_i8.p1	27	DONE	TPR_14	Tetratricopeptide repeat
TRINITY_DN10406_c1_g1_i1.p1	27	DONE	AAA	ATPase family associated with various cellular activities (AAA)
TRINITY_DN104498_c0_g1_i9.p1	27	DONE	Filament	Intermediate filament protein
TRINITY_DN11631_c0_g1_i7.p1	27	DONE	KIP1	KIP1-like protein
TRINITY_DN10284_c0_g1_i6.p1	26	DONE	zf-RING_2	Ring finger domain
TRINITY_DN10406_c0_g1_i6.p2	26	DONE	AAA	ATPase family associated with various cellular activities (AAA)
TRINITY_DN10420_c1_g1_i1.p1	26	DONE	PDR_CDR	CDR ABC transporter
TRINITY_DN107650_c0_g1_i1.p1	26	DONE	Crescentin	Crescentin protein
TRINITY_DN1186_c1_g1_i24.p1	26	DONE	Ras	Ras family
TRINITY_DN10334_c1_g1_i3.p1	25	DONE	TPR_2	Tetratricopeptide repeat
TRINITY_DN1056_c0_g1_i22.p1	25	DONE	SRP54	SRP54-type protein, GTPase domain
TRINITY_DN11155_c0_g2_i1.p1	25	DONE	TIP49	TIP49 P-loop domain
TRINITY_DN114611_c0_g1_i5.p1	25	DONE	PPR_2	PPR repeat family
TRINITY_DN118802_c0_g1_i1.p1	25	DONE	Pyr_redox_2	Pyridine nucleotide-disulphide oxidoreductase
TRINITY_DN12124_c0_g1_i13.p1	25	DONE	MMR_HSR1	50S ribosome-binding GTPase
TRINITY_DN102311_c0_g1_i12.p1	24	DONE	ABC2_membrane	ABC-2 type transporter
TRINITY_DN11378_c0_g1_i5.p1	24	DONE	ABC_tran	ABC transporter
TRINITY_DN114666_c0_g1_i1.p1	24	DONE	zf-H2C2_2	Zinc-finger double domain
TRINITY_DN122316_c0_g1_i2.p1	24	DONE	Filament	Intermediate filament protein
TRINITY_DN12367_c0_g1_i12.p1	24	DONE	zf-RING_2	Ring finger domain
TRINITY_DN10284_c0_g1_i2.p1	23	DONE	zf-RING_2	Ring finger domain
TRINITY_DN104498_c0_g3_i2.p1	23	DONE	Filament	Intermediate filament protein
TRINITY_DN104498_c0_g4_i1.p1	23	DONE	Filament	Intermediate filament protein
TRINITY_DN105280_c0_g1_i1.p1	23	DONE	ABC_tran	ABC transporter
TRINITY_DN10528_c0_g1_i17.p1	23	DONE	ubiquitin	Ubiquitin family
TRINITY_DN112968_c0_g1_i1.p1	23	DONE	Syntaxin	Syntaxin
TRINITY_DN1186_c1_g1_i23.p1	23	DONE	Ras	Ras family
TRINITY_DN12140_c0_g1_i5.p1	23	DONE	zf-RING_2	Ring finger domain
TRINITY_DN123326_c0_g1_i2.p1	23	DONE	PPR_2	PPR repeat family
TRINITY_DN103391_c0_g1_i2.p1	22	DONE	zinc_ribbon_9	zinc-ribbon
TRINITY_DN10420_c0_g1_i5.p1	22	DONE	ABC2_membrane	ABC-2 type transporter
TRINITY_DN11433_c0_g1_i7.p1	22	DONE	AAA_2	AAA domain (Cdc48 subfamily)
TRINITY_DN12085_c0_g1_i6.p1	22	DONE	PPR_2	PPR repeat family
TRINITY_DN12135_c0_g1_i11.p1	22	DONE	PPR_2	PPR repeat family
TRINITY_DN122316_c0_g1_i4.p1	22	DONE	Filament	Intermediate filament protein
TRINITY_DN100497_c0_g1_i4.p1	21	DONE	ubiquitin	Ubiquitin family
TRINITY_DN10403_c0_g1_i6.p1	21	DONE	AAA_11	AAA domain
TRINITY_DN104498_c0_g1_i8.p1	21	DONE	Filament	Intermediate filament protein
TRINITY_DN11209_c0_g1_i1.p1	21	DONE	AAA	ATPase family associated with various cellular activities (AAA)
TRINITY_DN112200_c0_g1_i2.p1	21	DONE	CD34_antigen	CD34/Podocalyxin family
TRINITY_DN11433_c0_g1_i1.p1	21	DONE	AAA_2	AAA domain (Cdc48 subfamily)
TRINITY_DN114957_c0_g1_i2.p1	21	DONE	ABC_tran	ABC transporter
TRINITY_DN11630_c0_g1_i15.p1	21	DONE	DnaJ	DnaJ domain
TRINITY_DN106149_c0_g1_i1.p1	20	DONE	TPR_1	Tetratricopeptide repeat
TRINITY_DN10861_c0_g1_i4.p1	20	DONE	PPR_2	PPR repeat family
TRINITY_DN12314_c0_g1_i16.p1	20	DONE	PPR_2	PPR repeat family
TRINITY_DN12367_c0_g1_i7.p1	20	DONE	zf-RING_2	Ring finger domain
TRINITY_DN104941_c0_g1_i1.p1	19	DONE	HTH_24	Winged helix-turn-helix DNA-binding
TRINITY_DN10810_c0_g1_i4.p1	19	DONE	Rad17	Rad17 P-loop domain
TRINITY_DN108293_c0_g2_i3.p1	19	DONE	zf-RING_2	Ring finger domain
TRINITY_DN1089_c0_g1_i11.p1	19	DONE	SE	Squalene epoxidase
TRINITY_DN10935_c0_g1_i6.p1	19	DONE	PPR_2	PPR repeat family
TRINITY_DN1100_c0_g1_i1.p1	19	DONE	CENP-F_N	Cenp-F N-terminal domain
TRINITY_DN11032_c0_g2_i1.p1	19	DONE	AAA_13	AAA domain
TRINITY_DN110496_c0_g1_i1.p1	19	DONE	Pex2_Pex12	Pex2 / Pex12 amino terminal region
TRINITY_DN1141_c0_g1_i4.p1	19	DONE	TPR_2	Tetratricopeptide repeat
TRINITY_DN114957_c1_g3_i1.p1	19	DONE	ABC_membrane	ABC transporter transmembrane region
TRINITY_DN119402_c0_g1_i1.p1	19	DONE	Nsp1_C	Nsp1-like C-terminal region
TRINITY_DN12011_c0_g1_i1.p1	19	DONE	Crescentin	Crescentin protein
TRINITY_DN103572_c0_g1_i2.p1	18	DONE	AAA	ATPase family associated with various cellular activities (AAA)
TRINITY_DN1086_c0_g1_i18.p1	18	DONE	TPR_1	Tetratricopeptide repeat
TRINITY_DN1089_c0_g1_i15.p1	18	DONE	FAD_binding_3	FAD binding domain
TRINITY_DN10974_c0_g1_i2.p1	18	DONE	GDP_Man_Dehyd	GDP-mannose 4,6 dehydratase
TRINITY_DN11464_c0_g1_i20.p1	18	DONE	Syntaxin_2	Syntaxin-like protein
TRINITY_DN1187_c1_g1_i4.p1	18	DONE	TPR_2	Tetratricopeptide repeat
TRINITY_DN12041_c0_g1_i5.p1	18	DONE	SE	Squalene epoxidase
TRINITY_DN12367_c0_g1_i10.p1	18	DONE	zf-RING_2	Ring finger domain
TRINITY_DN10221_c0_g1_i10.p1	17	DONE	Kinesin	Kinesin motor domain
TRINITY_DN1025_c0_g2_i1.p1	17	DONE	Ras	Ras family
TRINITY_DN102661_c0_g1_i1.p1	17	DONE	SE	Squalene epoxidase
TRINITY_DN10328_c0_g1_i1.p1	17	DONE	Pkinase	Protein kinase domain
TRINITY_DN1065_c1_g1_i2.p1	17	DONE	BAR_3	BAR domain of APPL family
TRINITY_DN1078_c0_g1_i4.p1	17	DONE	Ras	Ras family
TRINITY_DN110382_c0_g1_i2.p1	17	DONE	Sterol_MT_C	Sterol methyltransferase C-terminal
TRINITY_DN11104_c0_g1_i3.p1	17	DONE	NB-ARC	NB-ARC domain
TRINITY_DN111311_c0_g1_i1.p1	17	DONE	CLIP1_ZNF	CLIP1 zinc knuckle
TRINITY_DN12307_c0_g1_i11.p1	17	DONE	PPR_2	PPR repeat family
TRINITY_DN123973_c0_g1_i1.p1	17	DONE	zf-RING_2	Ring finger domain
TRINITY_DN10008_c0_g1_i25.p1	16	DONE	15041	Ribosomal protein L11 methyltransferase (PrmA)
TRINITY_DN10160_c0_g1_i28.p1	16	DONE	MTS	Methyltransferase small domain
TRINITY_DN1019_c0_g1_i3.p1	16	DONE	zf-RING_2	Ring finger domain
TRINITY_DN104317_c0_g1_i2.p3	16	DONE	NAD_binding_8	NAD(P)-binding Rossmann-like domain
TRINITY_DN10479_c0_g1_i1.p1	16	DONE	PPR_2	PPR repeat family
TRINITY_DN105232_c0_g1_i10.p1	16	DONE	PPR_2	PPR repeat family
TRINITY_DN10654_c0_g1_i11.p1	16	DONE	MMR_HSR1	50S ribosome-binding GTPase
TRINITY_DN106594_c2_g1_i1.p1	16	DONE	HALZ	Homeobox associated leucine zipper
TRINITY_DN10667_c0_g1_i1.p1	16	DONE	Kelch_6	Kelch motif
TRINITY_DN108199_c0_g1_i1.p1	16	DONE	PPR	PPR repeat
TRINITY_DN10831_c0_g1_i4.p1	16	DONE	NB-ARC	NB-ARC domain
TRINITY_DN11032_c0_g2_i3.p1	16	DONE	GAS	Growth-arrest specific micro-tubule binding
TRINITY_DN110702_c0_g1_i2.p1	16	DONE	zf-RING_2	Ring finger domain
TRINITY_DN112569_c0_g2_i1.p1	16	DONE	ABC_tran	ABC transporter
TRINITY_DN11475_c0_g1_i13.p1	16	DONE	PK_Tyr_Ser-Thr	Protein tyrosine and serine/threonine kinase
TRINITY_DN11475_c0_g1_i8.p2	16	DONE	LRR_8	Leucine rich repeat
TRINITY_DN11634_c0_g1_i13.p1	16	DONE	LON_substr_bdg	ATP-dependent protease La (LON) substrate-binding domain
TRINITY_DN11719_c0_g1_i1.p1	16	DONE	DUF6616	Family of unknown function (DUF6616)
TRINITY_DN117634_c0_g1_i11.p1	16	DONE	Pyr_redox_3	Pyridine nucleotide-disulphide oxidoreductase
TRINITY_DN1179_c0_g1_i1.p1	16	DONE	DAO	FAD dependent oxidoreductase
TRINITY_DN11891_c0_g1_i1.p1	16	DONE	Peptidase_M41	Peptidase family M41
TRINITY_DN11904_c0_g1_i12.p1	16	DONE	TPR_14	Tetratricopeptide repeat
TRINITY_DN11945_c0_g1_i11.p1	16	DONE	SNF2-rel_dom	SNF2-related domain
TRINITY_DN119690_c0_g1_i1.p1	16	DONE	Dynamitin	Dynamitin
TRINITY_DN10224_c0_g1_i1.p1	15	DONE	PPR	PPR repeat
TRINITY_DN1025_c0_g1_i1.p1	15	DONE	Ras	Ras family
TRINITY_DN10333_c0_g2_i2.p1	15	DONE	TPR_2	Tetratricopeptide repeat
TRINITY_DN104441_c0_g2_i1.p1	15	DONE	ABC_tran	ABC transporter
TRINITY_DN104559_c0_g2_i3.p1	15	DONE	LON_substr_bdg	ATP-dependent protease La (LON) substrate-binding domain
TRINITY_DN104785_c0_g1_i2.p1	15	DONE	zf-RING_2	Ring finger domain
TRINITY_DN10493_c1_g1_i1.p1	15	DONE	EF-hand_1	EF hand
TRINITY_DN104941_c0_g4_i1.p3	15	DONE	IstB_IS21	IstB-like ATP binding protein
TRINITY_DN10770_c0_g1_i31.p1	15	DONE	ABC_membrane	ABC transporter transmembrane region
TRINITY_DN10831_c0_g1_i8.p1	15	DONE	NB-ARC	NB-ARC domain
TRINITY_DN112_c5_g1_i1.p1	15	DONE	zf-RING_2	Ring finger domain
TRINITY_DN11316_c0_g1_i13.p1	15	DONE	TPR_1	Tetratricopeptide repeat
TRINITY_DN11352_c0_g1_i2.p1	15	DONE	tRNA_U5-meth_tr	tRNA (Uracil-5-)-methyltransferase
TRINITY_DN1138_c0_g1_i3.p1	15	DONE	PPR_1	PPR repeat
TRINITY_DN1146_c2_g1_i11.p1	15	DONE	AAA	ATPase family associated with various cellular activities (AAA)
TRINITY_DN114835_c0_g1_i3.p1	15	DONE	PPR_2	PPR repeat family
TRINITY_DN1148_c1_g1_i2.p1	15	DONE	FKBP_C	FKBP-type peptidyl-prolyl cis-trans isomerase
TRINITY_DN11945_c0_g1_i35.p1	15	DONE	SNF2-rel_dom	SNF2-related domain
TRINITY_DN12149_c0_g1_i6.p1	15	DONE	PPR_2	PPR repeat family
TRINITY_DN10037_c1_g1_i1.p1	14	DONE	SMC_N	RecF/RecN/SMC N terminal domain
TRINITY_DN100706_c0_g2_i5.p1	14	DONE	PPR	PPR repeat
TRINITY_DN1019_c0_g1_i29.p1	14	DONE	zf-RING_2	Ring finger domain
TRINITY_DN1049_c0_g1_i5.p1	14	DONE	PK_Tyr_Ser-Thr	Protein tyrosine and serine/threonine kinase
TRINITY_DN10511_c0_g1_i19.p1	14	DONE	SMC_N	RecF/RecN/SMC N terminal domain
TRINITY_DN10511_c0_g1_i3.p1	14	DONE	SMC_N	RecF/RecN/SMC N terminal domain
TRINITY_DN106495_c0_g1_i1.p1	14	DONE	PPR_2	PPR repeat family
TRINITY_DN10764_c0_g1_i4.p1	14	DONE	ABC2_membrane	ABC-2 type transporter
TRINITY_DN108293_c0_g2_i4.p1	14	DONE	zf-RING_2	Ring finger domain
TRINITY_DN108594_c0_g1_i2.p1	14	DONE	PPR_2	PPR repeat family
TRINITY_DN1085_c0_g1_i1.p1	14	DONE	zf-CCCH_4	CCCH-type zinc finger
TRINITY_DN1085_c0_g1_i8.p1	14	DONE	zf-CCCH_4	CCCH-type zinc finger
TRINITY_DN1085_c0_g1_i9.p1	14	DONE	zf-CCCH_4	CCCH-type zinc finger
TRINITY_DN11078_c0_g1_i2.p1	14	DONE	PPR_2	PPR repeat family
TRINITY_DN11238_c0_g1_i3.p1	14	DONE	PPR_2	PPR repeat family
TRINITY_DN113373_c0_g1_i1.p1	14	DONE	Ank_2	Ankyrin repeats (3 copies)
TRINITY_DN11565_c0_g1_i3.p1	14	DONE	zf-C3HC4_2	Zinc finger, C3HC4 type (RING finger)
TRINITY_DN119293_c0_g1_i1.p1	14	DONE	DUF3387	Domain of unknown function (DUF3387)
TRINITY_DN120708_c0_g2_i2.p1	14	DONE	Pyr_redox_2	Pyridine nucleotide-disulphide oxidoreductase
TRINITY_DN122563_c3_g1_i1.p1	14	DONE	ABC_tran	ABC transporter
TRINITY_DN12377_c0_g1_i13.p1	14	DONE	zf-C3HC4_3	Zinc finger, C3HC4 type (RING finger)
TRINITY_DN10016_c0_g1_i11.p1	13	DONE	Thioredoxin_8	Thioredoxin-like
TRINITY_DN10019_c0_g1_i2.p1	13	DONE	Prp19	Prp19/Pso4-like
TRINITY_DN10134_c0_g2_i1.p1	13	DONE	Pkinase	Protein kinase domain
TRINITY_DN101878_c0_g1_i1.p1	13	DONE	Methyltransf_25	Methyltransferase domain
TRINITY_DN10216_c0_g1_i10.p1	13	DONE	Thi4	Thi4 family
TRINITY_DN103191_c0_g1_i1.p1	13	DONE	RPN6_N	26S proteasome regulatory subunit RPN6 N-terminal domain
TRINITY_DN104610_c0_g2_i1.p1	13	DONE	MTS	Methyltransferase small domain
TRINITY_DN1063_c0_g1_i7.p1	13	DONE	zf-met	Zinc-finger of C2H2 type
TRINITY_DN108581_c0_g1_i6.p1	13	DONE	MTS	Methyltransferase small domain
TRINITY_DN109768_c0_g1_i1.p1	13	DONE	Thioredoxin	Thioredoxin
TRINITY_DN11072_c0_g1_i12.p1	13	DONE	DDRGK	DDRGK domain
TRINITY_DN11072_c0_g1_i14.p1	13	DONE	DDRGK	DDRGK domain
TRINITY_DN11318_c0_g1_i23.p1	13	DONE	FKBP_C	FKBP-type peptidyl-prolyl cis-trans isomerase
TRINITY_DN113423_c1_g1_i1.p1	13	DONE	ATP-synt_ab	ATP synthase alpha/beta family, nucleotide-binding domain
TRINITY_DN113702_c0_g1_i3.p1	13	DONE	I-set	Immunoglobulin I-set domain
TRINITY_DN11494_c0_g1_i2.p1	13	DONE	Myosin_tail_1	Myosin tail
TRINITY_DN11559_c0_g1_i1.p1	13	DONE	Thioredoxin	Thioredoxin
TRINITY_DN11640_c0_g1_i1.p1	13	DONE	FMO-like	Flavin-binding monooxygenase-like
TRINITY_DN11664_c0_g1_i11.p1	13	DONE	Pkinase	Protein kinase domain
TRINITY_DN123459_c0_g1_i2.p1	13	DONE	NAD_binding_10	NAD(P)H-binding
TRINITY_DN1000470_c0_g1_i1.p1	12	DONE	18112	Tetratricopeptide repeat
TRINITY_DN100773_c0_g2_i1.p1	12	DONE	WD40	WD domain, G-beta repeat
TRINITY_DN10093_c0_g1_i11.p1	12	DONE	Ras	Ras family
TRINITY_DN1019_c0_g1_i10.p1	12	DONE	zf-rbx1	RING-H2 zinc finger domain
TRINITY_DN103009_c0_g1_i1.p1	12	DONE	UBX	UBX domain
TRINITY_DN10341_c0_g1_i6.p1	12	DONE	ArsA_ATPase	Anion-transporting ATPase
TRINITY_DN104148_c0_g1_i1.p1	12	DONE	RVT_1	Reverse transcriptase (RNA-dependent DNA polymerase)
TRINITY_DN108270_c0_g4_i1.p2	12	DONE	Ras	Ras family
TRINITY_DN10874_c0_g2_i2.p1	12	DONE	TPR_2	Tetratricopeptide repeat
TRINITY_DN10967_c0_g1_i5.p1	12	DONE	SNAP	Soluble NSF attachment protein, SNAP
TRINITY_DN11224_c0_g1_i18.p1	12	DONE	Pkinase	Protein kinase domain
TRINITY_DN11224_c0_g1_i20.p1	12	DONE	Pkinase	Protein kinase domain
TRINITY_DN112466_c0_g1_i4.p1	12	DONE	RRM_1	RNA recognition motif. (a.k.a. RRM, RBD, or RNP domain)
TRINITY_DN113549_c0_g1_i5.p1	12	DONE	PPR_2	PPR repeat family
TRINITY_DN113579_c0_g4_i1.p1	12	DONE	ADH_zinc_N	Zinc-binding dehydrogenase
TRINITY_DN1140_c0_g1_i13.p1	12	DONE	AdoHcyase	S-adenosyl-L-homocysteine hydrolase
TRINITY_DN1163_c0_g2_i1.p1	12	DONE	Arm	Armadillo/beta-catenin-like repeat
TRINITY_DN11891_c0_g2_i1.p1	12	DONE	Peptidase_M41	Peptidase family M41
TRINITY_DN11925_c0_g1_i2.p1	12	DONE	CLP1_P	mRNA cleavage and polyadenylation factor CLP1 P-loop
TRINITY_DN12007_c0_g1_i14.p1	12	DONE	Ras	Ras family
TRINITY_DN1218_c0_g1_i15.p1	12	DONE	SNF2-rel_dom	SNF2-related domain
TRINITY_DN100560_c0_g1_i2.p1	11	DONE	PPR	PPR repeat
TRINITY_DN1008_c0_g1_i16.p1	11	DONE	HA2	Helicase associated domain (HA2)
TRINITY_DN101278_c0_g1_i2.p1	11	DONE	AAA_lid_2	AAA lid domain
TRINITY_DN10141_c0_g1_i46.p1	11	DONE	PK_Tyr_Ser-Thr	Protein tyrosine and serine/threonine kinase
TRINITY_DN1021_c0_g1_i34.p1	11	DONE	Methyltr_RsmB-F	16S rRNA methyltransferase RsmB/F
TRINITY_DN102414_c1_g1_i1.p1	11	DONE	HEAT	HEAT repeat
TRINITY_DN1034_c0_g1_i1.p1	11	DONE	TPR_14	Tetratricopeptide repeat
TRINITY_DN10611_c0_g1_i13.p1	11	DONE	Homeodomain	Homeodomain
TRINITY_DN1064_c0_g1_i15.p1	11	DONE	PB1	PB1 domain
TRINITY_DN1071_c0_g1_i10.p1	11	DONE	LRR_8	Leucine rich repeat
TRINITY_DN10721_c0_g1_i12.p1	11	DONE	RRM_1	RNA recognition motif. (a.k.a. RRM, RBD, or RNP domain)
TRINITY_DN10734_c0_g1_i7.p1	11	DONE	TMEM192	TMEM192 family
TRINITY_DN10739_c0_g1_i25.p1	11	DONE	PK_Tyr_Ser-Thr	Protein tyrosine and serine/threonine kinase
TRINITY_DN107584_c0_g3_i1.p2	11	DONE	ABC_tran	ABC transporter
TRINITY_DN108365_c1_g2_i2.p2	11	DONE	Abhydrolase_1	alpha/beta hydrolase fold
TRINITY_DN10901_c0_g1_i8.p1	11	DONE	PK_Tyr_Ser-Thr	Protein tyrosine and serine/threonine kinase
TRINITY_DN110504_c0_g1_i2.p1	11	DONE	AFG1_ATPase	AFG1-like ATPase
TRINITY_DN111291_c0_g1_i1.p1	11	DONE	zf-C2H2	Zinc finger, C2H2 type
TRINITY_DN111_c0_g1_i23.p1	11	DONE	NPL	Nucleoplasmin-like domain
TRINITY_DN11283_c0_g1_i6.p1	11	DONE	MMR_HSR1	50S ribosome-binding GTPase
TRINITY_DN113132_c0_g1_i1.p1	11	DONE	Glyoxalase	Glyoxalase/Bleomycin resistance protein/Dioxygenase superfamily
TRINITY_DN113146_c0_g1_i1.p1	11	DONE	V-SNARE	Vesicle transport v-SNARE protein N-terminus
TRINITY_DN1133_c0_g1_i2.p1	11	DONE	Thioredoxin_8	Thioredoxin-like
TRINITY_DN11472_c0_g1_i2.p1	11	DONE	IPPT	IPP transferase
TRINITY_DN11541_c0_g1_i7.p1	11	DONE	Hydrolase_4	Serine aminopeptidase, S33
TRINITY_DN115758_c0_g1_i2.p1	11	DONE	UvrA_DNA-bind	UvrA DNA-binding domain
TRINITY_DN1162_c0_g2_i20.p1	11	DONE	PK_Tyr_Ser-Thr	Protein tyrosine and serine/threonine kinase
TRINITY_DN11664_c0_g3_i1.p1	11	DONE	Pkinase	Protein kinase domain
TRINITY_DN11697_c0_g1_i3.p1	11	DONE	Sec6	Exocyst complex component Sec6
TRINITY_DN11710_c0_g1_i2.p1	11	DONE	OB_NTP_bind	Oligonucleotide/oligosaccharide-binding (OB)-fold
TRINITY_DN11812_c0_g1_i1.p1	11	DONE	PPR_1	PPR repeat
TRINITY_DN11861_c0_g1_i1.p1	11	DONE	Suf	Suppressor of forked protein (Suf)
TRINITY_DN119291_c0_g1_i1.p1	11	DONE	Kre9_KNH	Kre9/KNH-like N-terminal Ig-like domain
TRINITY_DN11948_c0_g1_i6.p1	11	DONE	Pkinase	Protein kinase domain
TRINITY_DN119820_c0_g2_i1.p1	11	DONE	PspA_IM30	PspA/IM30 family
TRINITY_DN12063_c0_g1_i1.p1	11	DONE	F420_oxidored	NADP oxidoreductase coenzyme F420-dependent
TRINITY_DN120809_c0_g1_i4.p1	11	DONE	Pkinase	Protein kinase domain
TRINITY_DN12080_c0_g2_i3.p1	11	DONE	APEH_N	Acylamino-acid-releasing enzyme, N-terminal domain
TRINITY_DN120848_c0_g1_i1.p1	11	DONE	TPR_14	Tetratricopeptide repeat
TRINITY_DN12226_c0_g1_i13.p1	11	DONE	TPR_1	Tetratricopeptide repeat
TRINITY_DN12402_c0_g1_i2.p1	11	DONE	EF-hand_6	EF-hand domain
TRINITY_DN1001_c0_g1_i7.p1	10	DONE	OB_NTP_bind	Oligonucleotide/oligosaccharide-binding (OB)-fold
TRINITY_DN100515_c0_g1_i10.p1	10	DONE	LRR_8	Leucine rich repeat
TRINITY_DN10132_c1_g1_i12.p1	10	DONE	LRR_8	Leucine rich repeat
TRINITY_DN10134_c0_g2_i5.p1	10	DONE	Pkinase	Protein kinase domain
TRINITY_DN101420_c0_g1_i1.p1	10	DONE	DeoRC	DeoR C terminal sensor domain
TRINITY_DN10190_c0_g1_i56.p1	10	DONE	GTP_EFTU	Elongation factor Tu GTP binding domain
TRINITY_DN1021_c0_g1_i73.p1	10	DONE	Methyltr_RsmB-F	16S rRNA methyltransferase RsmB/F
TRINITY_DN103962_c0_g1_i1.p1	10	DONE	Pkinase	Protein kinase domain
TRINITY_DN104543_c1_g3_i2.p1	10	DONE	DnaJ_C	DnaJ C terminal domain
TRINITY_DN104553_c0_g2_i1.p1	10	DONE	DUF5906	Family of unknown function (DUF5906)
TRINITY_DN104847_c0_g1_i1.p1	10	DONE	PPR	PPR repeat
TRINITY_DN105832_c0_g1_i3.p1	10	DONE	RVP_2	Retroviral aspartyl protease
TRINITY_DN10640_c0_g1_i22.p1	10	DONE	DEAD_2	DEAD_2
TRINITY_DN106520_c0_g1_i1.p1	10	DONE	PPR	PPR repeat
TRINITY_DN10719_c0_g1_i1.p1	10	DONE	Ribonuclease_3	Ribonuclease III domain
TRINITY_DN10719_c0_g1_i9.p1	10	DONE	RVT_2	Reverse transcriptase (RNA-dependent DNA polymerase)
TRINITY_DN10727_c1_g2_i7.p1	10	DONE	V-SNARE	Vesicle transport v-SNARE protein N-terminus
TRINITY_DN107358_c0_g2_i2.p2	10	DONE	RecA	recA bacterial DNA recombination protein
TRINITY_DN10767_c0_g1_i17.p1	10	DONE	GTP1_OBG	GTP1/OBG
TRINITY_DN10796_c0_g1_i9.p1	10	DONE	Pkinase	Protein kinase domain
TRINITY_DN108270_c0_g1_i1.p1	10	DONE	Ras	Ras family
TRINITY_DN10885_c1_g2_i2.p1	10	DONE	S_locus_glycop	S-locus glycoprotein domain
TRINITY_DN10909_c0_g1_i9.p1	10	DONE	HI0933_like	HI0933-like protein
TRINITY_DN10923_c0_g1_i1.p1	10	DONE	adh_short	short chain dehydrogenase
TRINITY_DN10928_c0_g1_i22.p1	10	DONE	Coatomer_WDAD	Coatomer WD associated region
TRINITY_DN10930_c0_g1_i14.p1	10	DONE	Vps39_2	Vacuolar sorting protein 39 domain 2
TRINITY_DN10956_c0_g1_i64.p1	10	DONE	AIG1	AIG1 family
TRINITY_DN10994_c0_g1_i11.p1	10	DONE	zf-C2H2	Zinc finger, C2H2 type
TRINITY_DN11057_c1_g1_i2.p1	10	DONE	PPR_2	PPR repeat family
TRINITY_DN110_c0_g1_i8.p1	10	DONE	Homeodomain	Homeodomain
TRINITY_DN11283_c0_g1_i2.p1	10	DONE	MMR_HSR1	50S ribosome-binding GTPase
TRINITY_DN11287_c0_g1_i2.p1	10	DONE	Pkinase	Protein kinase domain
TRINITY_DN11339_c0_g1_i9.p1	10	DONE	LapA_dom	Lipopolysaccharide assembly protein A domain
TRINITY_DN113702_c0_g2_i1.p1	10	DONE	I-set	Immunoglobulin I-set domain
TRINITY_DN1140_c0_g1_i12.p1	10	DONE	AdoHcyase	S-adenosyl-L-homocysteine hydrolase
TRINITY_DN114120_c0_g1_i2.p1	10	DONE	Laminin_II	Laminin Domain II
TRINITY_DN1144_c0_g1_i16.p1	10	DONE	SSrecog	Structure-specific recognition protein (SSRP1)
TRINITY_DN11471_c0_g1_i1.p1	10	DONE	3Beta_HSD	3-beta hydroxysteroid dehydrogenase/isomerase family
TRINITY_DN11568_c0_g1_i13.p1	10	DONE	zf-H2C2_2	Zinc-finger double domain
TRINITY_DN11665_c0_g1_i14.p1	10	DONE	Ras	Ras family
TRINITY_DN11709_c0_g1_i1.p1	10	DONE	adh_short	short chain dehydrogenase
TRINITY_DN118_c0_g1_i13.p1	10	DONE	Epimerase	NAD dependent epimerase/dehydratase family
TRINITY_DN119036_c0_g2_i1.p1	10	DONE	zf-RING_2	Ring finger domain
TRINITY_DN11987_c0_g1_i12.p1	10	DONE	EF-hand_1	EF hand
TRINITY_DN120295_c0_g4_i1.p1	10	DONE	Pyr_redox_2	Pyridine nucleotide-disulphide oxidoreductase
TRINITY_DN120325_c0_g1_i13.p1	10	DONE	Epimerase	NAD dependent epimerase/dehydratase family
TRINITY_DN120325_c0_g1_i15.p1	10	DONE	NAD_binding_10	NAD(P)H-binding
TRINITY_DN12074_c0_g1_i10.p1	10	DONE	Myb_DNA-bind_4	Myb/SANT-like DNA-binding domain
TRINITY_DN12339_c0_g1_i3.p1	10	DONE	PPR_2	PPR repeat family
TRINITY_DN1234_c0_g1_i1.p1	10	DONE	Pyr_redox_2	Pyridine nucleotide-disulphide oxidoreductase
TRINITY_DN12377_c0_g1_i7.p1	10	DONE	zf-C3HC4_3	Zinc finger, C3HC4 type (RING finger)
TRINITY_DN123795_c0_g1_i1.p1	10	DONE	zf-C3HC4	Zinc finger, C3HC4 type (RING finger)
TRINITY_DN12389_c0_g1_i2.p1	10	DONE	Dynamin_N	Dynamin family
TRINITY_DN12402_c0_g1_i4.p1	10	DONE	EF-hand_1	EF hand
TRINITY_DN10008_c0_g1_i21.p1	9	DONE	15041	Ribosomal protein L11 methyltransferase (PrmA)
TRINITY_DN1000_c0_g2_i1.p1	9	DONE	Pkinase	Protein kinase domain
TRINITY_DN100163_c2_g3_i1.p1	9	DONE	DnaJ_C	DnaJ C terminal domain
TRINITY_DN10018_c0_g1_i6.p1	9	DONE	GTP_EFTU	Elongation factor Tu GTP binding domain
TRINITY_DN100578_c0_g1_i3.p1	9	DONE	zf-C3HC4_3	Zinc finger, C3HC4 type (RING finger)
TRINITY_DN101278_c0_g1_i1.p1	9	DONE	AAA_lid_2	AAA lid domain
TRINITY_DN10140_c0_g1_i2.p1	9	DONE	Metallophos	Calcineurin-like phosphoesterase
TRINITY_DN10225_c0_g1_i2.p1	9	DONE	Sec63	Sec63 Brl domain
TRINITY_DN102979_c0_g1_i1.p1	9	DONE	DUF5923	Family of unknown function (DUF5923)
TRINITY_DN10368_c0_g2_i4.p1	9	DONE	PRK	Phosphoribulokinase / Uridine kinase family
TRINITY_DN104536_c0_g1_i4.p1	9	DONE	Barwin	Barwin family
TRINITY_DN10458_c0_g3_i6.p1	9	DONE	Uso1_p115_C	Uso1 / p115 like vesicle tethering protein, C terminal region
TRINITY_DN10464_c0_g1_i1.p1	9	DONE	PPR_2	PPR repeat family
TRINITY_DN1047_c1_g2_i2.p1	9	DONE	RNase_PH	3' exoribonuclease family, domain 1
TRINITY_DN105756_c1_g1_i18.p1	9	DONE	PK_Tyr_Ser-Thr	Protein tyrosine and serine/threonine kinase
TRINITY_DN10611_c0_g1_i10.p1	9	DONE	HALZ	Homeobox associated leucine zipper
TRINITY_DN106151_c0_g1_i3.p1	9	DONE	PPR	PPR repeat
TRINITY_DN106151_c0_g1_i6.p1	9	DONE	DYW_deaminase	DYW family of nucleic acid deaminases
TRINITY_DN1063_c0_g1_i10.p1	9	DONE	zf-met	Zinc-finger of C2H2 type
TRINITY_DN106934_c0_g1_i1.p1	9	DONE	Syntaxin	Syntaxin
TRINITY_DN107002_c0_g1_i1.p1	9	DONE	RPA43_OB	RPA43 OB domain in RNA Pol I
TRINITY_DN10708_c0_g1_i12.p1	9	DONE	PrmA	Ribosomal protein L11 methyltransferase (PrmA)
TRINITY_DN10757_c0_g1_i10.p1	9	DONE	PPR_2	PPR repeat family
TRINITY_DN10768_c0_g1_i1.p2	9	DONE	PPR_2	PPR repeat family
TRINITY_DN10768_c0_g1_i3.p1	9	DONE	PPR	PPR repeat
TRINITY_DN107_c0_g1_i14.p1	9	DONE	Myb_DNA-bind_4	Myb/SANT-like DNA-binding domain
TRINITY_DN1081_c0_g1_i8.p1	9	DONE	DOG1	Seed dormancy control
TRINITY_DN10885_c1_g1_i1.p1	9	DONE	B_lectin	D-mannose binding lectin
TRINITY_DN10959_c0_g1_i27.p1	9	DONE	Ank_2	Ankyrin repeats (3 copies)
TRINITY_DN10959_c0_g1_i28.p1	9	DONE	Ank	Ankyrin repeat
TRINITY_DN1097_c0_g1_i1.p1	9	DONE	TOC159_MAD	Translocase of chloroplast 159/132, membrane anchor domain
TRINITY_DN109935_c0_g1_i2.p1	9	DONE	S1	S1 RNA binding domain
TRINITY_DN110464_c0_g1_i2.p1	9	DONE	RRM_1	RNA recognition motif. (a.k.a. RRM, RBD, or RNP domain)
TRINITY_DN11099_c0_g1_i18.p2	9	DONE	Dynamin_N	Dynamin family
TRINITY_DN110_c0_g1_i2.p1	9	DONE	HALZ	Homeobox associated leucine zipper
TRINITY_DN111895_c0_g1_i1.p1	9	DONE	Ish1	Putative nuclear envelope organisation protein
TRINITY_DN11197_c0_g1_i3.p1	9	DONE	Sigma70_r2	Sigma-70 region 2
TRINITY_DN112574_c0_g1_i1.p1	9	DONE	Biotin_lipoyl	Biotin-requiring enzyme
TRINITY_DN113501_c0_g1_i2.p1	9	DONE	Rick_17kDa_Anti	Glycine zipper 2TM domain
TRINITY_DN113713_c0_g1_i1.p1	9	DONE	Methyltransf_23	Methyltransferase domain
TRINITY_DN114331_c0_g2_i1.p1	9	DONE	DDE_Tnp_IS1595	ISXO2-like transposase domain
TRINITY_DN114393_c0_g1_i1.p1	9	DONE	NB-ARC	NB-ARC domain
TRINITY_DN11494_c0_g1_i8.p1	9	DONE	Myosin_head	Myosin head (motor domain)
TRINITY_DN1163_c0_g1_i16.p1	9	DONE	NHL	NHL repeat
TRINITY_DN11664_c0_g1_i15.p1	9	DONE	Pkinase	Protein kinase domain
TRINITY_DN1174_c0_g1_i2.p1	9	DONE	Plus-3	Plus-3 domain
TRINITY_DN11789_c0_g1_i8.p1	9	DONE	SOR_SNZ	SOR/SNZ family
TRINITY_DN11839_c0_g1_i2.p1	9	DONE	Ras	Ras family
TRINITY_DN11877_c0_g1_i2.p1	9	DONE	DUF1771	Domain of unknown function (DUF1771)
TRINITY_DN118_c0_g1_i14.p1	9	DONE	Epimerase	NAD dependent epimerase/dehydratase family
TRINITY_DN118_c0_g1_i2.p1	9	DONE	3Beta_HSD	3-beta hydroxysteroid dehydrogenase/isomerase family
TRINITY_DN119152_c0_g1_i1.p1	9	DONE	Acetyltransf_13	ESCO1/2 acetyl-transferase
TRINITY_DN12082_c0_g1_i4.p1	9	DONE	PPR_2	PPR repeat family
TRINITY_DN121063_c0_g1_i1.p1	9	DONE	zf-HC5HC2H	PHD-like zinc-binding domain
TRINITY_DN12242_c2_g1_i2.p2	9	DONE	Ras	Ras family
TRINITY_DN12243_c0_g1_i4.p1	9	DONE	AAA_22	AAA domain
TRINITY_DN12276_c0_g1_i2.p1	9	DONE	Chlorophyllase	Chlorophyllase
TRINITY_DN1229_c0_g2_i1.p1	9	DONE	Thioredoxin	Thioredoxin
TRINITY_DN1229_c1_g3_i2.p1	9	DONE	PPR_2	PPR repeat family
TRINITY_DN12313_c0_g2_i2.p1	9	DONE	Glycos_transf_1	Glycosyl transferases group 1
TRINITY_DN1231_c0_g2_i4.p1	9	DONE	SH2_2	SH2 domain
TRINITY_DN12342_c0_g2_i1.p1	9	DONE	Kelch_6	Kelch motif
TRINITY_DN1000_c0_g1_i1.p1	8	DONE	PK_Tyr_Ser-Thr	Protein tyrosine and serine/threonine kinase
TRINITY_DN10043_c1_g1_i12.p3	8	DONE	WD40	WD domain, G-beta repeat
TRINITY_DN101055_c0_g1_i1.p1	8	DONE	RRM_1	RNA recognition motif. (a.k.a. RRM, RBD, or RNP domain)
TRINITY_DN1011_c0_g1_i3.p1	8	DONE	HMA	Heavy-metal-associated domain
TRINITY_DN101278_c0_g2_i1.p1	8	DONE	Mg_chelatase	Magnesium chelatase, subunit ChlI
TRINITY_DN10274_c0_g2_i1.p1	8	DONE	Pkinase	Protein kinase domain
TRINITY_DN10338_c0_g1_i10.p1	8	DONE	WD40	WD domain, G-beta repeat
TRINITY_DN103603_c0_g1_i1.p1	8	DONE	RRN3	RNA polymerase I specific transcription initiation factor RRN3
TRINITY_DN104087_c0_g1_i1.p3	8	DONE	AAA_26	AAA domain
TRINITY_DN104245_c0_g1_i2.p1	8	DONE	ROH1-like	Protein ROH1-like
TRINITY_DN10426_c0_g1_i10.p1	8	DONE	PK_Tyr_Ser-Thr	Protein tyrosine and serine/threonine kinase
TRINITY_DN104606_c0_g1_i1.p1	8	DONE	FMN_dh	FMN-dependent dehydrogenase
TRINITY_DN10474_c0_g1_i3.p1	8	DONE	zf-C3HC4	Zinc finger, C3HC4 type (RING finger)
TRINITY_DN105494_c0_g1_i1.p1	8	DONE	RRM_1	RNA recognition motif. (a.k.a. RRM, RBD, or RNP domain)
TRINITY_DN105573_c0_g1_i1.p1	8	DONE	PPR_2	PPR repeat family
TRINITY_DN10562_c0_g1_i15.p1	8	DONE	DUF4793	Domain of unknown function (DUF4793)
TRINITY_DN10562_c0_g1_i16.p1	8	DONE	DUF4793	Domain of unknown function (DUF4793)
TRINITY_DN1073_c0_g1_i1.p1	8	DONE	Pkinase	Protein kinase domain
TRINITY_DN10770_c0_g1_i4.p2	8	DONE	ABC_membrane	ABC transporter transmembrane region
TRINITY_DN10780_c0_g1_i4.p1	8	DONE	Abhydrolase_1	alpha/beta hydrolase fold
TRINITY_DN10780_c0_g1_i6.p1	8	DONE	Abhydrolase_1	alpha/beta hydrolase fold
TRINITY_DN107_c0_g2_i1.p1	8	DONE	DRY_EERY	Alternative splicing regulator
TRINITY_DN10815_c0_g1_i48.p1	8	DONE	zf-RING_2	Ring finger domain
TRINITY_DN10909_c0_g1_i17.p2	8	DONE	HI0933_like	HI0933-like protein
TRINITY_DN109294_c0_g3_i1.p1	8	DONE	UvrD_C	UvrD-like helicase C-terminal domain
TRINITY_DN10954_c0_g1_i6.p1	8	DONE	DLH	Dienelactone hydrolase family
TRINITY_DN11033_c0_g1_i10.p1	8	DONE	PPR	PPR repeat
TRINITY_DN11079_c0_g1_i12.p1	8	DONE	MmoB_DmpM	MmoB/DmpM family
TRINITY_DN11194_c0_g1_i6.p1	8	DONE	E2F_CC-MB	E2F transcription factor CC-MB domain
TRINITY_DN111_c0_g1_i30.p1	8	DONE	NPL	Nucleoplasmin-like domain
TRINITY_DN112156_c0_g1_i10.p1	8	DONE	Pkinase	Protein kinase domain
TRINITY_DN11218_c0_g1_i11.p1	8	DONE	Methyltransf_16	Lysine methyltransferase
TRINITY_DN112195_c0_g1_i12.p1	8	DONE	Sec62	Translocation protein Sec62
TRINITY_DN112601_c0_g1_i2.p1	8	DONE	DUF1087	CHD subfamily II, DUF1087
TRINITY_DN113539_c0_g1_i1.p1	8	DONE	GATA	GATA zinc finger
TRINITY_DN113702_c0_g2_i2.p1	8	DONE	I-set	Immunoglobulin I-set domain
TRINITY_DN113832_c0_g2_i7.p1	8	DONE	FAD_binding_2	FAD binding domain
TRINITY_DN11395_c0_g1_i12.p1	8	DONE	RVT_1	Reverse transcriptase (RNA-dependent DNA polymerase)
TRINITY_DN1146_c1_g1_i2.p1	8	DONE	WRKY	WRKY DNA -binding domain
TRINITY_DN11511_c0_g1_i2.p1	8	DONE	ADH_N	Alcohol dehydrogenase GroES-like domain
TRINITY_DN11540_c0_g2_i10.p1	8	DONE	PITH	PITH domain
TRINITY_DN1163_c0_g1_i5.p1	8	DONE	NHL	NHL repeat
TRINITY_DN11701_c0_g1_i2.p1	8	DONE	RVT_2	Reverse transcriptase (RNA-dependent DNA polymerase)
TRINITY_DN1170_c0_g1_i1.p1	8	DONE	PROCN	PROCN (NUC071) domain
TRINITY_DN119139_c0_g1_i1.p1	8	DONE	tRNA_U5-meth_tr	tRNA (Uracil-5-)-methyltransferase
TRINITY_DN11923_c0_g1_i2.p1	8	DONE	LETM1_RBD	LETM1-like, RBD
TRINITY_DN120363_c0_g1_i1.p1	8	DONE	eIF_4G1	Eukaryotic translation initiation factor 4G1
TRINITY_DN12048_c0_g1_i1.p1	8	DONE	F-box	F-box domain
TRINITY_DN120751_c0_g1_i1.p1	8	DONE	Cupin_1	Cupin
TRINITY_DN120751_c0_g3_i3.p1	8	DONE	Cupin_1	Cupin
TRINITY_DN120809_c0_g1_i5.p1	8	DONE	Pkinase	Protein kinase domain
TRINITY_DN1233_c0_g1_i9.p1	8	DONE	TPR_12	Tetratricopeptide repeat
TRINITY_DN12353_c0_g1_i3.p1	8	DONE	RWD	RWD domain
TRINITY_DN12358_c0_g1_i7.p1	8	DONE	EF1G	Elongation factor 1 gamma, conserved domain
TRINITY_DN12407_c0_g1_i10.p1	8	DONE	LRR_8	Leucine rich repeat
TRINITY_DN100011_c1_g2_i2.p1	7	DONE	11207	Putative nuclear envelope organisation protein
TRINITY_DN1000_c0_g1_i2.p1	7	DONE	PK_Tyr_Ser-Thr	Protein tyrosine and serine/threonine kinase
TRINITY_DN100163_c2_g2_i1.p1	7	DONE	3389	DnaJ C terminal domain
TRINITY_DN10127_c0_g2_i2.p1	7	DONE	Pkinase	Protein kinase domain
TRINITY_DN101454_c0_g2_i1.p1	7	DONE	DUF6350	Family of unknown function (DUF6350)
TRINITY_DN10153_c0_g1_i13.p1	7	DONE	Pkinase	Protein kinase domain
TRINITY_DN101617_c0_g1_i1.p1	7	DONE	FAD_binding_3	FAD binding domain
TRINITY_DN102550_c0_g1_i1.p1	7	DONE	DEAD	DEAD/DEAH box helicase
TRINITY_DN102641_c0_g1_i1.p1	7	DONE	adh_short_C2	Enoyl-(Acyl carrier protein) reductase
TRINITY_DN10264_c0_g1_i11.p1	7	DONE	Kelch_4	Galactose oxidase, central domain
TRINITY_DN1032_c0_g1_i14.p1	7	DONE	PK_Tyr_Ser-Thr	Protein tyrosine and serine/threonine kinase
TRINITY_DN103463_c0_g1_i1.p1	7	DONE	Laminin_EGF	Laminin EGF domain
TRINITY_DN10347_c0_g1_i9.p1	7	DONE	Kelch_3	Galactose oxidase, central domain
TRINITY_DN103552_c0_g1_i1.p1	7	DONE	SH3_1	SH3 domain
TRINITY_DN10389_c0_g1_i3.p1	7	DONE	Sof1	Sof1-like domain
TRINITY_DN104029_c0_g1_i2.p1	7	DONE	zf-H2C2_2	Zinc-finger double domain
TRINITY_DN10412_c0_g1_i15.p1	7	DONE	RNA_pol_Rpb2_6	RNA polymerase Rpb2, domain 6
TRINITY_DN10412_c0_g1_i16.p1	7	DONE	RNA_pol_Rpb2_6	RNA polymerase Rpb2, domain 6
TRINITY_DN104185_c0_g1_i1.p1	7	DONE	DFP	DNA / pantothenate metabolism flavoprotein
TRINITY_DN104416_c0_g1_i1.p1	7	DONE	Acetyltransf_1	Acetyltransferase (GNAT) family
TRINITY_DN104474_c0_g1_i3.p1	7	DONE	PPR	PPR repeat
TRINITY_DN10457_c0_g1_i5.p1	7	DONE	PPR_2	PPR repeat family
TRINITY_DN1047_c0_g1_i23.p1	7	DONE	WD40	WD domain, G-beta repeat
TRINITY_DN104835_c0_g1_i1.p1	7	DONE	PMI_typeI_cat	Phosphomannose isomerase type I, catalytic domain
TRINITY_DN104870_c0_g1_i1.p1	7	DONE	DUF4449	Protein of unknown function (DUF4449)
TRINITY_DN104886_c0_g2_i3.p1	7	DONE	Ge1_WD40	WD40 region of Ge1, enhancer of mRNA-decapping protein
TRINITY_DN104955_c0_g2_i1.p2	7	DONE	GST_N	Glutathione S-transferase, N-terminal domain
TRINITY_DN10501_c0_g1_i1.p2	7	DONE	Fes1	Nucleotide exchange factor Fes1
TRINITY_DN10539_c0_g1_i2.p1	7	DONE	HMA	Heavy-metal-associated domain
TRINITY_DN105457_c0_g1_i1.p1	7	DONE	WD40	WD domain, G-beta repeat
TRINITY_DN1059_c0_g1_i10.p1	7	DONE	V-ATPase_H_N	V-ATPase subunit H
TRINITY_DN10643_c0_g1_i7.p1	7	DONE	Glycos_transf_1	Glycosyl transferases group 1
TRINITY_DN10648_c0_g1_i4.p1	7	DONE	GST_N	Glutathione S-transferase, N-terminal domain
TRINITY_DN106605_c0_g3_i1.p1	7	DONE	ADH_zinc_N	Zinc-binding dehydrogenase
TRINITY_DN10671_c0_g1_i2.p1	7	DONE	DA1-like	Protein DA1
TRINITY_DN106768_c0_g1_i1.p2	7	DONE	zf-C2H2_jaz	Zinc-finger double-stranded RNA-binding
TRINITY_DN10721_c0_g1_i15.p1	7	DONE	RRM_1	RNA recognition motif. (a.k.a. RRM, RBD, or RNP domain)
TRINITY_DN10739_c0_g1_i18.p2	7	DONE	Pkinase	Protein kinase domain
TRINITY_DN10739_c0_g1_i23.p2	7	DONE	PK_Tyr_Ser-Thr	Protein tyrosine and serine/threonine kinase
TRINITY_DN1075_c0_g1_i10.p1	7	DONE	Arm	Armadillo/beta-catenin-like repeat
TRINITY_DN10761_c1_g1_i2.p1	7	DONE	U-box	U-box domain
TRINITY_DN10800_c1_g1_i2.p1	7	DONE	ANF_receptor	Receptor family ligand binding region
TRINITY_DN10815_c0_g1_i25.p1	7	DONE	zf-RING_2	Ring finger domain
TRINITY_DN108390_c0_g1_i1.p1	7	DONE	3HCDH_N	3-hydroxyacyl-CoA dehydrogenase, NAD binding domain
TRINITY_DN10888_c0_g1_i13.p1	7	DONE	zf_CCCH_4	Zinc finger domain
TRINITY_DN109926_c0_g1_i1.p1	7	DONE	eIF3_p135	Translation initiation factor eIF3 subunit 135
TRINITY_DN11079_c0_g1_i15.p1	7	DONE	Pkinase	Protein kinase domain
TRINITY_DN110935_c1_g1_i1.p1	7	DONE	ADH_N	Alcohol dehydrogenase GroES-like domain
TRINITY_DN11128_c0_g1_i7.p1	7	DONE	PK_Tyr_Ser-Thr	Protein tyrosine and serine/threonine kinase
TRINITY_DN11128_c0_g1_i8.p1	7	DONE	PK_Tyr_Ser-Thr	Protein tyrosine and serine/threonine kinase
TRINITY_DN111491_c1_g1_i1.p1	7	DONE	zf-CCCH	Zinc finger C-x8-C-x5-C-x3-H type (and similar)
TRINITY_DN11153_c0_g2_i4.p1	7	DONE	ADH_N	Alcohol dehydrogenase GroES-like domain
TRINITY_DN11189_c0_g1_i19.p1	7	DONE	RNB	RNB domain
TRINITY_DN1118_c1_g1_i3.p1	7	DONE	START	START domain
TRINITY_DN11221_c0_g1_i24.p1	7	DONE	Crescentin	Crescentin protein
TRINITY_DN112627_c0_g1_i11.p1	7	DONE	NUC173	NUC173 domain
TRINITY_DN11345_c0_g2_i3.p1	7	DONE	Asp	Eukaryotic aspartyl protease
TRINITY_DN11471_c0_g1_i1.p2	7	DONE	Glutaredoxin	Glutaredoxin
TRINITY_DN11483_c4_g1_i1.p1	7	DONE	GST_N	Glutathione S-transferase, N-terminal domain
TRINITY_DN11483_c4_g1_i4.p2	7	DONE	GST_N	Glutathione S-transferase, N-terminal domain
TRINITY_DN114865_c1_g1_i6.p1	7	DONE	PPR	PPR repeat
TRINITY_DN11511_c0_g2_i2.p1	7	DONE	ADH_N	Alcohol dehydrogenase GroES-like domain
TRINITY_DN11541_c0_g1_i23.p1	7	DONE	Hydrolase_4	Serine aminopeptidase, S33
TRINITY_DN115532_c0_g1_i2.p1	7	DONE	RVP_2	Retroviral aspartyl protease
TRINITY_DN1155_c0_g1_i2.p1	7	DONE	WD40	WD domain, G-beta repeat
TRINITY_DN1159_c0_g1_i34.p1	7	DONE	GIDE	E3 Ubiquitin ligase
TRINITY_DN11622_c0_g1_i4.p1	7	DONE	DUF1191	Protein of unknown function (DUF1191)
TRINITY_DN11622_c0_g1_i6.p1	7	DONE	DUF1191	Protein of unknown function (DUF1191)
TRINITY_DN11731_c0_g1_i16.p1	7	DONE	Mg_trans_NIPA	Magnesium transporter NIPA
TRINITY_DN11756_c0_g1_i1.p1	7	DONE	NB-ARC	NB-ARC domain
TRINITY_DN11757_c0_g1_i2.p1	7	DONE	Thioredoxin	Thioredoxin
TRINITY_DN11785_c0_g1_i20.p1	7	DONE	PK_Tyr_Ser-Thr	Protein tyrosine and serine/threonine kinase
TRINITY_DN11805_c0_g1_i4.p1	7	DONE	EB1	EB1-like C-terminal motif
TRINITY_DN118217_c0_g3_i1.p1	7	DONE	Asp_protease	Aspartyl protease
TRINITY_DN11862_c0_g2_i1.p1	7	DONE	Abhydrolase_3	alpha/beta hydrolase fold
TRINITY_DN11868_c0_g1_i9.p1	7	DONE	PK_Tyr_Ser-Thr	Protein tyrosine and serine/threonine kinase
TRINITY_DN11868_c0_g3_i1.p1	7	DONE	PK_Tyr_Ser-Thr	Protein tyrosine and serine/threonine kinase
TRINITY_DN118791_c0_g1_i1.p1	7	DONE	Kre9_KNH	Kre9/KNH-like N-terminal Ig-like domain
TRINITY_DN119340_c0_g1_i2.p1	7	DONE	Methyltransf_25	Methyltransferase domain
TRINITY_DN119457_c0_g1_i1.p1	7	DONE	MgtE_N	MgtE intracellular N domain
TRINITY_DN119604_c0_g4_i1.p1	7	DONE	Pkinase	Protein kinase domain
TRINITY_DN12002_c0_g1_i25.p1	7	DONE	Pkinase	Protein kinase domain
TRINITY_DN12020_c0_g1_i2.p1	7	DONE	Glycos_transf_1	Glycosyl transferases group 1
TRINITY_DN120949_c0_g1_i2.p1	7	DONE	GST_C	Glutathione S-transferase, C-terminal domain
TRINITY_DN12107_c0_g2_i3.p1	7	DONE	ACCA	Acetyl co-enzyme A carboxylase carboxyltransferase alpha subunit
TRINITY_DN12116_c0_g1_i4.p1	7	DONE	E1-E2_ATPase	E1-E2 ATPase
TRINITY_DN121276_c0_g1_i5.p1	7	DONE	Sugar_tr	Sugar (and other) transporter
TRINITY_DN1212_c0_g1_i15.p1	7	DONE	Pkinase	Protein kinase domain
TRINITY_DN1212_c0_g1_i9.p1	7	DONE	Pkinase	Protein kinase domain
TRINITY_DN12174_c0_g1_i1.p1	7	DONE	Rx_N	Rx N-terminal domain
TRINITY_DN12227_c0_g1_i4.p1	7	DONE	VHS	VHS domain
TRINITY_DN122549_c0_g1_i5.p1	7	DONE	Lipase_3	Lipase (class 3)
TRINITY_DN122563_c0_g1_i2.p1	7	DONE	ABC_tran_Xtn	ABC transporter
TRINITY_DN122872_c1_g1_i1.p1	7	DONE	SMYLE_N	Short myomegalin-like EB1 binding proteins, N-terminal domain
TRINITY_DN122_c2_g2_i1.p1	7	DONE	Arm	Armadillo/beta-catenin-like repeat
TRINITY_DN12310_c0_g2_i2.p1	7	DONE	adh_short_C2	Enoyl-(Acyl carrier protein) reductase
TRINITY_DN12342_c0_g1_i1.p1	7	DONE	Kelch_1	Kelch motif
TRINITY_DN12342_c0_g2_i2.p1	7	DONE	Kelch_6	Kelch motif
TRINITY_DN123839_c0_g1_i1.p1	7	DONE	Abhydrolase_3	alpha/beta hydrolase fold
TRINITY_DN12389_c0_g1_i1.p1	7	DONE	Dynamin_M	Dynamin central region
TRINITY_DN12392_c0_g1_i11.p1	7	DONE	PPR	PPR repeat
TRINITY_DN12410_c0_g1_i15.p1	7	DONE	TDBD	Tify domain binding domain
TRINITY_DN10016_c0_g1_i12.p1	6	DONE	Thioredoxin_8	Thioredoxin-like
TRINITY_DN1001_c1_g1_i3.p1	6	DONE	DBD_Tnp_Mut	MuDR family transposase
TRINITY_DN10042_c1_g1_i11.p1	6	DONE	tRNA_synthFbeta	Phenylalanyl tRNA synthetase beta chain CLM domain
TRINITY_DN1006_c0_g1_i1.p1	6	DONE	Kelch_1	Kelch motif
TRINITY_DN10078_c0_g1_i1.p1	6	DONE	WD40	WD domain, G-beta repeat
TRINITY_DN10127_c0_g1_i12.p1	6	DONE	UBA_4	UBA-like domain
TRINITY_DN101758_c0_g1_i10.p1	6	DONE	IBR	IBR domain, a half RING-finger domain
TRINITY_DN101758_c0_g2_i1.p1	6	DONE	RWD	RWD domain
TRINITY_DN10176_c0_g1_i11.p1	6	DONE	Cwf_Cwc_15	Cwf15/Cwc15 cell cycle control protein
TRINITY_DN10181_c0_g1_i29.p1	6	DONE	Gp_dh_C	Glyceraldehyde 3-phosphate dehydrogenase, C-terminal domain
TRINITY_DN10181_c0_g1_i4.p1	6	DONE	Gp_dh_N	Glyceraldehyde 3-phosphate dehydrogenase, NAD binding domain
TRINITY_DN10223_c0_g1_i24.p1	6	DONE	GrpE	GrpE
TRINITY_DN1022_c0_g1_i28.p1	6	DONE	VWA_3	von Willebrand factor type A domain
TRINITY_DN102470_c0_g1_i2.p1	6	DONE	ADH_N	Alcohol dehydrogenase GroES-like domain
TRINITY_DN102948_c0_g1_i1.p1	6	DONE	GST_N_3	Glutathione S-transferase, N-terminal domain
TRINITY_DN10304_c0_g1_i8.p1	6	DONE	DUF4793	Domain of unknown function (DUF4793)
TRINITY_DN103135_c0_g1_i3.p1	6	DONE	RNA_pol_Rpb1_2	RNA polymerase Rpb1, domain 2
TRINITY_DN10329_c0_g1_i4.p1	6	DONE	FPP	Filament-like plant protein, long coiled-coil
TRINITY_DN1032_c0_g1_i19.p1	6	DONE	PK_Tyr_Ser-Thr	Protein tyrosine and serine/threonine kinase
TRINITY_DN10347_c0_g1_i4.p1	6	DONE	Kelch_4	Galactose oxidase, central domain
TRINITY_DN10347_c0_g1_i5.p1	6	DONE	Kelch_4	Galactose oxidase, central domain
TRINITY_DN103534_c0_g1_i1.p1	6	DONE	DPBB_1	Lytic transglycolase
TRINITY_DN10372_c0_g1_i13.p1	6	DONE	GDP_Man_Dehyd	GDP-mannose 4,6 dehydratase
TRINITY_DN10373_c0_g2_i10.p1	6	DONE	LRR_8	Leucine rich repeat
TRINITY_DN103778_c0_g1_i1.p2	6	DONE	ADH_zinc_N	Zinc-binding dehydrogenase
TRINITY_DN1037_c0_g1_i26.p1	6	DONE	Transp_inhibit	Transport inhibitor response 1 protein domain
TRINITY_DN10380_c0_g1_i1.p1	6	DONE	LRRNT_2	Leucine rich repeat N-terminal domain
TRINITY_DN104088_c0_g1_i1.p1	6	DONE	Frag1	Frag1/DRAM/Sfk1 family
TRINITY_DN104189_c0_g1_i1.p1	6	DONE	RRM_1	RNA recognition motif. (a.k.a. RRM, RBD, or RNP domain)
TRINITY_DN104309_c0_g1_i1.p1	6	DONE	TfoX_C	TfoX C-terminal domain
TRINITY_DN10438_c0_g1_i16.p1	6	DONE	zf-CCCH	Zinc finger C-x8-C-x5-C-x3-H type (and similar)
TRINITY_DN104481_c0_g2_i1.p1	6	DONE	PQ-loop	PQ loop repeat
TRINITY_DN104519_c0_g2_i3.p1	6	DONE	CLIP1_ZNF	CLIP1 zinc knuckle
TRINITY_DN104542_c0_g1_i1.p1	6	DONE	DUF4062	Domain of unknown function (DUF4062)
TRINITY_DN10458_c0_g3_i5.p1	6	DONE	Uso1_p115_head	Uso1 / p115 like vesicle tethering protein, head region
TRINITY_DN104628_c0_g1_i2.p1	6	DONE	HLH	Helix-loop-helix DNA-binding domain
TRINITY_DN104934_c0_g1_i1.p1	6	DONE	GST_N	Glutathione S-transferase, N-terminal domain
TRINITY_DN10510_c0_g1_i32.p1	6	DONE	Lactamase_B_6	Metallo-beta-lactamase superfamily domain
TRINITY_DN105233_c0_g1_i1.p1	6	DONE	Esterase	Putative esterase
TRINITY_DN10526_c0_g1_i10.p1	6	DONE	Pkinase	Protein kinase domain
TRINITY_DN10539_c0_g1_i3.p1	6	DONE	HMA	Heavy-metal-associated domain
TRINITY_DN1055_c0_g1_i15.p1	6	DONE	WD40	WD domain, G-beta repeat
TRINITY_DN106331_c0_g1_i2.p1	6	DONE	Pkinase	Protein kinase domain
TRINITY_DN106356_c0_g1_i1.p1	6	DONE	Peripla_BP_3	Periplasmic binding protein-like domain
TRINITY_DN10649_c0_g1_i10.p1	6	DONE	PK_Tyr_Ser-Thr	Protein tyrosine and serine/threonine kinase
TRINITY_DN106764_c0_g3_i1.p1	6	DONE	UvrD_C	UvrD-like helicase C-terminal domain
TRINITY_DN1069_c0_g1_i2.p1	6	DONE	zf-CCCH	Zinc finger C-x8-C-x5-C-x3-H type (and similar)
TRINITY_DN107001_c0_g1_i1.p1	6	DONE	PK_Tyr_Ser-Thr	Protein tyrosine and serine/threonine kinase
TRINITY_DN10705_c0_g2_i1.p1	6	DONE	Abhydrolase_6	Alpha/beta hydrolase family
TRINITY_DN10731_c0_g1_i4.p1	6	DONE	CCT	CCT motif
TRINITY_DN10739_c0_g1_i10.p1	6	DONE	Pkinase	Protein kinase domain
TRINITY_DN10761_c1_g2_i3.p1	6	DONE	U-box	U-box domain
TRINITY_DN10766_c0_g1_i25.p1	6	DONE	Na_H_Exchanger	Sodium/hydrogen exchanger family
TRINITY_DN107895_c0_g1_i1.p1	6	DONE	GST_C	Glutathione S-transferase, C-terminal domain
TRINITY_DN1079_c0_g1_i7.p1	6	DONE	WLM	WLM domain
TRINITY_DN10801_c0_g1_i10.p1	6	DONE	NB-ARC	NB-ARC domain
TRINITY_DN108104_c0_g1_i1.p1	6	DONE	CBFD_NFYB_HMF	Histone-like transcription factor (CBF/NF-Y) and archaeal histone
TRINITY_DN10812_c0_g1_i2.p1	6	DONE	Malectin_like	Malectin-like domain
TRINITY_DN10818_c0_g1_i3.p1	6	DONE	DUF659	Protein of unknown function (DUF 659)
TRINITY_DN108411_c0_g1_i2.p1	6	DONE	zf-UDP	Zinc-binding RING-finger
TRINITY_DN10846_c0_g1_i13.p1	6	DONE	gag_pre-integrs	GAG-pre-integrase domain
TRINITY_DN10863_c0_g1_i9.p1	6	DONE	Myb_DNA-bind_4	Myb/SANT-like DNA-binding domain
TRINITY_DN10885_c1_g3_i3.p1	6	DONE	Pkinase	Protein kinase domain
TRINITY_DN10887_c0_g1_i1.p1	6	DONE	PAS_9	PAS domain
TRINITY_DN10972_c0_g1_i3.p1	6	DONE	Pkinase	Protein kinase domain
TRINITY_DN11010_c0_g1_i19.p1	6	DONE	RNA_pol_3_Rpc31	DNA-directed RNA polymerase III subunit Rpc31
TRINITY_DN11026_c0_g1_i2.p1	6	DONE	WPP	WPP domain
TRINITY_DN11040_c1_g1_i16.p1	6	DONE	Transcrip_act	Transcriptional activator
TRINITY_DN1107_c0_g1_i1.p1	6	DONE	SNF2-rel_dom	SNF2-related domain
TRINITY_DN111030_c0_g1_i2.p2	6	DONE	adh_short	short chain dehydrogenase
TRINITY_DN1113_c0_g1_i26.p1	6	DONE	Malic_M	Malic enzyme, NAD binding domain
TRINITY_DN112033_c0_g1_i1.p1	6	DONE	RRM_1	RNA recognition motif. (a.k.a. RRM, RBD, or RNP domain)
TRINITY_DN11218_c0_g1_i10.p1	6	DONE	Methyltransf_16	Lysine methyltransferase
TRINITY_DN1121_c0_g1_i18.p1	6	DONE	GTP_EFTU	Elongation factor Tu GTP binding domain
TRINITY_DN112491_c0_g1_i1.p2	6	DONE	zf-AN1	AN1-like Zinc finger
TRINITY_DN1127_c0_g1_i11.p1	6	DONE	Bromodomain	Bromodomain
TRINITY_DN112807_c0_g1_i1.p1	6	DONE	NMO	Nitronate monooxygenase
TRINITY_DN11312_c0_g1_i1.p1	6	DONE	GATase_7	Glutamine amidotransferase domain
TRINITY_DN11314_c0_g1_i1.p1	6	DONE	YccV-like	Hemimethylated DNA-binding protein YccV like
TRINITY_DN113798_c0_g1_i1.p1	6	DONE	BOP1NT	BOP1NT (NUC169) domain
TRINITY_DN11402_c0_g1_i10.p1	6	DONE	Abhydrolase_1	alpha/beta hydrolase fold
TRINITY_DN11402_c0_g1_i57.p1	6	DONE	Abhydrolase_1	alpha/beta hydrolase fold
TRINITY_DN11436_c0_g1_i11.p1	6	DONE	Zein-binding	Zein-binding
TRINITY_DN1143_c0_g1_i13.p1	6	DONE	Castor_Poll_mid	Castor and Pollux, part of voltage-gated ion channel
TRINITY_DN11479_c1_g1_i8.p1	6	DONE	gag-asp_proteas	gag-polyprotein putative aspartyl protease
TRINITY_DN11483_c4_g1_i5.p2	6	DONE	GST_N_3	Glutathione S-transferase, N-terminal domain
TRINITY_DN11483_c4_g2_i1.p1	6	DONE	GST_N	Glutathione S-transferase, N-terminal domain
TRINITY_DN114884_c0_g2_i1.p1	6	DONE	ADH_zinc_N	Zinc-binding dehydrogenase
TRINITY_DN115308_c0_g2_i1.p2	6	DONE	CbiA	CobQ/CobB/MinD/ParA nucleotide binding domain
TRINITY_DN115454_c0_g1_i1.p1	6	DONE	PPR_3	Pentatricopeptide repeat domain
TRINITY_DN115654_c0_g1_i1.p1	6	DONE	ELFV_dehydrog	Glutamate/Leucine/Phenylalanine/Valine dehydrogenase
TRINITY_DN115711_c0_g1_i1.p1	6	DONE	HAD_2	Haloacid dehalogenase-like hydrolase
TRINITY_DN115751_c0_g1_i2.p2	6	DONE	TetR_N	Bacterial regulatory proteins, tetR family
TRINITY_DN11599_c0_g1_i9.p1	6	DONE	YjeF_N	YjeF-related protein N-terminus
TRINITY_DN1160_c0_g1_i1.p1	6	DONE	Piwi	Piwi domain
TRINITY_DN11613_c0_g1_i2.p1	6	DONE	DYW_deaminase	DYW family of nucleic acid deaminases
TRINITY_DN11643_c1_g1_i2.p1	6	DONE	EF-hand_7	EF-hand domain pair
TRINITY_DN11693_c0_g1_i12.p1	6	DONE	Malectin_like	Malectin-like domain
TRINITY_DN11730_c0_g1_i11.p1	6	DONE	Beach	Beige/BEACH domain
TRINITY_DN11756_c0_g1_i26.p1	6	DONE	LRR_4	Leucine Rich repeats (2 copies)
TRINITY_DN117785_c0_g1_i3.p1	6	DONE	TPMT	Thiopurine S-methyltransferase (TPMT)
TRINITY_DN11781_c1_g1_i4.p1	6	DONE	Methyltransf_16	Lysine methyltransferase
TRINITY_DN11783_c0_g1_i2.p1	6	DONE	Ras	Ras family
TRINITY_DN11791_c1_g1_i4.p1	6	DONE	gag_pre-integrs	GAG-pre-integrase domain
TRINITY_DN118101_c0_g1_i4.p1	6	DONE	zf-met	Zinc-finger of C2H2 type
TRINITY_DN118163_c0_g1_i1.p3	6	DONE	OrsD	Orsellinic acid/F9775 biosynthesis cluster protein D
TRINITY_DN11845_c0_g1_i1.p1	6	DONE	DBD_Tnp_Mut	MuDR family transposase
TRINITY_DN11851_c0_g1_i41.p1	6	DONE	Acetyltransf_7	Acetyltransferase (GNAT) domain
TRINITY_DN11851_c0_g1_i57.p1	6	DONE	AA_kinase	Amino acid kinase family
TRINITY_DN11868_c0_g1_i7.p1	6	DONE	PK_Tyr_Ser-Thr	Protein tyrosine and serine/threonine kinase
TRINITY_DN11922_c0_g1_i17.p1	6	DONE	tRNA_Me_trans	tRNA methyl transferase HUP domain
TRINITY_DN11922_c0_g1_i59.p1	6	DONE	tRNA_Me_trans	tRNA methyl transferase HUP domain
TRINITY_DN1192_c0_g1_i12.p1	6	DONE	Chal_sti_synt_N	Chalcone and stilbene synthases, N-terminal domain
TRINITY_DN11943_c0_g1_i10.p1	6	DONE	Pkinase	Protein kinase domain
TRINITY_DN119460_c0_g1_i1.p1	6	DONE	LRR_8	Leucine rich repeat
TRINITY_DN119460_c0_g1_i2.p1	6	DONE	LRR_8	Leucine rich repeat
TRINITY_DN11952_c0_g1_i10.p1	6	DONE	NADPH_Ox	Respiratory burst NADPH oxidase
TRINITY_DN119577_c0_g1_i3.p1	6	DONE	ADH_zinc_N	Zinc-binding dehydrogenase
TRINITY_DN11973_c0_g1_i14.p1	6	DONE	Synaptobrevin	Synaptobrevin
TRINITY_DN12003_c0_g1_i1.p1	6	DONE	Malectin_like	Malectin-like domain
TRINITY_DN1202_c0_g1_i10.p1	6	DONE	Dynamin_M	Dynamin central region
TRINITY_DN120321_c0_g4_i2.p1	6	DONE	DEAD	DEAD/DEAH box helicase
TRINITY_DN12037_c0_g2_i2.p1	6	DONE	SUR7	SUR7/PalI family
TRINITY_DN12038_c0_g1_i51.p1	6	DONE	AhpC-TSA	AhpC/TSA family
TRINITY_DN121202_c0_g1_i2.p1	6	DONE	GST_N_2	Glutathione S-transferase, N-terminal domain
TRINITY_DN1214_c0_g1_i1.p1	6	DONE	Pkinase	Protein kinase domain
TRINITY_DN121520_c0_g1_i1.p1	6	DONE	Invasin_D3	Invasin, domain 3
TRINITY_DN1220_c0_g1_i1.p1	6	DONE	DOG1	Seed dormancy control
TRINITY_DN12242_c0_g2_i1.p1	6	DONE	TMEM51	Transmembrane protein 51
TRINITY_DN12314_c0_g1_i7.p2	6	DONE	PPR_2	PPR repeat family
TRINITY_DN123664_c0_g1_i2.p1	6	DONE	Response_reg	Response regulator receiver domain
TRINITY_DN123730_c0_g1_i1.p2	6	DONE	ADH_N	Alcohol dehydrogenase GroES-like domain
TRINITY_DN12391_c0_g1_i10.p1	6	DONE	Pkinase	Protein kinase domain
TRINITY_DN12395_c0_g1_i4.p1	6	DONE	Vps53_N	Vps53-like, N-terminal
TRINITY_DN12399_c0_g1_i12.p1	6	DONE	GST_C	Glutathione S-transferase, C-terminal domain
TRINITY_DN1241_c0_g1_i10.p1	6	DONE	UCH	Ubiquitin carboxyl-terminal hydrolase
TRINITY_DN100011_c1_g1_i3.p1	5	DONE	11207	Putative nuclear envelope organisation protein
TRINITY_DN100363_c0_g2_i1.p1	5	DONE	Sugar_tr	Sugar (and other) transporter
TRINITY_DN10037_c0_g1_i2.p1	5	DONE	LRR_8	Leucine rich repeat
TRINITY_DN10051_c0_g1_i6.p1	5	DONE	DUF3845	Domain of Unknown Function with PDB structure
TRINITY_DN10058_c1_g1_i5.p1	5	DONE	Glycophorin_A	Glycophorin A
TRINITY_DN10086_c0_g1_i8.p1	5	DONE	Pkinase	Protein kinase domain
TRINITY_DN10172_c0_g2_i1.p1	5	DONE	LRR_6	Leucine Rich repeat
TRINITY_DN1020_c0_g1_i11.p1	5	DONE	RINGv	RING-variant domain
TRINITY_DN1020_c0_g1_i23.p1	5	DONE	RINGv	RING-variant domain
TRINITY_DN10228_c0_g1_i3.p3	5	DONE	G-alpha	G-protein alpha subunit
TRINITY_DN102401_c0_g1_i10.p1	5	DONE	DPBB_1	Lytic transglycolase
TRINITY_DN102877_c0_g2_i1.p2	5	DONE	Ribosomal_S4e	Ribosomal family S4e
TRINITY_DN102956_c0_g1_i1.p1	5	DONE	ACR_tran	AcrB/AcrD/AcrF family
TRINITY_DN10320_c0_g1_i12.p1	5	DONE	LRR_8	Leucine rich repeat
TRINITY_DN10320_c0_g1_i7.p1	5	DONE	LRR_8	Leucine rich repeat
TRINITY_DN10348_c0_g1_i1.p1	5	DONE	SelR	SelR domain
TRINITY_DN103557_c0_g1_i1.p1	5	DONE	Cpn60_TCP1	TCP-1/cpn60 chaperonin family
TRINITY_DN103648_c0_g1_i1.p1	5	DONE	Acetyltransf_7	Acetyltransferase (GNAT) domain
TRINITY_DN10373_c0_g2_i7.p1	5	DONE	LRR_8	Leucine rich repeat
TRINITY_DN10395_c0_g1_i2.p1	5	DONE	Thiolase_N	Thiolase, N-terminal domain
TRINITY_DN104105_c0_g1_i1.p1	5	DONE	ADH_zinc_N	Zinc-binding dehydrogenase
TRINITY_DN104198_c0_g1_i1.p1	5	DONE	RVT_3	Reverse transcriptase-like
TRINITY_DN10423_c0_g1_i3.p1	5	DONE	C1_2	C1 domain
TRINITY_DN104253_c0_g1_i1.p1	5	DONE	Ribosomal_S4e	Ribosomal family S4e
TRINITY_DN104266_c0_g1_i3.p1	5	DONE	EXS	EXS family
TRINITY_DN104397_c0_g1_i3.p1	5	DONE	CP2	CP2 transcription factor
TRINITY_DN104421_c0_g1_i1.p1	5	DONE	tRNA-synt_2	tRNA synthetases class II (D, K and N)
TRINITY_DN104651_c0_g1_i1.p2	5	DONE	Sucrose_synth	Sucrose synthase
TRINITY_DN1047_c0_g1_i3.p1	5	DONE	WD40	WD domain, G-beta repeat
TRINITY_DN104872_c0_g2_i1.p1	5	DONE	Fer2_3	2Fe-2S iron-sulfur cluster binding domain
TRINITY_DN104954_c0_g1_i1.p1	5	DONE	Gly-zipper_Omp	Glycine zipper
TRINITY_DN104955_c0_g1_i1.p2	5	DONE	GST_N	Glutathione S-transferase, N-terminal domain
TRINITY_DN105023_c0_g1_i2.p1	5	DONE	DUF2370	Protein of unknown function (DUF2370)
TRINITY_DN105073_c0_g1_i1.p1	5	DONE	HLH	Helix-loop-helix DNA-binding domain
TRINITY_DN105170_c0_g1_i1.p1	5	DONE	ADH_zinc_N	Zinc-binding dehydrogenase
TRINITY_DN105345_c0_g1_i2.p1	5	DONE	adh_short	short chain dehydrogenase
TRINITY_DN105422_c0_g1_i1.p1	5	DONE	Vps54	Vps54-like protein
TRINITY_DN105447_c0_g1_i1.p2	5	DONE	Methyltransf_2	O-methyltransferase domain
TRINITY_DN10544_c0_g1_i6.p1	5	DONE	UN_NPL4	Nuclear pore localisation protein NPL4
TRINITY_DN1054_c0_g1_i1.p1	5	DONE	zf-CCCH	Zinc finger C-x8-C-x5-C-x3-H type (and similar)
TRINITY_DN105559_c0_g3_i1.p1	5	DONE	Hydrolase	haloacid dehalogenase-like hydrolase
TRINITY_DN10574_c0_g1_i2.p1	5	DONE	DUF5923	Family of unknown function (DUF5923)
TRINITY_DN10577_c0_g1_i1.p1	5	DONE	Thiolase_N	Thiolase, N-terminal domain
TRINITY_DN105813_c1_g1_i1.p1	5	DONE	SQHop_cyclase_C	Squalene-hopene cyclase C-terminal domain
TRINITY_DN10584_c0_g1_i10.p1	5	DONE	Synaptobrevin	Synaptobrevin
TRINITY_DN1058_c1_g1_i14.p1	5	DONE	UBX	UBX domain
TRINITY_DN1058_c1_g1_i15.p1	5	DONE	UBX	UBX domain
TRINITY_DN106123_c0_g1_i4.p1	5	DONE	Meth_synt_2	Cobalamin-independent synthase, Catalytic domain
TRINITY_DN106269_c0_g1_i2.p1	5	DONE	NOGCT	NOGCT (NUC087) domain
TRINITY_DN106277_c0_g1_i1.p1	5	DONE	HSP70	Hsp70 protein
TRINITY_DN10633_c0_g1_i15.p1	5	DONE	Pkinase	Protein kinase domain
TRINITY_DN10647_c0_g1_i23.p1	5	DONE	Malectin	Malectin domain
TRINITY_DN10647_c0_g1_i3.p1	5	DONE	Malectin	Malectin domain
TRINITY_DN10649_c0_g2_i2.p1	5	DONE	PK_Tyr_Ser-Thr	Protein tyrosine and serine/threonine kinase
TRINITY_DN10649_c1_g1_i17.p1	5	DONE	SIR2	Sir2 family
TRINITY_DN106537_c0_g1_i1.p1	5	DONE	DALR_1	DALR anticodon binding domain
TRINITY_DN10684_c0_g1_i25.p1	5	DONE	Acyl-CoA_dh_1	Acyl-CoA dehydrogenase, C-terminal domain
TRINITY_DN106969_c0_g1_i1.p1	5	DONE	WD40	WD domain, G-beta repeat
TRINITY_DN1069_c0_g1_i3.p1	5	DONE	zf-CCCH	Zinc finger C-x8-C-x5-C-x3-H type (and similar)
TRINITY_DN1069_c0_g1_i6.p1	5	DONE	zf-CCCH	Zinc finger C-x8-C-x5-C-x3-H type (and similar)
TRINITY_DN10704_c0_g1_i1.p1	5	DONE	Abhydrolase_3	alpha/beta hydrolase fold
TRINITY_DN1070_c0_g1_i51.p1	5	DONE	zf-TRAF	TRAF-type zinc finger
TRINITY_DN107151_c0_g1_i1.p1	5	DONE	RNA_pol_Rpb1_5	RNA polymerase Rpb1, domain 5
TRINITY_DN107244_c0_g1_i2.p1	5	DONE	Nup54	Nucleoporin complex subunit 54
TRINITY_DN10731_c0_g2_i1.p1	5	DONE	CCT	CCT motif
TRINITY_DN10739_c0_g1_i16.p1	5	DONE	PK_Tyr_Ser-Thr	Protein tyrosine and serine/threonine kinase
TRINITY_DN10739_c0_g1_i19.p2	5	DONE	Pkinase	Protein kinase domain
TRINITY_DN10760_c0_g1_i9.p1	5	DONE	Aminotran_5	Aminotransferase class-V
TRINITY_DN107635_c0_g1_i1.p1	5	DONE	RRM_1	RNA recognition motif. (a.k.a. RRM, RBD, or RNP domain)
TRINITY_DN10765_c0_g1_i6.p1	5	DONE	Terpene_synth_C	Terpene synthase family, metal binding domain
TRINITY_DN1076_c0_g4_i1.p2	5	DONE	Glyco_hydro_17	Glycosyl hydrolases family 17
TRINITY_DN10777_c0_g2_i9.p1	5	DONE	Myb_DNA-binding	Myb-like DNA-binding domain
TRINITY_DN10785_c0_g1_i1.p1	5	DONE	Utp21	Utp21 specific WD40 associated putative domain
TRINITY_DN10801_c0_g1_i1.p1	5	DONE	LRR_8	Leucine rich repeat
TRINITY_DN10812_c0_g1_i7.p2	5	DONE	LRR_8	Leucine rich repeat
TRINITY_DN108297_c0_g1_i1.p1	5	DONE	RRM_1	RNA recognition motif. (a.k.a. RRM, RBD, or RNP domain)
TRINITY_DN10844_c0_g3_i1.p1	5	DONE	DEAD	DEAD/DEAH box helicase
TRINITY_DN10876_c0_g1_i5.p1	5	DONE	KH_1	KH domain
TRINITY_DN10916_c0_g1_i14.p1	5	DONE	PK_Tyr_Ser-Thr	Protein tyrosine and serine/threonine kinase
TRINITY_DN109255_c0_g1_i2.p2	5	DONE	eIF3_subunit	Translation initiation factor eIF3 subunit
TRINITY_DN10942_c1_g1_i1.p1	5	DONE	HSP70	Hsp70 protein
TRINITY_DN109489_c0_g1_i1.p2	5	DONE	Y_phosphatase3	Tyrosine phosphatase family
TRINITY_DN109522_c0_g3_i1.p1	5	DONE	WD40	WD domain, G-beta repeat
TRINITY_DN10959_c0_g1_i29.p1	5	DONE	Ank_2	Ankyrin repeats (3 copies)
TRINITY_DN10983_c0_g1_i1.p1	5	DONE	UDPG_MGDP_dh_N	UDP-glucose/GDP-mannose dehydrogenase family, NAD binding domain
TRINITY_DN10984_c0_g1_i2.p1	5	DONE	ABC2_membrane	ABC-2 type transporter
TRINITY_DN1098_c1_g1_i26.p1	5	DONE	DEAD	DEAD/DEAH box helicase
TRINITY_DN109931_c1_g1_i1.p1	5	DONE	EF-hand_1	EF hand
TRINITY_DN109935_c0_g1_i5.p2	5	DONE	S1	S1 RNA binding domain
TRINITY_DN11020_c0_g1_i3.p1	5	DONE	Abhydrolase_6	Alpha/beta hydrolase family
TRINITY_DN11033_c0_g1_i14.p1	5	DONE	PPR	PPR repeat
TRINITY_DN11033_c0_g1_i23.p1	5	DONE	SnoaL_2	SnoaL-like domain
TRINITY_DN11035_c0_g1_i26.p1	5	DONE	DnaJ_C	DnaJ C terminal domain
TRINITY_DN11041_c0_g1_i2.p1	5	DONE	SCO1-SenC	SCO1/SenC
TRINITY_DN11041_c0_g1_i3.p1	5	DONE	SCO1-SenC	SCO1/SenC
TRINITY_DN110543_c0_g1_i1.p1	5	DONE	ANAPC4_WD40	Anaphase-promoting complex subunit 4 WD40 domain
TRINITY_DN110771_c0_g1_i1.p1	5	DONE	Ank_2	Ankyrin repeats (3 copies)
TRINITY_DN111030_c0_g1_i1.p1	5	DONE	ADH_zinc_N	Zinc-binding dehydrogenase
TRINITY_DN11131_c0_g1_i16.p1	5	DONE	CH	Calponin homology (CH) domain
TRINITY_DN1113_c0_g1_i32.p1	5	DONE	malic	Malic enzyme, N-terminal domain
TRINITY_DN11153_c0_g1_i1.p1	5	DONE	ADH_zinc_N	Zinc-binding dehydrogenase
TRINITY_DN111642_c0_g2_i1.p2	5	DONE	S1	S1 RNA binding domain
TRINITY_DN111692_c0_g1_i2.p1	5	DONE	Adaptin_N	Adaptin N terminal region
TRINITY_DN1117_c0_g1_i17.p1	5	DONE	Peptidase_C1	Papain family cysteine protease
TRINITY_DN1117_c0_g1_i6.p1	5	DONE	Peptidase_C1	Papain family cysteine protease
TRINITY_DN11199_c0_g1_i5.p1	5	DONE	XRN1_D1	Exoribonuclease Xrn1 D1 domain
TRINITY_DN112124_c0_g1_i10.p1	5	DONE	Acyl-CoA_dh_N	Acyl-CoA dehydrogenase, N-terminal domain
TRINITY_DN11221_c0_g1_i16.p1	5	DONE	Crescentin	Crescentin protein
TRINITY_DN112277_c0_g1_i1.p1	5	DONE	TRP	Transient receptor potential (TRP) ion channel
TRINITY_DN11239_c0_g1_i14.p2	5	DONE	Abhydrolase_1	alpha/beta hydrolase fold
TRINITY_DN112490_c0_g1_i2.p1	5	DONE	PGG	Domain of unknown function
TRINITY_DN112491_c0_g1_i2.p1	5	DONE	zf-AN1	AN1-like Zinc finger
TRINITY_DN11258_c0_g1_i1.p1	5	DONE	GATase_2	Glutamine amidotransferases class-II
TRINITY_DN112615_c0_g1_i6.p1	5	DONE	PPR	PPR repeat
TRINITY_DN112624_c0_g2_i2.p2	5	DONE	SANT_DAMP1_like	SANT/Myb-like domain of DAMP1
TRINITY_DN112994_c0_g2_i1.p2	5	DONE	adh_short	short chain dehydrogenase
TRINITY_DN113127_c0_g1_i1.p1	5	DONE	Aldedh	Aldehyde dehydrogenase family
TRINITY_DN113283_c0_g1_i1.p1	5	DONE	GST_N	Glutathione S-transferase, N-terminal domain
TRINITY_DN11347_c0_g2_i2.p1	5	DONE	DDE_Tnp_IS1595	ISXO2-like transposase domain
TRINITY_DN1134_c0_g2_i5.p1	5	DONE	LRR_4	Leucine Rich repeats (2 copies)
TRINITY_DN11385_c0_g1_i4.p1	5	DONE	HSF_DNA-bind	HSF-type DNA-binding
TRINITY_DN113939_c0_g3_i1.p1	5	DONE	ADH_N	Alcohol dehydrogenase GroES-like domain
TRINITY_DN11400_c0_g1_i8.p1	5	DONE	CRAL_TRIO	CRAL/TRIO domain
TRINITY_DN114198_c0_g1_i2.p1	5	DONE	YEATS	YEATS family
TRINITY_DN11429_c0_g2_i2.p1	5	DONE	UDPG_MGDP_dh_N	UDP-glucose/GDP-mannose dehydrogenase family, NAD binding domain
TRINITY_DN11471_c1_g1_i3.p1	5	DONE	Glutaredoxin	Glutaredoxin
TRINITY_DN11471_c3_g1_i2.p1	5	DONE	Glutaredoxin	Glutaredoxin
TRINITY_DN11476_c0_g1_i1.p1	5	DONE	DUF1218	Protein of unknown function (DUF1218)
TRINITY_DN11492_c0_g1_i15.p1	5	DONE	RINGv	RING-variant domain
TRINITY_DN11511_c0_g2_i1.p1	5	DONE	ADH_N	Alcohol dehydrogenase GroES-like domain
TRINITY_DN11530_c0_g1_i2.p1	5	DONE	FAE1_CUT1_RppA	FAE1/Type III polyketide synthase-like protein
TRINITY_DN11564_c0_g2_i2.p1	5	DONE	EF1_GNE	EF-1 guanine nucleotide exchange domain
TRINITY_DN115700_c1_g1_i1.p2	5	DONE	EF1_GNE	EF-1 guanine nucleotide exchange domain
TRINITY_DN11585_c0_g1_i18.p1	5	DONE	C-JID	C-JID domain
TRINITY_DN11585_c0_g1_i20.p1	5	DONE	C-JID	C-JID domain
TRINITY_DN11585_c0_g1_i4.p1	5	DONE	C-JID	C-JID domain
TRINITY_DN11585_c0_g1_i6.p1	5	DONE	C-JID	C-JID domain
TRINITY_DN11587_c0_g1_i24.p1	5	DONE	Transglut_core	Transglutaminase-like superfamily
TRINITY_DN11603_c0_g1_i8.p1	5	DONE	Vps8	Golgi CORVET complex core vacuolar protein 8
TRINITY_DN11614_c0_g1_i1.p1	5	DONE	Pkinase	Protein kinase domain
TRINITY_DN1162_c2_g1_i2.p1	5	DONE	Melibiase_2	Alpha galactosidase A
TRINITY_DN11632_c0_g1_i12.p1	5	DONE	HD_3	HD domain
TRINITY_DN11632_c0_g1_i15.p1	5	DONE	HD_3	HD domain
TRINITY_DN1163_c0_g1_i1.p1	5	DONE	HAD_2	Haloacid dehalogenase-like hydrolase
TRINITY_DN116405_c0_g1_i2.p1	5	DONE	Cupin_1	Cupin
TRINITY_DN11652_c0_g2_i1.p1	5	DONE	UBA_E1_SCCH	Ubiquitin-activating enzyme, SCCH domain
TRINITY_DN11659_c1_g1_i5.p1	5	DONE	Ribosomal_S6e	Ribosomal protein S6e
TRINITY_DN1165_c0_g1_i3.p1	5	DONE	adh_short	short chain dehydrogenase
TRINITY_DN1165_c0_g1_i5.p1	5	DONE	adh_short	short chain dehydrogenase
TRINITY_DN11704_c0_g1_i2.p1	5	DONE	DUF615	Protein of unknown function (DUF615)
TRINITY_DN117468_c0_g1_i2.p1	5	DONE	WD40	WD domain, G-beta repeat
TRINITY_DN11791_c0_g1_i10.p1	5	DONE	DUF641	Plant protein of unknown function (DUF641)
TRINITY_DN118007_c0_g1_i1.p1	5	DONE	ABC2_membrane_3	ABC-2 family transporter protein
TRINITY_DN118007_c0_g1_i1.p2	5	DONE	MMPL	MMPL family
TRINITY_DN118255_c0_g1_i2.p1	5	DONE	Ank_2	Ankyrin repeats (3 copies)
TRINITY_DN11831_c0_g1_i44.p1	5	DONE	Rsm22	Mitochondrial small ribosomal subunit Rsm22
TRINITY_DN11862_c0_g1_i3.p1	5	DONE	Abhydrolase_3	alpha/beta hydrolase fold
TRINITY_DN11898_c0_g1_i15.p1	5	DONE	Pkinase	Protein kinase domain
TRINITY_DN119097_c1_g1_i4.p1	5	DONE	NTP_transferase	Nucleotidyl transferase
TRINITY_DN11922_c0_g1_i32.p1	5	DONE	tRNA_Me_trans	tRNA methyl transferase HUP domain
TRINITY_DN11944_c0_g1_i14.p1	5	DONE	PAPA-1	PAPA-1-like conserved region
TRINITY_DN11944_c0_g1_i8.p1	5	DONE	PAPA-1	PAPA-1-like conserved region
TRINITY_DN11945_c0_g1_i35.p2	5	DONE	gag_pre-integrs	GAG-pre-integrase domain
TRINITY_DN119493_c0_g1_i2.p1	5	DONE	ADH_zinc_N	Zinc-binding dehydrogenase
TRINITY_DN11972_c0_g1_i1.p1	5	DONE	Ank_2	Ankyrin repeats (3 copies)
TRINITY_DN11977_c0_g1_i1.p1	5	DONE	MRNIP	MRN-interacting protein
TRINITY_DN119985_c0_g1_i1.p1	5	DONE	TetR_C_8	Transcriptional regulator C-terminal region
TRINITY_DN120318_c0_g1_i1.p1	5	DONE	DEAD	DEAD/DEAH box helicase
TRINITY_DN120839_c0_g1_i2.p1	5	DONE	Thiolase_N	Thiolase, N-terminal domain
TRINITY_DN12094_c0_g1_i10.p1	5	DONE	zf-C3HC4_3	Zinc finger, C3HC4 type (RING finger)
TRINITY_DN120_c0_g1_i39.p1	5	DONE	ThiF	ThiF family
TRINITY_DN121224_c0_g1_i1.p2	5	DONE	Glycos_transf_1	Glycosyl transferases group 1
TRINITY_DN12125_c0_g1_i3.p1	5	DONE	Kelch_6	Kelch motif
TRINITY_DN121687_c0_g1_i1.p1	5	DONE	ADH_N	Alcohol dehydrogenase GroES-like domain
TRINITY_DN12169_c0_g1_i4.p1	5	DONE	CALCOCO1	Calcium binding and coiled-coil domain (CALCOCO1) like
TRINITY_DN1216_c0_g1_i1.p1	5	DONE	Lipase_3	Lipase (class 3)
TRINITY_DN121889_c0_g1_i1.p1	5	DONE	Pyr_redox_dim	Pyridine nucleotide-disulphide oxidoreductase, dimerisation domain
TRINITY_DN1220_c0_g1_i4.p1	5	DONE	DOG1	Seed dormancy control
TRINITY_DN12228_c0_g1_i1.p1	5	DONE	TPR_19	Tetratricopeptide repeat
TRINITY_DN1222_c0_g1_i1.p1	5	DONE	eRF1_2	eRF1 domain 2
TRINITY_DN12242_c0_g1_i10.p1	5	DONE	Sulfate_transp	Sulfate permease family
TRINITY_DN122522_c0_g2_i1.p1	5	DONE	Asn_synthase	Asparagine synthase
TRINITY_DN122584_c0_g1_i1.p1	5	DONE	DPBB_1	Lytic transglycolase
TRINITY_DN122686_c0_g2_i1.p1	5	DONE	RNase_T	Exonuclease
TRINITY_DN122795_c0_g1_i2.p1	5	DONE	adh_short_C2	Enoyl-(Acyl carrier protein) reductase
TRINITY_DN12292_c0_g1_i20.p1	5	DONE	Senescence_reg	Senescence regulator
TRINITY_DN1230_c0_g1_i17.p1	5	DONE	Pkinase	Protein kinase domain
TRINITY_DN12310_c0_g1_i2.p1	5	DONE	adh_short_C2	Enoyl-(Acyl carrier protein) reductase
TRINITY_DN12348_c0_g1_i5.p1	5	DONE	Cnd3	Nuclear condensing complex subunits, C-term domain
TRINITY_DN12354_c0_g1_i2.p1	5	DONE	Ubiquitin_4	Ubiquitin-like domain
TRINITY_DN12362_c0_g1_i1.p1	5	DONE	U-box	U-box domain
TRINITY_DN123770_c2_g1_i1.p1	5	DONE	GAS2	Growth-Arrest-Specific Protein 2 Domain
TRINITY_DN123833_c0_g1_i1.p1	5	DONE	PS_Dcarbxylase	Phosphatidylserine decarboxylase
TRINITY_DN123872_c0_g1_i1.p1	5	DONE	Helo_like_N	Fungal N-terminal domain of STAND proteins
TRINITY_DN12392_c0_g1_i5.p1	5	DONE	PPR	PPR repeat
TRINITY_DN123937_c0_g1_i2.p1	5	DONE	Sugar_tr	Sugar (and other) transporter
TRINITY_DN12406_c1_g1_i13.p2	5	DONE	DUF641	Plant protein of unknown function (DUF641)
TRINITY_DN12410_c0_g1_i10.p1	5	DONE	TDBD	Tify domain binding domain
TRINITY_DN100011_c0_g1_i4.p1	4	DONE	11207	Putative nuclear envelope organisation protein
TRINITY_DN1002_c0_g1_i1.p1	4	DONE	CNNM	Cyclin M transmembrane N-terminal domain
TRINITY_DN100395_c0_g1_i1.p1	4	DONE	EF_TS	Elongation factor TS
TRINITY_DN100429_c0_g1_i1.p1	4	DONE	Peptidase_M16_C	Peptidase M16 inactive domain
TRINITY_DN10048_c0_g1_i14.p1	4	DONE	Cation_efflux	Cation efflux family
TRINITY_DN10050_c0_g1_i2.p1	4	DONE	DUF659	Protein of unknown function (DUF 659)
TRINITY_DN100515_c0_g1_i18.p1	4	DONE	LRR_8	Leucine rich repeat
TRINITY_DN100525_c0_g1_i1.p1	4	DONE	Slu7	Pre-mRNA splicing Prp18-interacting factor
TRINITY_DN100773_c0_g1_i1.p1	4	DONE	WD40	WD domain, G-beta repeat
TRINITY_DN10083_c0_g1_i15.p1	4	DONE	LEA_2	Late embryogenesis abundant protein
TRINITY_DN100930_c0_g2_i2.p1	4	DONE	Cullin	Cullin family
TRINITY_DN101031_c0_g1_i2.p1	4	DONE	Integrase_H2C2	Integrase zinc binding domain
TRINITY_DN101122_c0_g1_i1.p1	4	DONE	Glyco_hydro_16	Glycosyl hydrolases family 16
TRINITY_DN101124_c0_g1_i1.p1	4	DONE	NAD_binding_10	NAD(P)H-binding
TRINITY_DN10122_c0_g2_i1.p1	4	DONE	Phytochelatin	Phytochelatin synthase
TRINITY_DN10132_c1_g1_i17.p1	4	DONE	LRR_8	Leucine rich repeat
TRINITY_DN10137_c1_g1_i1.p1	4	DONE	Pkinase	Protein kinase domain
TRINITY_DN1014_c0_g1_i12.p1	4	DONE	Reticulon	Reticulon
TRINITY_DN1014_c0_g1_i2.p1	4	DONE	Reticulon	Reticulon
TRINITY_DN10150_c0_g3_i1.p1	4	DONE	Auxin_resp	Auxin response factor
TRINITY_DN10155_c0_g1_i1.p1	4	DONE	Band_7	SPFH domain / Band 7 family
TRINITY_DN10167_c0_g1_i23.p1	4	DONE	BTB	BTB/POZ domain
TRINITY_DN10172_c0_g2_i2.p2	4	DONE	LRR_6	Leucine Rich repeat
TRINITY_DN101759_c0_g1_i2.p1	4	DONE	ATP13	Mitochondrial ATPase expression
TRINITY_DN10181_c0_g1_i10.p1	4	DONE	Gp_dh_N	Glyceraldehyde 3-phosphate dehydrogenase, NAD binding domain
TRINITY_DN10187_c0_g1_i34.p1	4	DONE	Met_10	Met-10+ like-protein
TRINITY_DN10189_c0_g2_i5.p2	4	DONE	CAP	Cysteine-rich secretory protein family
TRINITY_DN10190_c0_g1_i15.p3	4	DONE	ECH_2	Enoyl-CoA hydratase/isomerase
TRINITY_DN102132_c0_g1_i1.p1	4	DONE	Sortilin-Vps10	Sortilin, neurotensin receptor 3,
TRINITY_DN10221_c0_g1_i2.p2	4	DONE	CH	Calponin homology (CH) domain
TRINITY_DN1022_c0_g1_i27.p1	4	DONE	VWA_3	von Willebrand factor type A domain
TRINITY_DN10233_c0_g1_i1.p1	4	DONE	PK	Pyruvate kinase, barrel domain
TRINITY_DN10244_c0_g1_i2.p1	4	DONE	HHH	Helix-hairpin-helix motif
TRINITY_DN102466_c0_g1_i1.p1	4	DONE	PspA_IM30	PspA/IM30 family
TRINITY_DN10247_c0_g1_i21.p1	4	DONE	Aminotran_1_2	Aminotransferase class I and II
TRINITY_DN102504_c0_g1_i1.p1	4	DONE	Cellulase	Cellulase (glycosyl hydrolase family 5)
TRINITY_DN102506_c0_g1_i1.p1	4	DONE	EFG_III	Elongation Factor G, domain III
TRINITY_DN10257_c0_g2_i1.p1	4	DONE	PHD	PHD-finger
TRINITY_DN10269_c0_g1_i4.p1	4	DONE	tify	tify domain
TRINITY_DN10269_c0_g2_i8.p1	4	DONE	tify	tify domain
TRINITY_DN10273_c0_g1_i5.p1	4	DONE	Abhydrolase_6	Alpha/beta hydrolase family
TRINITY_DN10281_c0_g1_i12.p1	4	DONE	UCH	Ubiquitin carboxyl-terminal hydrolase
TRINITY_DN10281_c0_g1_i18.p1	4	DONE	UCH	Ubiquitin carboxyl-terminal hydrolase
TRINITY_DN102979_c0_g1_i8.p1	4	DONE	DUF5923	Family of unknown function (DUF5923)
TRINITY_DN10306_c0_g1_i10.p1	4	DONE	RVP_2	Retroviral aspartyl protease
TRINITY_DN10320_c0_g1_i10.p1	4	DONE	LRR_3	Leucine Rich Repeat
TRINITY_DN103280_c0_g1_i3.p1	4	DONE	eIF3_subunit	Translation initiation factor eIF3 subunit
TRINITY_DN103373_c0_g1_i2.p1	4	DONE	Plus-3	Plus-3 domain
TRINITY_DN10353_c0_g1_i1.p1	4	DONE	Pkinase	Protein kinase domain
TRINITY_DN103540_c0_g1_i2.p1	4	DONE	ADH_zinc_N	Zinc-binding dehydrogenase
TRINITY_DN103543_c0_g1_i3.p1	4	DONE	RRP14	60S ribosome biogenesis protein Rrp14
TRINITY_DN10362_c0_g1_i1.p1	4	DONE	HlyIII	Haemolysin-III related
TRINITY_DN10362_c0_g1_i17.p1	4	DONE	HlyIII	Haemolysin-III related
TRINITY_DN103674_c0_g2_i1.p1	4	DONE	Sugar_tr	Sugar (and other) transporter
TRINITY_DN10373_c0_g2_i11.p1	4	DONE	LRR_4	Leucine Rich repeats (2 copies)
TRINITY_DN10406_c7_g1_i1.p1	4	DONE	AAA	ATPase family associated with various cellular activities (AAA)
TRINITY_DN1040_c0_g1_i20.p1	4	DONE	Metallophos	Calcineurin-like phosphoesterase
TRINITY_DN104182_c0_g2_i1.p1	4	DONE	TruB_C_2	tRNA pseudouridylate synthase B C-terminal domain
TRINITY_DN104225_c3_g1_i1.p1	4	DONE	AA_permease	Amino acid permease
TRINITY_DN104248_c0_g2_i1.p1	4	DONE	LRR_8	Leucine rich repeat
TRINITY_DN104256_c0_g1_i1.p1	4	DONE	ADH_N_2	N-terminal domain of oxidoreductase
TRINITY_DN10425_c0_g1_i3.p1	4	DONE	Myb_DNA-binding	Myb-like DNA-binding domain
TRINITY_DN10428_c0_g1_i16.p1	4	DONE	TerC	Integral membrane protein TerC family
TRINITY_DN104313_c0_g1_i1.p1	4	DONE	Glyco_hydro_76	Glycosyl hydrolase family 76
TRINITY_DN104328_c0_g1_i1.p1	4	DONE	MMR_HSR1	50S ribosome-binding GTPase
TRINITY_DN1043_c0_g1_i14.p1	4	DONE	bZIP_1	bZIP transcription factor
TRINITY_DN1043_c0_g1_i22.p1	4	DONE	bZIP_1	bZIP transcription factor
TRINITY_DN10441_c0_g1_i1.p1	4	DONE	RETICULATA-like	Protein RETICULATA-related
TRINITY_DN104459_c0_g1_i1.p1	4	DONE	GN3L_Grn1	GNL3L/Grn1 putative GTPase
TRINITY_DN10450_c0_g2_i2.p1	4	DONE	AA_permease_2	Amino acid permease
TRINITY_DN10452_c0_g1_i7.p1	4	DONE	PCNA_C	Proliferating cell nuclear antigen, C-terminal domain
TRINITY_DN104543_c1_g3_i2.p2	4	DONE	Lipase_GDSL_2	GDSL-like Lipase/Acylhydrolase family
TRINITY_DN10454_c1_g2_i2.p1	4	DONE	GO-like_E_set	Galactose oxidase-like, Early set domain
TRINITY_DN10473_c0_g1_i12.p1	4	DONE	Response_reg	Response regulator receiver domain
TRINITY_DN1047_c1_g2_i1.p2	4	DONE	PNPase	Polyribonucleotide nucleotidyltransferase, RNA binding domain
TRINITY_DN104896_c0_g1_i1.p1	4	DONE	PK_Tyr_Ser-Thr	Protein tyrosine and serine/threonine kinase
TRINITY_DN104904_c0_g1_i1.p1	4	DONE	OPT	OPT oligopeptide transporter protein
TRINITY_DN104907_c0_g1_i1.p1	4	DONE	Radical_SAM	Radical SAM superfamily
TRINITY_DN10494_c0_g1_i3.p1	4	DONE	zf-RING_9	Putative zinc-RING and/or ribbon
TRINITY_DN10494_c0_g1_i4.p1	4	DONE	zf-RING_9	Putative zinc-RING and/or ribbon
TRINITY_DN10498_c0_g1_i2.p1	4	DONE	HLH	Helix-loop-helix DNA-binding domain
TRINITY_DN10510_c0_g1_i5.p1	4	DONE	Lactamase_B_6	Metallo-beta-lactamase superfamily domain
TRINITY_DN105169_c0_g2_i2.p2	4	DONE	Tubulin_C	Tubulin C-terminal domain
TRINITY_DN105180_c0_g1_i4.p1	4	DONE	NTP_transferase	Nucleotidyl transferase
TRINITY_DN105297_c0_g1_i1.p1	4	DONE	Aminotran_1_2	Aminotransferase class I and II
TRINITY_DN10529_c0_g1_i1.p1	4	DONE	DUF4378	Domain of unknown function (DUF4378)
TRINITY_DN10534_c1_g1_i10.p1	4	DONE	EFG_IV	Elongation factor G, domain IV
TRINITY_DN1054_c0_g1_i5.p1	4	DONE	zf-CCCH	Zinc finger C-x8-C-x5-C-x3-H type (and similar)
TRINITY_DN10560_c0_g1_i10.p1	4	DONE	HAD	haloacid dehalogenase-like hydrolase
TRINITY_DN10562_c0_g1_i6.p1	4	DONE	DUF4793	Domain of unknown function (DUF4793)
TRINITY_DN105643_c0_g1_i2.p1	4	DONE	MFS_1	Major Facilitator Superfamily
TRINITY_DN10565_c0_g1_i16.p1	4	DONE	FemAB_like	Peptidogalycan biosysnthesis/recognition
TRINITY_DN1056_c0_g1_i12.p1	4	DONE	SRP54	SRP54-type protein, GTPase domain
TRINITY_DN1057_c0_g2_i5.p1	4	DONE	CRAL_TRIO	CRAL/TRIO domain
TRINITY_DN105926_c0_g1_i1.p1	4	DONE	Mlo	Mlo family
TRINITY_DN10600_c1_g1_i7.p1	4	DONE	UBX	UBX domain
TRINITY_DN10607_c0_g1_i5.p1	4	DONE	Myb_DNA-binding	Myb-like DNA-binding domain
TRINITY_DN10622_c0_g1_i1.p1	4	DONE	FAE1_CUT1_RppA	FAE1/Type III polyketide synthase-like protein
TRINITY_DN106271_c0_g1_i2.p1	4	DONE	TRP	Transient receptor potential (TRP) ion channel
TRINITY_DN106327_c0_g1_i1.p1	4	DONE	Molybdopterin	Molybdopterin oxidoreductase
TRINITY_DN106471_c0_g2_i1.p1	4	DONE	WH2	WH2 motif
TRINITY_DN10651_c0_g1_i12.p1	4	DONE	PK_Tyr_Ser-Thr	Protein tyrosine and serine/threonine kinase
TRINITY_DN10652_c0_g1_i33.p1	4	DONE	DHHC	DHHC palmitoyltransferase
TRINITY_DN1065_c0_g2_i3.p1	4	DONE	PAP_central	Poly(A) polymerase central domain
TRINITY_DN106608_c0_g1_i1.p1	4	DONE	Ank_2	Ankyrin repeats (3 copies)
TRINITY_DN10660_c0_g1_i20.p1	4	DONE	Cu-oxidase	Multicopper oxidase
TRINITY_DN106644_c0_g2_i1.p1	4	DONE	PAS_3	PAS fold
TRINITY_DN10664_c0_g1_i1.p1	4	DONE	Peptidase_C1	Papain family cysteine protease
TRINITY_DN10669_c0_g1_i6.p1	4	DONE	LRR_6	Leucine Rich repeat
TRINITY_DN106704_c0_g1_i25.p1	4	DONE	MatE	MatE
TRINITY_DN10689_c0_g1_i2.p1	4	DONE	Myb_DNA-bind_4	Myb/SANT-like DNA-binding domain
TRINITY_DN106929_c0_g1_i1.p1	4	DONE	Pkinase	Protein kinase domain
TRINITY_DN106929_c0_g1_i6.p1	4	DONE	Pkinase	Protein kinase domain
TRINITY_DN10692_c0_g1_i18.p1	4	DONE	PPR	PPR repeat
TRINITY_DN106_c0_g1_i13.p1	4	DONE	Pkinase	Protein kinase domain
TRINITY_DN10704_c0_g2_i1.p1	4	DONE	Abhydrolase_3	alpha/beta hydrolase fold
TRINITY_DN10705_c0_g1_i1.p1	4	DONE	Abhydrolase_1	alpha/beta hydrolase fold
TRINITY_DN107060_c0_g1_i14.p1	4	DONE	Ribosomal_S3Ae	Ribosomal S3Ae family
TRINITY_DN1070_c0_g1_i34.p1	4	DONE	zf-TRAF	TRAF-type zinc finger
TRINITY_DN107108_c0_g1_i1.p1	4	DONE	MFS_1	Major Facilitator Superfamily
TRINITY_DN107159_c0_g1_i1.p1	4	DONE	CP2	CP2 transcription factor
TRINITY_DN10732_c0_g1_i2.p1	4	DONE	DUF4408	Domain of unknown function (DUF4408)
TRINITY_DN1074_c0_g1_i15.p1	4	DONE	Med9	RNA polymerase II transcription mediator complex subunit 9
TRINITY_DN107582_c0_g3_i1.p1	4	DONE	CS	CS domain
TRINITY_DN107644_c0_g1_i2.p1	4	DONE	Bac_rhodopsin	Bacteriorhodopsin-like protein
TRINITY_DN107780_c0_g1_i5.p1	4	DONE	Transket_pyr	Transketolase, pyrimidine binding domain
TRINITY_DN107811_c0_g1_i1.p1	4	DONE	LPG_synthase_C	Phosphatidylglycerol lysyltransferase, C-terminal
TRINITY_DN108041_c0_g1_i1.p2	4	DONE	RNA_pol_Rpb2_2	RNA polymerase Rpb2, domain 2
TRINITY_DN108235_c0_g1_i1.p1	4	DONE	Cys_Met_Meta_PP	Cys/Met metabolism PLP-dependent enzyme
TRINITY_DN10846_c0_g1_i4.p1	4	DONE	RVT_2	Reverse transcriptase (RNA-dependent DNA polymerase)
TRINITY_DN10853_c0_g1_i5.p1	4	DONE	ABC2_membrane	ABC-2 type transporter
TRINITY_DN10876_c0_g2_i1.p1	4	DONE	KH_1	KH domain
TRINITY_DN10878_c0_g1_i1.p1	4	DONE	Cu_amine_oxid	Copper amine oxidase, enzyme domain
TRINITY_DN10885_c0_g1_i1.p1	4	DONE	PK_Tyr_Ser-Thr	Protein tyrosine and serine/threonine kinase
TRINITY_DN1088_c0_g1_i2.p1	4	DONE	GalKase_gal_bdg	Galactokinase galactose-binding signature
TRINITY_DN10903_c0_g1_i25.p1	4	DONE	Kinesin	Kinesin motor domain
TRINITY_DN10905_c0_g1_i11.p1	4	DONE	LRR_8	Leucine rich repeat
TRINITY_DN109105_c0_g1_i1.p1	4	DONE	Acetyltransf_3	Acetyltransferase (GNAT) domain
TRINITY_DN109225_c0_g1_i1.p1	4	DONE	Rad51	Rad51
TRINITY_DN109262_c0_g3_i3.p1	4	DONE	ADH_N	Alcohol dehydrogenase GroES-like domain
TRINITY_DN109294_c0_g1_i1.p2	4	DONE	UvrD-helicase	UvrD/REP helicase N-terminal domain
TRINITY_DN1093_c0_g1_i1.p1	4	DONE	Aldedh	Aldehyde dehydrogenase family
TRINITY_DN10942_c0_g1_i10.p1	4	DONE	HSP70	Hsp70 protein
TRINITY_DN10943_c0_g1_i11.p1	4	DONE	Aa_trans	Transmembrane amino acid transporter protein
TRINITY_DN109522_c0_g1_i1.p1	4	DONE	WD40	WD domain, G-beta repeat
TRINITY_DN109522_c0_g2_i2.p1	4	DONE	WD40	WD domain, G-beta repeat
TRINITY_DN1098_c1_g1_i24.p1	4	DONE	DEAD	DEAD/DEAH box helicase
TRINITY_DN11012_c0_g1_i1.p1	4	DONE	Cupin_1	Cupin
TRINITY_DN11012_c0_g1_i13.p1	4	DONE	Cupin_1	Cupin
TRINITY_DN11017_c0_g1_i1.p1	4	DONE	Lipase_GDSL_2	GDSL-like Lipase/Acylhydrolase family
TRINITY_DN1105_c0_g1_i5.p1	4	DONE	PLD_C	Phospholipase D C terminal
TRINITY_DN1105_c0_g1_i9.p1	4	DONE	PLD_C	Phospholipase D C terminal
TRINITY_DN11063_c0_g2_i8.p1	4	DONE	zf-C2H2_6	C2H2-type zinc finger
TRINITY_DN11083_c1_g1_i10.p1	4	DONE	Citrate_synt	Citrate synthase, C-terminal domain
TRINITY_DN1109_c0_g1_i34.p1	4	DONE	Sugar_tr	Sugar (and other) transporter
TRINITY_DN110_c0_g1_i1.p1	4	DONE	Homeodomain	Homeodomain
TRINITY_DN111007_c0_g1_i1.p1	4	DONE	Acyl-CoA_dh_1	Acyl-CoA dehydrogenase, C-terminal domain
TRINITY_DN1110_c0_g1_i7.p1	4	DONE	Cellulose_synt	Cellulose synthase
TRINITY_DN1112_c0_g1_i12.p1	4	DONE	Reticulon	Reticulon
TRINITY_DN111415_c0_g1_i6.p2	4	DONE	F5_F8_type_C	F5/8 type C domain
TRINITY_DN11165_c0_g1_i2.p1	4	DONE	Steroid_dh	3-oxo-5-alpha-steroid 4-dehydrogenase
TRINITY_DN11165_c0_g1_i5.p1	4	DONE	Steroid_dh	3-oxo-5-alpha-steroid 4-dehydrogenase
TRINITY_DN11178_c0_g1_i3.p1	4	DONE	DUF659	Protein of unknown function (DUF 659)
TRINITY_DN112124_c0_g1_i23.p1	4	DONE	Acyl-CoA_dh_1	Acyl-CoA dehydrogenase, C-terminal domain
TRINITY_DN11215_c0_g1_i1.p1	4	DONE	Nuc_sug_transp	Nucleotide-sugar transporter
TRINITY_DN11215_c0_g1_i6.p1	4	DONE	Nuc_sug_transp	Nucleotide-sugar transporter
TRINITY_DN11243_c0_g1_i2.p1	4	DONE	2-oxoacid_dh	2-oxoacid dehydrogenases acyltransferase (catalytic domain)
TRINITY_DN112491_c0_g1_i11.p2	4	DONE	zf-AN1	AN1-like Zinc finger
TRINITY_DN11256_c0_g1_i1.p1	4	DONE	Ribosomal_L10	Ribosomal protein L10
TRINITY_DN11256_c0_g1_i6.p1	4	DONE	Ribosomal_L10	Ribosomal protein L10
TRINITY_DN11256_c1_g2_i1.p1	4	DONE	RL10P_insert	Insertion domain in 60S ribosomal protein L10P
TRINITY_DN11256_c2_g1_i1.p1	4	DONE	Ribosomal_L10	Ribosomal protein L10
TRINITY_DN112620_c0_g1_i1.p1	4	DONE	F-actin_cap_A	F-actin capping protein alpha subunit
TRINITY_DN11269_c0_g1_i14.p1	4	DONE	POX	Associated with HOX
TRINITY_DN11269_c0_g1_i18.p1	4	DONE	POX	Associated with HOX
TRINITY_DN112_c0_g1_i12.p1	4	DONE	Peptidase_M16	Insulinase (Peptidase family M16)
TRINITY_DN113155_c0_g1_i1.p1	4	DONE	GST_N_3	Glutathione S-transferase, N-terminal domain
TRINITY_DN113187_c0_g1_i1.p1	4	DONE	vWA-TerF-like	vWA found in TerF C terminus
TRINITY_DN11322_c0_g2_i3.p1	4	DONE	DnaJ_C	DnaJ C terminal domain
TRINITY_DN11340_c0_g2_i1.p1	4	DONE	GTP_EFTU_D3	Elongation factor Tu C-terminal domain
TRINITY_DN1135_c0_g1_i23.p1	4	DONE	RRM_1	RNA recognition motif. (a.k.a. RRM, RBD, or RNP domain)
TRINITY_DN113708_c0_g1_i1.p1	4	DONE	Ras	Ras family
TRINITY_DN113722_c0_g1_i1.p1	4	DONE	Hydrolase	haloacid dehalogenase-like hydrolase
TRINITY_DN11373_c0_g1_i15.p1	4	DONE	Myb_DNA-binding	Myb-like DNA-binding domain
TRINITY_DN113824_c0_g1_i2.p1	4	DONE	zf-LSD1	LSD1 zinc finger
TRINITY_DN113924_c0_g1_i1.p1	4	DONE	NAD_binding_4	Male sterility protein
TRINITY_DN11400_c0_g1_i10.p1	4	DONE	CRAL_TRIO	CRAL/TRIO domain
TRINITY_DN11405_c0_g1_i5.p1	4	DONE	adh_short	short chain dehydrogenase
TRINITY_DN114087_c0_g1_i1.p1	4	DONE	WD40	WD domain, G-beta repeat
TRINITY_DN11410_c0_g2_i1.p1	4	DONE	PaO	Pheophorbide a oxygenase
TRINITY_DN114118_c0_g1_i3.p1	4	DONE	Hydrolase	haloacid dehalogenase-like hydrolase
TRINITY_DN114301_c0_g2_i1.p1	4	DONE	Form_Nir_trans	Formate/nitrite transporter
TRINITY_DN114305_c0_g1_i1.p1	4	DONE	Cutinase	Cutinase
TRINITY_DN11432_c0_g1_i11.p1	4	DONE	SPC25	Microsomal signal peptidase 25 kDa subunit (SPC25)
TRINITY_DN11443_c0_g1_i26.p1	4	DONE	G-patch_2	G-patch domain
TRINITY_DN114511_c0_g1_i3.p1	4	DONE	SBDS	Shwachman-Bodian-Diamond syndrome (SBDS) protein
TRINITY_DN114542_c0_g1_i1.p1	4	DONE	tRNA-synt_1d	tRNA synthetases class I (R)
TRINITY_DN114659_c0_g1_i2.p1	4	DONE	Biotin_lipoyl	Biotin-requiring enzyme
TRINITY_DN1146_c0_g1_i12.p1	4	DONE	Myb_DNA-bind_4	Myb/SANT-like DNA-binding domain
TRINITY_DN11486_c0_g1_i11.p1	4	DONE	PK_Tyr_Ser-Thr	Protein tyrosine and serine/threonine kinase
TRINITY_DN1149_c0_g1_i1.p1	4	DONE	Myb_DNA-binding	Myb-like DNA-binding domain
TRINITY_DN1149_c0_g1_i42.p1	4	DONE	Myb_DNA-binding	Myb-like DNA-binding domain
TRINITY_DN11517_c0_g1_i13.p1	4	DONE	WEMBL	Weak chloroplast movement under blue light
TRINITY_DN11517_c0_g1_i33.p1	4	DONE	WEMBL	Weak chloroplast movement under blue light
TRINITY_DN1152_c0_g1_i3.p1	4	DONE	HSP20	Hsp20/alpha crystallin family
TRINITY_DN1154_c0_g1_i17.p1	4	DONE	CLPTM1	Cleft lip and palate transmembrane protein 1 (CLPTM1)
TRINITY_DN11550_c0_g2_i8.p1	4	DONE	PGG	Domain of unknown function
TRINITY_DN11564_c0_g1_i9.p2	4	DONE	EF1_GNE	EF-1 guanine nucleotide exchange domain
TRINITY_DN11581_c0_g2_i1.p1	4	DONE	LTP_2	Probable lipid transfer
TRINITY_DN115967_c0_g1_i1.p1	4	DONE	Septin	Septin
TRINITY_DN11607_c0_g1_i14.p1	4	DONE	DEAD	DEAD/DEAH box helicase
TRINITY_DN116093_c0_g1_i1.p1	4	DONE	adh_short_C2	Enoyl-(Acyl carrier protein) reductase
TRINITY_DN1160_c0_g2_i1.p2	4	DONE	PAZ	PAZ domain
TRINITY_DN1161_c0_g1_i3.p1	4	DONE	ThiF	ThiF family
TRINITY_DN11635_c0_g1_i4.p1	4	DONE	dCMP_cyt_deam_1	Cytidine and deoxycytidylate deaminase zinc-binding region
TRINITY_DN116394_c0_g1_i3.p1	4	DONE	HSP70	Hsp70 protein
TRINITY_DN11639_c0_g1_i2.p1	4	DONE	FAD_binding_1	FAD binding domain
TRINITY_DN11639_c0_g3_i2.p1	4	DONE	FAD_binding_1	FAD binding domain
TRINITY_DN11651_c0_g1_i13.p1	4	DONE	PFK	Phosphofructokinase
TRINITY_DN11663_c0_g1_i5.p1	4	DONE	Glyco_transf_8	Glycosyl transferase family 8
TRINITY_DN116642_c0_g1_i2.p1	4	DONE	Ribonucleas_3_3	Ribonuclease-III-like
TRINITY_DN11682_c0_g1_i15.p1	4	DONE	zf-Dof	Dof domain, zinc finger
TRINITY_DN11685_c0_g1_i1.p1	4	DONE	Methyltransf_2	O-methyltransferase domain
TRINITY_DN11691_c0_g1_i15.p1	4	DONE	TFIID_20kDa	Transcription initiation factor TFIID subunit A
TRINITY_DN11691_c0_g1_i22.p1	4	DONE	TFIID_20kDa	Transcription initiation factor TFIID subunit A
TRINITY_DN11691_c0_g1_i27.p1	4	DONE	TFIID_20kDa	Transcription initiation factor TFIID subunit A
TRINITY_DN11704_c0_g1_i21.p1	4	DONE	DUF615	Protein of unknown function (DUF615)
TRINITY_DN11723_c0_g1_i1.p1	4	DONE	HSP70	Hsp70 protein
TRINITY_DN11762_c1_g1_i8.p1	4	DONE	RRM_1	RNA recognition motif. (a.k.a. RRM, RBD, or RNP domain)
TRINITY_DN11772_c0_g1_i1.p1	4	DONE	PK_Tyr_Ser-Thr	Protein tyrosine and serine/threonine kinase
TRINITY_DN117733_c0_g1_i6.p1	4	DONE	Mis12	Mis12 protein
TRINITY_DN11784_c0_g1_i3.p1	4	DONE	TP_methylase	Tetrapyrrole (Corrin/Porphyrin) Methylases
TRINITY_DN11784_c0_g4_i1.p1	4	DONE	TP_methylase	Tetrapyrrole (Corrin/Porphyrin) Methylases
TRINITY_DN11810_c0_g1_i3.p1	4	DONE	Auxin_resp	Auxin response factor
TRINITY_DN11810_c0_g1_i4.p1	4	DONE	Auxin_resp	Auxin response factor
TRINITY_DN11822_c0_g1_i30.p1	4	DONE	C2	C2 domain
TRINITY_DN11822_c0_g1_i44.p1	4	DONE	C2	C2 domain
TRINITY_DN118360_c0_g1_i1.p1	4	DONE	Pyr_redox_2	Pyridine nucleotide-disulphide oxidoreductase
TRINITY_DN11842_c0_g1_i17.p1	4	DONE	TBCC	Tubulin binding cofactor C
TRINITY_DN11849_c0_g1_i17.p1	4	DONE	FBD	FBD
TRINITY_DN11868_c0_g1_i8.p1	4	DONE	B_lectin	D-mannose binding lectin
TRINITY_DN1187_c0_g1_i12.p1	4	DONE	Myb_DNA-bind_4	Myb/SANT-like DNA-binding domain
TRINITY_DN11893_c1_g1_i4.p1	4	DONE	BING4CT	BING4CT (NUC141) domain
TRINITY_DN11893_c1_g3_i1.p1	4	DONE	BING4CT	BING4CT (NUC141) domain
TRINITY_DN11904_c0_g1_i31.p2	4	DONE	NTF2	Nuclear transport factor 2 (NTF2) domain
TRINITY_DN11922_c0_g1_i11.p2	4	DONE	tRNA_Me_trans	tRNA methyl transferase HUP domain
TRINITY_DN119377_c0_g1_i1.p1	4	DONE	RdRP_3	Viral RNA dependent RNA polymerase
TRINITY_DN119396_c0_g1_i1.p1	4	DONE	Mito_carr	Mitochondrial carrier protein
TRINITY_DN119427_c0_g1_i3.p1	4	DONE	AMP-binding	AMP-binding enzyme
TRINITY_DN119432_c0_g2_i1.p3	4	DONE	Phos_pyr_kin	Phosphomethylpyrimidine kinase
TRINITY_DN119555_c0_g1_i1.p1	4	DONE	RSN1_7TM	Calcium-dependent channel, 7TM region, putative phosphate
TRINITY_DN11970_c0_g1_i12.p1	4	DONE	Glyco_trans_4_5	Glycosyl-transferase family 4
TRINITY_DN11970_c0_g1_i13.p1	4	DONE	Glyco_trans_4_5	Glycosyl-transferase family 4
TRINITY_DN11975_c0_g1_i23.p1	4	DONE	Radical_SAM	Radical SAM superfamily
TRINITY_DN11975_c0_g1_i25.p1	4	DONE	Radical_SAM	Radical SAM superfamily
TRINITY_DN119764_c0_g1_i2.p1	4	DONE	Vps5	Vps5 C terminal like
TRINITY_DN11989_c0_g1_i26.p1	4	DONE	Peptidase_M28	Peptidase family M28
TRINITY_DN11994_c0_g1_i21.p1	4	DONE	SF3A2	Pre-mRNA-splicing factor SF3a complex subunit 2 (Prp11)
TRINITY_DN120009_c0_g1_i1.p1	4	DONE	CorA	CorA-like Mg2+ transporter protein
TRINITY_DN12009_c1_g1_i7.p1	4	DONE	Oxysterol_BP	Oxysterol-binding protein
TRINITY_DN1200_c0_g1_i1.p1	4	DONE	MAP65_ASE1	Microtubule associated protein (MAP65/ASE1 family)
TRINITY_DN12034_c0_g1_i2.p1	4	DONE	LRR_4	Leucine Rich repeats (2 copies)
TRINITY_DN120496_c0_g1_i4.p1	4	DONE	DHQ_synthase	3-dehydroquinate synthase
TRINITY_DN12050_c1_g1_i2.p1	4	DONE	Rhomboid	Rhomboid family
TRINITY_DN1206_c0_g1_i14.p1	4	DONE	Hexapep	Bacterial transferase hexapeptide (six repeats)
TRINITY_DN12074_c0_g1_i11.p2	4	DONE	Lactamase_B_2	Beta-lactamase superfamily domain
TRINITY_DN12075_c0_g1_i11.p1	4	DONE	Actin	Actin
TRINITY_DN12078_c0_g1_i26.p1	4	DONE	zf-C3H1	Putative zinc-finger domain
TRINITY_DN12095_c0_g1_i1.p1	4	DONE	Pkinase	Protein kinase domain
TRINITY_DN12102_c1_g1_i3.p1	4	DONE	Kinesin	Kinesin motor domain
TRINITY_DN1210_c0_g1_i20.p1	4	DONE	Glutaredoxin	Glutaredoxin
TRINITY_DN12123_c0_g1_i2.p1	4	DONE	gag_pre-integrs	GAG-pre-integrase domain
TRINITY_DN121360_c0_g1_i2.p1	4	DONE	Cyclin	Cyclin
TRINITY_DN12147_c0_g1_i9.p1	4	DONE	Myb_DNA-bind_3	Myb/SANT-like DNA-binding domain
TRINITY_DN121_c0_g1_i11.p1	4	DONE	DUF676	Putative serine esterase (DUF676)
TRINITY_DN121_c0_g1_i26.p1	4	DONE	DUF676	Putative serine esterase (DUF676)
TRINITY_DN12214_c0_g1_i19.p1	4	DONE	PK_Tyr_Ser-Thr	Protein tyrosine and serine/threonine kinase
TRINITY_DN12214_c0_g1_i7.p1	4	DONE	PK_Tyr_Ser-Thr	Protein tyrosine and serine/threonine kinase
TRINITY_DN122254_c0_g1_i1.p1	4	DONE	DUF383	Domain of unknown function (DUF383)
TRINITY_DN12235_c0_g1_i2.p1	4	DONE	E1-E2_ATPase	E1-E2 ATPase
TRINITY_DN122575_c0_g1_i1.p1	4	DONE	ADH_zinc_N	Zinc-binding dehydrogenase
TRINITY_DN122614_c0_g1_i1.p1	4	DONE	Helicase_C	Helicase conserved C-terminal domain
TRINITY_DN12261_c0_g1_i1.p1	4	DONE	Thioredoxin_7	Thioredoxin-like
TRINITY_DN122853_c0_g2_i1.p1	4	DONE	TRI12	Fungal trichothecene efflux pump (TRI12)
TRINITY_DN12288_c0_g1_i2.p1	4	DONE	HEAT	HEAT repeat
TRINITY_DN12307_c0_g1_i23.p1	4	DONE	gag_pre-integrs	GAG-pre-integrase domain
TRINITY_DN12307_c0_g1_i5.p1	4	DONE	Retrotran_gag_2	gag-polypeptide of LTR copia-type
TRINITY_DN12324_c0_g1_i2.p1	4	DONE	cNMP_binding	Cyclic nucleotide-binding domain
TRINITY_DN1232_c0_g1_i20.p1	4	DONE	WD40	WD domain, G-beta repeat
TRINITY_DN12361_c0_g2_i1.p1	4	DONE	Transket_pyr	Transketolase, pyrimidine binding domain
TRINITY_DN123721_c0_g1_i1.p1	4	DONE	Pkinase	Protein kinase domain
TRINITY_DN12383_c0_g1_i10.p1	4	DONE	Complex1_51K	Respiratory-chain NADH dehydrogenase 51 Kd subunit
TRINITY_DN123855_c0_g2_i1.p1	4	DONE	DUF6594	Family of unknown function (DUF6594)
TRINITY_DN123888_c0_g1_i1.p1	4	DONE	AMP-binding	AMP-binding enzyme
TRINITY_DN123_c0_g2_i4.p1	4	DONE	PGM_PMM_I	Phosphoglucomutase/phosphomannomutase, alpha/beta/alpha domain I
TRINITY_DN124117_c0_g1_i1.p1	4	DONE	GATA	GATA zinc finger
TRINITY_DN124120_c0_g1_i1.p1	4	DONE	HMG_box	HMG (high mobility group) box
TRINITY_DN124175_c1_g1_i6.p1	4	DONE	Sugar_tr	Sugar (and other) transporter
TRINITY_DN10044_c2_g1_i11.p1	3	DONE	RVT_1	Reverse transcriptase (RNA-dependent DNA polymerase)
TRINITY_DN100484_c0_g2_i2.p3	3	DONE	Aminotran_1_2	Aminotransferase class I and II
TRINITY_DN10049_c0_g1_i7.p1	3	DONE	Aminotran_3	Aminotransferase class-III
TRINITY_DN10051_c0_g1_i4.p1	3	DONE	Sugarporin_N	Maltoporin periplasmic N-terminal extension
TRINITY_DN10062_c0_g1_i22.p1	3	DONE	Methyltransf_3	O-methyltransferase
TRINITY_DN10062_c0_g1_i9.p1	3	DONE	Methyltransf_3	O-methyltransferase
TRINITY_DN100693_c0_g1_i9.p1	3	DONE	CwfJ_C_1	Protein similar to CwfJ C-terminus 1
TRINITY_DN10070_c0_g1_i2.p1	3	DONE	Glyco_transf_8	Glycosyl transferase family 8
TRINITY_DN10073_c0_g2_i1.p1	3	DONE	Myb_DNA-bind_3	Myb/SANT-like DNA-binding domain
TRINITY_DN100806_c0_g1_i1.p1	3	DONE	PROCT	PROCT (NUC072) domain
TRINITY_DN100850_c0_g3_i1.p1	3	DONE	Sugar_tr	Sugar (and other) transporter
TRINITY_DN100886_c0_g2_i2.p1	3	DONE	tRNA_synthFbeta	Phenylalanyl tRNA synthetase beta chain CLM domain
TRINITY_DN100932_c0_g1_i1.p1	3	DONE	RRM_1	RNA recognition motif. (a.k.a. RRM, RBD, or RNP domain)
TRINITY_DN101031_c0_g1_i1.p1	3	DONE	Integrase_H2C2	Integrase zinc binding domain
TRINITY_DN1011_c0_g1_i4.p1	3	DONE	HMA	Heavy-metal-associated domain
TRINITY_DN10126_c2_g2_i1.p1	3	DONE	FAD_binding_2	FAD binding domain
TRINITY_DN10129_c0_g1_i17.p1	3	DONE	Peptidase_M16_M	Middle or third domain of peptidase_M16
TRINITY_DN1012_c0_g1_i29.p1	3	DONE	WRKY	WRKY DNA -binding domain
TRINITY_DN10139_c0_g1_i11.p1	3	DONE	Syntaxin-6_N	Syntaxin 6, N-terminal
TRINITY_DN10139_c0_g1_i22.p1	3	DONE	Syntaxin-6_N	Syntaxin 6, N-terminal
TRINITY_DN10139_c0_g1_i23.p1	3	DONE	Syntaxin-6_N	Syntaxin 6, N-terminal
TRINITY_DN1013_c0_g1_i16.p1	3	DONE	Las1	Las1-like
TRINITY_DN101420_c0_g2_i1.p1	3	DONE	Glyco_hydro_4	Family 4 glycosyl hydrolase
TRINITY_DN1015_c0_g1_i2.p1	3	DONE	PI3_PI4_kinase	Phosphatidylinositol 3- and 4-kinase
TRINITY_DN1015_c0_g1_i3.p1	3	DONE	PI3_PI4_kinase	Phosphatidylinositol 3- and 4-kinase
TRINITY_DN101620_c0_g1_i2.p1	3	DONE	GHMP_kinases_C	GHMP kinases C terminal
TRINITY_DN10167_c0_g1_i5.p1	3	DONE	BACK	BTB And C-terminal Kelch
TRINITY_DN10172_c0_g1_i10.p1	3	DONE	GRDP-like	Glycine-rich domain-containing protein-like
TRINITY_DN101766_c0_g3_i1.p1	3	DONE	Radical_SAM	Radical SAM superfamily
TRINITY_DN10189_c0_g4_i2.p1	3	DONE	CAP	Cysteine-rich secretory protein family
TRINITY_DN10190_c0_g1_i38.p1	3	DONE	ECH_2	Enoyl-CoA hydratase/isomerase
TRINITY_DN10192_c0_g1_i3.p1	3	DONE	Abhydrolase_1	alpha/beta hydrolase fold
TRINITY_DN101945_c0_g1_i1.p1	3	DONE	Ufd2P_core	Ubiquitin elongating factor core
TRINITY_DN10195_c0_g2_i11.p1	3	DONE	Pkinase	Protein kinase domain
TRINITY_DN101_c0_g1_i11.p1	3	DONE	Aldolase_II	Class II Aldolase and Adducin N-terminal domain
TRINITY_DN102031_c0_g1_i1.p1	3	DONE	PIR	Yeast PIR protein repeat
TRINITY_DN10209_c0_g1_i8.p1	3	DONE	Brix	Brix domain
TRINITY_DN1020_c0_g1_i33.p1	3	DONE	RINGv	RING-variant domain
TRINITY_DN10211_c0_g1_i1.p1	3	DONE	UDPGT	UDP-glucoronosyl and UDP-glucosyl transferase
TRINITY_DN102190_c0_g1_i1.p1	3	DONE	Aminotran_3	Aminotransferase class-III
TRINITY_DN102359_c0_g1_i1.p1	3	DONE	adh_short_C2	Enoyl-(Acyl carrier protein) reductase
TRINITY_DN10238_c0_g1_i3.p1	3	DONE	BCAS3	Breast carcinoma amplified sequence 3
TRINITY_DN10238_c0_g1_i5.p1	3	DONE	BCAS3	Breast carcinoma amplified sequence 3
TRINITY_DN102391_c0_g1_i1.p1	3	DONE	UDPGT	UDP-glucoronosyl and UDP-glucosyl transferase
TRINITY_DN102401_c0_g1_i3.p1	3	DONE	DPBB_1	Lytic transglycolase
TRINITY_DN10247_c0_g1_i27.p1	3	DONE	Aminotran_1_2	Aminotransferase class I and II
TRINITY_DN102560_c0_g1_i4.p1	3	DONE	Tubulin_C	Tubulin C-terminal domain
TRINITY_DN102575_c0_g1_i1.p1	3	DONE	RRM_1	RNA recognition motif. (a.k.a. RRM, RBD, or RNP domain)
TRINITY_DN10269_c0_g2_i14.p1	3	DONE	tify	tify domain
TRINITY_DN102741_c0_g1_i1.p1	3	DONE	Sugar_tr	Sugar (and other) transporter
TRINITY_DN102777_c0_g1_i1.p1	3	DONE	Importin_rep_3	Importin 13 repeat
TRINITY_DN102789_c0_g1_i5.p1	3	DONE	Mg_trans_NIPA	Magnesium transporter NIPA
TRINITY_DN10283_c0_g1_i7.p1	3	DONE	FAD_binding_4	FAD binding domain
TRINITY_DN102853_c0_g1_i2.p1	3	DONE	Sugar_tr	Sugar (and other) transporter
TRINITY_DN10295_c1_g1_i4.p1	3	DONE	Lipase_3	Lipase (class 3)
TRINITY_DN102979_c0_g2_i2.p1	3	DONE	DUF5923	Family of unknown function (DUF5923)
TRINITY_DN102981_c0_g1_i1.p1	3	DONE	MFS_1	Major Facilitator Superfamily
TRINITY_DN103001_c0_g1_i2.p1	3	DONE	PsbQ	Oxygen evolving enhancer protein 3 (PsbQ)
TRINITY_DN10308_c0_g1_i2.p1	3	DONE	SHR-BD	SHR-binding domain of vacuolar-sorting associated protein 13
TRINITY_DN103098_c0_g1_i1.p1	3	DONE	AMP-binding	AMP-binding enzyme
TRINITY_DN10309_c0_g1_i3.p1	3	DONE	PsbP	PsbP
TRINITY_DN10318_c0_g1_i1.p1	3	DONE	CRAL_TRIO	CRAL/TRIO domain
TRINITY_DN10321_c0_g1_i5.p1	3	DONE	AOX	Alternative oxidase
TRINITY_DN103294_c1_g1_i1.p1	3	DONE	YchF-GTPase_C	Protein of unknown function (DUF933)
TRINITY_DN103434_c0_g1_i1.p1	3	DONE	DPBB_1	Lytic transglycolase
TRINITY_DN10346_c0_g1_i15.p1	3	DONE	MAM33	Mitochondrial glycoprotein
TRINITY_DN1034_c0_g1_i2.p1	3	DONE	Suf	Suppressor of forked protein (Suf)
TRINITY_DN10362_c0_g1_i6.p1	3	DONE	HlyIII	Haemolysin-III related
TRINITY_DN10367_c0_g1_i13.p1	3	DONE	AP2	AP2 domain
TRINITY_DN10367_c0_g1_i7.p1	3	DONE	AP2	AP2 domain
TRINITY_DN103747_c0_g1_i2.p1	3	DONE	DUF1287	Domain of unknown function (DUF1287)
TRINITY_DN10376_c0_g1_i1.p1	3	DONE	OCD_Mu_crystall	Ornithine cyclodeaminase/mu-crystallin family
TRINITY_DN103850_c0_g1_i1.p1	3	DONE	UDPGT	UDP-glucoronosyl and UDP-glucosyl transferase
TRINITY_DN10388_c0_g2_i2.p1	3	DONE	Ribosomal_L19e	Ribosomal protein L19e
TRINITY_DN10390_c1_g1_i1.p1	3	DONE	Agenet	Agenet domain
TRINITY_DN10393_c0_g1_i18.p1	3	DONE	Cu-oxidase_3	Multicopper oxidase
TRINITY_DN10396_c0_g1_i11.p1	3	DONE	CTLH	CTLH/CRA C-terminal to LisH motif domain
TRINITY_DN103970_c0_g2_i1.p1	3	DONE	MBOAT_2	Membrane bound O-acyl transferase family
TRINITY_DN104048_c0_g1_i1.p1	3	DONE	BTB	BTB/POZ domain
TRINITY_DN104087_c0_g1_i1.p2	3	DONE	AA_permease_2	Amino acid permease
TRINITY_DN10410_c0_g2_i6.p1	3	DONE	PK_Tyr_Ser-Thr	Protein tyrosine and serine/threonine kinase
TRINITY_DN104127_c0_g1_i1.p2	3	DONE	DUF6707	Family of unknown function (DUF6707)
TRINITY_DN104185_c0_g1_i1.p2	3	DONE	S-AdoMet_synt_N	S-adenosylmethionine synthetase, N-terminal domain
TRINITY_DN104256_c0_g4_i1.p2	3	DONE	MFS_1	Major Facilitator Superfamily
TRINITY_DN10428_c0_g1_i13.p1	3	DONE	Glyco_transf_8	Glycosyl transferase family 8
TRINITY_DN104293_c0_g1_i1.p1	3	DONE	RGS	Regulator of G protein signaling domain
TRINITY_DN104332_c0_g1_i1.p1	3	DONE	MIF4G	MIF4G domain
TRINITY_DN1043_c0_g1_i12.p1	3	DONE	bZIP_1	bZIP transcription factor
TRINITY_DN104409_c0_g1_i1.p1	3	DONE	MFS_1	Major Facilitator Superfamily
TRINITY_DN10443_c0_g1_i11.p1	3	DONE	MFS_1	Major Facilitator Superfamily
TRINITY_DN10446_c0_g1_i15.p1	3	DONE	RF-1	RF-1 domain
TRINITY_DN104495_c0_g1_i1.p1	3	DONE	DRMBL	DNA repair metallo-beta-lactamase
TRINITY_DN1044_c0_g1_i1.p1	3	DONE	JmjC	JmjC domain, hydroxylase
TRINITY_DN104541_c0_g1_i1.p1	3	DONE	Aa_trans	Transmembrane amino acid transporter protein
TRINITY_DN104565_c0_g1_i1.p1	3	DONE	MFS_1	Major Facilitator Superfamily
TRINITY_DN104597_c0_g1_i1.p2	3	DONE	Laminin_G_2	Laminin G domain
TRINITY_DN104599_c0_g1_i1.p1	3	DONE	Ceramidase_alk	Neutral/alkaline non-lysosomal ceramidase, N-terminal
TRINITY_DN10459_c0_g1_i6.p1	3	DONE	FBD	FBD
TRINITY_DN104651_c0_g2_i1.p1	3	DONE	Glycos_transf_1	Glycosyl transferases group 1
TRINITY_DN10469_c0_g1_i7.p1	3	DONE	Na_sulph_symp	Sodium:sulfate symporter transmembrane region
TRINITY_DN10469_c1_g1_i1.p1	3	DONE	PP28	Casein kinase substrate phosphoprotein PP28
TRINITY_DN104701_c0_g1_i1.p1	3	DONE	MitMem_reg	Maintenance of mitochondrial structure and function
TRINITY_DN104712_c0_g1_i1.p1	3	DONE	ECH_1	Enoyl-CoA hydratase/isomerase
TRINITY_DN10472_c0_g1_i7.p1	3	DONE	Topoisom_I_N	Eukaryotic DNA topoisomerase I, DNA binding fragment
TRINITY_DN104732_c0_g1_i2.p1	3	DONE	Sugar_tr	Sugar (and other) transporter
TRINITY_DN104732_c0_g2_i1.p1	3	DONE	Sugar_tr	Sugar (and other) transporter
TRINITY_DN104821_c0_g1_i1.p1	3	DONE	APH	Phosphotransferase enzyme family
TRINITY_DN104849_c0_g1_i1.p1	3	DONE	SHOCT	Short C-terminal domain
TRINITY_DN104849_c0_g2_i1.p1	3	DONE	Metallophos	Calcineurin-like phosphoesterase
TRINITY_DN10488_c0_g1_i11.p1	3	DONE	Hydrophob_seed	Hydrophobic seed protein
TRINITY_DN10488_c0_g1_i22.p1	3	DONE	Hydrophob_seed	Hydrophobic seed protein
TRINITY_DN10488_c0_g1_i6.p1	3	DONE	Hydrophob_seed	Hydrophobic seed protein
TRINITY_DN10488_c0_g2_i1.p1	3	DONE	Hydrophob_seed	Hydrophobic seed protein
TRINITY_DN1048_c0_g1_i20.p1	3	DONE	Alpha-L-AF_C	Alpha-L-arabinofuranosidase C-terminal domain
TRINITY_DN104922_c0_g1_i1.p1	3	DONE	Amidohydro_1	Amidohydrolase family
TRINITY_DN104924_c0_g1_i2.p1	3	DONE	Glyoxalase	Glyoxalase/Bleomycin resistance protein/Dioxygenase superfamily
TRINITY_DN10497_c0_g1_i32.p1	3	DONE	Aldedh	Aldehyde dehydrogenase family
TRINITY_DN104982_c0_g1_i1.p1	3	DONE	FTR1	Iron permease FTR1 family
TRINITY_DN104982_c0_g1_i2.p1	3	DONE	FTR1	Iron permease FTR1 family
TRINITY_DN10508_c0_g1_i12.p1	3	DONE	Synaptobrevin	Synaptobrevin
TRINITY_DN10512_c0_g1_i3.p1	3	DONE	Transglut_core2	Transglutaminase-like superfamily
TRINITY_DN105271_c0_g2_i3.p1	3	DONE	PMI_typeI_cat	Phosphomannose isomerase type I, catalytic domain
TRINITY_DN1052_c0_g1_i17.p1	3	DONE	MetW	Methionine biosynthesis protein MetW
TRINITY_DN1052_c0_g1_i2.p1	3	DONE	MetW	Methionine biosynthesis protein MetW
TRINITY_DN10534_c0_g1_i4.p1	3	DONE	EFG_IV	Elongation factor G, domain IV
TRINITY_DN105367_c0_g1_i1.p1	3	DONE	Methyltr_RsmB-F	16S rRNA methyltransferase RsmB/F
TRINITY_DN105445_c0_g1_i1.p1	3	DONE	WD40	WD domain, G-beta repeat
TRINITY_DN105501_c0_g1_i1.p1	3	DONE	Methyltransf_11	Methyltransferase domain
TRINITY_DN10554_c0_g1_i18.p1	3	DONE	Es2	Nuclear protein Es2
TRINITY_DN105550_c0_g1_i3.p1	3	DONE	Pyr_redox_dim	Pyridine nucleotide-disulphide oxidoreductase, dimerisation domain
TRINITY_DN105559_c0_g2_i1.p1	3	DONE	DDE_Tnp_1	Transposase DDE domain
TRINITY_DN105560_c0_g1_i3.p1	3	DONE	Fungal_trans	Fungal specific transcription factor domain
TRINITY_DN105566_c0_g1_i1.p1	3	DONE	RNA_pol	DNA-dependent RNA polymerase
TRINITY_DN105576_c0_g1_i4.p1	3	DONE	WW	WW domain
TRINITY_DN10557_c0_g1_i1.p1	3	DONE	DUF778	Protein of unknown function (DUF778)
TRINITY_DN10557_c0_g2_i2.p1	3	DONE	DUF778	Protein of unknown function (DUF778)
TRINITY_DN10560_c0_g1_i18.p1	3	DONE	Hydrolase	haloacid dehalogenase-like hydrolase
TRINITY_DN105682_c0_g1_i2.p1	3	DONE	adh_short_C2	Enoyl-(Acyl carrier protein) reductase
TRINITY_DN105745_c0_g2_i3.p1	3	DONE	DUF2800	Protein of unknown function (DUF2800)
TRINITY_DN10574_c1_g1_i3.p1	3	DONE	DUF5923	Family of unknown function (DUF5923)
TRINITY_DN1057_c0_g1_i12.p1	3	DONE	CRAL_TRIO	CRAL/TRIO domain
TRINITY_DN1057_c0_g2_i3.p1	3	DONE	CRAL_TRIO	CRAL/TRIO domain
TRINITY_DN105862_c2_g1_i2.p1	3	DONE	Peptidase_M28	Peptidase family M28
TRINITY_DN10587_c0_g1_i3.p1	3	DONE	PP2C	Protein phosphatase 2C
TRINITY_DN105883_c0_g1_i2.p1	3	DONE	Annexin	Annexin
TRINITY_DN105926_c0_g1_i2.p1	3	DONE	Mlo	Mlo family
TRINITY_DN106051_c0_g1_i1.p1	3	DONE	Pescadillo_N	Pescadillo N-terminus
TRINITY_DN106084_c0_g1_i1.p1	3	DONE	Pkinase	Protein kinase domain
TRINITY_DN10609_c0_g1_i1.p1	3	DONE	NAGLU	Alpha-N-acetylglucosaminidase (NAGLU) tim-barrel domain
TRINITY_DN10613_c0_g1_i18.p1	3	DONE	Kinase-PPPase	Kinase/pyrophosphorylase
TRINITY_DN106155_c0_g1_i1.p1	3	DONE	GST_N_2	Glutathione S-transferase, N-terminal domain
TRINITY_DN106192_c0_g1_i1.p1	3	DONE	Sugar_tr	Sugar (and other) transporter
TRINITY_DN106197_c0_g1_i1.p1	3	DONE	Glyco_transf_54	N-Acetylglucosaminyltransferase-IV (GnT-IV) conserved region
TRINITY_DN1061_c0_g2_i1.p1	3	DONE	SET	SET domain
TRINITY_DN106262_c0_g1_i2.p1	3	DONE	Ribosomal_L5e	Ribosomal large subunit proteins 60S L5, and 50S L18
TRINITY_DN106437_c1_g1_i7.p1	3	DONE	RT_RNaseH_2	RNase H-like domain found in reverse transcriptase
TRINITY_DN10646_c0_g1_i10.p1	3	DONE	Sod_Fe_C	Iron/manganese superoxide dismutases, C-terminal domain
TRINITY_DN10649_c2_g1_i1.p1	3	DONE	Ribosomal_L11_N	Ribosomal protein L11, N-terminal domain
TRINITY_DN106526_c0_g1_i4.p1	3	DONE	DJ-1_PfpI	DJ-1/PfpI family
TRINITY_DN10658_c0_g1_i19.p1	3	DONE	Peptidase_S10	Serine carboxypeptidase
TRINITY_DN1065_c0_g1_i11.p1	3	DONE	PAP_central	Poly(A) polymerase central domain
TRINITY_DN1065_c0_g1_i17.p1	3	DONE	PAP_central	Poly(A) polymerase central domain
TRINITY_DN1065_c0_g1_i3.p1	3	DONE	PAP_central	Poly(A) polymerase central domain
TRINITY_DN1065_c9_g1_i3.p1	3	DONE	PCC	Plants and Prokaryotes Conserved (PCC) domain
TRINITY_DN106608_c0_g1_i2.p1	3	DONE	Ank_2	Ankyrin repeats (3 copies)
TRINITY_DN10665_c0_g1_i1.p1	3	DONE	TAXi_N	Xylanase inhibitor N-terminal
TRINITY_DN10679_c0_g1_i1.p1	3	DONE	Acid_phosphat_B	HAD superfamily, subfamily IIIB (Acid phosphatase)
TRINITY_DN1067_c0_g1_i13.p1	3	DONE	OSCP	ATP synthase delta (OSCP) subunit
TRINITY_DN10684_c0_g1_i5.p1	3	DONE	Acyl-CoA_dh_1	Acyl-CoA dehydrogenase, C-terminal domain
TRINITY_DN106929_c0_g1_i4.p1	3	DONE	Pkinase	Protein kinase domain
TRINITY_DN10702_c0_g1_i14.p1	3	DONE	E1-E2_ATPase	E1-E2 ATPase
TRINITY_DN10702_c0_g1_i18.p1	3	DONE	E1-E2_ATPase	E1-E2 ATPase
TRINITY_DN107039_c0_g1_i4.p1	3	DONE	Methyltr_RsmB-F	16S rRNA methyltransferase RsmB/F
TRINITY_DN1070_c0_g1_i32.p1	3	DONE	NTPase_P4	ATPase P4 of dsRNA bacteriophage phi-12
TRINITY_DN10727_c0_g1_i1.p1	3	DONE	Sec7	Sec7 domain
TRINITY_DN107287_c0_g1_i3.p1	3	DONE	Glyco_tranf_2_3	Glycosyltransferase like family 2
TRINITY_DN107302_c0_g1_i1.p1	3	DONE	Hemerythrin	Hemerythrin HHE cation binding domain
TRINITY_DN10732_c0_g2_i1.p1	3	DONE	DUF4408	Domain of unknown function (DUF4408)
TRINITY_DN107346_c0_g1_i1.p1	3	DONE	Lipase_GDSL	GDSL-like Lipase/Acylhydrolase
TRINITY_DN10735_c0_g1_i4.p1	3	DONE	Ribosomal_L24e	Ribosomal protein L24e
TRINITY_DN107380_c0_g1_i1.p1	3	DONE	BRF1	Brf1-like TBP-binding domain
TRINITY_DN10738_c0_g1_i1.p1	3	DONE	MIP	Major intrinsic protein
TRINITY_DN107490_c0_g1_i4.p1	3	DONE	DUF3684	Protein of unknown function (DUF3684)
TRINITY_DN10754_c0_g2_i4.p1	3	DONE	Nse4_C	Nse4 C-terminal
TRINITY_DN10771_c0_g1_i1.p1	3	DONE	Cellulase	Cellulase (glycosyl hydrolase family 5)
TRINITY_DN10777_c0_g2_i6.p1	3	DONE	Myb_DNA-binding	Myb-like DNA-binding domain
TRINITY_DN1077_c0_g1_i1.p1	3	DONE	Cpn60_TCP1	TCP-1/cpn60 chaperonin family
TRINITY_DN10782_c0_g1_i13.p1	3	DONE	F-box	F-box domain
TRINITY_DN10798_c0_g1_i81.p1	3	DONE	Alpha-amylase	Alpha amylase, catalytic domain
TRINITY_DN10800_c0_g1_i24.p1	3	DONE	DUF632	Protein of unknown function (DUF632)
TRINITY_DN10800_c0_g1_i8.p1	3	DONE	DUF632	Protein of unknown function (DUF632)
TRINITY_DN10806_c0_g1_i14.p1	3	DONE	TAXi_N	Xylanase inhibitor N-terminal
TRINITY_DN10806_c0_g1_i2.p1	3	DONE	TAXi_C	Xylanase inhibitor C-terminal
TRINITY_DN10814_c2_g1_i3.p1	3	DONE	PK_Tyr_Ser-Thr	Protein tyrosine and serine/threonine kinase
TRINITY_DN10817_c1_g1_i1.p1	3	DONE	DUF1517	Protein of unknown function (DUF1517)
TRINITY_DN10823_c0_g1_i5.p1	3	DONE	NAP	Nucleosome assembly protein (NAP)
TRINITY_DN108287_c0_g1_i2.p1	3	DONE	WLM	WLM domain
TRINITY_DN10846_c0_g1_i9.p1	3	DONE	RVT_2	Reverse transcriptase (RNA-dependent DNA polymerase)
TRINITY_DN108625_c2_g1_i1.p1	3	DONE	Response_reg	Response regulator receiver domain
TRINITY_DN10871_c0_g1_i3.p1	3	DONE	GSHPx	Glutathione peroxidase
TRINITY_DN10878_c0_g2_i5.p1	3	DONE	Cu_amine_oxid	Copper amine oxidase, enzyme domain
TRINITY_DN1087_c0_g1_i10.p1	3	DONE	Na_sulph_symp	Sodium:sulfate symporter transmembrane region
TRINITY_DN10885_c0_g1_i7.p1	3	DONE	PAN_2	PAN-like domain
TRINITY_DN108_c0_g1_i13.p1	3	DONE	PALP	Pyridoxal-phosphate dependent enzyme
TRINITY_DN109279_c0_g1_i1.p1	3	DONE	HSP70	Hsp70 protein
TRINITY_DN109493_c0_g1_i4.p1	3	DONE	Sulfotransfer_5	Sulfotransferase domain
TRINITY_DN109534_c0_g2_i1.p1	3	DONE	Transket_pyr	Transketolase, pyrimidine binding domain
TRINITY_DN109560_c0_g2_i1.p1	3	DONE	MFS_1	Major Facilitator Superfamily
TRINITY_DN109560_c0_g4_i1.p1	3	DONE	TRI12	Fungal trichothecene efflux pump (TRI12)
TRINITY_DN10963_c0_g1_i7.p1	3	DONE	Pkinase	Protein kinase domain
TRINITY_DN10965_c0_g1_i56.p1	3	DONE	Mlo	Mlo family
TRINITY_DN109662_c0_g1_i2.p2	3	DONE	Acyl-CoA_ox_N	Acyl-coenzyme A oxidase N-terminal
TRINITY_DN10968_c0_g1_i7.p1	3	DONE	Sugar_tr	Sugar (and other) transporter
TRINITY_DN10986_c0_g1_i20.p1	3	DONE	RINGv	RING-variant domain
TRINITY_DN10986_c0_g1_i23.p1	3	DONE	RINGv	RING-variant domain
TRINITY_DN10986_c0_g1_i9.p1	3	DONE	RINGv	RING-variant domain
TRINITY_DN109877_c0_g1_i1.p1	3	DONE	FBO_C	F-box only protein C-terminal region
TRINITY_DN109931_c0_g2_i3.p1	3	DONE	MS_channel	Mechanosensitive ion channel
TRINITY_DN109_c0_g2_i7.p1	3	DONE	PCC	Plants and Prokaryotes Conserved (PCC) domain
TRINITY_DN11005_c0_g1_i3.p1	3	DONE	Cullin	Cullin family
TRINITY_DN11005_c0_g1_i5.p1	3	DONE	Cullin	Cullin family
TRINITY_DN110311_c0_g1_i1.p1	3	DONE	ATP-synt_G	Mitochondrial ATP synthase g subunit
TRINITY_DN110806_c0_g1_i11.p1	3	DONE	PK_Tyr_Ser-Thr	Protein tyrosine and serine/threonine kinase
TRINITY_DN11083_c0_g1_i10.p1	3	DONE	Citrate_synt	Citrate synthase, C-terminal domain
TRINITY_DN110_c0_g2_i1.p1	3	DONE	Pkinase	Protein kinase domain
TRINITY_DN11104_c1_g1_i8.p1	3	DONE	NB-ARC	NB-ARC domain
TRINITY_DN1110_c0_g1_i8.p1	3	DONE	Cellulose_synt	Cellulose synthase
TRINITY_DN111108_c0_g1_i1.p1	3	DONE	NPH3	NPH3 family
TRINITY_DN111173_c0_g1_i1.p1	3	DONE	AAA	ATPase family associated with various cellular activities (AAA)
TRINITY_DN111289_c0_g1_i1.p1	3	DONE	Metallophos_C	Iron/zinc purple acid phosphatase-like protein C
TRINITY_DN11131_c0_g1_i14.p1	3	DONE	CH	Calponin homology (CH) domain
TRINITY_DN11133_c0_g2_i2.p1	3	DONE	ACC_central	Acetyl-CoA carboxylase, central region
TRINITY_DN11133_c0_g3_i2.p1	3	DONE	Carboxyl_trans	Carboxyl transferase domain
TRINITY_DN111630_c0_g1_i1.p1	3	DONE	Peptidase_M20	Peptidase family M20/M25/M40
TRINITY_DN111642_c0_g3_i1.p2	3	DONE	RNase_PH_C	3' exoribonuclease family, domain 2
TRINITY_DN1117_c1_g1_i1.p1	3	DONE	Peptidase_C1	Papain family cysteine protease
TRINITY_DN1117_c1_g2_i1.p1	3	DONE	Peptidase_C1	Papain family cysteine protease
TRINITY_DN11191_c0_g1_i12.p1	3	DONE	Voltage_CLC	Voltage gated chloride channel
TRINITY_DN112083_c0_g1_i6.p1	3	DONE	Aminotran_5	Aminotransferase class-V
TRINITY_DN112168_c0_g1_i1.p1	3	DONE	BCDHK_Adom3	Mitochondrial branched-chain alpha-ketoacid dehydrogenase kinase
TRINITY_DN11239_c0_g1_i21.p1	3	DONE	Abhydrolase_1	alpha/beta hydrolase fold
TRINITY_DN112423_c0_g1_i1.p1	3	DONE	Gti1_Pac2	Gti1/Pac2 family
TRINITY_DN112451_c0_g1_i1.p1	3	DONE	Zn_clus	Fungal Zn(2)-Cys(6) binuclear cluster domain
TRINITY_DN112491_c0_g1_i7.p2	3	DONE	zf-AN1	AN1-like Zinc finger
TRINITY_DN112526_c0_g2_i1.p1	3	DONE	ATP-synt_ab	ATP synthase alpha/beta family, nucleotide-binding domain
TRINITY_DN112695_c0_g1_i1.p1	3	DONE	EIF_2_alpha	Eukaryotic translation initiation factor 2 alpha subunit
TRINITY_DN1126_c0_g1_i1.p1	3	DONE	TMEM131_like_N	Transmembrane protein 131-like N-terminal
TRINITY_DN112793_c0_g1_i3.p1	3	DONE	vATP-synt_E	ATP synthase (E/31 kDa) subunit
TRINITY_DN112916_c1_g1_i1.p1	3	DONE	Cyclin	Cyclin
TRINITY_DN112954_c0_g1_i1.p1	3	DONE	RNA_pol_Rpc82	RNA polymerase III subunit RPC82
TRINITY_DN11296_c0_g1_i3.p1	3	DONE	DHO_dh	Dihydroorotate dehydrogenase
TRINITY_DN11299_c0_g1_i1.p2	3	DONE	HSP70	Hsp70 protein
TRINITY_DN112_c1_g1_i12.p1	3	DONE	Cullin	Cullin family
TRINITY_DN11300_c0_g1_i1.p1	3	DONE	AhpC-TSA_2	AhpC/TSA antioxidant enzyme
TRINITY_DN113026_c0_g1_i1.p1	3	DONE	Thiolase_C	Thiolase, C-terminal domain
TRINITY_DN113090_c0_g1_i2.p1	3	DONE	Steroid_dh	3-oxo-5-alpha-steroid 4-dehydrogenase
TRINITY_DN113097_c0_g1_i4.p1	3	DONE	ICMT	Isoprenylcysteine carboxyl methyltransferase (ICMT) family
TRINITY_DN113145_c0_g1_i2.p1	3	DONE	MFS_1	Major Facilitator Superfamily
TRINITY_DN11317_c0_g1_i12.p1	3	DONE	UDPGT	UDP-glucoronosyl and UDP-glucosyl transferase
TRINITY_DN113181_c0_g1_i1.p1	3	DONE	adh_short_C2	Enoyl-(Acyl carrier protein) reductase
TRINITY_DN113241_c0_g1_i1.p1	3	DONE	PAS_9	PAS domain
TRINITY_DN113310_c0_g1_i2.p1	3	DONE	SRF-TF	SRF-type transcription factor (DNA-binding and dimerisation domain)
TRINITY_DN113373_c0_g1_i1.p2	3	DONE	F-box-like	F-box-like
TRINITY_DN113447_c0_g1_i1.p1	3	DONE	CRAL_TRIO	CRAL/TRIO domain
TRINITY_DN11349_c0_g1_i1.p1	3	DONE	Glyco_hydro_32N	Glycosyl hydrolases family 32 N-terminal domain
TRINITY_DN113511_c0_g1_i2.p1	3	DONE	TPP_enzyme_N	Thiamine pyrophosphate enzyme, N-terminal TPP binding domain
TRINITY_DN113564_c0_g1_i2.p1	3	DONE	VPS13_C	Vacuolar-sorting-associated 13 protein C-terminal
TRINITY_DN113594_c0_g1_i1.p1	3	DONE	Nop	snoRNA binding domain, fibrillarin
TRINITY_DN1135_c0_g1_i8.p1	3	DONE	RRM_1	RNA recognition motif. (a.k.a. RRM, RBD, or RNP domain)
TRINITY_DN11365_c0_g1_i1.p1	3	DONE	Glyco_transf_92	Glycosyltransferase family 92
TRINITY_DN11373_c0_g1_i11.p1	3	DONE	Myb_DNA-binding	Myb-like DNA-binding domain
TRINITY_DN113741_c0_g1_i1.p1	3	DONE	2OG-FeII_Oxy	2OG-Fe(II) oxygenase superfamily
TRINITY_DN11374_c0_g1_i1.p1	3	DONE	SQS_PSY	Squalene/phytoene synthase
TRINITY_DN113763_c0_g1_i2.p1	3	DONE	Glyco_hydro_38N	Glycosyl hydrolases family 38 N-terminal domain
TRINITY_DN11377_c0_g1_i10.p1	3	DONE	Aa_trans	Transmembrane amino acid transporter protein
TRINITY_DN113839_c0_g1_i1.p1	3	DONE	MFS_1	Major Facilitator Superfamily
TRINITY_DN113839_c0_g2_i1.p1	3	DONE	MFS_1	Major Facilitator Superfamily
TRINITY_DN113842_c0_g1_i2.p1	3	DONE	7tm_4	Olfactory receptor
TRINITY_DN113879_c0_g1_i1.p1	3	DONE	Aldo_ket_red	Aldo/keto reductase family
TRINITY_DN113907_c0_g1_i1.p1	3	DONE	Sulfate_transp	Sulfate permease family
TRINITY_DN11391_c0_g1_i1.p1	3	DONE	COG7	Golgi complex component 7 (COG7)
TRINITY_DN11395_c0_g1_i13.p2	3	DONE	Asp_protease_2	Aspartyl protease
TRINITY_DN11395_c1_g1_i1.p1	3	DONE	rve	Integrase core domain
TRINITY_DN11406_c1_g2_i2.p1	3	DONE	Steroid_dh	3-oxo-5-alpha-steroid 4-dehydrogenase
TRINITY_DN1140_c1_g1_i1.p1	3	DONE	EamA	EamA-like transporter family
TRINITY_DN114209_c0_g1_i2.p1	3	DONE	ZF-HD_dimer	ZF-HD protein dimerisation region
TRINITY_DN1142_c0_g1_i51.p1	3	DONE	Rieske	Rieske [2Fe-2S] domain
TRINITY_DN11442_c0_g1_i4.p1	3	DONE	DUF1408	Protein of unknown function (DUF1408)
TRINITY_DN11443_c0_g1_i11.p1	3	DONE	G-patch_2	G-patch domain
TRINITY_DN11444_c0_g1_i11.p1	3	DONE	DUF716	Family of unknown function (DUF716)
TRINITY_DN11449_c0_g1_i41.p1	3	DONE	MSS51_C	MSS51 C-terminal domain
TRINITY_DN11450_c0_g1_i2.p1	3	DONE	TAXi_N	Xylanase inhibitor N-terminal
TRINITY_DN11451_c0_g1_i2.p1	3	DONE	zinc_ribbon_12	Probable zinc-ribbon domain
TRINITY_DN114579_c0_g4_i1.p1	3	DONE	Glyco_hydro_101	Endo-alpha-N-acetylgalactosaminidase
TRINITY_DN11465_c0_g2_i3.p1	3	DONE	But2	Ubiquitin 3 binding protein But2 C-terminal domain
TRINITY_DN1146_c0_g1_i15.p1	3	DONE	Myb_DNA-bind_4	Myb/SANT-like DNA-binding domain
TRINITY_DN1146_c3_g1_i1.p1	3	DONE	Kre9_KNH	Kre9/KNH-like N-terminal Ig-like domain
TRINITY_DN11472_c0_g1_i1.p1	3	DONE	IPPT	IPP transferase
TRINITY_DN11478_c0_g1_i5.p1	3	DONE	Myb_DNA-binding	Myb-like DNA-binding domain
TRINITY_DN11480_c0_g1_i10.p1	3	DONE	Methyltransf_16	Lysine methyltransferase
TRINITY_DN11484_c0_g1_i5.p1	3	DONE	MFS_1	Major Facilitator Superfamily
TRINITY_DN11484_c0_g1_i6.p1	3	DONE	MFS_1	Major Facilitator Superfamily
TRINITY_DN11487_c0_g1_i1.p1	3	DONE	F-box	F-box domain
TRINITY_DN11495_c0_g1_i7.p1	3	DONE	MARVEL	Membrane-associating domain
TRINITY_DN1149_c0_g1_i43.p1	3	DONE	Myb_DNA-binding	Myb-like DNA-binding domain
TRINITY_DN114_c0_g1_i22.p1	3	DONE	G-patch	G-patch domain
TRINITY_DN115087_c0_g1_i1.p1	3	DONE	COMPASS-Shg1	COMPASS (Complex proteins associated with Set1p) component shg1
TRINITY_DN11509_c0_g1_i5.p1	3	DONE	zf-DNL	DNL zinc finger
TRINITY_DN115148_c0_g2_i2.p1	3	DONE	FAD_binding_1	FAD binding domain
TRINITY_DN11517_c0_g1_i25.p1	3	DONE	WEMBL	Weak chloroplast movement under blue light
TRINITY_DN11533_c0_g1_i2.p1	3	DONE	B3	B3 DNA binding domain
TRINITY_DN11536_c0_g1_i10.p1	3	DONE	Pectate_lyase_4	Pectate lyase
TRINITY_DN115406_c0_g1_i14.p1	3	DONE	Fasciclin	Fasciclin domain
TRINITY_DN115406_c0_g1_i16.p1	3	DONE	Fasciclin	Fasciclin domain
TRINITY_DN115418_c0_g1_i1.p1	3	DONE	UTP25	Utp25, U3 small nucleolar RNA-associated SSU processome protein 25
TRINITY_DN11541_c0_g1_i8.p1	3	DONE	Hydrolase_4	Serine aminopeptidase, S33
TRINITY_DN11555_c0_g1_i1.p1	3	DONE	AUX_IAA	AUX/IAA family
TRINITY_DN115561_c0_g1_i1.p1	3	DONE	NAP	Nucleosome assembly protein (NAP)
TRINITY_DN11562_c0_g1_i11.p1	3	DONE	Rhomboid	Rhomboid family
TRINITY_DN115630_c0_g2_i2.p1	3	DONE	tRNA-synt_1c	tRNA synthetases class I (E and Q), catalytic domain
TRINITY_DN115685_c0_g1_i1.p1	3	DONE	Sugar_tr	Sugar (and other) transporter
TRINITY_DN1157_c0_g1_i11.p1	3	DONE	Sugar_tr	Sugar (and other) transporter
TRINITY_DN11587_c0_g1_i15.p1	3	DONE	Transglut_core	Transglutaminase-like superfamily
TRINITY_DN1158_c1_g2_i1.p1	3	DONE	OTCace	Aspartate/ornithine carbamoyltransferase, Asp/Orn binding domain
TRINITY_DN1158_c1_g3_i3.p1	3	DONE	DUF6721	Domain of unknown function (DUF6721)
TRINITY_DN11599_c0_g1_i13.p1	3	DONE	YjeF_N	YjeF-related protein N-terminus
TRINITY_DN11603_c0_g1_i1.p1	3	DONE	zf-RING_2	Ring finger domain
TRINITY_DN116053_c0_g1_i2.p1	3	DONE	PAP2	PAP2 superfamily
TRINITY_DN1160_c0_g2_i1.p1	3	DONE	Piwi	Piwi domain
TRINITY_DN1160_c0_g2_i2.p1	3	DONE	Piwi	Piwi domain
TRINITY_DN11615_c3_g2_i2.p1	3	DONE	Ribosomal_S3_C	Ribosomal protein S3, C-terminal domain
TRINITY_DN11616_c0_g1_i1.p1	3	DONE	Bromo_TP	Bromodomain associated
TRINITY_DN116221_c0_g1_i1.p1	3	DONE	PI3_PI4_kinase	Phosphatidylinositol 3- and 4-kinase
TRINITY_DN116344_c0_g1_i2.p1	3	DONE	HA2	Helicase associated domain (HA2)
TRINITY_DN11643_c0_g2_i7.p1	3	DONE	WRKY	WRKY DNA -binding domain
TRINITY_DN11643_c0_g4_i1.p1	3	DONE	Glyco_transf_34	galactosyl transferase GMA12/MNN10 family
TRINITY_DN11646_c0_g1_i2.p1	3	DONE	Na_sulph_symp	Sodium:sulfate symporter transmembrane region
TRINITY_DN11647_c0_g1_i12.p1	3	DONE	RRM_1	RNA recognition motif. (a.k.a. RRM, RBD, or RNP domain)
TRINITY_DN11649_c0_g1_i17.p1	3	DONE	F-box-like	F-box-like
TRINITY_DN1167_c0_g1_i2.p1	3	DONE	CRAL_TRIO_2	Divergent CRAL/TRIO domain
TRINITY_DN11682_c0_g1_i13.p1	3	DONE	zf-Dof	Dof domain, zinc finger
TRINITY_DN11693_c0_g1_i12.p2	3	DONE	PK_Tyr_Ser-Thr	Protein tyrosine and serine/threonine kinase
TRINITY_DN11695_c0_g1_i1.p1	3	DONE	RVT_2	Reverse transcriptase (RNA-dependent DNA polymerase)
TRINITY_DN11702_c0_g1_i13.p1	3	DONE	PCC	Plants and Prokaryotes Conserved (PCC) domain
TRINITY_DN117034_c0_g1_i1.p1	3	DONE	ABC2_membrane	ABC-2 type transporter
TRINITY_DN117057_c0_g1_i8.p1	3	DONE	Malectin	Malectin domain
TRINITY_DN11718_c0_g1_i1.p1	3	DONE	FBO_C	F-box only protein C-terminal region
TRINITY_DN11727_c0_g1_i4.p1	3	DONE	Sugar_tr	Sugar (and other) transporter
TRINITY_DN117324_c0_g1_i2.p1	3	DONE	DNA_pol_phi	DNA polymerase phi
TRINITY_DN117330_c0_g1_i1.p1	3	DONE	Ank_4	Ankyrin repeats (many copies)
TRINITY_DN11736_c0_g2_i2.p1	3	DONE	zf-UBP	Zn-finger in ubiquitin-hydrolases and other protein
TRINITY_DN11744_c0_g1_i26.p1	3	DONE	DUF789	Protein of unknown function (DUF789)
TRINITY_DN11752_c0_g1_i5.p1	3	DONE	DUF3755	Protein of unknown function (DUF3755)
TRINITY_DN11753_c0_g1_i1.p1	3	DONE	Ribosomal_L12	Ribosomal protein L7/L12 C-terminal domain
TRINITY_DN117595_c0_g2_i2.p1	3	DONE	zf-B_box	B-box zinc finger
TRINITY_DN11771_c0_g1_i1.p1	3	DONE	DUF668	Protein of unknown function (DUF668)
TRINITY_DN117788_c1_g1_i1.p1	3	DONE	CAMP_factor	CAMP factor (Cfa)
TRINITY_DN11778_c0_g1_i2.p1	3	DONE	Arm_2	Armadillo-like
TRINITY_DN1177_c0_g1_i3.p1	3	DONE	Exostosin	Exostosin family
TRINITY_DN11780_c1_g1_i8.p1	3	DONE	DEAD	DEAD/DEAH box helicase
TRINITY_DN11799_c1_g1_i1.p1	3	DONE	Glyco_transf_8	Glycosyl transferase family 8
TRINITY_DN11805_c0_g1_i2.p1	3	DONE	EB1	EB1-like C-terminal motif
TRINITY_DN118334_c0_g1_i1.p1	3	DONE	E1_dh	Dehydrogenase E1 component
TRINITY_DN1185_c0_g1_i20.p1	3	DONE	PIG-S	Phosphatidylinositol-glycan biosynthesis class S protein
TRINITY_DN118812_c0_g1_i1.p1	3	DONE	PEP-utilizers_C	PEP-utilising enzyme, PEP-binding domain
TRINITY_DN118874_c0_g1_i2.p1	3	DONE	Band_7	SPFH domain / Band 7 family
TRINITY_DN1188_c0_g1_i33.p1	3	DONE	Glyco_transf_8	Glycosyl transferase family 8
TRINITY_DN1188_c6_g1_i2.p1	3	DONE	Pentapeptide_4	Pentapeptide repeats (9 copies)
TRINITY_DN11895_c0_g1_i10.p1	3	DONE	BTB	BTB/POZ domain
TRINITY_DN1189_c0_g1_i3.p1	3	DONE	Pentapeptide	Pentapeptide repeats (8 copies)
TRINITY_DN11900_c0_g1_i20.p1	3	DONE	Terpene_synth	Terpene synthase, N-terminal domain
TRINITY_DN119153_c0_g1_i1.p1	3	DONE	RVT_1	Reverse transcriptase (RNA-dependent DNA polymerase)
TRINITY_DN119217_c0_g1_i4.p1	3	DONE	NTF2	Nuclear transport factor 2 (NTF2) domain
TRINITY_DN119261_c0_g2_i1.p1	3	DONE	SF3a60_Prp9_C	SF3a60/Prp9 C-terminal
TRINITY_DN119279_c0_g2_i2.p3	3	DONE	Meth_synt_2	Cobalamin-independent synthase, Catalytic domain
TRINITY_DN119284_c0_g1_i2.p1	3	DONE	AIRS_C	AIR synthase related protein, C-terminal domain
TRINITY_DN119307_c0_g1_i1.p1	3	DONE	CRAL_TRIO	CRAL/TRIO domain
TRINITY_DN119334_c0_g1_i2.p1	3	DONE	Pkinase	Protein kinase domain
TRINITY_DN11939_c0_g1_i3.p1	3	DONE	dCMP_cyt_deam_2	Cytidine and deoxycytidylate deaminase zinc-binding region
TRINITY_DN119400_c0_g1_i1.p1	3	DONE	TP_methylase	Tetrapyrrole (Corrin/Porphyrin) Methylases
TRINITY_DN11941_c0_g1_i3.p1	3	DONE	TLD	TLD
TRINITY_DN119484_c0_g1_i1.p1	3	DONE	TPP_enzyme_C	Thiamine pyrophosphate enzyme, C-terminal TPP binding domain
TRINITY_DN11955_c0_g1_i7.p1	3	DONE	Cyt-b5	Cytochrome b5-like Heme/Steroid binding domain
TRINITY_DN119565_c0_g1_i1.p1	3	DONE	TIP49	TIP49 P-loop domain
TRINITY_DN119592_c0_g1_i2.p1	3	DONE	Alpha-amylase	Alpha amylase, catalytic domain
TRINITY_DN11963_c2_g2_i3.p1	3	DONE	Retrotrans_gag	Retrotransposon gag protein
TRINITY_DN11964_c0_g2_i1.p1	3	DONE	HEAT	HEAT repeat
TRINITY_DN119691_c1_g1_i1.p1	3	DONE	FBPase	Fructose-1-6-bisphosphatase, N-terminal domain
TRINITY_DN11994_c0_g1_i12.p2	3	DONE	SF3A2	Pre-mRNA-splicing factor SF3a complex subunit 2 (Prp11)
TRINITY_DN119993_c0_g1_i3.p1	3	DONE	adh_short	short chain dehydrogenase
TRINITY_DN1199_c0_g1_i30.p1	3	DONE	GATA	GATA zinc finger
TRINITY_DN120003_c0_g1_i2.p1	3	DONE	SET	SET domain
TRINITY_DN12005_c0_g1_i7.p1	3	DONE	WD40	WD domain, G-beta repeat
TRINITY_DN120078_c0_g1_i1.p1	3	DONE	Gp_dh_N	Glyceraldehyde 3-phosphate dehydrogenase, NAD binding domain
TRINITY_DN12018_c1_g1_i1.p1	3	DONE	Peptidase_C1	Papain family cysteine protease
TRINITY_DN12022_c0_g1_i1.p1	3	DONE	PWWP	PWWP domain
TRINITY_DN12024_c0_g1_i27.p1	3	DONE	V-SNARE_C	Snare region anchored in the vesicle membrane C-terminus
TRINITY_DN120325_c0_g1_i14.p1	3	DONE	NAD_binding_4	Male sterility protein
TRINITY_DN12040_c0_g1_i12.p1	3	DONE	bZIP_1	bZIP transcription factor
TRINITY_DN12040_c0_g1_i19.p1	3	DONE	bZIP_1	bZIP transcription factor
TRINITY_DN12050_c0_g1_i11.p1	3	DONE	CSTF2_hinge	Hinge domain of cleavage stimulation factor subunit 2
TRINITY_DN12050_c0_g1_i12.p1	3	DONE	CSTF2_hinge	Hinge domain of cleavage stimulation factor subunit 2
TRINITY_DN12050_c0_g1_i4.p1	3	DONE	CRS1_YhbY	CRS1 / YhbY (CRM) domain
TRINITY_DN12057_c0_g1_i5.p1	3	DONE	Myb_DNA-binding	Myb-like DNA-binding domain
TRINITY_DN1205_c0_g1_i6.p1	3	DONE	DUF760	Protein of unknown function (DUF760)
TRINITY_DN12061_c0_g1_i1.p1	3	DONE	dCMP_cyt_deam_1	Cytidine and deoxycytidylate deaminase zinc-binding region
TRINITY_DN120712_c0_g1_i1.p1	3	DONE	Kre9_KNH	Kre9/KNH-like N-terminal Ig-like domain
TRINITY_DN120767_c0_g1_i1.p1	3	DONE	CBS	CBS domain
TRINITY_DN12094_c0_g1_i1.p1	3	DONE	zf-C3HC4_3	Zinc finger, C3HC4 type (RING finger)
TRINITY_DN121086_c0_g3_i1.p1	3	DONE	bZIP_2	Basic region leucine zipper
TRINITY_DN12109_c0_g2_i4.p1	3	DONE	WD40	WD domain, G-beta repeat
TRINITY_DN1210_c0_g1_i23.p1	3	DONE	Ribosomal_L28e	Ribosomal L28e protein family
TRINITY_DN12118_c0_g1_i6.p1	3	DONE	p450	Cytochrome P450
TRINITY_DN12118_c0_g3_i1.p1	3	DONE	p450	Cytochrome P450
TRINITY_DN121276_c0_g1_i1.p1	3	DONE	Sugar_tr	Sugar (and other) transporter
TRINITY_DN12132_c0_g1_i5.p1	3	DONE	Zip	ZIP Zinc transporter
TRINITY_DN121611_c0_g1_i1.p1	3	DONE	NAD_binding_11	NAD-binding of NADP-dependent 3-hydroxyisobutyrate dehydrogenase
TRINITY_DN1217_c0_g1_i5.p1	3	DONE	HMA	Heavy-metal-associated domain
TRINITY_DN12187_c0_g1_i14.p1	3	DONE	Band_7	SPFH domain / Band 7 family
TRINITY_DN12194_c0_g1_i5.p1	3	DONE	Ribonuc_red_sm	Ribonucleotide reductase, small chain
TRINITY_DN1219_c0_g1_i72.p1	3	DONE	ketoacyl-synt	Beta-ketoacyl synthase, N-terminal domain
TRINITY_DN122032_c0_g1_i1.p1	3	DONE	Topoisom_I	Eukaryotic DNA topoisomerase I, catalytic core
TRINITY_DN12205_c0_g1_i21.p1	3	DONE	Glyco_hydro_32N	Glycosyl hydrolases family 32 N-terminal domain
TRINITY_DN12211_c0_g2_i3.p1	3	DONE	Cation_ATPase_C	Cation transporting ATPase, C-terminus
TRINITY_DN12234_c0_g1_i10.p1	3	DONE	Helicase_C	Helicase conserved C-terminal domain
TRINITY_DN12235_c0_g1_i3.p1	3	DONE	E1-E2_ATPase	E1-E2 ATPase
TRINITY_DN12237_c0_g1_i2.p1	3	DONE	EMC1_C	ER membrane protein complex subunit 1, C-terminal
TRINITY_DN12242_c2_g1_i2.p1	3	DONE	Annexin	Annexin
TRINITY_DN1224_c0_g1_i2.p1	3	DONE	Acyl-CoA_dh_M	Acyl-CoA dehydrogenase, middle domain
TRINITY_DN1224_c0_g1_i3.p1	3	DONE	ACOX	Acyl-CoA oxidase
TRINITY_DN122509_c0_g1_i1.p1	3	DONE	AhpC-TSA	AhpC/TSA family
TRINITY_DN122551_c0_g1_i2.p1	3	DONE	RSN1_7TM	Calcium-dependent channel, 7TM region, putative phosphate
TRINITY_DN122608_c0_g1_i1.p1	3	DONE	Cu-oxidase_2	Multicopper oxidase
TRINITY_DN122647_c0_g1_i1.p1	3	DONE	RNA_pol	DNA-dependent RNA polymerase
TRINITY_DN122653_c0_g1_i4.p1	3	DONE	SH3_1	SH3 domain
TRINITY_DN12278_c0_g1_i4.p1	3	DONE	Rer1	Rer1 family
TRINITY_DN12284_c0_g1_i2.p1	3	DONE	Helicase_C	Helicase conserved C-terminal domain
TRINITY_DN12285_c0_g2_i3.p1	3	DONE	CRAL_TRIO	CRAL/TRIO domain
TRINITY_DN12285_c0_g2_i6.p1	3	DONE	CRAL_TRIO	CRAL/TRIO domain
TRINITY_DN123110_c0_g2_i1.p1	3	DONE	SBP_bac_1	Bacterial extracellular solute-binding protein
TRINITY_DN12340_c0_g1_i1.p1	3	DONE	CRAL_TRIO	CRAL/TRIO domain
TRINITY_DN123438_c0_g1_i1.p1	3	DONE	HMG-CoA_red	Hydroxymethylglutaryl-coenzyme A reductase
TRINITY_DN12347_c0_g1_i1.p1	3	DONE	Ribosomal_S4	Ribosomal protein S4/S9 N-terminal domain
TRINITY_DN12359_c0_g1_i12.p1	3	DONE	UVB_sens_prot	Vitamin B6 photo-protection and homoeostasis
TRINITY_DN123648_c0_g1_i2.p1	3	DONE	Aa_trans	Transmembrane amino acid transporter protein
TRINITY_DN12368_c1_g1_i6.p1	3	DONE	Aldedh	Aldehyde dehydrogenase family
TRINITY_DN12387_c0_g1_i13.p1	3	DONE	Meth_synt_2	Cobalamin-independent synthase, Catalytic domain
TRINITY_DN12387_c0_g1_i6.p2	3	DONE	Meth_synt_2	Cobalamin-independent synthase, Catalytic domain
TRINITY_DN12387_c0_g2_i1.p1	3	DONE	Meth_synt_1	Cobalamin-independent synthase, N-terminal domain
TRINITY_DN124036_c0_g1_i1.p1	3	DONE	Sugar_tr	Sugar (and other) transporter
TRINITY_DN124100_c0_g1_i1.p1	3	DONE	TAXi_N	Xylanase inhibitor N-terminal
TRINITY_DN124148_c0_g1_i1.p1	3	DONE	TPR_14	Tetratricopeptide repeat
TRINITY_DN124157_c5_g1_i1.p1	3	DONE	Fer2_3	2Fe-2S iron-sulfur cluster binding domain
TRINITY_DN10003_c0_g1_i10.p1	2	DONE	7416	Protein of unknown function, DUF604
TRINITY_DN10003_c0_g1_i15.p1	2	DONE	7416	Protein of unknown function, DUF604
TRINITY_DN10005_c0_g1_i15.p1	2	DONE	13238	Nucleotidyl transferase
TRINITY_DN10007_c0_g1_i3.p1	2	DONE	15216	Phosphatidyl serine synthase
TRINITY_DN10015_c0_g1_i4.p1	2	DONE	22	2OG-Fe(II) oxygenase superfamily
TRINITY_DN10016_c1_g1_i4.p1	2	DONE	Sulfotransfer_1	Sulfotransferase domain
TRINITY_DN10018_c0_g2_i4.p1	2	DONE	Methyltrans_RNA	RNA methyltransferase domain
TRINITY_DN10028_c0_g1_i48.p1	2	DONE	Phos_pyr_kin	Phosphomethylpyrimidine kinase
TRINITY_DN1003_c0_g1_i19.p1	2	DONE	Peptidase_M16	Insulinase (Peptidase family M16)
TRINITY_DN1003_c0_g1_i20.p1	2	DONE	Peptidase_M16	Insulinase (Peptidase family M16)
TRINITY_DN1003_c0_g1_i25.p1	2	DONE	Peptidase_M16	Insulinase (Peptidase family M16)
TRINITY_DN100484_c0_g2_i1.p1	2	DONE	Citrate_synt	Citrate synthase, C-terminal domain
TRINITY_DN100552_c0_g2_i3.p1	2	DONE	Ribosomal_L15e	Ribosomal L15
TRINITY_DN100563_c0_g1_i2.p1	2	DONE	Terpene_synth	Terpene synthase, N-terminal domain
TRINITY_DN10057_c0_g1_i12.p1	2	DONE	DDE_Tnp_4	DDE superfamily endonuclease
TRINITY_DN10057_c0_g1_i15.p1	2	DONE	DDE_Tnp_4	DDE superfamily endonuclease
TRINITY_DN1005_c0_g1_i2.p1	2	DONE	NABP	Nucleic acid binding protein NABP
TRINITY_DN100693_c0_g1_i4.p1	2	DONE	CwfJ_C_1	Protein similar to CwfJ C-terminus 1
TRINITY_DN1007658_c0_g1_i1.p1	2	DONE	Ribosomal_S15	Ribosomal protein S15
TRINITY_DN1007_c0_g1_i10.p1	2	DONE	Surp	Surp module
TRINITY_DN100837_c3_g1_i2.p1	2	DONE	MIP	Major intrinsic protein
TRINITY_DN10083_c0_g1_i12.p1	2	DONE	LEA_2	Late embryogenesis abundant protein
TRINITY_DN10083_c1_g1_i3.p1	2	DONE	Rhomboid	Rhomboid family
TRINITY_DN10089_c0_g1_i1.p1	2	DONE	FH2	Formin Homology 2 Domain
TRINITY_DN10105_c0_g1_i1.p1	2	DONE	Cyclin_N	Cyclin, N-terminal domain
TRINITY_DN101107_c0_g1_i4.p1	2	DONE	Proton_antipo_M	Proton-conducting membrane transporter
TRINITY_DN10121_c0_g2_i12.p1	2	DONE	PAP_fibrillin	PAP_fibrillin
TRINITY_DN10122_c0_g2_i3.p1	2	DONE	Phytochelatin_C	Domain of unknown function (DUF1984)
TRINITY_DN101259_c0_g1_i10.p1	2	DONE	MBF1	Multiprotein bridging factor 1
TRINITY_DN10126_c1_g1_i9.p1	2	DONE	Cyt-b5	Cytochrome b5-like Heme/Steroid binding domain
TRINITY_DN10126_c1_g2_i3.p1	2	DONE	FAD_binding_2	FAD binding domain
TRINITY_DN101287_c0_g3_i1.p1	2	DONE	Catalase_C	C-terminal domain found in long catalases
TRINITY_DN10132_c2_g1_i2.p2	2	DONE	HSP20	Hsp20/alpha crystallin family
TRINITY_DN10137_c0_g1_i1.p1	2	DONE	Peptidase_S10	Serine carboxypeptidase
TRINITY_DN10153_c0_g1_i6.p1	2	DONE	Pkinase	Protein kinase domain
TRINITY_DN101620_c0_g1_i4.p1	2	DONE	GHMP_kinases_C	GHMP kinases C terminal
TRINITY_DN10168_c0_g1_i64.p1	2	DONE	EamA	EamA-like transporter family
TRINITY_DN101765_c0_g1_i1.p1	2	DONE	CT_A_B	Carboxyltransferase domain, subdomain A and B
TRINITY_DN101832_c1_g1_i1.p1	2	DONE	DUF5915	Domain of unknown function (DUF5915)
TRINITY_DN101846_c0_g1_i1.p1	2	DONE	Aldo_ket_red	Aldo/keto reductase family
TRINITY_DN10189_c0_g2_i3.p2	2	DONE	CAP	Cysteine-rich secretory protein family
TRINITY_DN10189_c0_g4_i3.p1	2	DONE	CAP	Cysteine-rich secretory protein family
TRINITY_DN10190_c0_g1_i66.p1	2	DONE	ECH_2	Enoyl-CoA hydratase/isomerase
TRINITY_DN101937_c0_g1_i1.p1	2	DONE	PDCD2_C	Programmed cell death protein 2, C-terminal putative domain
TRINITY_DN10194_c0_g1_i6.p1	2	DONE	DHHC	DHHC palmitoyltransferase
TRINITY_DN10195_c0_g2_i32.p1	2	DONE	Pkinase	Protein kinase domain
TRINITY_DN10198_c0_g1_i2.p1	2	DONE	NAM	No apical meristem (NAM) protein
TRINITY_DN10202_c0_g1_i1.p1	2	DONE	FBA_2	F-box associated
TRINITY_DN10208_c0_g1_i1.p1	2	DONE	HATPase_c	Histidine kinase-, DNA gyrase B-, and HSP90-like ATPase
TRINITY_DN10218_c0_g1_i14.p1	2	DONE	Ist1	Regulator of Vps4 activity in the MVB pathway
TRINITY_DN10218_c0_g1_i16.p1	2	DONE	Ist1	Regulator of Vps4 activity in the MVB pathway
TRINITY_DN10219_c0_g1_i3.p1	2	DONE	MFS_1	Major Facilitator Superfamily
TRINITY_DN102396_c0_g2_i4.p1	2	DONE	EF_TS	Elongation factor TS
TRINITY_DN102406_c0_g1_i1.p1	2	DONE	Viral_helicase1	Viral (Superfamily 1) RNA helicase
TRINITY_DN102438_c0_g2_i1.p1	2	DONE	FAD_binding_3	FAD binding domain
TRINITY_DN10245_c0_g1_i1.p1	2	DONE	Tmemb_40	Predicted membrane protein
TRINITY_DN102484_c0_g2_i1.p1	2	DONE	PCI	PCI domain
TRINITY_DN102522_c0_g1_i5.p1	2	DONE	Thaumatin	Thaumatin family
TRINITY_DN102552_c0_g1_i1.p1	2	DONE	Sin3a_C	C-terminal domain of Sin3a protein
TRINITY_DN102568_c0_g1_i10.p1	2	DONE	HeLo	Prion-inhibition and propagation
TRINITY_DN10258_c0_g1_i3.p1	2	DONE	AA_permease	Amino acid permease
TRINITY_DN102646_c0_g1_i1.p1	2	DONE	Glyco_hydro_3_C	Glycosyl hydrolase family 3 C-terminal domain
TRINITY_DN10264_c0_g1_i13.p1	2	DONE	Rubis-subs-bind	Rubisco LSMT substrate-binding
TRINITY_DN102741_c0_g1_i2.p1	2	DONE	Sugar_tr	Sugar (and other) transporter
TRINITY_DN10281_c0_g1_i9.p1	2	DONE	UCH	Ubiquitin carboxyl-terminal hydrolase
TRINITY_DN10283_c0_g1_i5.p1	2	DONE	FAD_binding_4	FAD binding domain
TRINITY_DN10283_c0_g1_i8.p1	2	DONE	FAD_binding_4	FAD binding domain
TRINITY_DN102870_c0_g1_i5.p1	2	DONE	Sugar_tr	Sugar (and other) transporter
TRINITY_DN102896_c0_g1_i1.p1	2	DONE	BATS	Biotin and Thiamin Synthesis associated domain
TRINITY_DN1028_c0_g1_i16.p1	2	DONE	EST1_DNA_bind	Est1 DNA/RNA binding domain
TRINITY_DN10290_c0_g1_i1.p1	2	DONE	ArgoN	N-terminal domain of argonaute
TRINITY_DN10290_c0_g2_i1.p1	2	DONE	Gly-rich_Ago1	Glycine-rich region of argonaut
TRINITY_DN10291_c0_g2_i1.p1	2	DONE	GRAM	GRAM domain
TRINITY_DN102997_c0_g1_i1.p1	2	DONE	Sin3_corepress	Sin3 family co-repressor
TRINITY_DN102_c0_g1_i13.p1	2	DONE	Maf	Maf-like protein
TRINITY_DN10304_c0_g1_i21.p1	2	DONE	DUF4792	Domain of unknown function (DUF4792)
TRINITY_DN10306_c0_g1_i3.p1	2	DONE	Retrotrans_gag	Retrotransposon gag protein
TRINITY_DN10314_c0_g1_i1.p1	2	DONE	HECT	HECT-domain (ubiquitin-transferase)
TRINITY_DN103190_c0_g1_i2.p1	2	DONE	Perilipin	Perilipin family
TRINITY_DN103197_c0_g2_i1.p1	2	DONE	Peptidase_M41	Peptidase family M41
TRINITY_DN103207_c0_g1_i1.p1	2	DONE	PK_Tyr_Ser-Thr	Protein tyrosine and serine/threonine kinase
TRINITY_DN10327_c0_g1_i14.p1	2	DONE	LRR_4	Leucine Rich repeats (2 copies)
TRINITY_DN10331_c0_g1_i5.p1	2	DONE	DJ-1_PfpI	DJ-1/PfpI family
TRINITY_DN10334_c0_g1_i2.p1	2	DONE	p450	Cytochrome P450
TRINITY_DN10357_c0_g1_i49.p1	2	DONE	RED_N	RED-like protein N-terminal region
TRINITY_DN103616_c0_g1_i2.p1	2	DONE	RRM_1	RNA recognition motif. (a.k.a. RRM, RBD, or RNP domain)
TRINITY_DN103619_c0_g1_i1.p1	2	DONE	LYTB	LytB protein
TRINITY_DN10361_c0_g1_i12.p1	2	DONE	BRX	Transcription factor regulating root and shoot growth via Pin3
TRINITY_DN103722_c0_g1_i1.p1	2	DONE	SLT	Transglycosylase SLT domain
TRINITY_DN103806_c0_g2_i1.p1	2	DONE	Peptidase_M41	Peptidase family M41
TRINITY_DN10381_c0_g1_i1.p1	2	DONE	2OG-FeII_Oxy	2OG-Fe(II) oxygenase superfamily
TRINITY_DN10382_c0_g1_i5.p1	2	DONE	PK_Tyr_Ser-Thr	Protein tyrosine and serine/threonine kinase
TRINITY_DN103871_c0_g1_i1.p1	2	DONE	Pkinase	Protein kinase domain
TRINITY_DN10389_c0_g1_i12.p1	2	DONE	RRM_1	RNA recognition motif. (a.k.a. RRM, RBD, or RNP domain)
TRINITY_DN10390_c0_g1_i10.p1	2	DONE	Homeodomain	Homeodomain
TRINITY_DN10390_c0_g1_i12.p1	2	DONE	Homeodomain	Homeodomain
TRINITY_DN103917_c0_g1_i8.p1	2	DONE	Transket_pyr	Transketolase, pyrimidine binding domain
TRINITY_DN104018_c1_g1_i1.p1	2	DONE	Cation_ATPase_C	Cation transporting ATPase, C-terminus
TRINITY_DN10402_c0_g1_i18.p1	2	DONE	GTP_cyclohydroI	GTP cyclohydrolase I
TRINITY_DN104153_c0_g1_i1.p1	2	DONE	GHMP_kinases_C	GHMP kinases C terminal
TRINITY_DN104155_c0_g1_i1.p1	2	DONE	UDG	Uracil DNA glycosylase superfamily
TRINITY_DN104164_c0_g1_i1.p1	2	DONE	Aldo_ket_red	Aldo/keto reductase family
TRINITY_DN104167_c0_g1_i1.p1	2	DONE	COX24_C	Mitochondrial mRNA-processing protein COX24, C-terminal
TRINITY_DN104179_c0_g2_i1.p1	2	DONE	Sugar_tr	Sugar (and other) transporter
TRINITY_DN104180_c0_g2_i2.p1	2	DONE	Anp1	Anp1
TRINITY_DN104183_c0_g1_i3.p1	2	DONE	BPL_N	Biotin-protein ligase, N terminal
TRINITY_DN104188_c0_g1_i4.p1	2	DONE	DUF3824	Domain of unknwon function (DUF3824)
TRINITY_DN10418_c0_g1_i9.p1	2	DONE	Big_2	Bacterial Ig-like domain (group 2)
TRINITY_DN104216_c0_g1_i1.p1	2	DONE	COX15-CtaA	Cytochrome oxidase assembly protein
TRINITY_DN104218_c0_g1_i1.p1	2	DONE	SF3a60_Prp9_C	SF3a60/Prp9 C-terminal
TRINITY_DN104224_c0_g2_i1.p2	2	DONE	Cys_Met_Meta_PP	Cys/Met metabolism PLP-dependent enzyme
TRINITY_DN104225_c1_g1_i1.p1	2	DONE	AA_permease	Amino acid permease
TRINITY_DN10422_c0_g1_i1.p1	2	DONE	LRR_6	Leucine Rich repeat
TRINITY_DN104256_c0_g4_i1.p1	2	DONE	Peptidase_M20	Peptidase family M20/M25/M40
TRINITY_DN104257_c0_g3_i2.p1	2	DONE	QRPTase_C	Quinolinate phosphoribosyl transferase, C-terminal domain
TRINITY_DN10425_c0_g1_i2.p1	2	DONE	Myb_DNA-binding	Myb-like DNA-binding domain
TRINITY_DN10425_c0_g1_i8.p1	2	DONE	Myb_DNA-binding	Myb-like DNA-binding domain
TRINITY_DN10427_c0_g1_i19.p1	2	DONE	Pectinesterase	Pectinesterase
TRINITY_DN104282_c0_g1_i1.p1	2	DONE	MoeA_N	MoeA N-terminal region (domain I and II)
TRINITY_DN104283_c0_g1_i1.p1	2	DONE	MRJP	Major royal jelly protein
TRINITY_DN104293_c0_g2_i1.p1	2	DONE	DEP	Domain found in Dishevelled, Egl-10, and Pleckstrin (DEP)
TRINITY_DN104317_c1_g1_i1.p1	2	DONE	Trypsin_2	Trypsin-like peptidase domain
TRINITY_DN104346_c0_g1_i1.p1	2	DONE	DRMBL	DNA repair metallo-beta-lactamase
TRINITY_DN104376_c0_g2_i1.p3	2	DONE	RNase_J_C	Ribonuclease J C-terminal domain
TRINITY_DN10437_c0_g1_i2.p1	2	DONE	Methyltransf_7	SAM dependent carboxyl methyltransferase
TRINITY_DN104384_c0_g1_i2.p1	2	DONE	Cyclin	Cyclin
TRINITY_DN104402_c0_g1_i1.p1	2	DONE	Aa_trans	Transmembrane amino acid transporter protein
TRINITY_DN10441_c0_g1_i2.p1	2	DONE	RETICULATA-like	Protein RETICULATA-related
TRINITY_DN104432_c0_g2_i1.p1	2	DONE	PalH	PalH/RIM21
TRINITY_DN104438_c0_g2_i1.p1	2	DONE	Amidohydro_1	Amidohydrolase family
TRINITY_DN10443_c0_g1_i12.p1	2	DONE	MFS_1	Major Facilitator Superfamily
TRINITY_DN10443_c0_g1_i5.p1	2	DONE	MFS_1	Major Facilitator Superfamily
TRINITY_DN10444_c0_g1_i7.p1	2	DONE	ApbA	Ketopantoate reductase PanE/ApbA
TRINITY_DN1044_c0_g1_i7.p1	2	DONE	JmjC	JmjC domain, hydroxylase
TRINITY_DN10450_c0_g2_i1.p1	2	DONE	AA_permease_2	Amino acid permease
TRINITY_DN104513_c0_g2_i1.p1	2	DONE	MFS_1	Major Facilitator Superfamily
TRINITY_DN104541_c0_g2_i1.p1	2	DONE	Aa_trans	Transmembrane amino acid transporter protein
TRINITY_DN104550_c0_g2_i1.p1	2	DONE	ArfGap	Putative GTPase activating protein for Arf
TRINITY_DN104553_c0_g3_i1.p1	2	DONE	D5_N	D5 N terminal like
TRINITY_DN10458_c0_g1_i2.p1	2	DONE	polyprenyl_synt	Polyprenyl synthetase
TRINITY_DN104597_c0_g1_i1.p1	2	DONE	MFS_1	Major Facilitator Superfamily
TRINITY_DN104631_c0_g1_i1.p1	2	DONE	Sugar_tr	Sugar (and other) transporter
TRINITY_DN104699_c0_g1_i3.p1	2	DONE	RhoGAP	RhoGAP domain
TRINITY_DN1046_c0_g1_i3.p1	2	DONE	DUF3537	Protein of unknown function (DUF3537)
TRINITY_DN104713_c0_g1_i1.p1	2	DONE	Oxidored_FMN	NADH:flavin oxidoreductase / NADH oxidase family
TRINITY_DN104720_c0_g1_i5.p1	2	DONE	DUF3337	Domain of unknown function (DUF3337)
TRINITY_DN10472_c0_g1_i11.p1	2	DONE	Topoisom_I_N	Eukaryotic DNA topoisomerase I, DNA binding fragment
TRINITY_DN104772_c1_g1_i1.p1	2	DONE	UBA	UBA/TS-N domain
TRINITY_DN104793_c0_g1_i1.p1	2	DONE	Rieske	Rieske [2Fe-2S] domain
TRINITY_DN1047_c1_g1_i20.p1	2	DONE	DUF212	Divergent PAP2 family
TRINITY_DN104831_c0_g1_i1.p1	2	DONE	ZZ	Zinc finger, ZZ type
TRINITY_DN104888_c0_g1_i2.p1	2	DONE	PS_Dcarbxylase	Phosphatidylserine decarboxylase
TRINITY_DN1048_c0_g1_i17.p1	2	DONE	Alpha-L-AF_C	Alpha-L-arabinofuranosidase C-terminal domain
TRINITY_DN104923_c0_g2_i1.p1	2	DONE	Bys1	Blastomyces yeast-phase-specific protein
TRINITY_DN104972_c0_g1_i1.p1	2	DONE	PNRC	Proline-rich nuclear receptor coactivator motif
TRINITY_DN10497_c0_g1_i3.p1	2	DONE	Aldedh	Aldehyde dehydrogenase family
TRINITY_DN104989_c1_g2_i3.p1	2	DONE	Aldedh	Aldehyde dehydrogenase family
TRINITY_DN105092_c0_g1_i1.p1	2	DONE	TFIIF_alpha	Transcription initiation factor IIF, alpha subunit (TFIIF-alpha)
TRINITY_DN105125_c0_g1_i1.p1	2	DONE	FRQ	Frequency clock protein
TRINITY_DN10516_c0_g1_i17.p1	2	DONE	zf-Dof	Dof domain, zinc finger
TRINITY_DN105214_c0_g1_i1.p1	2	DONE	CAP	Cysteine-rich secretory protein family
TRINITY_DN105249_c0_g1_i1.p1	2	DONE	Dynamin_M	Dynamin central region
TRINITY_DN105249_c0_g1_i1.p2	2	DONE	YjeF_N	YjeF-related protein N-terminus
TRINITY_DN10526_c0_g1_i13.p1	2	DONE	Usp	Universal stress protein family
TRINITY_DN105271_c0_g5_i1.p1	2	DONE	HATPase_c	Histidine kinase-, DNA gyrase B-, and HSP90-like ATPase
TRINITY_DN10527_c0_g1_i2.p1	2	DONE	tRNA_m1G_MT	tRNA (Guanine-1)-methyltransferase
TRINITY_DN10535_c0_g1_i4.p1	2	DONE	R3H-assoc	R3H-associated N-terminal domain
TRINITY_DN105406_c0_g1_i1.p1	2	DONE	FAD_binding_3	FAD binding domain
TRINITY_DN10544_c0_g1_i12.p1	2	DONE	UN_NPL4	Nuclear pore localisation protein NPL4
TRINITY_DN105483_c0_g2_i2.p1	2	DONE	MARVEL	Membrane-associating domain
TRINITY_DN105502_c0_g1_i1.p1	2	DONE	Glyco_hydro_16	Glycosyl hydrolases family 16
TRINITY_DN105526_c0_g1_i1.p1	2	DONE	Transferase	Transferase family
TRINITY_DN105544_c0_g1_i1.p1	2	DONE	HABP4_PAI-RBP1	Hyaluronan / mRNA binding family
TRINITY_DN105620_c0_g1_i1.p1	2	DONE	HMG_CoA_synt_C	Hydroxymethylglutaryl-coenzyme A synthase C terminal
TRINITY_DN105620_c0_g1_i3.p1	2	DONE	HMG_CoA_synt_N	Hydroxymethylglutaryl-coenzyme A synthase N terminal
TRINITY_DN105620_c0_g2_i2.p1	2	DONE	HMG_CoA_synt_C	Hydroxymethylglutaryl-coenzyme A synthase C terminal
TRINITY_DN105691_c0_g1_i2.p1	2	DONE	His_Phos_1	Histidine phosphatase superfamily (branch 1)
TRINITY_DN10571_c0_g1_i12.p1	2	DONE	Nucleotid_trans	Nucleotide-diphospho-sugar transferase
TRINITY_DN105727_c0_g1_i2.p1	2	DONE	OPT	OPT oligopeptide transporter protein
TRINITY_DN10574_c0_g2_i1.p1	2	DONE	DUF5923	Family of unknown function (DUF5923)
TRINITY_DN105779_c0_g1_i1.p1	2	DONE	MFS_1	Major Facilitator Superfamily
TRINITY_DN105851_c1_g1_i1.p1	2	DONE	Pkinase	Protein kinase domain
TRINITY_DN105865_c0_g1_i1.p1	2	DONE	TPM_phosphatase	TPM domain
TRINITY_DN105908_c0_g2_i1.p1	2	DONE	KH_8	Krr1 KH1 domain
TRINITY_DN105949_c0_g1_i1.p1	2	DONE	Glyco_transf_90	Glycosyl transferase family 90
TRINITY_DN10596_c0_g1_i15.p2	2	DONE	Glyco_hydro_47	Glycosyl hydrolase family 47
TRINITY_DN105974_c0_g1_i5.p1	2	DONE	MARVEL	Membrane-associating domain
TRINITY_DN105975_c0_g1_i1.p1	2	DONE	Ribosomal_L6	Ribosomal protein L6
TRINITY_DN105_c1_g1_i1.p1	2	DONE	EXOSC1	Exosome component EXOSC1/CSL4
TRINITY_DN106002_c0_g2_i1.p1	2	DONE	Cpn60_TCP1	TCP-1/cpn60 chaperonin family
TRINITY_DN10600_c1_g1_i11.p1	2	DONE	UBA_4	UBA-like domain
TRINITY_DN10601_c0_g1_i23.p1	2	DONE	Mg_trans_NIPA	Magnesium transporter NIPA
TRINITY_DN10602_c0_g1_i2.p1	2	DONE	WRKY	WRKY DNA -binding domain
TRINITY_DN10603_c0_g1_i6.p1	2	DONE	Peptidase_A22B	Signal peptide peptidase
TRINITY_DN10604_c0_g1_i20.p1	2	DONE	Sugar_tr	Sugar (and other) transporter
TRINITY_DN106081_c0_g2_i1.p1	2	DONE	Actin	Actin
TRINITY_DN10609_c0_g1_i41.p1	2	DONE	NAGLU	Alpha-N-acetylglucosaminidase (NAGLU) tim-barrel domain
TRINITY_DN10611_c1_g1_i2.p1	2	DONE	Translin	Translin family
TRINITY_DN106182_c0_g2_i1.p1	2	DONE	MBOAT	MBOAT, membrane-bound O-acyltransferase family
TRINITY_DN106191_c0_g1_i1.p1	2	DONE	ArAE_2	Aromatic acid exporter family member 2
TRINITY_DN1061_c0_g1_i10.p1	2	DONE	AP2	AP2 domain
TRINITY_DN10628_c0_g1_i5.p1	2	DONE	Glyco_hydro_17	Glycosyl hydrolases family 17
TRINITY_DN106336_c0_g1_i2.p1	2	DONE	Aldo_ket_red	Aldo/keto reductase family
TRINITY_DN106362_c1_g1_i1.p1	2	DONE	AMP-binding	AMP-binding enzyme
TRINITY_DN106364_c0_g1_i1.p1	2	DONE	Chorismate_bind	chorismate binding enzyme
TRINITY_DN10642_c0_g1_i2.p1	2	DONE	Rpn3_C	Proteasome regulatory subunit C-terminal
TRINITY_DN10650_c0_g1_i20.p1	2	DONE	Bromodomain	Bromodomain
TRINITY_DN106526_c0_g1_i1.p1	2	DONE	DJ-1_PfpI	DJ-1/PfpI family
TRINITY_DN106526_c0_g2_i2.p1	2	DONE	DJ-1_PfpI	DJ-1/PfpI family
TRINITY_DN10655_c0_g1_i3.p1	2	DONE	PC-Esterase	GDSL/SGNH-like Acyl-Esterase family found in Pmr5 and Cas1p
TRINITY_DN10655_c0_g1_i9.p1	2	DONE	PC-Esterase	GDSL/SGNH-like Acyl-Esterase family found in Pmr5 and Cas1p
TRINITY_DN106576_c0_g1_i3.p1	2	DONE	PC-Esterase	GDSL/SGNH-like Acyl-Esterase family found in Pmr5 and Cas1p
TRINITY_DN10666_c1_g1_i1.p1	2	DONE	Ovate	Transcriptional repressor, ovate
TRINITY_DN106691_c0_g1_i2.p1	2	DONE	Mid2	Mid2 like cell wall stress sensor
TRINITY_DN106696_c0_g1_i2.p1	2	DONE	MPC	Mitochondrial pyruvate carriers
TRINITY_DN10670_c0_g1_i1.p1	2	DONE	Peptidase_C1	Papain family cysteine protease
TRINITY_DN10672_c0_g1_i1.p1	2	DONE	MBOAT	MBOAT, membrane-bound O-acyltransferase family
TRINITY_DN10672_c0_g1_i6.p1	2	DONE	MBOAT	MBOAT, membrane-bound O-acyltransferase family
TRINITY_DN10677_c0_g1_i30.p1	2	DONE	UCH	Ubiquitin carboxyl-terminal hydrolase
TRINITY_DN10677_c0_g1_i33.p1	2	DONE	UCH	Ubiquitin carboxyl-terminal hydrolase
TRINITY_DN106790_c0_g1_i1.p1	2	DONE	Asp	Eukaryotic aspartyl protease
TRINITY_DN10682_c0_g1_i1.p1	2	DONE	Ribosomal_L13e	Ribosomal protein L13e
TRINITY_DN106857_c0_g1_i6.p1	2	DONE	ACOX	Acyl-CoA oxidase
TRINITY_DN106888_c0_g1_i2.p1	2	DONE	GT87	Glycosyltransferase family 87
TRINITY_DN106927_c0_g1_i3.p1	2	DONE	GYF	GYF domain
TRINITY_DN106959_c0_g1_i2.p1	2	DONE	Pil1	Eisosome component PIL1
TRINITY_DN106989_c0_g1_i2.p1	2	DONE	Proteasome	Proteasome subunit
TRINITY_DN10702_c0_g1_i8.p1	2	DONE	Cation_ATPase_N	Cation transporter/ATPase, N-terminus
TRINITY_DN107039_c0_g1_i1.p2	2	DONE	Methyltr_RsmB-F	16S rRNA methyltransferase RsmB/F
TRINITY_DN107075_c0_g1_i1.p1	2	DONE	PhoLip_ATPase_N	Phospholipid-translocating ATPase N-terminal
TRINITY_DN107108_c0_g1_i2.p1	2	DONE	MFS_1	Major Facilitator Superfamily
TRINITY_DN10716_c0_g1_i10.p1	2	DONE	PLAC8	PLAC8 family
TRINITY_DN107175_c2_g1_i1.p1	2	DONE	peroxidase	Peroxidase
TRINITY_DN10722_c0_g1_i9.p1	2	DONE	zf-FLZ	zinc-finger of the FCS-type, C2-C2
TRINITY_DN10726_c0_g1_i3.p1	2	DONE	Glyco_hydro_3	Glycosyl hydrolase family 3 N terminal domain
TRINITY_DN107285_c0_g3_i3.p1	2	DONE	Pyrid_ox_like	Pyridoxamine 5'-phosphate oxidase like
TRINITY_DN10737_c0_g1_i1.p1	2	DONE	WRKY	WRKY DNA -binding domain
TRINITY_DN107429_c0_g1_i1.p1	2	DONE	ADSL_C	Adenylosuccinate lyase C-terminus
TRINITY_DN10750_c0_g1_i1.p1	2	DONE	PIR	Yeast PIR protein repeat
TRINITY_DN10754_c0_g2_i12.p1	2	DONE	Nse4_C	Nse4 C-terminal
TRINITY_DN10760_c0_g1_i7.p1	2	DONE	Aminotran_5	Aminotransferase class-V
TRINITY_DN10773_c0_g1_i33.p1	2	DONE	Transcrip_reg	Transcriptional regulator
TRINITY_DN107743_c0_g1_i1.p1	2	DONE	Cupin_1	Cupin
TRINITY_DN10776_c0_g1_i3.p1	2	DONE	CbiX	CbiX
TRINITY_DN1077_c1_g1_i10.p1	2	DONE	Aminotran_1_2	Aminotransferase class I and II
TRINITY_DN1077_c1_g1_i15.p1	2	DONE	NAD_binding_5	Myo-inositol-1-phosphate synthase
TRINITY_DN1077_c1_g1_i8.p1	2	DONE	FGGY_C	FGGY family of carbohydrate kinases, C-terminal domain
TRINITY_DN10782_c0_g1_i30.p1	2	DONE	F-box	F-box domain
TRINITY_DN10783_c0_g1_i2.p1	2	DONE	Ydr279_N	Ydr279p protein triple barrel domain
TRINITY_DN10790_c0_g1_i1.p1	2	DONE	peroxidase	Peroxidase
TRINITY_DN10791_c0_g1_i2.p1	2	DONE	p450	Cytochrome P450
TRINITY_DN107970_c0_g2_i1.p1	2	DONE	Cyclin_N	Cyclin, N-terminal domain
TRINITY_DN10802_c0_g1_i10.p1	2	DONE	Glyco_transf_8	Glycosyl transferase family 8
TRINITY_DN10802_c0_g1_i11.p1	2	DONE	Glyco_transf_8	Glycosyl transferase family 8
TRINITY_DN108041_c1_g1_i1.p2	2	DONE	RNA_pol_Rpb2_1	RNA polymerase beta subunit
TRINITY_DN108041_c3_g1_i1.p3	2	DONE	RNA_pol_Rpb2_2	RNA polymerase Rpb2, domain 2
TRINITY_DN108053_c0_g1_i1.p1	2	DONE	H_PPase	Inorganic H+ pyrophosphatase
TRINITY_DN108075_c0_g1_i1.p1	2	DONE	Glyco_hydro_31	Glycosyl hydrolases family 31
TRINITY_DN1080_c0_g1_i1.p1	2	DONE	DUF868	Plant protein of unknown function (DUF868)
TRINITY_DN108210_c0_g1_i1.p1	2	DONE	GrpE	GrpE
TRINITY_DN10826_c0_g1_i2.p1	2	DONE	JmjC	JmjC domain, hydroxylase
TRINITY_DN10827_c0_g1_i3.p1	2	DONE	Aminotran_1_2	Aminotransferase class I and II
TRINITY_DN10829_c0_g1_i3.p1	2	DONE	Aminotran_1_2	Aminotransferase class I and II
TRINITY_DN10835_c0_g1_i15.p1	2	DONE	Metallophos	Calcineurin-like phosphoesterase
TRINITY_DN108388_c0_g1_i1.p2	2	DONE	HSP20	Hsp20/alpha crystallin family
TRINITY_DN108388_c0_g1_i3.p2	2	DONE	HSP20	Hsp20/alpha crystallin family
TRINITY_DN108393_c2_g1_i1.p1	2	DONE	Catalase	Catalase
TRINITY_DN10844_c0_g1_i1.p1	2	DONE	RdRP_2	RNA dependent RNA polymerase
TRINITY_DN1084_c0_g1_i1.p1	2	DONE	Mito_carr	Mitochondrial carrier protein
TRINITY_DN108572_c0_g1_i36.p1	2	DONE	HLH	Helix-loop-helix DNA-binding domain
TRINITY_DN10859_c0_g1_i1.p1	2	DONE	Aldedh	Aldehyde dehydrogenase family
TRINITY_DN10860_c0_g1_i1.p1	2	DONE	UDPGT	UDP-glucoronosyl and UDP-glucosyl transferase
TRINITY_DN108634_c0_g1_i1.p1	2	DONE	UIM	Ubiquitin interaction motif
TRINITY_DN108639_c0_g1_i1.p1	2	DONE	PhoD_2	PhoD related phosphatase
TRINITY_DN108718_c0_g3_i1.p1	2	DONE	Gate	Nucleoside recognition
TRINITY_DN1087_c0_g1_i4.p1	2	DONE	Na_sulph_symp	Sodium:sulfate symporter transmembrane region
TRINITY_DN108805_c0_g2_i1.p1	2	DONE	Arylsulfotran_2	Arylsulfotransferase (ASST)
TRINITY_DN108818_c0_g1_i1.p1	2	DONE	Gpr1_Fun34_YaaH	GPR1/FUN34/yaaH family
TRINITY_DN108877_c0_g1_i1.p1	2	DONE	MFS_1	Major Facilitator Superfamily
TRINITY_DN108926_c0_g1_i2.p1	2	DONE	Amidase	Amidase
TRINITY_DN10901_c0_g1_i10.p1	2	DONE	TPK_catalytic	Thiamin pyrophosphokinase, catalytic domain
TRINITY_DN10901_c0_g1_i20.p1	2	DONE	TPK_catalytic	Thiamin pyrophosphokinase, catalytic domain
TRINITY_DN10902_c0_g1_i5.p1	2	DONE	DUF5311	Family of unknown function (DUF5311)
TRINITY_DN1090_c0_g1_i58.p1	2	DONE	Ins134_P3_kin	Inositol 1,3,4-trisphosphate 5/6-kinase ATP-grasp domain
TRINITY_DN10912_c0_g1_i2.p1	2	DONE	ELP6	Elongation complex protein 6
TRINITY_DN109136_c0_g1_i1.p1	2	DONE	IFTAP	Intraflagellar transport-associated protein
TRINITY_DN10915_c0_g1_i7.p1	2	DONE	HMA	Heavy-metal-associated domain
TRINITY_DN109311_c0_g1_i2.p1	2	DONE	Aldo_ket_red	Aldo/keto reductase family
TRINITY_DN109333_c0_g1_i2.p1	2	DONE	COPIIcoated_ERV	Endoplasmic reticulum vesicle transporter
TRINITY_DN109363_c0_g1_i1.p1	2	DONE	Cpn60_TCP1	TCP-1/cpn60 chaperonin family
TRINITY_DN109493_c0_g1_i1.p1	2	DONE	Sulfotransfer_5	Sulfotransferase domain
TRINITY_DN1094_c0_g1_i7.p1	2	DONE	FPL	Uncharacterised conserved protein
TRINITY_DN10950_c0_g1_i10.p1	2	DONE	ADK	Adenylate kinase
TRINITY_DN10950_c0_g1_i4.p1	2	DONE	ADK	Adenylate kinase
TRINITY_DN10954_c0_g1_i3.p1	2	DONE	DLH	Dienelactone hydrolase family
TRINITY_DN1095_c0_g1_i10.p1	2	DONE	Bromodomain	Bromodomain
TRINITY_DN109607_c0_g1_i2.p1	2	DONE	Acyl-CoA_dh_N	Acyl-CoA dehydrogenase, N-terminal domain
TRINITY_DN10963_c0_g1_i10.p1	2	DONE	Pkinase	Protein kinase domain
TRINITY_DN10964_c1_g1_i2.p1	2	DONE	AP2	AP2 domain
TRINITY_DN10966_c0_g1_i27.p1	2	DONE	Clat_adaptor_s	Clathrin adaptor complex small chain
TRINITY_DN1096_c0_g1_i1.p1	2	DONE	HLH	Helix-loop-helix DNA-binding domain
TRINITY_DN1096_c0_g2_i1.p1	2	DONE	HLH	Helix-loop-helix DNA-binding domain
TRINITY_DN10971_c0_g1_i26.p1	2	DONE	PAP2	PAP2 superfamily
TRINITY_DN109764_c0_g1_i2.p1	2	DONE	Sugar_tr	Sugar (and other) transporter
TRINITY_DN1098_c0_g1_i1.p1	2	DONE	PMEI	Plant invertase/pectin methylesterase inhibitor
TRINITY_DN10993_c0_g1_i10.p1	2	DONE	OTU	OTU-like cysteine protease
TRINITY_DN109961_c0_g1_i1.p1	2	DONE	MIF4G	MIF4G domain
TRINITY_DN110031_c0_g1_i1.p1	2	DONE	HTH_Tnp_Tc5	Tc5 transposase DNA-binding domain
TRINITY_DN11009_c0_g1_i20.p1	2	DONE	HD_4	HD domain
TRINITY_DN11009_c0_g1_i4.p1	2	DONE	HD_4	HD domain
TRINITY_DN11019_c0_g1_i1.p1	2	DONE	Pept_tRNA_hydro	Peptidyl-tRNA hydrolase
TRINITY_DN1101_c0_g1_i3.p1	2	DONE	Ribosomal_L6	Ribosomal protein L6
TRINITY_DN110238_c0_g1_i1.p1	2	DONE	Pkinase	Protein kinase domain
TRINITY_DN11025_c0_g1_i7.p1	2	DONE	Lyase_1	Lyase
TRINITY_DN110297_c0_g1_i10.p1	2	DONE	Transp_cyt_pur	Permease for cytosine/purines, uracil, thiamine, allantoin
TRINITY_DN110339_c0_g1_i3.p1	2	DONE	DUF6363	Domain of unknown function (DUF6363)
TRINITY_DN11034_c0_g2_i3.p1	2	DONE	Glucan_synthase	1,3-beta-glucan synthase component
TRINITY_DN110367_c1_g1_i1.p1	2	DONE	Hydrolase_6	Haloacid dehalogenase-like hydrolase
TRINITY_DN11040_c0_g1_i2.p1	2	DONE	zf-TAZ	TAZ zinc finger
TRINITY_DN11040_c0_g1_i4.p1	2	DONE	BTB	BTB/POZ domain
TRINITY_DN11042_c0_g1_i12.p1	2	DONE	Glyco_hydro_32N	Glycosyl hydrolases family 32 N-terminal domain
TRINITY_DN1104_c0_g1_i1.p1	2	DONE	Peptidase_C97	PPPDE putative peptidase domain
TRINITY_DN1104_c0_g1_i2.p1	2	DONE	Peptidase_C97	PPPDE putative peptidase domain
TRINITY_DN11051_c0_g1_i6.p1	2	DONE	Ion_trans	Ion transport protein
TRINITY_DN11053_c0_g1_i8.p1	2	DONE	SET	SET domain
TRINITY_DN1105_c1_g1_i19.p1	2	DONE	G6PD_C	Glucose-6-phosphate dehydrogenase, C-terminal domain
TRINITY_DN11060_c0_g1_i4.p1	2	DONE	Gelsolin	Gelsolin repeat
TRINITY_DN110618_c1_g1_i1.p1	2	DONE	Malic_M	Malic enzyme, NAD binding domain
TRINITY_DN11062_c0_g1_i6.p1	2	DONE	LRR_4	Leucine Rich repeats (2 copies)
TRINITY_DN1106_c0_g2_i10.p1	2	DONE	SNARE_assoc	SNARE associated Golgi protein
TRINITY_DN11076_c0_g1_i1.p1	2	DONE	DUF716	Family of unknown function (DUF716)
TRINITY_DN11076_c0_g1_i8.p1	2	DONE	DUF716	Family of unknown function (DUF716)
TRINITY_DN11076_c0_g2_i10.p1	2	DONE	p450	Cytochrome P450
TRINITY_DN11076_c1_g1_i1.p1	2	DONE	LTP_2	Probable lipid transfer
TRINITY_DN11079_c0_g1_i13.p1	2	DONE	Pkinase	Protein kinase domain
TRINITY_DN110806_c0_g1_i4.p1	2	DONE	PK_Tyr_Ser-Thr	Protein tyrosine and serine/threonine kinase
TRINITY_DN110881_c0_g2_i1.p1	2	DONE	Wax2_C	WAX2 C-terminal domain
TRINITY_DN1108_c0_g1_i1.p1	2	DONE	Pkinase	Protein kinase domain
TRINITY_DN11092_c0_g1_i9.p1	2	DONE	Sua5_yciO_yrdC	Telomere recombination
TRINITY_DN110946_c0_g1_i1.p1	2	DONE	F-box-like	F-box-like
TRINITY_DN110996_c0_g1_i1.p1	2	DONE	Glyco_hydro_16	Glycosyl hydrolases family 16
TRINITY_DN1109_c0_g1_i30.p1	2	DONE	Sugar_tr	Sugar (and other) transporter
TRINITY_DN111151_c0_g1_i4.p1	2	DONE	GAT	GAT domain
TRINITY_DN11118_c0_g1_i3.p1	2	DONE	YTH	YT521-B-like domain
TRINITY_DN11118_c0_g1_i5.p1	2	DONE	YTH	YT521-B-like domain
TRINITY_DN11130_c1_g1_i4.p1	2	DONE	Cytokin-bind	Cytokinin dehydrogenase 1, FAD and cytokinin binding
TRINITY_DN111445_c0_g1_i1.p1	2	DONE	ECH_1	Enoyl-CoA hydratase/isomerase
TRINITY_DN1115_c0_g1_i14.p1	2	DONE	Peptidase_C54	Peptidase family C54
TRINITY_DN1115_c0_g1_i18.p1	2	DONE	Peptidase_C54	Peptidase family C54
TRINITY_DN11172_c1_g2_i1.p2	2	DONE	NPH3	NPH3 family
TRINITY_DN11176_c0_g1_i6.p1	2	DONE	Myb_DNA-binding	Myb-like DNA-binding domain
TRINITY_DN11176_c0_g1_i7.p1	2	DONE	Myb_DNA-binding	Myb-like DNA-binding domain
TRINITY_DN111847_c0_g1_i1.p2	2	DONE	PGI	Phosphoglucose isomerase
TRINITY_DN111856_c0_g1_i1.p1	2	DONE	RHS_repeat	RHS Repeat
TRINITY_DN11188_c0_g1_i8.p1	2	DONE	DHHC	DHHC palmitoyltransferase
TRINITY_DN1118_c0_g1_i11.p1	2	DONE	MEKHLA	MEKHLA domain
TRINITY_DN1119_c1_g1_i2.p1	2	DONE	B56	Protein phosphatase 2A regulatory B subunit (B56 family)
TRINITY_DN112081_c0_g1_i11.p1	2	DONE	Ribosomal_S8e	Ribosomal protein S8e
TRINITY_DN11223_c0_g1_i3.p1	2	DONE	mTERF	mTERF
TRINITY_DN1122_c0_g1_i61.p1	2	DONE	SOUL	SOUL heme-binding protein
TRINITY_DN11231_c0_g1_i3.p1	2	DONE	AP2	AP2 domain
TRINITY_DN112352_c0_g1_i2.p1	2	DONE	Sod_Fe_C	Iron/manganese superoxide dismutases, C-terminal domain
TRINITY_DN11243_c0_g1_i1.p1	2	DONE	E3_binding	e3 binding domain
TRINITY_DN11243_c0_g1_i12.p1	2	DONE	E3_binding	e3 binding domain
TRINITY_DN11243_c0_g1_i9.p1	2	DONE	Biotin_lipoyl	Biotin-requiring enzyme
TRINITY_DN112511_c0_g1_i1.p1	2	DONE	Myosin_head	Myosin head (motor domain)
TRINITY_DN112533_c0_g1_i1.p1	2	DONE	CRAL_TRIO_N	CRAL/TRIO, N-terminal domain
TRINITY_DN112566_c0_g1_i1.p1	2	DONE	Glyco_hydro_17	Glycosyl hydrolases family 17
TRINITY_DN112601_c0_g1_i1.p1	2	DONE	Helicase_C	Helicase conserved C-terminal domain
TRINITY_DN112610_c0_g1_i1.p1	2	DONE	Oxysterol_BP	Oxysterol-binding protein
TRINITY_DN112624_c0_g2_i2.p1	2	DONE	Aconitase	Aconitase family (aconitate hydratase)
TRINITY_DN11264_c0_g1_i11.p1	2	DONE	Syja_N	SacI homology domain
TRINITY_DN11264_c0_g1_i3.p1	2	DONE	Syja_N	SacI homology domain
TRINITY_DN112655_c0_g1_i2.p1	2	DONE	Sec10	Exocyst complex component Sec10
TRINITY_DN11278_c0_g2_i1.p1	2	DONE	Gp_dh_C	Glyceraldehyde 3-phosphate dehydrogenase, C-terminal domain
TRINITY_DN11279_c0_g1_i14.p1	2	DONE	IQ	IQ calmodulin-binding motif
TRINITY_DN112865_c0_g1_i5.p1	2	DONE	Aconitase_C	Aconitase C-terminal domain
TRINITY_DN1128_c0_g1_i4.p1	2	DONE	RNase_PH	3' exoribonuclease family, domain 1
TRINITY_DN11296_c0_g1_i2.p1	2	DONE	DHO_dh	Dihydroorotate dehydrogenase
TRINITY_DN11299_c0_g2_i1.p1	2	DONE	NAD-GH	NAD-specific glutamate dehydrogenase
TRINITY_DN113003_c0_g1_i2.p1	2	DONE	DUF629	Protein of unknown function (DUF629)
TRINITY_DN11301_c0_g1_i1.p1	2	DONE	Na_Ca_ex	Sodium/calcium exchanger protein
TRINITY_DN11301_c0_g1_i4.p1	2	DONE	Na_Ca_ex	Sodium/calcium exchanger protein
TRINITY_DN1131_c0_g1_i5.p1	2	DONE	MT-A70	MT-A70
TRINITY_DN113248_c0_g1_i2.p1	2	DONE	Aldo_ket_red	Aldo/keto reductase family
TRINITY_DN11332_c0_g1_i1.p1	2	DONE	Lysine_decarbox	Possible lysine decarboxylase
TRINITY_DN113371_c0_g1_i3.p1	2	DONE	Gaa1	Gaa1-like, GPI transamidase component
TRINITY_DN11338_c0_g1_i13.p1	2	DONE	Pollen_Ole_e_1	Pollen protein Ole e 1 like
TRINITY_DN113425_c0_g1_i1.p1	2	DONE	Metallophos	Calcineurin-like phosphoesterase
TRINITY_DN113427_c0_g2_i1.p3	2	DONE	OTCace_N	Aspartate/ornithine carbamoyltransferase, carbamoyl-P binding domain
TRINITY_DN113439_c0_g1_i3.p1	2	DONE	Aldo_ket_red	Aldo/keto reductase family
TRINITY_DN11343_c0_g1_i1.p1	2	DONE	AAA_11	AAA domain
TRINITY_DN113442_c0_g2_i1.p1	2	DONE	tRNA-synt_1e	tRNA synthetases class I (C) catalytic domain
TRINITY_DN113446_c0_g1_i1.p3	2	DONE	CbiX	CbiX
TRINITY_DN11344_c0_g1_i1.p1	2	DONE	DNA_pol_A	DNA polymerase family A
TRINITY_DN113466_c1_g2_i1.p1	2	DONE	Peroxidase_2	Peroxidase, family 2
TRINITY_DN113481_c0_g1_i1.p1	2	DONE	Cyclin	Cyclin
[truncated: 37,032 more rows]
