# Supplementary material for: De novo transcriptome analysis of Dysoxylum binectariferum to unravel the biosynthesis of pharmaceutically relevant specialized metabolites
Source: Front Plant Sci. 2023 Aug 9;14:1098987. doi: 10.3389/fpls.2023.1098987 (PMC10450223; doi:10.3389/fpls.2023.1098987)
Supplement: Additional File 3 — Differential expression of unigenes in leaves and roots of D. binectariferum. [file DataSheet_3.zip › Additional file 1c-Swiss,Pfam, EggNOG/Additional file 1f-EggNOG.xlsx]

## Sheet: EggNOG
Non-redundant or representative sequences were annotated based on sequence similarity using blastp against the EggNOG database
Query	Seed_ortholog	E-value	Score	eggNOG_OGs	Max_annot_lvl	Description	Preferred_name	GOs	EC	KEGG_ko	KEGG_Pathway	KEGG_Module	KEGG_Reaction	KEGG_rclass	BRITE	KEGG_TC	CAZy	BiGG_Reaction	PFAMs
TRINITY_DN100011_c0_g1_i4.p1	430998.XP_007679820.1	3.9e-136	491.5	29FDA@1|root,2RNIV@2759|Eukaryota,38HIW@33154|Opisthokonta,3NU2H@4751|Fungi,3QR9N@4890|Ascomycota,1ZZ4Z@147541|Dothideomycetes,3MJ8J@451867|Dothideomycetidae	2759|Eukaryota	Putative stress-responsive nuclear envelope protein	-	GO:0000003,GO:0000280,GO:0005575,GO:0005622,GO:0005623,GO:0005634,GO:0005635,GO:0005737,GO:0005739,GO:0005783,GO:0005886,GO:0006139,GO:0006259,GO:0006310,GO:0006725,GO:0006807,GO:0006996,GO:0007049,GO:0007127,GO:0007131,GO:0008150,GO:0008152,GO:0009987,GO:0012505,GO:0016020,GO:0016043,GO:0022402,GO:0022414,GO:0031967,GO:0031975,GO:0034641,GO:0035825,GO:0043170,GO:0043226,GO:0043227,GO:0043229,GO:…	-	-	-	-	-	-	-	-	-	-	Ish1
TRINITY_DN100011_c1_g1_i3.p1	83344.XP_007921469.1	1.8e-97	362.5	29FDA@1|root,2RNIV@2759|Eukaryota,38HIW@33154|Opisthokonta,3NU2H@4751|Fungi,3QR9N@4890|Ascomycota,1ZZ4Z@147541|Dothideomycetes,3MJ8J@451867|Dothideomycetidae	2759|Eukaryota	Putative stress-responsive nuclear envelope protein	-	GO:0000003,GO:0000280,GO:0005575,GO:0005622,GO:0005623,GO:0005634,GO:0005635,GO:0005737,GO:0005739,GO:0005783,GO:0005886,GO:0006139,GO:0006259,GO:0006310,GO:0006725,GO:0006807,GO:0006996,GO:0007049,GO:0007127,GO:0007131,GO:0008150,GO:0008152,GO:0009987,GO:0012505,GO:0016020,GO:0016043,GO:0022402,GO:0022414,GO:0031967,GO:0031975,GO:0034641,GO:0035825,GO:0043170,GO:0043226,GO:0043227,GO:0043229,GO:…	-	-	-	-	-	-	-	-	-	-	Ish1
TRINITY_DN100011_c1_g2_i2.p1	64363.EME41168	2.5e-89	335.9	29FDA@1|root,2RNIV@2759|Eukaryota,38HIW@33154|Opisthokonta,3NU2H@4751|Fungi,3QR9N@4890|Ascomycota,1ZZ4Z@147541|Dothideomycetes,3MJ8J@451867|Dothideomycetidae	2759|Eukaryota	Putative stress-responsive nuclear envelope protein	-	GO:0000003,GO:0000280,GO:0005575,GO:0005622,GO:0005623,GO:0005634,GO:0005635,GO:0005737,GO:0005739,GO:0005783,GO:0005886,GO:0006139,GO:0006259,GO:0006310,GO:0006725,GO:0006807,GO:0006996,GO:0007049,GO:0007127,GO:0007131,GO:0008150,GO:0008152,GO:0009987,GO:0012505,GO:0016020,GO:0016043,GO:0022402,GO:0022414,GO:0031967,GO:0031975,GO:0034641,GO:0035825,GO:0043170,GO:0043226,GO:0043227,GO:0043229,GO:…	-	-	-	-	-	-	-	-	-	-	Ish1
TRINITY_DN100011_c1_g3_i1.p2	83344.XP_007921469.1	1.1e-43	183.3	29FDA@1|root,2RNIV@2759|Eukaryota,38HIW@33154|Opisthokonta,3NU2H@4751|Fungi,3QR9N@4890|Ascomycota,1ZZ4Z@147541|Dothideomycetes,3MJ8J@451867|Dothideomycetidae	2759|Eukaryota	Putative stress-responsive nuclear envelope protein	-	GO:0000003,GO:0000280,GO:0005575,GO:0005622,GO:0005623,GO:0005634,GO:0005635,GO:0005737,GO:0005739,GO:0005783,GO:0005886,GO:0006139,GO:0006259,GO:0006310,GO:0006725,GO:0006807,GO:0006996,GO:0007049,GO:0007127,GO:0007131,GO:0008150,GO:0008152,GO:0009987,GO:0012505,GO:0016020,GO:0016043,GO:0022402,GO:0022414,GO:0031967,GO:0031975,GO:0034641,GO:0035825,GO:0043170,GO:0043226,GO:0043227,GO:0043229,GO:…	-	-	-	-	-	-	-	-	-	-	Ish1
TRINITY_DN10001_c0_g1_i3.p1	64363.EME38904	3e-07	62.8	2F1ZZ@1|root,2T2XV@2759|Eukaryota,38WPB@33154|Opisthokonta,3PPPT@4751|Fungi,3R919@4890|Ascomycota,207HN@147541|Dothideomycetes,3MP6E@451867|Dothideomycetidae	2759|Eukaryota	-	-	-	-	-	-	-	-	-	-	-	-	-	-
TRINITY_DN100031_c0_g1_i1.p1	1047171.Mycgr3P32500	1.2e-79	303.1	2EDEY@1|root,2SJ2N@2759|Eukaryota,39UZF@33154|Opisthokonta,3P0HD@4751|Fungi,3QQDE@4890|Ascomycota,20A6J@147541|Dothideomycetes,3MI7J@451867|Dothideomycetidae	2759|Eukaryota	-	-	-	-	-	-	-	-	-	-	-	-	-	Abhydrolase_6,Hydrolase_4
TRINITY_DN10003_c0_g1_i10.p1	2711.XP_006476515.1	1.5e-265	921.8	KOG2246@1|root,KOG2246@2759|Eukaryota,37QNU@33090|Viridiplantae,3GBGY@35493|Streptophyta	2759|Eukaryota	Glycosyltransferase-like protein	-	-	-	-	-	-	-	-	-	-	-	-	DUF604
TRINITY_DN10003_c0_g1_i15.p1	2711.XP_006476515.1	5.7e-151	540.4	KOG2246@1|root,KOG2246@2759|Eukaryota,37QNU@33090|Viridiplantae,3GBGY@35493|Streptophyta	2759|Eukaryota	Glycosyltransferase-like protein	-	-	-	-	-	-	-	-	-	-	-	-	DUF604
TRINITY_DN1000470_c0_g1_i1.p1	4529.ORUFI01G43290.1	2.4e-93	348.2	KOG2376@1|root,KOG2376@2759|Eukaryota,37KI0@33090|Viridiplantae,3G8VG@35493|Streptophyta,3KWSK@4447|Liliopsida,3IFTM@38820|Poales	2759|Eukaryota	Signal-recognition-particle assembly has a crucial role in targeting secretory proteins to the rough endoplasmic reticulum membrane	SRP72	GO:0003674,GO:0003676,GO:0003723,GO:0005047,GO:0005488,GO:0005515,GO:0005575,GO:0005622,GO:0005623,GO:0005737,GO:0005783,GO:0005786,GO:0005829,GO:0006403,GO:0006605,GO:0006612,GO:0006613,GO:0006614,GO:0006616,GO:0006810,GO:0006886,GO:0008104,GO:0008150,GO:0008312,GO:0012505,GO:0015031,GO:0015833,GO:0015931,GO:0019904,GO:0030911,GO:0032991,GO:0033036,GO:0033227,GO:0033365,GO:0034613,GO:0042221,GO:…	-	ko:K03108	ko03060,map03060	-	-	-	ko00000,ko00001,ko02044	3.A.5.9	-	-	SRP72,SRP_TPR_like,TPR_6,TPR_8
TRINITY_DN10005_c0_g1_i15.p1	85681.XP_006435035.1	4.1e-97	360.9	COG1208@1|root,KOG1322@2759|Eukaryota,37JN6@33090|Viridiplantae,3GB0H@35493|Streptophyta	2759|Eukaryota	This protein plays a role in synthesis of starch. It catalyzes the synthesis of the activated glycosyl donor, ADP- glucose from Glc-1-P and ATP	ADG2A	GO:0000271,GO:0003674,GO:0003824,GO:0005575,GO:0005622,GO:0005623,GO:0005737,GO:0005829,GO:0005975,GO:0005976,GO:0005982,GO:0006073,GO:0008150,GO:0008152,GO:0008878,GO:0009058,GO:0009059,GO:0009250,GO:0009501,GO:0009507,GO:0009536,GO:0009987,GO:0010170,GO:0016051,GO:0016740,GO:0016772,GO:0016779,GO:0019252,GO:0032991,GO:0033692,GO:0034637,GO:0034645,GO:0043170,GO:0043226,GO:0043227,GO:0043229,GO:…	2.7.7.27	ko:K00975	ko00500,ko00520,ko01100,ko01110,ko02026,map00500,map00520,map01100,map01110,map02026	M00565	R00948	RC00002	ko00000,ko00001,ko00002,ko01000	-	-	-	NTP_transferase
TRINITY_DN10007_c0_g1_i3.p1	85681.XP_006448336.1	2.9e-240	837.4	KOG2735@1|root,KOG2735@2759|Eukaryota,37IE6@33090|Viridiplantae,3GA8X@35493|Streptophyta	2759|Eukaryota	phosphatidylserine synthase	-	GO:0000003,GO:0003006,GO:0005575,GO:0005622,GO:0005623,GO:0005634,GO:0005635,GO:0005737,GO:0005783,GO:0005789,GO:0006575,GO:0006629,GO:0006644,GO:0006650,GO:0006658,GO:0006659,GO:0006793,GO:0006796,GO:0006807,GO:0007049,GO:0007275,GO:0008150,GO:0008152,GO:0008610,GO:0008654,GO:0009058,GO:0009555,GO:0009556,GO:0009987,GO:0012505,GO:0016020,GO:0019637,GO:0019953,GO:0022402,GO:0022414,GO:0031090,GO:…	2.7.8.29	ko:K08730	ko00564,ko01100,ko01110,map00564,map01100,map01110	-	R07376	RC00017,RC02950	ko00000,ko00001,ko01000	-	-	-	PSS
TRINITY_DN10008_c0_g1_i21.p1	2711.XP_006475399.1	4.2e-188	664.1	COG0500@1|root,KOG1499@2759|Eukaryota,37P0U@33090|Viridiplantae,3G9E7@35493|Streptophyta	2759|Eukaryota	Belongs to the class I-like SAM-binding methyltransferase superfamily. Protein arginine N- methyltransferase family	PRMT8	GO:0000075,GO:0000077,GO:0000166,GO:0000278,GO:0000902,GO:0000904,GO:0001701,GO:0001889,GO:0001932,GO:0001933,GO:0001934,GO:0002682,GO:0002683,GO:0002684,GO:0003002,GO:0003674,GO:0003676,GO:0003677,GO:0003712,GO:0003713,GO:0003824,GO:0005488,GO:0005515,GO:0005575,GO:0005622,GO:0005623,GO:0005634,GO:0005654,GO:0005737,GO:0005829,GO:0005886,GO:0006325,GO:0006355,GO:0006357,GO:0006403,GO:0006405,GO:…	2.1.1.319	ko:K11434,ko:K11439	ko04068,ko04922,map04068,map04922	-	R11216,R11217,R11219	RC00003,RC02120,RC03388,RC03390	ko00000,ko00001,ko01000,ko03036	-	-	-	Methyltransf_25,PrmA
TRINITY_DN10008_c0_g1_i25.p1	3649.evm.model.supercontig_7.249	4e-146	524.6	COG0500@1|root,KOG1499@2759|Eukaryota,37P0U@33090|Viridiplantae,3G9E7@35493|Streptophyta,3HMET@3699|Brassicales	2759|Eukaryota	Belongs to the class I-like SAM-binding methyltransferase superfamily. Protein arginine N- methyltransferase family	PRMT8	GO:0000075,GO:0000077,GO:0000166,GO:0000278,GO:0000902,GO:0000904,GO:0001701,GO:0001889,GO:0001932,GO:0001933,GO:0001934,GO:0002682,GO:0002683,GO:0002684,GO:0003002,GO:0003674,GO:0003676,GO:0003677,GO:0003712,GO:0003713,GO:0003824,GO:0005488,GO:0005515,GO:0005575,GO:0005622,GO:0005623,GO:0005634,GO:0005654,GO:0005737,GO:0005829,GO:0005886,GO:0006325,GO:0006355,GO:0006357,GO:0006403,GO:0006405,GO:…	2.1.1.319	ko:K11434,ko:K11439	ko04068,ko04922,map04068,map04922	-	R11216,R11217,R11219	RC00003,RC02120,RC03388,RC03390	ko00000,ko00001,ko01000,ko03036	-	-	-	Methyltransf_25,PrmA
TRINITY_DN100095_c0_g1_i1.p1	43228.XP_007730321.1	7.7e-57	226.9	COG2124@1|root,KOG0157@2759|Eukaryota,38P99@33154|Opisthokonta,3NYMU@4751|Fungi,3QQ4R@4890|Ascomycota,20BP0@147545|Eurotiomycetes,3MS62@451870|Chaetothyriomycetidae	2759|Eukaryota	Belongs to the cytochrome P450 family	CYP-62	-	-	-	-	-	-	-	-	-	-	-	p450
TRINITY_DN1000_c0_g1_i1.p1	85681.XP_006449351.1	2.1e-234	818.1	COG0515@1|root,KOG0192@2759|Eukaryota,37S9U@33090|Viridiplantae,3GEQE@35493|Streptophyta	2759|Eukaryota	serine threonine-protein kinase	-	-	2.7.11.25	ko:K04424	ko04010,map04010	-	-	-	ko00000,ko00001,ko01000,ko01001	-	-	-	Pkinase,Pkinase_Tyr
TRINITY_DN1000_c0_g1_i2.p1	85681.XP_006449351.1	6e-237	826.6	COG0515@1|root,KOG0192@2759|Eukaryota,37S9U@33090|Viridiplantae,3GEQE@35493|Streptophyta	2759|Eukaryota	serine threonine-protein kinase	-	-	2.7.11.25	ko:K04424	ko04010,map04010	-	-	-	ko00000,ko00001,ko01000,ko01001	-	-	-	Pkinase,Pkinase_Tyr
TRINITY_DN1000_c0_g2_i1.p1	85681.XP_006445955.1	0.0	1274.6	COG0515@1|root,2QQEW@2759|Eukaryota,37HW6@33090|Viridiplantae,3G7JQ@35493|Streptophyta	2759|Eukaryota	G-type lectin S-receptor-like serine threonine-protein kinase	-	-	-	-	-	-	-	-	-	-	-	-	B_lectin,PAN_2,Pkinase,S_locus_glycop
TRINITY_DN1001127_c0_g1_i1.p1	4577.GRMZM2G107116_P02	1.7e-85	322.4	KOG1851@1|root,KOG1851@2759|Eukaryota,37PGX@33090|Viridiplantae,3GB3P@35493|Streptophyta,3KTIN@4447|Liliopsida,3I9VN@38820|Poales	2759|Eukaryota	Proteasome activator subunit	BLM3	GO:0000502,GO:0003674,GO:0005488,GO:0005515,GO:0005575,GO:0005622,GO:0005623,GO:0005634,GO:0005737,GO:0005829,GO:0005839,GO:0006508,GO:0006807,GO:0006810,GO:0006913,GO:0008047,GO:0008150,GO:0008152,GO:0009056,GO:0009057,GO:0009893,GO:0009894,GO:0009987,GO:0010498,GO:0010499,GO:0010604,GO:0010952,GO:0016020,GO:0016021,GO:0016043,GO:0016504,GO:0019222,GO:0019538,GO:0022607,GO:0030162,GO:0030163,GO:…	-	ko:K06699	ko03050,map03050	-	-	-	ko00000,ko00001,ko03051	-	-	-	BLM10_N,BLM10_mid,DUF3437
TRINITY_DN10015_c0_g1_i4.p1	2711.XP_006484103.1	1e-177	629.4	COG3145@1|root,KOG2731@2759|Eukaryota,37SUP@33090|Viridiplantae,3GC23@35493|Streptophyta	2759|Eukaryota	Alpha-ketoglutarate-dependent dioxygenase	ALKBH1	GO:0000003,GO:0000049,GO:0000228,GO:0000785,GO:0000790,GO:0000791,GO:0001701,GO:0001764,GO:0001890,GO:0002097,GO:0002101,GO:0003006,GO:0003674,GO:0003676,GO:0003723,GO:0003824,GO:0003906,GO:0005102,GO:0005488,GO:0005506,GO:0005515,GO:0005575,GO:0005622,GO:0005623,GO:0005634,GO:0005694,GO:0005719,GO:0005737,GO:0005739,GO:0006139,GO:0006259,GO:0006281,GO:0006304,GO:0006307,GO:0006396,GO:0006399,GO:…	3.5.1.4,4.2.99.18	ko:K01426,ko:K10765,ko:K20168	ko00330,ko00360,ko00380,ko00627,ko00643,ko01120,ko04137,map00330,map00360,map00380,map00627,map00643,map01120,map04137	-	R02540,R03096,R03180,R03909,R05551,R05590	RC00010,RC00100,RC00950,RC01025	ko00000,ko00001,ko01000,ko04131	-	-	-	2OG-FeII_Oxy_2
TRINITY_DN100163_c2_g2_i1.p1	13684.SNOT_04609	1.4e-112	412.5	COG0484@1|root,KOG0712@2759|Eukaryota,38CPQ@33154|Opisthokonta,3NW8I@4751|Fungi,3QQQ7@4890|Ascomycota,200XV@147541|Dothideomycetes,4KAUW@92860|Pleosporales	2759|Eukaryota	DnaJ central domain	YDJ1	GO:0001671,GO:0003674,GO:0005488,GO:0005515,GO:0005575,GO:0005622,GO:0005623,GO:0005737,GO:0005829,GO:0006403,GO:0006404,GO:0006457,GO:0006458,GO:0006508,GO:0006511,GO:0006605,GO:0006626,GO:0006807,GO:0006810,GO:0006839,GO:0006886,GO:0006913,GO:0006950,GO:0006996,GO:0007005,GO:0008047,GO:0008104,GO:0008150,GO:0008152,GO:0009056,GO:0009057,GO:0009987,GO:0010033,GO:0010243,GO:0010498,GO:0015031,GO:…	-	ko:K09503	ko04141,map04141	-	-	-	ko00000,ko00001,ko03029,ko03110	-	-	-	DnaJ,DnaJ_C,DnaJ_CXXCXGXG
TRINITY_DN100163_c2_g3_i1.p1	1182553.XP_007750713.1	1.2e-109	402.5	COG0484@1|root,KOG0712@2759|Eukaryota,38CPQ@33154|Opisthokonta,3NW8I@4751|Fungi,3QQQ7@4890|Ascomycota,20C3I@147545|Eurotiomycetes,3MSMX@451870|Chaetothyriomycetidae	2759|Eukaryota	DnaJ like subfamily A member 2	YDJ1	GO:0001671,GO:0003674,GO:0005488,GO:0005515,GO:0005575,GO:0005622,GO:0005623,GO:0005737,GO:0005829,GO:0006403,GO:0006404,GO:0006457,GO:0006458,GO:0006508,GO:0006511,GO:0006605,GO:0006626,GO:0006807,GO:0006810,GO:0006839,GO:0006886,GO:0006913,GO:0006950,GO:0006996,GO:0007005,GO:0008047,GO:0008104,GO:0008150,GO:0008152,GO:0009056,GO:0009057,GO:0009987,GO:0010033,GO:0010243,GO:0010498,GO:0015031,GO:…	-	ko:K09503	ko04141,map04141	-	-	-	ko00000,ko00001,ko03029,ko03110	-	-	-	DnaJ,DnaJ_C,DnaJ_CXXCXGXG
TRINITY_DN10016_c0_g1_i11.p1	2711.XP_006483643.1	4.8e-189	667.2	KOG2501@1|root,KOG2501@2759|Eukaryota,37T5W@33090|Viridiplantae,3GH0B@35493|Streptophyta	2759|Eukaryota	nucleoredoxin 3	-	GO:0003674,GO:0003824,GO:0004791,GO:0005575,GO:0005622,GO:0005623,GO:0005737,GO:0008150,GO:0008152,GO:0009636,GO:0009987,GO:0015036,GO:0016209,GO:0016491,GO:0016651,GO:0016667,GO:0016668,GO:0042221,GO:0044424,GO:0044464,GO:0050896,GO:0051716,GO:0055114,GO:0070887,GO:0097237,GO:0098754,GO:0098869,GO:1990748	1.8.1.8	ko:K17609	-	-	-	-	ko00000,ko01000,ko01009	-	-	-	C1_2,Pkinase,Thioredoxin_8,Usp
TRINITY_DN10016_c0_g1_i12.p1	2711.XP_006483643.1	2.6e-86	325.1	KOG2501@1|root,KOG2501@2759|Eukaryota,37T5W@33090|Viridiplantae,3GH0B@35493|Streptophyta	2759|Eukaryota	nucleoredoxin 3	-	GO:0003674,GO:0003824,GO:0004791,GO:0005575,GO:0005622,GO:0005623,GO:0005737,GO:0008150,GO:0008152,GO:0009636,GO:0009987,GO:0015036,GO:0016209,GO:0016491,GO:0016651,GO:0016667,GO:0016668,GO:0042221,GO:0044424,GO:0044464,GO:0050896,GO:0051716,GO:0055114,GO:0070887,GO:0097237,GO:0098754,GO:0098869,GO:1990748	1.8.1.8	ko:K17609	-	-	-	-	ko00000,ko01000,ko01009	-	-	-	C1_2,Pkinase,Thioredoxin_8,Usp
TRINITY_DN10016_c1_g1_i14.p1	2711.XP_006487458.1	2.1e-67	262.3	KOG1584@1|root,KOG1584@2759|Eukaryota,37P2M@33090|Viridiplantae,3G7Q8@35493|Streptophyta	2759|Eukaryota	Belongs to the sulfotransferase 1 family	-	GO:0001101,GO:0002376,GO:0003674,GO:0003824,GO:0006082,GO:0006790,GO:0006807,GO:0006950,GO:0006952,GO:0006955,GO:0008146,GO:0008150,GO:0008152,GO:0009058,GO:0009605,GO:0009607,GO:0009611,GO:0009719,GO:0009725,GO:0009753,GO:0009814,GO:0009861,GO:0009987,GO:0010033,GO:0016143,GO:0016144,GO:0016740,GO:0016782,GO:0019748,GO:0019757,GO:0019758,GO:0019760,GO:0019761,GO:0032260,GO:0042221,GO:0043207,GO:…	2.8.2.39	ko:K01025,ko:K22312	-	-	-	-	ko00000,ko01000	-	-	-	Sulfotransfer_1
TRINITY_DN10016_c1_g1_i4.p1	85681.XP_006442535.1	1.9e-101	375.9	KOG1584@1|root,KOG1584@2759|Eukaryota,37P2M@33090|Viridiplantae,3G7Q8@35493|Streptophyta	2759|Eukaryota	Belongs to the sulfotransferase 1 family	-	GO:0001101,GO:0002376,GO:0003674,GO:0003824,GO:0006082,GO:0006790,GO:0006807,GO:0006950,GO:0006952,GO:0006955,GO:0008146,GO:0008150,GO:0008152,GO:0009058,GO:0009605,GO:0009607,GO:0009611,GO:0009719,GO:0009725,GO:0009753,GO:0009814,GO:0009861,GO:0009987,GO:0010033,GO:0016143,GO:0016144,GO:0016740,GO:0016782,GO:0019748,GO:0019757,GO:0019758,GO:0019760,GO:0019761,GO:0032260,GO:0042221,GO:0043207,GO:…	2.8.2.39	ko:K01025,ko:K22312	-	-	-	-	ko00000,ko01000	-	-	-	Sulfotransfer_1
TRINITY_DN10018_c0_g1_i6.p1	85681.XP_006431099.1	0.0	1209.9	COG0481@1|root,KOG0462@2759|Eukaryota,37KRS@33090|Viridiplantae,3G9IJ@35493|Streptophyta	2759|Eukaryota	Promotes mitochondrial protein synthesis. May act as a fidelity factor of the translation reaction, by catalyzing a one- codon backward translocation of tRNAs on improperly translocated ribosomes. Binds to mitochondrial ribosomes in a GTP-dependent manner	-	GO:0000166,GO:0001882,GO:0001883,GO:0003674,GO:0005488,GO:0005525,GO:0017076,GO:0019001,GO:0032549,GO:0032550,GO:0032553,GO:0032555,GO:0032561,GO:0035639,GO:0036094,GO:0043167,GO:0043168,GO:0097159,GO:0097367,GO:1901265,GO:1901363	-	ko:K03596,ko:K21594	ko05134,map05134	-	-	-	ko00000,ko00001,ko01000,ko03029	-	-	-	EFG_C,GTP_EFTU,GTP_EFTU_D2,LepA_C
TRINITY_DN10018_c0_g2_i4.p1	2711.XP_006486891.1	9.3e-105	386.3	COG1385@1|root,2QPPV@2759|Eukaryota,37PHM@33090|Viridiplantae,3G8B1@35493|Streptophyta	2759|Eukaryota	Ribosomal RNA small subunit methyltransferase	-	GO:0000154,GO:0001510,GO:0003674,GO:0003824,GO:0006139,GO:0006364,GO:0006396,GO:0006725,GO:0006807,GO:0008150,GO:0008152,GO:0008168,GO:0008170,GO:0008173,GO:0008649,GO:0008757,GO:0009451,GO:0009987,GO:0010467,GO:0016070,GO:0016072,GO:0016436,GO:0016740,GO:0016741,GO:0022613,GO:0031167,GO:0032259,GO:0034470,GO:0034641,GO:0034660,GO:0042254,GO:0043170,GO:0043412,GO:0043414,GO:0044085,GO:0044237,GO:…	2.1.1.193	ko:K09761	-	-	-	-	ko00000,ko01000,ko03009	-	-	-	Methyltrans_RNA
TRINITY_DN10019_c0_g1_i2.p1	2711.XP_006489640.1	1.7e-277	961.4	KOG0289@1|root,KOG0289@2759|Eukaryota,37QEM@33090|Viridiplantae,3GCEA@35493|Streptophyta	2759|Eukaryota	U-box domain-containing protein	PRPF19	GO:0000075,GO:0000077,GO:0000151,GO:0000209,GO:0000244,GO:0000245,GO:0000349,GO:0000375,GO:0000377,GO:0000381,GO:0000387,GO:0000393,GO:0000398,GO:0000726,GO:0000974,GO:0001701,GO:0001824,GO:0001832,GO:0001833,GO:0003674,GO:0003824,GO:0004842,GO:0005488,GO:0005515,GO:0005575,GO:0005618,GO:0005622,GO:0005623,GO:0005634,GO:0005654,GO:0005681,GO:0005684,GO:0005694,GO:0005730,GO:0005737,GO:0005811,GO:…	2.3.2.27	ko:K10599,ko:K20368	ko03040,ko04120,map03040,map04120	M00353,M00355	-	-	ko00000,ko00001,ko00002,ko01000,ko02000,ko03041,ko03400,ko04121,ko04131	8.A.61	-	-	Prp19,U-box,WD40
TRINITY_DN1001_c0_g1_i7.p1	2711.XP_006494370.1	0.0	1525.0	COG1643@1|root,KOG0920@2759|Eukaryota,37KD1@33090|Viridiplantae,3GB8G@35493|Streptophyta	2759|Eukaryota	ATP-dependent RNA helicase	-	GO:0003674,GO:0003676,GO:0003723,GO:0003724,GO:0003824,GO:0004004,GO:0004386,GO:0005488,GO:0005575,GO:0005622,GO:0005623,GO:0005737,GO:0006139,GO:0006396,GO:0006725,GO:0006807,GO:0008026,GO:0008150,GO:0008152,GO:0008186,GO:0009987,GO:0010467,GO:0016070,GO:0016462,GO:0016787,GO:0016817,GO:0016818,GO:0016887,GO:0017111,GO:0034641,GO:0042623,GO:0043170,GO:0044237,GO:0044238,GO:0044424,GO:0044464,GO:…	3.6.4.13	ko:K13026,ko:K18995	-	-	-	-	ko00000,ko01000,ko03012	-	-	-	DEAD,HA2,Helicase_C,OB_NTP_bind
TRINITY_DN1001_c1_g1_i3.p1	2711.XP_006488728.1	0.0	1298.1	28ITG@1|root,2QR4U@2759|Eukaryota,37P39@33090|Viridiplantae,3GE2D@35493|Streptophyta	2759|Eukaryota	isoform X1	-	-	-	ko:K17604	-	-	-	-	ko00000,ko01009	-	-	-	DBD_Tnp_Mut,MULE,PB1,SWIM
TRINITY_DN100200_c0_g1_i1.p1	2711.XP_006492474.1	2.6e-95	355.1	KOG1396@1|root,KOG1396@2759|Eukaryota,37KJE@33090|Viridiplantae,3G7M7@35493|Streptophyta	2759|Eukaryota	protein self-association	SUCO	GO:0000278,GO:0000281,GO:0000910,GO:0003674,GO:0005488,GO:0005515,GO:0005575,GO:0005622,GO:0005623,GO:0005634,GO:0005635,GO:0005737,GO:0005773,GO:0005783,GO:0005789,GO:0005791,GO:0006457,GO:0006996,GO:0006997,GO:0007049,GO:0007154,GO:0007267,GO:0008150,GO:0009889,GO:0009891,GO:0009893,GO:0009987,GO:0010712,GO:0010714,GO:0012505,GO:0016020,GO:0016021,GO:0016043,GO:0019222,GO:0022402,GO:0023052,GO:…	3.6.5.5	ko:K01528	ko04072,ko04144,ko04721,ko04961,ko05100,map04072,map04144,map04721,map04961,map05100	-	-	-	ko00000,ko00001,ko01000,ko04131,ko04147	-	-	-	Sad1_UNC
TRINITY_DN100246_c0_g1_i2.p1	85681.XP_006439407.1	2.4e-133	481.9	290FS@1|root,2R7AV@2759|Eukaryota,37V58@33090|Viridiplantae,3G7PM@35493|Streptophyta	2759|Eukaryota	transcription factor	-	GO:0000003,GO:0003006,GO:0003674,GO:0003676,GO:0003677,GO:0003700,GO:0005488,GO:0005515,GO:0005575,GO:0005622,GO:0005623,GO:0005634,GO:0006355,GO:0007275,GO:0008150,GO:0009790,GO:0009791,GO:0009793,GO:0009889,GO:0010154,GO:0010468,GO:0010556,GO:0019219,GO:0019222,GO:0022414,GO:0022622,GO:0031323,GO:0031326,GO:0032501,GO:0032502,GO:0042802,GO:0043226,GO:0043227,GO:0043229,GO:0043231,GO:0043565,GO:…	-	-	-	-	-	-	-	-	-	-	AP2
TRINITY_DN10025_c1_g1_i3.p1	3641.EOY16213	1e-145	522.7	COG0814@1|root,KOG1303@2759|Eukaryota,37T60@33090|Viridiplantae,3G8WV@35493|Streptophyta	2759|Eukaryota	auxin transporter-like protein	LAX3	GO:0003333,GO:0003674,GO:0005215,GO:0005342,GO:0005575,GO:0005623,GO:0005886,GO:0006810,GO:0006811,GO:0006820,GO:0006865,GO:0007275,GO:0008150,GO:0008509,GO:0008514,GO:0009653,GO:0009719,GO:0009725,GO:0009733,GO:0009791,GO:0009914,GO:0009926,GO:0010015,GO:0010033,GO:0010101,GO:0010102,GO:0010311,GO:0010328,GO:0010817,GO:0015075,GO:0015171,GO:0015318,GO:0015711,GO:0015849,GO:0016020,GO:0022622,GO:…	-	ko:K13946	ko04075,map04075	-	-	-	ko00000,ko00001	2.A.18.1	-	-	Aa_trans
TRINITY_DN100269_c0_g1_i1.p1	4081.Solyc08g014340.2.1	6.2e-213	746.5	COG0031@1|root,KOG1252@2759|Eukaryota,37MTM@33090|Viridiplantae,3G7J0@35493|Streptophyta,44BHP@71274|asterids	2759|Eukaryota	Belongs to the cysteine synthase cystathionine beta- synthase family	OASC	GO:0000003,GO:0000096,GO:0000097,GO:0000902,GO:0000904,GO:0003006,GO:0003674,GO:0003824,GO:0004124,GO:0005488,GO:0005515,GO:0005575,GO:0005576,GO:0005622,GO:0005623,GO:0005737,GO:0005739,GO:0005768,GO:0005794,GO:0005802,GO:0006082,GO:0006520,GO:0006534,GO:0006535,GO:0006563,GO:0006790,GO:0006807,GO:0008144,GO:0008150,GO:0008152,GO:0008652,GO:0009058,GO:0009069,GO:0009070,GO:0009507,GO:0009509,GO:…	2.5.1.47,4.4.1.9	ko:K01738,ko:K13034	ko00270,ko00460,ko00920,ko01100,ko01110,ko01120,ko01130,ko01200,ko01230,map00270,map00460,map00920,map01100,map01110,map01120,map01130,map01200,map01230	M00021	R00897,R02846,R03524,R03601,R04859	RC00020,RC00793,RC02814,RC02821,RC02874	ko00000,ko00001,ko00002,ko01000	-	-	-	PALP
TRINITY_DN10028_c0_g1_i48.p1	2711.XP_006482148.1	1.8e-163	582.0	COG2240@1|root,KOG2599@2759|Eukaryota,37NXM@33090|Viridiplantae,3GFRA@35493|Streptophyta	2759|Eukaryota	Pyridoxal kinase	PDXK	GO:0000003,GO:0000166,GO:0000278,GO:0000281,GO:0000282,GO:0000287,GO:0000910,GO:0001775,GO:0002252,GO:0002263,GO:0002274,GO:0002275,GO:0002283,GO:0002366,GO:0002376,GO:0002443,GO:0002444,GO:0002446,GO:0003674,GO:0003824,GO:0005488,GO:0005515,GO:0005524,GO:0005575,GO:0005576,GO:0005622,GO:0005623,GO:0005634,GO:0005654,GO:0005737,GO:0005829,GO:0006081,GO:0006725,GO:0006732,GO:0006766,GO:0006767,GO:…	2.7.1.35,3.6.3.14	ko:K00868,ko:K02145	ko00190,ko00750,ko01100,ko04145,ko04150,ko04721,ko04966,ko05110,ko05120,ko05323,map00190,map00750,map01100,map04145,map04150,map04721,map04966,map05110,map05120,map05323	M00160	R00174,R01909,R02493	RC00002,RC00017	ko00000,ko00001,ko00002,ko01000	3.A.2.2	-	-	Phos_pyr_kin
TRINITY_DN10028_c0_g2_i2.p1	85681.XP_006430650.1	4.4e-83	314.3	KOG3937@1|root,KOG3937@2759|Eukaryota,37JZ0@33090|Viridiplantae,3G7Y1@35493|Streptophyta	2759|Eukaryota	Protein AAR2 homolog	-	GO:0000244,GO:0000375,GO:0000377,GO:0000387,GO:0000398,GO:0005575,GO:0005622,GO:0005623,GO:0005634,GO:0005681,GO:0005682,GO:0006139,GO:0006396,GO:0006397,GO:0006725,GO:0006807,GO:0008150,GO:0008152,GO:0008380,GO:0009987,GO:0010467,GO:0016043,GO:0016070,GO:0016071,GO:0022607,GO:0022613,GO:0022618,GO:0030532,GO:0032991,GO:0034622,GO:0034641,GO:0043170,GO:0043226,GO:0043227,GO:0043229,GO:0043231,GO:…	1.10.2.2	ko:K00411,ko:K13205	ko00190,ko01100,ko02020,ko04260,ko04714,ko04932,ko05010,ko05012,ko05016,map00190,map01100,map02020,map04260,map04714,map04932,map05010,map05012,map05016	M00151,M00152	-	-	ko00000,ko00001,ko00002,ko01000,ko03041	-	-	-	AAR2
TRINITY_DN10028_c0_g2_i7.p1	85681.XP_006430650.1	6.1e-192	676.8	KOG3937@1|root,KOG3937@2759|Eukaryota,37JZ0@33090|Viridiplantae,3G7Y1@35493|Streptophyta	2759|Eukaryota	Protein AAR2 homolog	-	GO:0000244,GO:0000375,GO:0000377,GO:0000387,GO:0000398,GO:0005575,GO:0005622,GO:0005623,GO:0005634,GO:0005681,GO:0005682,GO:0006139,GO:0006396,GO:0006397,GO:0006725,GO:0006807,GO:0008150,GO:0008152,GO:0008380,GO:0009987,GO:0010467,GO:0016043,GO:0016070,GO:0016071,GO:0022607,GO:0022613,GO:0022618,GO:0030532,GO:0032991,GO:0034622,GO:0034641,GO:0043170,GO:0043226,GO:0043227,GO:0043229,GO:0043231,GO:…	1.10.2.2	ko:K00411,ko:K13205	ko00190,ko01100,ko02020,ko04260,ko04714,ko04932,ko05010,ko05012,ko05016,map00190,map01100,map02020,map04260,map04714,map04932,map05010,map05012,map05016	M00151,M00152	-	-	ko00000,ko00001,ko00002,ko01000,ko03041	-	-	-	AAR2
TRINITY_DN1002_c0_g1_i1.p1	2711.XP_006474931.1	1.3e-300	1038.5	COG1253@1|root,KOG2118@2759|Eukaryota,37JUY@33090|Viridiplantae,3GCWI@35493|Streptophyta	2759|Eukaryota	DUF21 domain-containing protein	-	GO:0005575,GO:0005622,GO:0005623,GO:0005737,GO:0009507,GO:0009526,GO:0009536,GO:0009941,GO:0031967,GO:0031975,GO:0043226,GO:0043227,GO:0043229,GO:0043231,GO:0044422,GO:0044424,GO:0044434,GO:0044435,GO:0044444,GO:0044446,GO:0044464	-	-	-	-	-	-	-	-	-	-	CBS,CorC_HlyC,DUF21
TRINITY_DN100318_c0_g1_i1.p1	430998.XP_007675043.1	9.6e-55	220.3	COG2319@1|root,KOG0646@2759|Eukaryota,38GS9@33154|Opisthokonta,3NZGX@4751|Fungi,3QMXI@4890|Ascomycota,1ZYB1@147541|Dothideomycetes,3MJN4@451867|Dothideomycetidae	2759|Eukaryota	WD domain, G-beta repeat	WDR18	GO:0000003,GO:0000027,GO:0000151,GO:0000228,GO:0000785,GO:0000790,GO:0000792,GO:0003006,GO:0003674,GO:0003682,GO:0005488,GO:0005575,GO:0005622,GO:0005623,GO:0005634,GO:0005654,GO:0005656,GO:0005694,GO:0005720,GO:0006139,GO:0006259,GO:0006260,GO:0006261,GO:0006267,GO:0006275,GO:0006325,GO:0006342,GO:0006355,GO:0006364,GO:0006396,GO:0006725,GO:0006807,GO:0006996,GO:0007049,GO:0007275,GO:0007276,GO:…	-	ko:K14829,ko:K21412	-	-	-	-	ko00000,ko03009,ko03036	-	-	-	WD40,WD40_alt
TRINITY_DN100329_c6_g1_i1.p1	3641.EOY09933	2e-29	136.0	2DZKD@1|root,2S73Q@2759|Eukaryota,37ZUU@33090|Viridiplantae,3GPUX@35493|Streptophyta	2759|Eukaryota	Phosphoprotein phosphatase	-	-	-	-	-	-	-	-	-	-	-	-	-
TRINITY_DN10037_c0_g1_i2.p1	29730.Gorai.009G105500.1	4.4e-51	208.0	COG4886@1|root,KOG0619@2759|Eukaryota,37K3Y@33090|Viridiplantae,3GC5A@35493|Streptophyta	2759|Eukaryota	Somatic embryogenesis receptor kinase	-	GO:0003674,GO:0003824,GO:0004672,GO:0004674,GO:0004675,GO:0004888,GO:0005575,GO:0005623,GO:0005886,GO:0006464,GO:0006468,GO:0006793,GO:0006796,GO:0006807,GO:0007154,GO:0007165,GO:0007166,GO:0007167,GO:0007178,GO:0008150,GO:0008152,GO:0009987,GO:0016020,GO:0016301,GO:0016310,GO:0016740,GO:0016772,GO:0016773,GO:0019199,GO:0019538,GO:0023052,GO:0036211,GO:0038023,GO:0043170,GO:0043412,GO:0044237,GO:…	-	-	-	-	-	-	-	-	-	-	LRRNT_2,LRR_1,LRR_4,LRR_8
TRINITY_DN10037_c1_g1_i1.p1	2711.XP_006479537.1	0.0	1670.2	COG1196@1|root,KOG0018@2759|Eukaryota,37KKZ@33090|Viridiplantae,3GDAP@35493|Streptophyta	2759|Eukaryota	Structural maintenance of chromosomes protein	SMC1B	GO:0000003,GO:0000070,GO:0000217,GO:0000228,GO:0000278,GO:0000280,GO:0000775,GO:0000776,GO:0000779,GO:0000780,GO:0000785,GO:0000790,GO:0000793,GO:0000794,GO:0000795,GO:0000798,GO:0000800,GO:0000819,GO:0000902,GO:0000904,GO:0000922,GO:0003674,GO:0003676,GO:0003677,GO:0003680,GO:0003682,GO:0003690,GO:0003824,GO:0005215,GO:0005488,GO:0005515,GO:0005575,GO:0005622,GO:0005623,GO:0005634,GO:0005654,GO:…	-	ko:K06636,ko:K19719	ko04110,ko04111,ko04113,ko04114,ko04151,ko04510,ko04512,ko04974,ko05165,map04110,map04111,map04113,map04114,map04151,map04510,map04512,map04974,map05165	-	-	-	ko00000,ko00001,ko00536,ko03036	-	-	-	SMC_N,SMC_hinge
TRINITY_DN10039_c0_g2_i1.p1	85681.XP_006434018.1	5.4e-89	334.0	28PHQ@1|root,2QQEY@2759|Eukaryota,37JPG@33090|Viridiplantae,3G9KN@35493|Streptophyta	2759|Eukaryota	ethylene-responsive transcription factor	DREB3	GO:0000160,GO:0001101,GO:0003674,GO:0003676,GO:0003677,GO:0003700,GO:0005488,GO:0005575,GO:0005622,GO:0005623,GO:0005634,GO:0006355,GO:0006950,GO:0006970,GO:0007154,GO:0007165,GO:0008150,GO:0009266,GO:0009314,GO:0009409,GO:0009414,GO:0009415,GO:0009416,GO:0009611,GO:0009628,GO:0009651,GO:0009719,GO:0009723,GO:0009725,GO:0009735,GO:0009736,GO:0009755,GO:0009873,GO:0009889,GO:0009987,GO:0010033,GO:…	-	ko:K09286	-	-	-	-	ko00000,ko03000	-	-	-	AP2
TRINITY_DN1003_c0_g1_i19.p1	2711.XP_006475356.1	5.1e-247	860.1	COG0612@1|root,KOG2067@2759|Eukaryota,37KI7@33090|Viridiplantae,3G8AB@35493|Streptophyta	2759|Eukaryota	Belongs to the peptidase M16 family	-	GO:0005575,GO:0005622,GO:0005623,GO:0005737,GO:0005739,GO:0005740,GO:0005743,GO:0016020,GO:0019866,GO:0031090,GO:0031966,GO:0031967,GO:0031975,GO:0043226,GO:0043227,GO:0043229,GO:0043231,GO:0044422,GO:0044424,GO:0044429,GO:0044444,GO:0044446,GO:0044464	1.8.5.7,2.7.1.11,3.4.24.64	ko:K00850,ko:K01412,ko:K07393	ko00010,ko00030,ko00051,ko00052,ko00680,ko01100,ko01110,ko01120,ko01130,ko01200,ko01230,ko03018,ko04152,ko05230,map00010,map00030,map00051,map00052,map00680,map01100,map01110,map01120,map01130,map01200,map01230,map03018,map04152,map05230	M00001,M00345	R00756,R03236,R03237,R03238,R03239,R04779	RC00002,RC00017	ko00000,ko00001,ko00002,ko01000,ko01002,ko01009,ko03019,ko03029	-	-	-	Peptidase_M16,Peptidase_M16_C
TRINITY_DN1003_c0_g1_i20.p1	2711.XP_006465713.1	1.1e-241	842.4	COG0612@1|root,KOG2067@2759|Eukaryota,37KI7@33090|Viridiplantae,3G8AB@35493|Streptophyta	2759|Eukaryota	Belongs to the peptidase M16 family	-	GO:0000166,GO:0003674,GO:0003824,GO:0004175,GO:0004222,GO:0005488,GO:0005524,GO:0005575,GO:0005622,GO:0005623,GO:0005737,GO:0005739,GO:0005740,GO:0005741,GO:0005743,GO:0005746,GO:0005750,GO:0005758,GO:0005759,GO:0005773,GO:0005774,GO:0006508,GO:0006605,GO:0006626,GO:0006627,GO:0006807,GO:0006810,GO:0006839,GO:0006886,GO:0006950,GO:0006970,GO:0006996,GO:0007005,GO:0008104,GO:0008144,GO:0008150,GO:…	1.8.5.7,3.4.24.64	ko:K01412,ko:K07393,ko:K21767	-	-	-	-	ko00000,ko01000,ko01002,ko03029,ko04812	-	-	-	Peptidase_M16,Peptidase_M16_C
TRINITY_DN1003_c0_g1_i25.p1	4432.XP_010244405.1	7.9e-199	699.9	COG0612@1|root,KOG2067@2759|Eukaryota,37KI7@33090|Viridiplantae,3G8AB@35493|Streptophyta	2759|Eukaryota	Belongs to the peptidase M16 family	-	GO:0000166,GO:0003674,GO:0003824,GO:0004175,GO:0004222,GO:0005488,GO:0005524,GO:0005575,GO:0005622,GO:0005623,GO:0005737,GO:0005739,GO:0005740,GO:0005741,GO:0005743,GO:0005746,GO:0005750,GO:0005758,GO:0005759,GO:0005773,GO:0005774,GO:0006508,GO:0006605,GO:0006626,GO:0006627,GO:0006807,GO:0006810,GO:0006839,GO:0006886,GO:0006950,GO:0006970,GO:0006996,GO:0007005,GO:0008104,GO:0008144,GO:0008150,GO:…	1.8.5.7,2.7.1.11,3.4.24.64	ko:K00850,ko:K01412,ko:K07393,ko:K21767	ko00010,ko00030,ko00051,ko00052,ko00680,ko01100,ko01110,ko01120,ko01130,ko01200,ko01230,ko03018,ko04152,ko05230,map00010,map00030,map00051,map00052,map00680,map01100,map01110,map01120,map01130,map01200,map01230,map03018,map04152,map05230	M00001,M00345	R00756,R03236,R03237,R03238,R03239,R04779	RC00002,RC00017	ko00000,ko00001,ko00002,ko01000,ko01002,ko01009,ko03019,ko03029,ko04812	-	-	-	Peptidase_M16,Peptidase_M16_C
TRINITY_DN100429_c0_g1_i1.p1	84751.XP_007877688.1	8.1e-85	320.1	COG0612@1|root,KOG2067@2759|Eukaryota,38BUY@33154|Opisthokonta,3NV1J@4751|Fungi,3UYW5@5204|Basidiomycota,3N3KK@452284|Ustilaginomycotina	2759|Eukaryota	mitochondrial processing peptidase	PMPCA	GO:0003674,GO:0003824,GO:0004175,GO:0004222,GO:0005488,GO:0005515,GO:0005575,GO:0005622,GO:0005623,GO:0005737,GO:0005739,GO:0005740,GO:0005743,GO:0005759,GO:0006508,GO:0006605,GO:0006626,GO:0006627,GO:0006807,GO:0006810,GO:0006811,GO:0006812,GO:0006816,GO:0006839,GO:0006851,GO:0006886,GO:0006996,GO:0007005,GO:0008104,GO:0008150,GO:0008152,GO:0008233,GO:0008237,GO:0008270,GO:0009987,GO:0010467,GO:…	3.4.24.64	ko:K01412	-	-	-	-	ko00000,ko01000,ko01002,ko03029	-	-	-	Peptidase_M16,Peptidase_M16_C
TRINITY_DN10042_c0_g1_i1.p1	85681.XP_006434765.1	1.5e-232	812.0	COG2124@1|root,KOG0157@2759|Eukaryota,37JW0@33090|Viridiplantae,3GFFA@35493|Streptophyta	2759|Eukaryota	Belongs to the cytochrome P450 family	-	GO:0003674,GO:0003824,GO:0004497,GO:0006629,GO:0006694,GO:0007275,GO:0008150,GO:0008152,GO:0008202,GO:0008610,GO:0009058,GO:0010268,GO:0010295,GO:0010817,GO:0016125,GO:0016128,GO:0016129,GO:0016131,GO:0016132,GO:0016491,GO:0016705,GO:0016709,GO:0032501,GO:0032502,GO:0042445,GO:0042446,GO:0042592,GO:0044238,GO:0048856,GO:0048878,GO:0055088,GO:0055114,GO:0065007,GO:0065008,GO:0071704,GO:1901360,GO:…	1.14.13.112,1.14.13.201,1.14.13.79,1.14.13.93	ko:K04123,ko:K09587,ko:K09588,ko:K09590,ko:K09843,ko:K12637,ko:K12638,ko:K12639,ko:K20667	ko00904,ko00905,ko00906,ko01100,ko01110,map00904,map00905,map00906,map01100,map01110	M00371	R06294,R06295,R06296,R06297,R07202,R07430,R07431,R07445,R07448,R07450,R07451,R07452,R07453,R07454,R07455,R07457,R07458,R07786,R07787,R07791,R07792,R10067,R10669	RC00154,RC00257,RC00613,RC00661,RC00773,RC01218,RC01453,RC01622,RC02078,RC02079,RC03041	ko00000,ko00001,ko00002,ko00199,ko01000	-	-	-	p450
TRINITY_DN10042_c1_g1_i11.p1	2711.XP_006468295.1	1.2e-310	1071.6	COG0072@1|root,KOG2472@2759|Eukaryota,37QBY@33090|Viridiplantae,3G9AC@35493|Streptophyta	2759|Eukaryota	Phenylalanine--tRNA ligase beta subunit	-	GO:0005575,GO:0005622,GO:0005623,GO:0005737,GO:0005829,GO:0006082,GO:0006139,GO:0006399,GO:0006412,GO:0006418,GO:0006432,GO:0006518,GO:0006520,GO:0006725,GO:0006807,GO:0008150,GO:0008152,GO:0009058,GO:0009059,GO:0009328,GO:0009987,GO:0010467,GO:0016070,GO:0019538,GO:0019752,GO:0032991,GO:0034641,GO:0034645,GO:0034660,GO:0043038,GO:0043039,GO:0043043,GO:0043170,GO:0043436,GO:0043603,GO:0043604,GO:…	6.1.1.20	ko:K01890	ko00970,map00970	M00359,M00360	R03660	RC00055,RC00523	ko00000,ko00001,ko00002,ko01000,ko01007,ko03016	-	-	-	B3_4,B5,tRNA-synt_2d
TRINITY_DN10043_c1_g1_i12.p3	430998.XP_007680411.1	8.1e-161	573.2	KOG0279@1|root,KOG0279@2759|Eukaryota,38BFC@33154|Opisthokonta,3NUKD@4751|Fungi,3QNC3@4890|Ascomycota,1ZZ8H@147541|Dothideomycetes,3MFJX@451867|Dothideomycetidae	2759|Eukaryota	WD domain, G-beta repeat	GNB2L1	GO:0000003,GO:0000122,GO:0000278,GO:0000280,GO:0000281,GO:0000375,GO:0000377,GO:0000398,GO:0000429,GO:0000430,GO:0000433,GO:0000746,GO:0000747,GO:0000775,GO:0000776,GO:0000902,GO:0000904,GO:0000910,GO:0000988,GO:0000989,GO:0001076,GO:0001191,GO:0001196,GO:0001198,GO:0001403,GO:0001525,GO:0001558,GO:0001568,GO:0001678,GO:0001891,GO:0001932,GO:0001933,GO:0001934,GO:0001944,GO:0001959,GO:0001965,GO:…	-	ko:K14753	ko05162,map05162	-	-	-	ko00000,ko00001,ko03019,ko04147	-	-	-	WD40
TRINITY_DN10044_c2_g1_i11.p1	9940.ENSOARP00000011671	0.0	1325.5	KOG1075@1|root,KOG1075@2759|Eukaryota,39RKB@33154|Opisthokonta,3BK61@33208|Metazoa,3E43G@33213|Bilateria,48JXY@7711|Chordata,49GK2@7742|Vertebrata,3JJ5B@40674|Mammalia,4JCTV@91561|Cetartiodactyla	2759|Eukaryota	Endonuclease-reverse transcriptase	-	GO:0000166,GO:0003674,GO:0003824,GO:0003845,GO:0005488,GO:0005496,GO:0005575,GO:0005622,GO:0005623,GO:0005634,GO:0005635,GO:0005737,GO:0005783,GO:0005789,GO:0005791,GO:0006109,GO:0006140,GO:0006629,GO:0006694,GO:0006704,GO:0006706,GO:0006713,GO:0008150,GO:0008152,GO:0008202,GO:0008211,GO:0008289,GO:0008610,GO:0009056,GO:0009058,GO:0009605,GO:0009719,GO:0009725,GO:0009894,GO:0009987,GO:0009991,GO:…	-	ko:K10175	-	-	-	-	ko00000,ko03000	-	-	-	Exo_endo_phos,RVT_1
TRINITY_DN10048_c0_g1_i14.p1	2711.XP_006491379.1	4.2e-167	594.3	COG1230@1|root,KOG1482@2759|Eukaryota,37ID4@33090|Viridiplantae,3GAQC@35493|Streptophyta	2759|Eukaryota	metal tolerance protein	MTP1	GO:0000041,GO:0000325,GO:0003674,GO:0005215,GO:0005385,GO:0005575,GO:0005622,GO:0005623,GO:0005737,GO:0005773,GO:0005774,GO:0006810,GO:0006811,GO:0006812,GO:0006829,GO:0006873,GO:0006875,GO:0006882,GO:0008150,GO:0008324,GO:0009987,GO:0010035,GO:0010038,GO:0010043,GO:0015075,GO:0015318,GO:0016020,GO:0019725,GO:0022857,GO:0022890,GO:0030001,GO:0030003,GO:0031090,GO:0032879,GO:0034220,GO:0042221,GO:…	-	ko:K12128,ko:K14689	ko04712,map04712	-	-	-	ko00000,ko00001,ko02000	2.A.4.3.1,2.A.4.3.4	-	-	Cation_efflux
TRINITY_DN100497_c0_g1_i4.p1	5270.UM04556P0	3.7e-107	394.4	COG5272@1|root,KOG0001@2759|Eukaryota,38ECC@33154|Opisthokonta,3NVIF@4751|Fungi,3UYXH@5204|Basidiomycota,3N0YZ@452284|Ustilaginomycotina	2759|Eukaryota	Ubiquitin-2 like Rad60 SUMO-like	-	-	-	ko:K07059,ko:K08770	ko03320,map03320	-	-	-	ko00000,ko00001,ko04121	-	-	-	ubiquitin,zf-AN1
TRINITY_DN10049_c0_g1_i7.p1	3983.cassava4.1_006859m	8.1e-239	832.8	COG4992@1|root,KOG1402@2759|Eukaryota,37PHI@33090|Viridiplantae,3GF2F@35493|Streptophyta,4JI7B@91835|fabids	2759|Eukaryota	Belongs to the class-III pyridoxal-phosphate-dependent aminotransferase family	OAT	GO:0003008,GO:0003674,GO:0003824,GO:0003992,GO:0004587,GO:0005488,GO:0005515,GO:0005575,GO:0005622,GO:0005623,GO:0005634,GO:0005654,GO:0005737,GO:0005739,GO:0005759,GO:0005829,GO:0006082,GO:0006520,GO:0006525,GO:0006527,GO:0006560,GO:0006591,GO:0006807,GO:0007600,GO:0007601,GO:0008144,GO:0008150,GO:0008152,GO:0008483,GO:0008652,GO:0009056,GO:0009058,GO:0009063,GO:0009064,GO:0009065,GO:0009987,GO:…	2.6.1.13	ko:K00819	ko00330,ko01100,ko01110,ko01130,map00330,map01100,map01110,map01130	-	R00667	RC00006,RC00062	ko00000,ko00001,ko01000,ko01007	-	-	iMM904.YLR438W,iND750.YLR438W,iRC1080.CRv4_Au5_s11_g2570_t1	Aminotran_3
TRINITY_DN10050_c0_g1_i2.p1	2711.XP_006490683.1	1.7e-252	878.2	2C7QK@1|root,2R0D2@2759|Eukaryota,37MSQ@33090|Viridiplantae,3GF1M@35493|Streptophyta	2759|Eukaryota	Protein of unknown function (DUF 659)	-	-	-	-	-	-	-	-	-	-	-	-	DUF659,Dimer_Tnp_hAT,zf-BED
TRINITY_DN10050_c0_g1_i2.p2	2711.XP_006490683.1	3.7e-68	264.6	2C7QK@1|root,2R0D2@2759|Eukaryota,37MSQ@33090|Viridiplantae,3GF1M@35493|Streptophyta	2759|Eukaryota	Protein of unknown function (DUF 659)	-	-	-	-	-	-	-	-	-	-	-	-	DUF659,Dimer_Tnp_hAT,zf-BED
TRINITY_DN100515_c0_g1_i18.p1	2711.XP_006494754.1	5.5e-27	128.6	COG4886@1|root,2QQYD@2759|Eukaryota,37P0C@33090|Viridiplantae,3G8IW@35493|Streptophyta	2759|Eukaryota	LRR receptor-like serine threonine-protein kinase	-	GO:0005575,GO:0005623,GO:0005886,GO:0005911,GO:0009506,GO:0016020,GO:0030054,GO:0042995,GO:0044464,GO:0055044,GO:0071944,GO:0090406,GO:0120025	-	-	-	-	-	-	-	-	-	-	LRRNT_2,LRR_1,LRR_8,Pkinase,Pkinase_Tyr
TRINITY_DN10051_c0_g1_i3.p1	85681.XP_006422857.1	2e-103	382.5	28MCP@1|root,2QTW4@2759|Eukaryota,37S00@33090|Viridiplantae,3G7KD@35493|Streptophyta	2759|Eukaryota	-	-	-	-	-	-	-	-	-	-	-	-	-	-
TRINITY_DN10051_c0_g1_i4.p1	85681.XP_006422857.1	3.1e-84	319.3	28MCP@1|root,2QTW4@2759|Eukaryota,37S00@33090|Viridiplantae,3G7KD@35493|Streptophyta	2759|Eukaryota	-	-	-	-	-	-	-	-	-	-	-	-	-	-
TRINITY_DN10051_c0_g1_i6.p1	85681.XP_006422857.1	1.1e-75	290.8	28MCP@1|root,2QTW4@2759|Eukaryota,37S00@33090|Viridiplantae,3G7KD@35493|Streptophyta	2759|Eukaryota	-	-	-	-	-	-	-	-	-	-	-	-	-	-
TRINITY_DN100525_c0_g1_i1.p1	1047171.Mycgr3P13934	1.1e-161	576.6	KOG2560@1|root,KOG2560@2759|Eukaryota,38GPQ@33154|Opisthokonta,3NWMQ@4751|Fungi,3QMCY@4890|Ascomycota,1ZYXV@147541|Dothideomycetes,3MJPY@451867|Dothideomycetidae	2759|Eukaryota	Pre-mRNA splicing Prp18-interacting factor	SLU7	GO:0000245,GO:0000350,GO:0000375,GO:0000377,GO:0000380,GO:0000386,GO:0000389,GO:0000393,GO:0000398,GO:0003674,GO:0003676,GO:0003723,GO:0003727,GO:0003824,GO:0005488,GO:0005575,GO:0005622,GO:0005623,GO:0005634,GO:0005654,GO:0005681,GO:0005684,GO:0005737,GO:0005829,GO:0006139,GO:0006376,GO:0006396,GO:0006397,GO:0006403,GO:0006405,GO:0006406,GO:0006611,GO:0006725,GO:0006807,GO:0006810,GO:0006886,GO:…	-	ko:K12819,ko:K17081,ko:K20040	ko03040,map03040	-	-	-	ko00000,ko00001,ko03029,ko03041,ko04131,ko04147	-	-	-	Slu7
TRINITY_DN10054_c0_g1_i1.p1	3694.POPTR_0001s38290.1	3.1e-84	318.5	KOG1947@1|root,KOG1947@2759|Eukaryota,37TEB@33090|Viridiplantae,3G73W@35493|Streptophyta	2759|Eukaryota	F-box LRR-repeat protein	-	-	-	ko:K10268	-	-	-	-	ko00000,ko04121	-	-	-	-
TRINITY_DN100552_c0_g2_i3.p1	4081.Solyc06g064630.2.1	1.9e-112	411.8	COG1632@1|root,KOG1678@2759|Eukaryota,37NW1@33090|Viridiplantae,3G7MT@35493|Streptophyta,44D7S@71274|asterids	2759|Eukaryota	Belongs to the eukaryotic ribosomal protein eL15 family	RPL15	GO:0002181,GO:0003674,GO:0003676,GO:0003723,GO:0003729,GO:0003735,GO:0005198,GO:0005488,GO:0005575,GO:0005622,GO:0005623,GO:0005634,GO:0005730,GO:0005737,GO:0005773,GO:0005774,GO:0005829,GO:0005840,GO:0005844,GO:0005886,GO:0006412,GO:0006518,GO:0006807,GO:0008150,GO:0008152,GO:0009058,GO:0009059,GO:0009987,GO:0010467,GO:0015934,GO:0016020,GO:0019538,GO:0022625,GO:0022626,GO:0031090,GO:0031974,GO:…	-	ko:K02877	ko03010,map03010	M00177,M00179	-	-	br01610,ko00000,ko00001,ko00002,ko03011	-	-	-	Ribosomal_L15e
TRINITY_DN100560_c0_g1_i2.p1	3760.EMJ27978	3.2e-259	901.0	KOG4197@1|root,KOG4197@2759|Eukaryota,37IIU@33090|Viridiplantae,3GAK9@35493|Streptophyta,4JE13@91835|fabids	2759|Eukaryota	Pentatricopeptide repeat-containing protein At5g66520-like	-	-	-	-	-	-	-	-	-	-	-	-	DYW_deaminase,PPR,PPR_2
TRINITY_DN100563_c0_g1_i2.p1	2711.XP_006493820.1	1.2e-68	266.5	28MUD@1|root,2QUCN@2759|Eukaryota,37ICK@33090|Viridiplantae,3GA96@35493|Streptophyta	2759|Eukaryota	synthase	-	GO:0003674,GO:0003824,GO:0006629,GO:0006644,GO:0006714,GO:0006720,GO:0006721,GO:0006793,GO:0006796,GO:0008150,GO:0008152,GO:0008299,GO:0008610,GO:0009058,GO:0009605,GO:0009607,GO:0009975,GO:0009987,GO:0010333,GO:0010334,GO:0016106,GO:0016114,GO:0016829,GO:0016835,GO:0016838,GO:0019637,GO:0042214,GO:0043207,GO:0044237,GO:0044238,GO:0044249,GO:0044255,GO:0045338,GO:0046246,GO:0050896,GO:0051704,GO:…	4.2.3.104,4.2.3.47,4.2.3.57,4.2.3.75	ko:K14184,ko:K15803,ko:K22064	ko00909,ko01100,ko01110,map00909,map01100,map01110	-	R07648,R08373,R08541,R08695	RC00637,RC02179,RC02180,RC02425	ko00000,ko00001,ko01000	-	-	-	Terpene_synth,Terpene_synth_C
TRINITY_DN100578_c0_g1_i3.p1	85681.XP_006437569.1	0.0	4618.9	28IDA@1|root,2QQPY@2759|Eukaryota,37MBW@33090|Viridiplantae,3GEHS@35493|Streptophyta	2759|Eukaryota	negative regulation of inclusion body assembly	SACS	GO:0003674,GO:0005102,GO:0005488,GO:0005515,GO:0005575,GO:0005622,GO:0005623,GO:0005634,GO:0005737,GO:0005739,GO:0006457,GO:0008150,GO:0009987,GO:0030424,GO:0030425,GO:0030544,GO:0031072,GO:0036477,GO:0042995,GO:0043005,GO:0043226,GO:0043227,GO:0043229,GO:0043231,GO:0044087,GO:0044424,GO:0044444,GO:0044463,GO:0044464,GO:0044877,GO:0048519,GO:0048523,GO:0050750,GO:0050789,GO:0050794,GO:0051087,GO:…	-	ko:K17592	-	-	-	-	ko00000,ko01009	-	-	-	HEPN,ubiquitin,zf-C3HC4_3
TRINITY_DN100578_c0_g2_i1.p1	85681.XP_006437569.1	0.0	3542.3	28IDA@1|root,2QQPY@2759|Eukaryota,37MBW@33090|Viridiplantae,3GEHS@35493|Streptophyta	2759|Eukaryota	negative regulation of inclusion body assembly	SACS	GO:0003674,GO:0005102,GO:0005488,GO:0005515,GO:0005575,GO:0005622,GO:0005623,GO:0005634,GO:0005737,GO:0005739,GO:0006457,GO:0008150,GO:0009987,GO:0030424,GO:0030425,GO:0030544,GO:0031072,GO:0036477,GO:0042995,GO:0043005,GO:0043226,GO:0043227,GO:0043229,GO:0043231,GO:0044087,GO:0044424,GO:0044444,GO:0044463,GO:0044464,GO:0044877,GO:0048519,GO:0048523,GO:0050750,GO:0050789,GO:0050794,GO:0051087,GO:…	-	ko:K17592	-	-	-	-	ko00000,ko01009	-	-	-	HEPN,ubiquitin,zf-C3HC4_3
TRINITY_DN10057_c0_g1_i12.p1	2711.XP_006466228.1	1.7e-116	425.6	KOG4585@1|root,KOG4585@2759|Eukaryota,37TBZ@33090|Viridiplantae,3G7VT@35493|Streptophyta	2759|Eukaryota	DDE superfamily endonuclease	-	-	-	-	-	-	-	-	-	-	-	-	DDE_Tnp_4,Myb_DNA-bind_3
TRINITY_DN10057_c0_g1_i15.p1	2711.XP_006466228.1	1.8e-196	691.8	KOG4585@1|root,KOG4585@2759|Eukaryota,37TBZ@33090|Viridiplantae,3G7VT@35493|Streptophyta	2759|Eukaryota	DDE superfamily endonuclease	-	-	-	-	-	-	-	-	-	-	-	-	DDE_Tnp_4,Myb_DNA-bind_3
TRINITY_DN10058_c1_g1_i4.p1	2711.XP_006465261.1	4.5e-29	134.8	COG0515@1|root,KOG1187@2759|Eukaryota,37MFQ@33090|Viridiplantae,3GDRC@35493|Streptophyta	2759|Eukaryota	belongs to the protein kinase superfamily	-	GO:0003674,GO:0003824,GO:0004672,GO:0004674,GO:0004675,GO:0004888,GO:0005575,GO:0005623,GO:0005886,GO:0006464,GO:0006468,GO:0006793,GO:0006796,GO:0006807,GO:0007154,GO:0007165,GO:0007166,GO:0007167,GO:0007178,GO:0008150,GO:0008152,GO:0009987,GO:0016020,GO:0016301,GO:0016310,GO:0016740,GO:0016772,GO:0016773,GO:0019199,GO:0019538,GO:0023052,GO:0036211,GO:0038023,GO:0043170,GO:0043412,GO:0044237,GO:…	2.7.11.1	ko:K04733	ko04010,ko04064,ko04620,ko04621,ko04624,ko04722,ko05133,ko05140,ko05142,ko05145,ko05152,ko05162,ko05164,map04010,map04064,map04620,map04621,map04624,map04722,map05133,map05140,map05142,map05145,map05152,map05162,map05164	M00686	-	-	ko00000,ko00001,ko00002,ko01000,ko01001	-	-	-	Pkinase,Pkinase_Tyr
TRINITY_DN10058_c1_g1_i5.p1	2711.XP_006465261.1	2.7e-73	282.0	COG0515@1|root,KOG1187@2759|Eukaryota,37MFQ@33090|Viridiplantae,3GDRC@35493|Streptophyta	2759|Eukaryota	belongs to the protein kinase superfamily	-	GO:0003674,GO:0003824,GO:0004672,GO:0004674,GO:0004675,GO:0004888,GO:0005575,GO:0005623,GO:0005886,GO:0006464,GO:0006468,GO:0006793,GO:0006796,GO:0006807,GO:0007154,GO:0007165,GO:0007166,GO:0007167,GO:0007178,GO:0008150,GO:0008152,GO:0009987,GO:0016020,GO:0016301,GO:0016310,GO:0016740,GO:0016772,GO:0016773,GO:0019199,GO:0019538,GO:0023052,GO:0036211,GO:0038023,GO:0043170,GO:0043412,GO:0044237,GO:…	2.7.11.1	ko:K04733	ko04010,ko04064,ko04620,ko04621,ko04624,ko04722,ko05133,ko05140,ko05142,ko05145,ko05152,ko05162,ko05164,map04010,map04064,map04620,map04621,map04624,map04722,map05133,map05140,map05142,map05145,map05152,map05162,map05164	M00686	-	-	ko00000,ko00001,ko00002,ko01000,ko01001	-	-	-	Pkinase,Pkinase_Tyr
TRINITY_DN1005_c0_g1_i1.p1	2711.XP_006488369.1	4.4e-247	860.5	COG5099@1|root,KOG1488@2759|Eukaryota,37HNU@33090|Viridiplantae,3GAB4@35493|Streptophyta	2759|Eukaryota	pumilio homolog	-	GO:0003674,GO:0003676,GO:0003723,GO:0003729,GO:0003730,GO:0005488,GO:0005575,GO:0005622,GO:0005623,GO:0005737,GO:0005829,GO:0005886,GO:0016020,GO:0044424,GO:0044444,GO:0044464,GO:0071944,GO:0097159,GO:1901363	-	ko:K17943	-	-	-	-	ko00000	-	-	-	NABP,PUF
TRINITY_DN1005_c0_g1_i2.p1	2711.XP_006488369.1	0.0	1213.7	COG5099@1|root,KOG1488@2759|Eukaryota,37HNU@33090|Viridiplantae,3GAB4@35493|Streptophyta	2759|Eukaryota	pumilio homolog	-	GO:0003674,GO:0003676,GO:0003723,GO:0003729,GO:0003730,GO:0005488,GO:0005575,GO:0005622,GO:0005623,GO:0005737,GO:0005829,GO:0005886,GO:0016020,GO:0044424,GO:0044444,GO:0044464,GO:0071944,GO:0097159,GO:1901363	-	ko:K17943	-	-	-	-	ko00000	-	-	-	NABP,PUF
TRINITY_DN10061_c0_g1_i1.p1	3750.XP_008391239.1	7.6e-33	147.5	28N43@1|root,2QUP9@2759|Eukaryota,37JYP@33090|Viridiplantae,3G7X1@35493|Streptophyta,4JDDG@91835|fabids	2759|Eukaryota	-	-	-	-	-	-	-	-	-	-	-	-	-	-
TRINITY_DN10062_c0_g1_i22.p1	85681.XP_006444669.1	8.4e-91	340.1	COG4122@1|root,KOG1663@2759|Eukaryota,37KR1@33090|Viridiplantae,3GF9X@35493|Streptophyta	2759|Eukaryota	O-methyltransferase	-	GO:0003674,GO:0003824,GO:0005575,GO:0005622,GO:0005623,GO:0005634,GO:0008150,GO:0008152,GO:0008168,GO:0008757,GO:0016740,GO:0016741,GO:0032259,GO:0043226,GO:0043227,GO:0043229,GO:0043231,GO:0044424,GO:0044464	2.1.1.104	ko:K00588	ko00360,ko00940,ko00941,ko00945,ko01100,ko01110,map00360,map00940,map00941,map00945,map01100,map01110	M00039,M00350	R01942,R06578	RC00003,RC00392	ko00000,ko00001,ko00002,ko01000	-	-	-	Methyltransf_3
TRINITY_DN10062_c0_g1_i9.p1	85681.XP_006444669.1	2.1e-72	278.9	COG4122@1|root,KOG1663@2759|Eukaryota,37KR1@33090|Viridiplantae,3GF9X@35493|Streptophyta	2759|Eukaryota	O-methyltransferase	-	GO:0003674,GO:0003824,GO:0005575,GO:0005622,GO:0005623,GO:0005634,GO:0008150,GO:0008152,GO:0008168,GO:0008757,GO:0016740,GO:0016741,GO:0032259,GO:0043226,GO:0043227,GO:0043229,GO:0043231,GO:0044424,GO:0044464	2.1.1.104	ko:K00588	ko00360,ko00940,ko00941,ko00945,ko01100,ko01110,map00360,map00940,map00941,map00945,map01100,map01110	M00039,M00350	R01942,R06578	RC00003,RC00392	ko00000,ko00001,ko00002,ko01000	-	-	-	Methyltransf_3
TRINITY_DN10068_c0_g1_i1.p1	29760.VIT_00s0291g00090.t01	3.3e-53	214.9	2CNBA@1|root,2QUZF@2759|Eukaryota,37SCC@33090|Viridiplantae,3GX8H@35493|Streptophyta	2759|Eukaryota	Arginine/serine-rich protein PNISR	-	-	-	ko:K20892	-	-	-	-	ko00000,ko01000,ko01003	-	GT77	-	PNISR
TRINITY_DN100693_c0_g1_i4.p1	85681.XP_006420159.1	0.0	1083.2	KOG2477@1|root,KOG2477@2759|Eukaryota,37S6T@33090|Viridiplantae,3GF0J@35493|Streptophyta	2759|Eukaryota	CWF19-like protein 2	CWF19L2	GO:0000375,GO:0000377,GO:0000398,GO:0005575,GO:0005622,GO:0005623,GO:0005634,GO:0005681,GO:0005684,GO:0006139,GO:0006396,GO:0006397,GO:0006725,GO:0006807,GO:0008150,GO:0008152,GO:0008380,GO:0009987,GO:0010467,GO:0016070,GO:0016071,GO:0032991,GO:0034641,GO:0043170,GO:0043226,GO:0043227,GO:0043229,GO:0043231,GO:0044237,GO:0044238,GO:0044422,GO:0044424,GO:0044428,GO:0044446,GO:0044464,GO:0045292,GO:…	-	-	-	-	-	-	-	-	-	-	CwfJ_C_1,CwfJ_C_2
TRINITY_DN100693_c0_g1_i9.p1	2711.XP_006489538.1	2.3e-97	362.1	KOG2477@1|root,KOG2477@2759|Eukaryota,37S6T@33090|Viridiplantae,3GF0J@35493|Streptophyta	2759|Eukaryota	CWF19-like protein 2	CWF19L2	GO:0000375,GO:0000377,GO:0000398,GO:0005575,GO:0005622,GO:0005623,GO:0005634,GO:0005681,GO:0005684,GO:0006139,GO:0006396,GO:0006397,GO:0006725,GO:0006807,GO:0008150,GO:0008152,GO:0008380,GO:0009987,GO:0010467,GO:0016070,GO:0016071,GO:0032991,GO:0034641,GO:0043170,GO:0043226,GO:0043227,GO:0043229,GO:0043231,GO:0044237,GO:0044238,GO:0044422,GO:0044424,GO:0044428,GO:0044446,GO:0044464,GO:0045292,GO:…	-	-	-	-	-	-	-	-	-	-	CwfJ_C_1,CwfJ_C_2
TRINITY_DN1006_c0_g1_i1.p1	2711.XP_006483556.1	4.3e-142	511.1	KOG1072@1|root,KOG1072@2759|Eukaryota,37KRI@33090|Viridiplantae,3GGS4@35493|Streptophyta	2759|Eukaryota	F-box kelch-repeat protein	-	GO:0007154,GO:0007165,GO:0007602,GO:0008150,GO:0009314,GO:0009416,GO:0009581,GO:0009582,GO:0009583,GO:0009585,GO:0009605,GO:0009628,GO:0009639,GO:0009987,GO:0010017,GO:0023052,GO:0050789,GO:0050794,GO:0050896,GO:0051606,GO:0051716,GO:0065007,GO:0071214,GO:0071478,GO:0071482,GO:0071489,GO:0104004	-	-	-	-	-	-	-	-	-	-	F-box,Kelch_1
TRINITY_DN100706_c0_g2_i5.p1	29760.VIT_06s0009g02740.t01	0.0	1261.9	KOG4197@1|root,KOG4197@2759|Eukaryota,37QSP@33090|Viridiplantae,3GG6Z@35493|Streptophyta	2759|Eukaryota	DYW family of nucleic acid deaminases	-	-	-	-	-	-	-	-	-	-	-	-	DYW_deaminase,PPR,PPR_2,PPR_3
TRINITY_DN10070_c0_g1_i2.p1	85681.XP_006434392.1	0.0	1152.5	COG5597@1|root,KOG1950@2759|Eukaryota,37MU5@33090|Viridiplantae,3G977@35493|Streptophyta	2759|Eukaryota	Belongs to the glycosyltransferase 8 family	GYG1	GO:0000271,GO:0000323,GO:0001775,GO:0002252,GO:0002263,GO:0002274,GO:0002275,GO:0002283,GO:0002366,GO:0002376,GO:0002443,GO:0002444,GO:0002446,GO:0003674,GO:0003824,GO:0005488,GO:0005536,GO:0005575,GO:0005576,GO:0005622,GO:0005623,GO:0005737,GO:0005764,GO:0005768,GO:0005773,GO:0005775,GO:0005794,GO:0005802,GO:0005829,GO:0005975,GO:0005976,GO:0005977,GO:0005978,GO:0006073,GO:0006091,GO:0006112,GO:…	2.4.1.186	ko:K00750,ko:K20890	ko00500,ko01100,map00500,map01100	-	R00292,R03681	RC00005,RC00171	ko00000,ko00001,ko01000,ko01003	-	GT8	-	Glyco_transf_8
TRINITY_DN10070_c0_g1_i5.p2	2711.XP_006472928.1	2.8e-131	474.9	28M86@1|root,2QR64@2759|Eukaryota,37I54@33090|Viridiplantae,3GDHV@35493|Streptophyta	2759|Eukaryota	-	-	-	-	-	-	-	-	-	-	-	-	-	DUF150
TRINITY_DN10072_c0_g1_i5.p1	3649.evm.model.supercontig_25.150	7.2e-53	214.2	2CMBI@1|root,2QPW5@2759|Eukaryota,37QG1@33090|Viridiplantae,3GEKX@35493|Streptophyta,3I1ST@3699|Brassicales	2759|Eukaryota	chromatin binding	-	-	-	-	-	-	-	-	-	-	-	-	-
TRINITY_DN10072_c0_g2_i3.p1	85681.XP_006426716.1	8.7e-102	377.1	2CMBI@1|root,2QPW5@2759|Eukaryota,37QG1@33090|Viridiplantae,3GEKX@35493|Streptophyta	2759|Eukaryota	chromatin binding	-	-	-	-	-	-	-	-	-	-	-	-	-
TRINITY_DN10072_c0_g2_i4.p1	3983.cassava4.1_000415m	2.8e-45	189.1	2CMBI@1|root,2QPW5@2759|Eukaryota,37QG1@33090|Viridiplantae,3GEKX@35493|Streptophyta,4JM0S@91835|fabids	2759|Eukaryota	chromatin binding	-	-	-	-	-	-	-	-	-	-	-	-	-
TRINITY_DN10073_c0_g2_i1.p1	2711.XP_006473640.1	1.8e-138	498.8	2CME2@1|root,2QQ3E@2759|Eukaryota,37K9B@33090|Viridiplantae,3GH8V@35493|Streptophyta	2759|Eukaryota	Myb/SANT-like DNA-binding domain	-	-	-	-	-	-	-	-	-	-	-	-	Myb_DNA-bind_3
TRINITY_DN100755_c0_g1_i1.p1	4113.PGSC0003DMT400011705	1.1e-143	516.2	29ITA@1|root,2RS12@2759|Eukaryota,37T3P@33090|Viridiplantae,3GA3A@35493|Streptophyta,44JR8@71274|asterids	2759|Eukaryota	-	-	GO:0003674,GO:0003824,GO:0004144,GO:0005575,GO:0005622,GO:0005623,GO:0005737,GO:0005829,GO:0006629,GO:0006638,GO:0006639,GO:0006641,GO:0008150,GO:0008152,GO:0008374,GO:0008610,GO:0009058,GO:0009987,GO:0016411,GO:0016740,GO:0016746,GO:0016747,GO:0019432,GO:0044237,GO:0044238,GO:0044249,GO:0044255,GO:0044424,GO:0044444,GO:0044464,GO:0045017,GO:0046460,GO:0046463,GO:0046486,GO:0071704,GO:1901576	-	-	-	-	-	-	-	-	-	-	-
TRINITY_DN1007658_c0_g1_i1.p1	64363.EME46368	4.3e-46	191.4	COG0184@1|root,KOG2815@2759|Eukaryota,39TU8@33154|Opisthokonta,3NX2K@4751|Fungi,3QRDD@4890|Ascomycota,1ZXEF@147541|Dothideomycetes,3MJE9@451867|Dothideomycetidae	2759|Eukaryota	Ribosomal_S15	rps15	GO:0000312,GO:0000313,GO:0000314,GO:0003674,GO:0003735,GO:0005198,GO:0005575,GO:0005622,GO:0005623,GO:0005737,GO:0005739,GO:0005759,GO:0005761,GO:0005763,GO:0005840,GO:0006412,GO:0006518,GO:0006807,GO:0008150,GO:0008152,GO:0009058,GO:0009059,GO:0009507,GO:0009532,GO:0009536,GO:0009547,GO:0009570,GO:0009987,GO:0010467,GO:0015935,GO:0019538,GO:0031974,GO:0032543,GO:0032991,GO:0034641,GO:0034645,GO:…	1.6.5.3	ko:K02956,ko:K05579	ko00190,ko01100,ko03010,map00190,map01100,map03010	M00145,M00178,M00179	R11945	RC00061	br01610,ko00000,ko00001,ko00002,ko01000,ko03011	-	-	-	Ribosomal_S15
TRINITY_DN100773_c0_g1_i1.p1	64363.EME40727	2.9e-71	275.4	KOG4155@1|root,KOG4155@2759|Eukaryota,38CNE@33154|Opisthokonta,3NWMN@4751|Fungi,3QKUQ@4890|Ascomycota,1ZZPU@147541|Dothideomycetes,3MFEA@451867|Dothideomycetidae	2759|Eukaryota	WD domain, G-beta repeat	MDV1	GO:0000002,GO:0000003,GO:0000166,GO:0000266,GO:0000278,GO:0000281,GO:0000288,GO:0000289,GO:0000775,GO:0000776,GO:0000910,GO:0000956,GO:0003674,GO:0003824,GO:0004672,GO:0004674,GO:0004683,GO:0005488,GO:0005515,GO:0005524,GO:0005575,GO:0005622,GO:0005623,GO:0005634,GO:0005694,GO:0005737,GO:0005739,GO:0005740,GO:0005741,GO:0005813,GO:0005815,GO:0005826,GO:0005856,GO:0005874,GO:0005875,GO:0005938,GO:…	1.14.11.27	ko:K03362,ko:K10277,ko:K14963,ko:K16794,ko:K17970,ko:K18666	ko00565,ko01100,ko04114,ko04120,ko04218,ko04310,ko04340,ko04341,ko04390,ko04624,ko04710,ko04934,ko05131,map00565,map01100,map04114,map04120,map04218,map04310,map04340,map04341,map04390,map04624,map04710,map04934,map05131	M00380	R04452	RC00037,RC00094	ko00000,ko00001,ko00002,ko01000,ko03029,ko03036,ko04121,ko04147	-	-	-	WD40
TRINITY_DN100773_c0_g2_i1.p1	85929.N1QDM6	3.9e-88	331.6	KOG4155@1|root,KOG4155@2759|Eukaryota,38CNE@33154|Opisthokonta,3NWMN@4751|Fungi,3QKUQ@4890|Ascomycota,1ZZPU@147541|Dothideomycetes,3MFEA@451867|Dothideomycetidae	2759|Eukaryota	WD domain, G-beta repeat	MDV1	GO:0000002,GO:0000003,GO:0000166,GO:0000266,GO:0000278,GO:0000281,GO:0000288,GO:0000289,GO:0000775,GO:0000776,GO:0000910,GO:0000956,GO:0003674,GO:0003824,GO:0004672,GO:0004674,GO:0004683,GO:0005488,GO:0005515,GO:0005524,GO:0005575,GO:0005622,GO:0005623,GO:0005634,GO:0005694,GO:0005737,GO:0005739,GO:0005740,GO:0005741,GO:0005813,GO:0005815,GO:0005826,GO:0005856,GO:0005874,GO:0005875,GO:0005938,GO:…	1.14.11.27	ko:K03362,ko:K10277,ko:K14963,ko:K16794,ko:K17970,ko:K18666	ko00565,ko01100,ko04114,ko04120,ko04218,ko04310,ko04340,ko04341,ko04390,ko04624,ko04710,ko04934,ko05131,map00565,map01100,map04114,map04120,map04218,map04310,map04340,map04341,map04390,map04624,map04710,map04934,map05131	M00380	R04452	RC00037,RC00094	ko00000,ko00001,ko00002,ko01000,ko03029,ko03036,ko04121,ko04147	-	-	-	WD40
TRINITY_DN10078_c0_g1_i1.p1	85681.XP_006451928.1	0.0	1147.5	KOG0283@1|root,KOG0283@2759|Eukaryota,37IP9@33090|Viridiplantae,3GEMV@35493|Streptophyta	2759|Eukaryota	WD repeat-containing protein	WDR44	GO:0003674,GO:0005488,GO:0005515,GO:0005575,GO:0005622,GO:0005623,GO:0005737,GO:0005768,GO:0005794,GO:0005802,GO:0005829,GO:0005856,GO:0005874,GO:0008150,GO:0010008,GO:0012505,GO:0015630,GO:0016020,GO:0017016,GO:0017137,GO:0019899,GO:0030334,GO:0031090,GO:0031267,GO:0031410,GO:0031982,GO:0031984,GO:0032879,GO:0040012,GO:0043226,GO:0043227,GO:0043228,GO:0043229,GO:0043231,GO:0043232,GO:0044422,GO:…	-	ko:K20241,ko:K20310	-	-	-	-	ko00000,ko04131	-	-	-	WD40
TRINITY_DN10078_c0_g1_i12.p1	3641.EOY12866	1.8e-73	282.3	KOG0283@1|root,KOG0283@2759|Eukaryota,37IP9@33090|Viridiplantae,3GEMV@35493|Streptophyta	2759|Eukaryota	WD repeat-containing protein	WDR44	GO:0003674,GO:0005488,GO:0005515,GO:0005575,GO:0005622,GO:0005623,GO:0005737,GO:0005768,GO:0005794,GO:0005802,GO:0005829,GO:0005856,GO:0005874,GO:0008150,GO:0010008,GO:0012505,GO:0015630,GO:0016020,GO:0017016,GO:0017137,GO:0019899,GO:0030334,GO:0031090,GO:0031267,GO:0031410,GO:0031982,GO:0031984,GO:0032879,GO:0040012,GO:0043226,GO:0043227,GO:0043228,GO:0043229,GO:0043231,GO:0043232,GO:0044422,GO:…	-	ko:K20241,ko:K20310	-	-	-	-	ko00000,ko04131	-	-	-	WD40
TRINITY_DN100799_c0_g1_i1.p1	4577.GRMZM2G312110_P01	8.2e-54	217.2	KOG1776@1|root,KOG1776@2759|Eukaryota,37NYR@33090|Viridiplantae,3G7MS@35493|Streptophyta,3KUH3@4447|Liliopsida,3I3VY@38820|Poales	2759|Eukaryota	E3 ubiquitin-protein ligase UBR4	-	GO:0000003,GO:0000902,GO:0003006,GO:0005575,GO:0005622,GO:0005623,GO:0005737,GO:0005829,GO:0005911,GO:0006810,GO:0007275,GO:0008150,GO:0009314,GO:0009416,GO:0009506,GO:0009605,GO:0009607,GO:0009620,GO:0009628,GO:0009639,GO:0009640,GO:0009653,GO:0009719,GO:0009725,GO:0009733,GO:0009791,GO:0009826,GO:0009914,GO:0009926,GO:0009987,GO:0010015,GO:0010016,GO:0010033,GO:0010101,GO:0010102,GO:0010229,GO:…	2.3.2.27	ko:K10691	ko05165,ko05203,map05165,map05203	-	-	-	ko00000,ko00001,ko01000,ko04121	-	-	-	E3_UbLigase_R4,ZZ
TRINITY_DN1007_c0_g1_i10.p1	2711.XP_006475027.1	2.3e-261	908.3	KOG1847@1|root,KOG1847@2759|Eukaryota,37HMR@33090|Viridiplantae,3GCG2@35493|Streptophyta	2759|Eukaryota	Splicing factor, suppressor of white-apricot homolog	SFSWAP	GO:0000245,GO:0000375,GO:0000377,GO:0000380,GO:0000395,GO:0000398,GO:0006139,GO:0006376,GO:0006396,GO:0006397,GO:0006725,GO:0006807,GO:0008150,GO:0008152,GO:0008380,GO:0009892,GO:0009987,GO:0010467,GO:0010468,GO:0010605,GO:0010629,GO:0016043,GO:0016070,GO:0016071,GO:0019219,GO:0019222,GO:0022607,GO:0022613,GO:0022618,GO:0031323,GO:0031324,GO:0033119,GO:0034622,GO:0034641,GO:0043170,GO:0043484,GO:…	-	-	-	-	-	-	-	-	-	-	DRY_EERY,Surp
TRINITY_DN1007_c0_g2_i7.p1	2711.XP_006472851.1	3.2e-311	1073.9	28JA3@1|root,2QRNW@2759|Eukaryota,37NZJ@33090|Viridiplantae,3GCIV@35493|Streptophyta	2759|Eukaryota	chromatin organization	-	GO:0000228,GO:0000785,GO:0000790,GO:0005575,GO:0005622,GO:0005623,GO:0005634,GO:0005694,GO:0005730,GO:0006325,GO:0006950,GO:0006970,GO:0006996,GO:0008150,GO:0009628,GO:0009651,GO:0009987,GO:0010468,GO:0016043,GO:0019222,GO:0030874,GO:0030875,GO:0031974,GO:0031981,GO:0034728,GO:0043226,GO:0043227,GO:0043228,GO:0043229,GO:0043231,GO:0043232,GO:0043233,GO:0043933,GO:0044422,GO:0044424,GO:0044427,GO:…	-	ko:K17492	-	-	-	-	ko00000,ko01009,ko03036	-	-	-	HUN
TRINITY_DN100806_c0_g1_i1.p1	5180.EDO00734	1e-79	303.5	COG5178@1|root,KOG1795@2759|Eukaryota,38DCQ@33154|Opisthokonta,3NU2Q@4751|Fungi,3QND1@4890|Ascomycota,20YVN@147548|Leotiomycetes	2759|Eukaryota	pre-mRNA processing splicing factor 8	PRPF8	GO:0000003,GO:0000244,GO:0000245,GO:0000350,GO:0000375,GO:0000377,GO:0000386,GO:0000387,GO:0000389,GO:0000393,GO:0000398,GO:0000974,GO:0003674,GO:0003676,GO:0003723,GO:0003729,GO:0003824,GO:0004843,GO:0005488,GO:0005575,GO:0005622,GO:0005623,GO:0005634,GO:0005681,GO:0005682,GO:0005737,GO:0006139,GO:0006376,GO:0006396,GO:0006397,GO:0006464,GO:0006508,GO:0006725,GO:0006807,GO:0007276,GO:0007283,GO:…	-	ko:K12856	ko03040,map03040	M00354,M00355	-	-	ko00000,ko00001,ko00002,ko03041	-	-	-	JAB,PRO8NT,PROCN,PROCT,PRP8_domainIV,RRM_4,U5_2-snRNA_bdg,U6-snRNA_bdg
TRINITY_DN10082_c0_g1_i10.p1	2711.XP_006489023.1	1.7e-107	395.6	28KIK@1|root,2QSZV@2759|Eukaryota,37RXN@33090|Viridiplantae,3GGCV@35493|Streptophyta	2759|Eukaryota	-	-	-	-	-	-	-	-	-	-	-	-	-	PMD
TRINITY_DN10082_c0_g1_i11.p1	2711.XP_006489023.1	6.1e-90	337.4	28KIK@1|root,2QSZV@2759|Eukaryota,37RXN@33090|Viridiplantae,3GGCV@35493|Streptophyta	2759|Eukaryota	-	-	-	-	-	-	-	-	-	-	-	-	-	PMD
TRINITY_DN10082_c0_g1_i6.p1	2711.XP_006489023.1	2.8e-103	381.7	28KIK@1|root,2QSZV@2759|Eukaryota,37RXN@33090|Viridiplantae,3GGCV@35493|Streptophyta	2759|Eukaryota	-	-	-	-	-	-	-	-	-	-	-	-	-	PMD
TRINITY_DN100837_c3_g1_i2.p1	4155.Migut.H00271.1.p	3.6e-98	364.8	COG0580@1|root,KOG0223@2759|Eukaryota,37IS6@33090|Viridiplantae,3GG4B@35493|Streptophyta,44F74@71274|asterids	2759|Eukaryota	Belongs to the MIP aquaporin (TC 1.A.8) family	-	GO:0003674,GO:0005215,GO:0005372,GO:0005575,GO:0005623,GO:0005886,GO:0005887,GO:0006810,GO:0006811,GO:0006833,GO:0008150,GO:0015250,GO:0015267,GO:0015318,GO:0016020,GO:0016021,GO:0022803,GO:0022838,GO:0022857,GO:0031224,GO:0031226,GO:0034220,GO:0042044,GO:0044425,GO:0044459,GO:0044464,GO:0051179,GO:0051234,GO:0055085,GO:0071944	-	ko:K09869,ko:K09874	ko04976,map04976	-	-	-	ko00000,ko00001,ko02000	1.A.8.12,1.A.8.16	-	-	MIP
TRINITY_DN10083_c0_g1_i12.p1	2711.XP_006466017.1	2.4e-80	305.4	2C22S@1|root,2QPUX@2759|Eukaryota,37RZP@33090|Viridiplantae,3G8R9@35493|Streptophyta	2759|Eukaryota	Late embryogenesis abundant protein	-	-	-	-	-	-	-	-	-	-	-	-	LEA_2
TRINITY_DN10083_c0_g1_i15.p1	3641.EOY27130	2e-83	315.8	2C22S@1|root,2QPUX@2759|Eukaryota,37RZP@33090|Viridiplantae,3G8R9@35493|Streptophyta	2759|Eukaryota	Late embryogenesis abundant protein	-	-	-	-	-	-	-	-	-	-	-	-	LEA_2
TRINITY_DN10083_c1_g1_i3.p1	2711.XP_006477698.1	8.2e-126	456.8	COG0705@1|root,KOG2980@2759|Eukaryota,37MHD@33090|Viridiplantae,3GF50@35493|Streptophyta	2759|Eukaryota	RHOMBOID-like protein 12	-	GO:0005575,GO:0005622,GO:0005623,GO:0005737,GO:0005739,GO:0043226,GO:0043227,GO:0043229,GO:0043231,GO:0044424,GO:0044444,GO:0044464	3.4.21.105	ko:K09650	-	-	-	-	ko00000,ko01000,ko01002,ko03029	-	-	-	Rhomboid
TRINITY_DN100840_c0_g1_i2.p1	85681.XP_006437511.1	4.3e-261	907.1	KOG1005@1|root,KOG1005@2759|Eukaryota,37P4F@33090|Viridiplantae,3G8IR@35493|Streptophyta	2759|Eukaryota	Telomerase reverse transcriptase	TERT	GO:0000049,GO:0000228,GO:0000333,GO:0000723,GO:0000781,GO:0000782,GO:0000783,GO:0000784,GO:0001172,GO:0001221,GO:0001223,GO:0001302,GO:0001666,GO:0003674,GO:0003676,GO:0003677,GO:0003720,GO:0003721,GO:0003723,GO:0003824,GO:0003964,GO:0003968,GO:0005488,GO:0005515,GO:0005575,GO:0005622,GO:0005623,GO:0005634,GO:0005654,GO:0005694,GO:0005697,GO:0005730,GO:0005737,GO:0005739,GO:0005759,GO:0005829,GO:…	2.7.7.49	ko:K11126	ko05165,ko05166,ko05200,ko05225,ko05226,map05165,map05166,map05200,map05225,map05226	-	-	-	ko00000,ko00001,ko01000,ko03032	-	-	-	RVT_1,Telomerase_RBD
TRINITY_DN100840_c0_g2_i8.p1	2711.XP_006484678.1	1.7e-121	443.0	KOG1005@1|root,KOG1005@2759|Eukaryota,37P4F@33090|Viridiplantae,3G8IR@35493|Streptophyta	2759|Eukaryota	Telomerase reverse transcriptase	TERT	GO:0000049,GO:0000228,GO:0000333,GO:0000723,GO:0000781,GO:0000782,GO:0000783,GO:0000784,GO:0001172,GO:0001221,GO:0001223,GO:0001302,GO:0001666,GO:0003674,GO:0003676,GO:0003677,GO:0003720,GO:0003721,GO:0003723,GO:0003824,GO:0003964,GO:0003968,GO:0005488,GO:0005515,GO:0005575,GO:0005622,GO:0005623,GO:0005634,GO:0005654,GO:0005694,GO:0005697,GO:0005730,GO:0005737,GO:0005739,GO:0005759,GO:0005829,GO:…	2.7.7.49	ko:K11126	ko05165,ko05166,ko05200,ko05225,ko05226,map05165,map05166,map05200,map05225,map05226	-	-	-	ko00000,ko00001,ko01000,ko03032	-	-	-	RVT_1,Telomerase_RBD
TRINITY_DN100848_c0_g1_i12.p1	90675.XP_010508077.1	1e-53	216.9	COG0553@1|root,KOG0386@2759|Eukaryota,37MWA@33090|Viridiplantae,3G9FJ@35493|Streptophyta,3HT5F@3699|Brassicales	2759|Eukaryota	ATP-dependent helicase	-	GO:0003674,GO:0003676,GO:0003677,GO:0003682,GO:0005488,GO:0005575,GO:0005622,GO:0005623,GO:0005634,GO:0005737,GO:0005829,GO:0006325,GO:0006338,GO:0006996,GO:0008150,GO:0009653,GO:0009987,GO:0010199,GO:0010468,GO:0016043,GO:0019219,GO:0019222,GO:0031323,GO:0032502,GO:0040029,GO:0043044,GO:0043226,GO:0043227,GO:0043229,GO:0043231,GO:0044424,GO:0044444,GO:0044464,GO:0048518,GO:0048522,GO:0048583,GO:…	-	ko:K11647,ko:K11786	ko04714,ko05225,map04714,map05225	-	-	-	ko00000,ko00001,ko01000,ko03021,ko03036	-	-	-	Bromodomain,Helicase_C,QLQ,SNF2_N
TRINITY_DN100850_c0_g3_i1.p1	33178.CADATEAP00003332	1.3e-137	496.1	KOG0254@1|root,KOG0254@2759|Eukaryota,38FAX@33154|Opisthokonta,3NV25@4751|Fungi,3QK3K@4890|Ascomycota,20MIK@147545|Eurotiomycetes,3S79N@5042|Eurotiales	2759|Eukaryota	Belongs to the major facilitator superfamily. Sugar transporter (TC 2.A.1.1) family	STL1	GO:0000322,GO:0000323,GO:0000324,GO:0003674,GO:0005215,GO:0005351,GO:0005355,GO:0005402,GO:0005575,GO:0005622,GO:0005623,GO:0005737,GO:0005773,GO:0005886,GO:0006810,GO:0006811,GO:0006812,GO:0008150,GO:0008324,GO:0008643,GO:0008645,GO:0015075,GO:0015077,GO:0015078,GO:0015144,GO:0015145,GO:0015149,GO:0015291,GO:0015293,GO:0015294,GO:0015295,GO:0015318,GO:0015672,GO:0015749,GO:0015791,GO:0015793,GO:…	-	ko:K08139	ko04113,map04113	-	-	-	ko00000,ko00001,ko02000	2.A.1.1	-	-	Sugar_tr
TRINITY_DN10086_c0_g1_i4.p2	64363.EME47725	4.7e-30	138.7	KOG0583@1|root,KOG0583@2759|Eukaryota,39EJR@33154|Opisthokonta,3NW6U@4751|Fungi,3QJYT@4890|Ascomycota,1ZXY5@147541|Dothideomycetes,3MJCB@451867|Dothideomycetidae	2759|Eukaryota	Kinase-like	TPK2	GO:0000166,GO:0001558,GO:0003674,GO:0003676,GO:0003723,GO:0003729,GO:0003824,GO:0004672,GO:0004674,GO:0004712,GO:0005488,GO:0005524,GO:0005575,GO:0005622,GO:0005623,GO:0005634,GO:0005737,GO:0006464,GO:0006468,GO:0006793,GO:0006796,GO:0006807,GO:0007154,GO:0007165,GO:0008104,GO:0008144,GO:0008150,GO:0008152,GO:0009892,GO:0009894,GO:0009895,GO:0009987,GO:0010494,GO:0010506,GO:0010507,GO:0010570,GO:…	-	ko:K08286	-	-	-	-	ko00000,ko01000	-	-	-	Pkinase
TRINITY_DN10086_c0_g1_i6.p1	83344.XP_007929204.1	2.7e-19	102.4	2D3VC@1|root,2SSWV@2759|Eukaryota,3A651@33154|Opisthokonta,3P7PD@4751|Fungi,3QW8Q@4890|Ascomycota,202R4@147541|Dothideomycetes,3MKTU@451867|Dothideomycetidae	2759|Eukaryota	pci domain-containing protein	-	-	-	-	-	-	-	-	-	-	-	-	-
TRINITY_DN10086_c0_g1_i8.p1	83344.XP_007923973.1	2.8e-224	785.0	KOG0583@1|root,KOG0583@2759|Eukaryota,39EJR@33154|Opisthokonta,3NW6U@4751|Fungi,3QJYT@4890|Ascomycota,1ZXY5@147541|Dothideomycetes,3MJCB@451867|Dothideomycetidae	2759|Eukaryota	Kinase-like	TPK2	GO:0000166,GO:0001558,GO:0003674,GO:0003676,GO:0003723,GO:0003729,GO:0003824,GO:0004672,GO:0004674,GO:0004712,GO:0005488,GO:0005524,GO:0005575,GO:0005622,GO:0005623,GO:0005634,GO:0005737,GO:0006464,GO:0006468,GO:0006793,GO:0006796,GO:0006807,GO:0007154,GO:0007165,GO:0008104,GO:0008144,GO:0008150,GO:0008152,GO:0009892,GO:0009894,GO:0009895,GO:0009987,GO:0010494,GO:0010506,GO:0010507,GO:0010570,GO:…	-	ko:K08286	-	-	-	-	ko00000,ko01000	-	-	-	Pkinase
TRINITY_DN10087_c0_g1_i4.p1	2711.XP_006472156.1	5.9e-88	330.5	COG0629@1|root,KOG1653@2759|Eukaryota,37R6B@33090|Viridiplantae,3GFXZ@35493|Streptophyta	2759|Eukaryota	single-stranded DNA-binding protein	MTSSB	-	-	ko:K03111	ko03030,ko03430,ko03440,map03030,map03430,map03440	-	-	-	ko00000,ko00001,ko03029,ko03032,ko03400	-	-	-	SSB
TRINITY_DN100886_c0_g2_i2.p1	85929.N1QM17	1.1e-144	519.6	COG0072@1|root,KOG2472@2759|Eukaryota,38BAE@33154|Opisthokonta,3NVJA@4751|Fungi,3QK0D@4890|Ascomycota,1ZZIT@147541|Dothideomycetes,3MH7A@451867|Dothideomycetidae	2759|Eukaryota	tRNA synthetase B5 domain	FARSB	GO:0002161,GO:0002181,GO:0003674,GO:0003824,GO:0004812,GO:0004826,GO:0005575,GO:0005622,GO:0005623,GO:0005737,GO:0005829,GO:0006082,GO:0006139,GO:0006399,GO:0006412,GO:0006418,GO:0006432,GO:0006450,GO:0006518,GO:0006520,GO:0006725,GO:0006807,GO:0008150,GO:0008152,GO:0009058,GO:0009059,GO:0009328,GO:0009987,GO:0010467,GO:0016043,GO:0016070,GO:0016787,GO:0016788,GO:0016874,GO:0016875,GO:0019538,GO:…	6.1.1.20	ko:K01890	ko00970,map00970	M00359,M00360	R03660	RC00055,RC00523	ko00000,ko00001,ko00002,ko01000,ko01007,ko03016	-	-	iMM904.YLR060W,iND750.YLR060W	B3_4,B5
TRINITY_DN100891_c0_g1_i2.p1	364733.XP_007804843.1	2.1e-70	272.3	COG3665@1|root,2QSJ0@2759|Eukaryota,38FKH@33154|Opisthokonta,3NUYT@4751|Fungi,3QMP0@4890|Ascomycota,20C8U@147545|Eurotiomycetes,3MX5D@451870|Chaetothyriomycetidae	2759|Eukaryota	Domain of unknown function (DUF1989)	-	-	-	-	-	-	-	-	-	-	-	-	DUF1989
TRINITY_DN100897_c1_g1_i9.p1	2711.XP_006486321.1	3.7e-90	337.8	COG5138@1|root,KOG1106@2759|Eukaryota,37JMC@33090|Viridiplantae,3GEQH@35493|Streptophyta	2759|Eukaryota	DNA replication complex GINS protein	GINS3	GO:0000228,GO:0000278,GO:0000724,GO:0000725,GO:0000727,GO:0000785,GO:0000790,GO:0000811,GO:0005575,GO:0005622,GO:0005623,GO:0005634,GO:0005654,GO:0005657,GO:0005694,GO:0006139,GO:0006259,GO:0006260,GO:0006261,GO:0006270,GO:0006271,GO:0006281,GO:0006302,GO:0006310,GO:0006725,GO:0006807,GO:0006950,GO:0006974,GO:0007049,GO:0008150,GO:0008152,GO:0009058,GO:0009059,GO:0009987,GO:0022402,GO:0022616,GO:…	-	ko:K08869,ko:K10734	-	M00286	-	-	ko00000,ko00002,ko01001,ko03032	-	-	-	Sld5
TRINITY_DN10089_c0_g1_i1.p1	2711.XP_006475297.1	1.2e-128	466.1	KOG1922@1|root,KOG1922@2759|Eukaryota,37PHQ@33090|Viridiplantae,3G7KE@35493|Streptophyta	2759|Eukaryota	Belongs to the formin-like family	-	GO:0000003,GO:0003006,GO:0003674,GO:0003779,GO:0005488,GO:0005515,GO:0005575,GO:0005618,GO:0005622,GO:0005623,GO:0005737,GO:0006996,GO:0007010,GO:0007015,GO:0007275,GO:0008064,GO:0008092,GO:0008150,GO:0008154,GO:0009524,GO:0009653,GO:0009791,GO:0009888,GO:0009960,GO:0009987,GO:0010154,GO:0010638,GO:0016043,GO:0022414,GO:0022607,GO:0030029,GO:0030036,GO:0030041,GO:0030312,GO:0030832,GO:0030833,GO:…	-	ko:K02184,ko:K11238,ko:K19984	ko04011,ko04320,map04011,map04320	-	-	-	ko00000,ko00001,ko03029,ko04131,ko04812	-	-	-	Drf_FH3,Drf_GBD,FH2
TRINITY_DN1008_c0_g1_i16.p1	85681.XP_006430052.1	0.0	1504.6	COG1643@1|root,KOG0920@2759|Eukaryota,37Q5J@33090|Viridiplantae,3GGJI@35493|Streptophyta	2759|Eukaryota	ATP-dependent RNA helicase	-	GO:0000976,GO:0000977,GO:0000978,GO:0000987,GO:0001012,GO:0001067,GO:0001503,GO:0001817,GO:0001819,GO:0002151,GO:0002791,GO:0002793,GO:0003674,GO:0003676,GO:0003677,GO:0003690,GO:0003697,GO:0003723,GO:0003724,GO:0003725,GO:0003824,GO:0004004,GO:0004386,GO:0005488,GO:0005515,GO:0005575,GO:0005622,GO:0005623,GO:0005634,GO:0005737,GO:0005739,GO:0005829,GO:0006139,GO:0006355,GO:0006357,GO:0006396,GO:…	3.6.4.13	ko:K14442,ko:K21843	ko03018,map03018	-	-	-	ko00000,ko00001,ko01000,ko03019,ko04131	-	-	-	DEAD,HA2,Helicase_C,OB_NTP_bind
TRINITY_DN100909_c0_g3_i1.p1	85929.M3AXM5	1e-148	532.7	2BY2U@1|root,2QSE0@2759|Eukaryota,38HVS@33154|Opisthokonta,3NVY6@4751|Fungi,3QNJA@4890|Ascomycota,1ZYP4@147541|Dothideomycetes,3MG7M@451867|Dothideomycetidae	2759|Eukaryota	Ferritin-like domain	-	-	-	-	-	-	-	-	-	-	-	-	Ferritin_2
TRINITY_DN100923_c0_g1_i12.p1	161934.XP_010681242.1	7.4e-63	247.7	COG2801@1|root,KOG0017@2759|Eukaryota,37RKH@33090|Viridiplantae,3GGZK@35493|Streptophyta	2759|Eukaryota	strictosidine synthase activity	-	-	-	-	-	-	-	-	-	-	-	-	RVT_1,Retrotrans_gag,rve
TRINITY_DN100930_c0_g2_i2.p1	430998.XP_007677202.1	3.2e-190	671.4	COG5647@1|root,KOG2166@2759|Eukaryota,3ANJ6@33154|Opisthokonta,3NWUS@4751|Fungi,3QJQC@4890|Ascomycota,200GK@147541|Dothideomycetes,3MG8D@451867|Dothideomycetidae	2759|Eukaryota	Belongs to the cullin family	CUL3	GO:0000003,GO:0000070,GO:0000082,GO:0000122,GO:0000151,GO:0000165,GO:0000209,GO:0000278,GO:0000280,GO:0000819,GO:0000902,GO:0000904,GO:0000922,GO:0001654,GO:0001701,GO:0001709,GO:0001745,GO:0001824,GO:0001825,GO:0001829,GO:0001831,GO:0001889,GO:0002009,GO:0002165,GO:0003006,GO:0003674,GO:0003824,GO:0004842,GO:0005102,GO:0005112,GO:0005488,GO:0005515,GO:0005575,GO:0005622,GO:0005623,GO:0005634,GO:…	-	ko:K03869	ko04120,ko04340,ko04341,map04120,map04340,map04341	M00384	-	-	ko00000,ko00001,ko00002,ko03400,ko04121	-	-	-	Cullin,Cullin_Nedd8
TRINITY_DN100932_c0_g1_i1.p1	64363.EME47143	1.7e-61	243.0	COG2214@1|root,KOG0691@2759|Eukaryota,38H5J@33154|Opisthokonta,3P2VV@4751|Fungi,3RJQZ@4890|Ascomycota,202X3@147541|Dothideomycetes,3MJ8V@451867|Dothideomycetidae	2759|Eukaryota	DnaJ molecular chaperone homology domain	DNAJC17	GO:0000122,GO:0000375,GO:0000377,GO:0000390,GO:0000398,GO:0005575,GO:0005622,GO:0005623,GO:0005634,GO:0005681,GO:0005684,GO:0005737,GO:0006139,GO:0006355,GO:0006357,GO:0006396,GO:0006397,GO:0006725,GO:0006807,GO:0006810,GO:0008150,GO:0008152,GO:0008380,GO:0009889,GO:0009890,GO:0009892,GO:0009987,GO:0010467,GO:0010468,GO:0010556,GO:0010558,GO:0010605,GO:0010629,GO:0016043,GO:0016070,GO:0016071,GO:…	-	ko:K09537	-	-	-	-	ko00000,ko03110	-	-	-	DnaJ,RRM_1
TRINITY_DN10093_c0_g1_i11.p1	29760.VIT_13s0019g04680.t01	2.6e-101	374.8	KOG0092@1|root,KOG0092@2759|Eukaryota,37N4C@33090|Viridiplantae,3G75U@35493|Streptophyta	2759|Eukaryota	Ras-related protein	-	GO:0003674,GO:0003824,GO:0003924,GO:0005575,GO:0005622,GO:0005623,GO:0005737,GO:0005768,GO:0005769,GO:0006810,GO:0008150,GO:0010008,GO:0010009,GO:0012505,GO:0016020,GO:0016192,GO:0016462,GO:0016482,GO:0016787,GO:0016817,GO:0016818,GO:0017111,GO:0031090,GO:0031410,GO:0031982,GO:0043226,GO:0043227,GO:0043229,GO:0044422,GO:0044424,GO:0044425,GO:0044433,GO:0044440,GO:0044444,GO:0044446,GO:0044464,GO:…	-	ko:K07887,ko:K07889	ko04014,ko04144,ko04145,ko04962,ko05014,ko05146,ko05152,map04014,map04144,map04145,map04962,map05014,map05146,map05152	-	-	-	ko00000,ko00001,ko04031,ko04131,ko04147	-	-	-	Ras
TRINITY_DN10096_c0_g1_i10.p1	2711.XP_006479130.1	1.2e-283	981.9	2BYD2@1|root,2QQP9@2759|Eukaryota,37RF0@33090|Viridiplantae,3G8X7@35493|Streptophyta	2759|Eukaryota	DUF246 domain-containing protein	-	GO:0000003,GO:0000741,GO:0003006,GO:0005575,GO:0005622,GO:0005623,GO:0005737,GO:0005794,GO:0006996,GO:0006997,GO:0007275,GO:0008150,GO:0009507,GO:0009536,GO:0009553,GO:0009559,GO:0009561,GO:0009856,GO:0009987,GO:0010197,GO:0012505,GO:0016043,GO:0022414,GO:0030154,GO:0032501,GO:0032502,GO:0043226,GO:0043227,GO:0043229,GO:0043231,GO:0044424,GO:0044444,GO:0044464,GO:0044706,GO:0048229,GO:0048284,GO:…	-	-	-	-	-	-	-	-	-	-	O-FucT
TRINITY_DN10096_c0_g1_i21.p1	2711.XP_006479130.1	7.6e-113	413.3	2BYD2@1|root,2QQP9@2759|Eukaryota,37RF0@33090|Viridiplantae,3G8X7@35493|Streptophyta	2759|Eukaryota	DUF246 domain-containing protein	-	GO:0000003,GO:0000741,GO:0003006,GO:0005575,GO:0005622,GO:0005623,GO:0005737,GO:0005794,GO:0006996,GO:0006997,GO:0007275,GO:0008150,GO:0009507,GO:0009536,GO:0009553,GO:0009559,GO:0009561,GO:0009856,GO:0009987,GO:0010197,GO:0012505,GO:0016043,GO:0022414,GO:0030154,GO:0032501,GO:0032502,GO:0043226,GO:0043227,GO:0043229,GO:0043231,GO:0044424,GO:0044444,GO:0044464,GO:0044706,GO:0048229,GO:0048284,GO:…	-	-	-	-	-	-	-	-	-	-	O-FucT
TRINITY_DN1009_c0_g1_i19.p1	2711.XP_006464560.1	1.9e-291	1008.1	KOG4573@1|root,KOG4573@2759|Eukaryota,37RVM@33090|Viridiplantae,3G7QK@35493|Streptophyta	2759|Eukaryota	Autophagy-related protein	ATG13	GO:0000045,GO:0000407,GO:0000422,GO:0001932,GO:0001934,GO:0002790,GO:0003674,GO:0005575,GO:0005622,GO:0005623,GO:0005737,GO:0005829,GO:0006810,GO:0006914,GO:0006996,GO:0007005,GO:0007033,GO:0008104,GO:0008150,GO:0008152,GO:0009056,GO:0009306,GO:0009893,GO:0009987,GO:0010562,GO:0010604,GO:0015031,GO:0015833,GO:0016020,GO:0016043,GO:0016236,GO:0016237,GO:0019207,GO:0019220,GO:0019222,GO:0019887,GO:…	-	ko:K08331	ko04136,ko04138,ko04140,ko04211,map04136,map04138,map04140,map04211	-	-	-	ko00000,ko00001,ko03029,ko04131	-	-	-	ATG13
TRINITY_DN1009_c0_g1_i23.p1	2711.XP_006464560.1	7.2e-99	367.1	KOG4573@1|root,KOG4573@2759|Eukaryota,37RVM@33090|Viridiplantae,3G7QK@35493|Streptophyta	2759|Eukaryota	Autophagy-related protein	ATG13	GO:0000045,GO:0000407,GO:0000422,GO:0001932,GO:0001934,GO:0002790,GO:0003674,GO:0005575,GO:0005622,GO:0005623,GO:0005737,GO:0005829,GO:0006810,GO:0006914,GO:0006996,GO:0007005,GO:0007033,GO:0008104,GO:0008150,GO:0008152,GO:0009056,GO:0009306,GO:0009893,GO:0009987,GO:0010562,GO:0010604,GO:0015031,GO:0015833,GO:0016020,GO:0016043,GO:0016236,GO:0016237,GO:0019207,GO:0019220,GO:0019222,GO:0019887,GO:…	-	ko:K08331	ko04136,ko04138,ko04140,ko04211,map04136,map04138,map04140,map04211	-	-	-	ko00000,ko00001,ko03029,ko04131	-	-	-	ATG13
TRINITY_DN10102_c0_g1_i2.p1	85681.XP_006436957.1	6.1e-130	470.3	KOG4660@1|root,KOG4660@2759|Eukaryota,37MKT@33090|Viridiplantae,3G8B5@35493|Streptophyta	2759|Eukaryota	Mei2-like	-	GO:0003674,GO:0003676,GO:0003723,GO:0003729,GO:0005488,GO:0008150,GO:0010564,GO:0010638,GO:0033043,GO:0040008,GO:0040020,GO:0045787,GO:0045836,GO:0045927,GO:0048518,GO:0048522,GO:0050789,GO:0050794,GO:0051128,GO:0051130,GO:0051445,GO:0051446,GO:0051726,GO:0051783,GO:0051785,GO:0065007,GO:0090068,GO:0097159,GO:1901363,GO:2000241,GO:2000243	-	ko:K17579	-	-	-	-	ko00000,ko01009,ko04812	-	-	-	RRM_1,RRM_2
TRINITY_DN10102_c0_g1_i4.p1	2711.XP_006485091.1	7.5e-145	520.0	KOG4660@1|root,KOG4660@2759|Eukaryota,37MKT@33090|Viridiplantae,3G8B5@35493|Streptophyta	2759|Eukaryota	Mei2-like	-	GO:0003674,GO:0003676,GO:0003723,GO:0003729,GO:0005488,GO:0008150,GO:0010564,GO:0010638,GO:0033043,GO:0040008,GO:0040020,GO:0045787,GO:0045836,GO:0045927,GO:0048518,GO:0048522,GO:0050789,GO:0050794,GO:0051128,GO:0051130,GO:0051445,GO:0051446,GO:0051726,GO:0051783,GO:0051785,GO:0065007,GO:0090068,GO:0097159,GO:1901363,GO:2000241,GO:2000243	-	ko:K17579	-	-	-	-	ko00000,ko01009,ko04812	-	-	-	RRM_1,RRM_2
TRINITY_DN101031_c0_g1_i1.p1	15368.BRADI2G40377.1	7.8e-124	450.7	COG2801@1|root,KOG0017@2759|Eukaryota,37RRH@33090|Viridiplantae,3G8MV@35493|Streptophyta,3M4DI@4447|Liliopsida,3INP4@38820|Poales	2759|Eukaryota	Reverse transcriptase (RNA-dependent DNA polymerase)	-	-	-	-	-	-	-	-	-	-	-	-	RVP_2,RVT_1,Retrotrans_gag,rve,zf-CCHC
TRINITY_DN101031_c0_g1_i2.p1	15368.BRADI2G40377.1	8.4e-178	630.2	COG2801@1|root,KOG0017@2759|Eukaryota,37RRH@33090|Viridiplantae,3G8MV@35493|Streptophyta,3M4DI@4447|Liliopsida,3INP4@38820|Poales	2759|Eukaryota	Reverse transcriptase (RNA-dependent DNA polymerase)	-	-	-	-	-	-	-	-	-	-	-	-	RVP_2,RVT_1,Retrotrans_gag,rve,zf-CCHC
TRINITY_DN101034_c0_g1_i1.p1	85681.XP_006452867.1	2.8e-31	142.1	2E032@1|root,2S7IT@2759|Eukaryota,37WGA@33090|Viridiplantae,3GKGW@35493|Streptophyta	2759|Eukaryota	-	-	-	-	-	-	-	-	-	-	-	-	-	-
TRINITY_DN101055_c0_g1_i1.p1	430998.XP_007674051.1	9.1e-178	629.8	KOG0118@1|root,KOG0118@2759|Eukaryota,398J3@33154|Opisthokonta,3NXX8@4751|Fungi,3QP61@4890|Ascomycota,1ZZ49@147541|Dothideomycetes,3MF92@451867|Dothideomycetidae	2759|Eukaryota	RNA recognition motif. (a.k.a. RRM, RBD, or RNP domain)	TRNAU1AP	GO:0000049,GO:0000243,GO:0000245,GO:0000302,GO:0000375,GO:0000377,GO:0000398,GO:0001101,GO:0001514,GO:0003674,GO:0003676,GO:0003723,GO:0003727,GO:0003729,GO:0005488,GO:0005575,GO:0005622,GO:0005623,GO:0005634,GO:0005681,GO:0005684,GO:0005685,GO:0005737,GO:0005829,GO:0006139,GO:0006376,GO:0006396,GO:0006397,GO:0006412,GO:0006414,GO:0006417,GO:0006451,GO:0006518,GO:0006725,GO:0006807,GO:0006950,GO:…	-	ko:K11274,ko:K13201	-	-	-	-	ko00000,ko03019,ko03036,ko03041	-	-	-	RRM_1
TRINITY_DN10105_c0_g1_i1.p1	2711.XP_006465433.1	1.2e-124	452.6	COG5024@1|root,KOG0654@2759|Eukaryota,37R2G@33090|Viridiplantae,3GBUM@35493|Streptophyta	2759|Eukaryota	Belongs to the cyclin family	CCNA2	GO:0000003,GO:0000070,GO:0000082,GO:0000083,GO:0000086,GO:0000278,GO:0000280,GO:0000307,GO:0000819,GO:0001932,GO:0001939,GO:0001940,GO:0003674,GO:0005488,GO:0005515,GO:0005575,GO:0005622,GO:0005623,GO:0005634,GO:0005654,GO:0005737,GO:0005819,GO:0005829,GO:0005856,GO:0006139,GO:0006259,GO:0006260,GO:0006261,GO:0006325,GO:0006355,GO:0006464,GO:0006468,GO:0006508,GO:0006725,GO:0006793,GO:0006796,GO:…	-	ko:K06627,ko:K14521,ko:K21777	ko03008,ko04110,ko04152,ko04218,ko04914,ko05161,ko05165,ko05169,ko05203,map03008,map04110,map04152,map04218,map04914,map05161,map05165,map05169,map05203	M00693	-	-	ko00000,ko00001,ko00002,ko01000,ko03009,ko03032,ko03036	-	-	-	Cyclin_C,Cyclin_N,Cyclin_N2
TRINITY_DN1010_c0_g1_i1.p2	2711.XP_006467464.1	1.6e-130	472.6	COG0554@1|root,KOG0738@2759|Eukaryota,37IEP@33090|Viridiplantae,3G8CF@35493|Streptophyta	2759|Eukaryota	Katanin p60 ATPase-containing subunit A-like	KATNAL2	GO:0000922,GO:0005575,GO:0005622,GO:0005623,GO:0005634,GO:0005737,GO:0005819,GO:0005856,GO:0005874,GO:0015630,GO:0043226,GO:0043227,GO:0043228,GO:0043229,GO:0043231,GO:0043232,GO:0044422,GO:0044424,GO:0044430,GO:0044446,GO:0044464,GO:0099080,GO:0099081,GO:0099512,GO:0099513	1.14.11.13,3.6.4.3	ko:K04125,ko:K07767	ko00904,ko01110,map00904,map01110	-	R03008,R03809,R06337,R06338	RC00478,RC00661	ko00000,ko00001,ko01000,ko04812	-	-	-	AAA,LisH
TRINITY_DN1010_c0_g1_i19.p1	2711.XP_006479928.1	0.0	2073.9	COG0464@1|root,KOG0737@2759|Eukaryota,37IUV@33090|Viridiplantae,3G8DY@35493|Streptophyta	2759|Eukaryota	AAA-type ATPase family protein	-	GO:0002090,GO:0002092,GO:0003008,GO:0003674,GO:0003824,GO:0005575,GO:0005622,GO:0005623,GO:0005634,GO:0005886,GO:0007610,GO:0007611,GO:0007612,GO:0007613,GO:0008150,GO:0009893,GO:0010604,GO:0010646,GO:0010648,GO:0016020,GO:0016462,GO:0016787,GO:0016817,GO:0016818,GO:0016887,GO:0017111,GO:0019222,GO:0023051,GO:0023057,GO:0030100,GO:0031323,GO:0031325,GO:0032501,GO:0032879,GO:0043226,GO:0043227,GO:…	-	-	-	-	-	-	-	-	-	-	AAA,FHA
TRINITY_DN101107_c0_g1_i4.p1	40384.G7DRZ9	1.1e-155	556.2	COG1007@1|root,KOG4668@2759|Eukaryota,38F5W@33154|Opisthokonta,3NZK6@4751|Fungi,3QK2M@4890|Ascomycota,20JRB@147545|Eurotiomycetes,3SCRE@5042|Eurotiales	2759|Eukaryota	Core subunit of the mitochondrial membrane respiratory chain NADH dehydrogenase (Complex I) that is believed to belong to the minimal assembly required for catalysis. Complex I functions in the transfer of electrons from NADH to the respiratory chain. The immediate electron acceptor for the enzyme is believed to be ubiquinone	nad5	-	1.6.5.3	ko:K03883	ko00190,ko01100,ko04714,ko04723,ko05012,map00190,map01100,map04714,map04723,map05012	M00142	R11945	RC00061	ko00000,ko00001,ko00002,ko01000,ko03029	3.D.1.6	-	-	NADH5_C,Proton_antipo_M,Proton_antipo_N
TRINITY_DN101122_c0_g1_i1.p1	430998.XP_007673413.1	5e-93	347.8	COG2273@1|root,2QVQI@2759|Eukaryota,39RR3@33154|Opisthokonta,3NVH1@4751|Fungi,3QRVB@4890|Ascomycota,201TH@147541|Dothideomycetes,3MEXF@451867|Dothideomycetidae	2759|Eukaryota	Glycoside hydrolase family 16 protein	-	GO:0000003,GO:0003006,GO:0003674,GO:0003824,GO:0007275,GO:0008150,GO:0009791,GO:0009888,GO:0009908,GO:0010087,GO:0010154,GO:0016740,GO:0016757,GO:0016758,GO:0016762,GO:0022414,GO:0032501,GO:0032502,GO:0046527,GO:0048367,GO:0048437,GO:0048438,GO:0048443,GO:0048466,GO:0048608,GO:0048731,GO:0048827,GO:0048856,GO:0061458,GO:0080086,GO:0090567,GO:0099402	2.4.1.207	ko:K08235	-	-	-	-	ko00000,ko01000	-	-	-	Glyco_hydro_16,XET_C
TRINITY_DN101124_c0_g1_i1.p1	64363.EME47177	2e-67	262.3	COG0702@1|root,KOG1203@2759|Eukaryota,3A4ZW@33154|Opisthokonta,3P46B@4751|Fungi,3QU5C@4890|Ascomycota,208PB@147541|Dothideomycetes,3MI2Z@451867|Dothideomycetidae	2759|Eukaryota	NAD(P)H-binding	-	GO:0005575,GO:0005622,GO:0005623,GO:0005737,GO:0044424,GO:0044464	-	-	-	-	-	-	-	-	-	-	NAD_binding_10
TRINITY_DN10112_c0_g2_i1.p1	1047171.Mycgr3P69789	7.3e-61	241.1	29RZ0@1|root,2RXCG@2759|Eukaryota,39SJ1@33154|Opisthokonta,3P0SJ@4751|Fungi,3QRDJ@4890|Ascomycota,203FD@147541|Dothideomycetes,3MIE6@451867|Dothideomycetidae	2759|Eukaryota	-	-	-	-	-	-	-	-	-	-	-	-	-	-
TRINITY_DN10119_c0_g1_i13.p1	2711.XP_006491059.1	1.2e-126	459.5	2CMVQ@1|root,2QS8D@2759|Eukaryota,37JAD@33090|Viridiplantae,3GEJN@35493|Streptophyta	2759|Eukaryota	Acyclic terpene utilisation family protein AtuA	-	-	-	-	-	-	-	-	-	-	-	-	AtuA
TRINITY_DN10119_c0_g1_i24.p1	2711.XP_006491059.1	2.4e-224	784.6	2CMVQ@1|root,2QS8D@2759|Eukaryota,37JAD@33090|Viridiplantae,3GEJN@35493|Streptophyta	2759|Eukaryota	Acyclic terpene utilisation family protein AtuA	-	-	-	-	-	-	-	-	-	-	-	-	AtuA
TRINITY_DN1011_c0_g1_i3.p1	29760.VIT_17s0000g01110.t01	3.1e-63	248.4	KOG1603@1|root,KOG1603@2759|Eukaryota,37PZX@33090|Viridiplantae,3GECA@35493|Streptophyta	2759|Eukaryota	Heavy-metal-associated domain	-	GO:0003674,GO:0005488,GO:0005575,GO:0005622,GO:0005623,GO:0005737,GO:0005886,GO:0006810,GO:0006811,GO:0006812,GO:0006873,GO:0006875,GO:0008150,GO:0009987,GO:0016020,GO:0019725,GO:0030001,GO:0030003,GO:0042592,GO:0043167,GO:0043169,GO:0044424,GO:0044464,GO:0046872,GO:0046914,GO:0046916,GO:0048878,GO:0050801,GO:0051179,GO:0051234,GO:0055065,GO:0055076,GO:0055080,GO:0055082,GO:0065007,GO:0065008,GO:…	-	ko:K07213	ko04978,map04978	-	-	-	ko00000,ko00001	-	-	-	HMA
TRINITY_DN1011_c0_g1_i4.p1	29760.VIT_17s0000g01110.t01	2e-79	302.8	KOG1603@1|root,KOG1603@2759|Eukaryota,37PZX@33090|Viridiplantae,3GECA@35493|Streptophyta	2759|Eukaryota	Heavy-metal-associated domain	-	GO:0003674,GO:0005488,GO:0005575,GO:0005622,GO:0005623,GO:0005737,GO:0005886,GO:0006810,GO:0006811,GO:0006812,GO:0006873,GO:0006875,GO:0008150,GO:0009987,GO:0016020,GO:0019725,GO:0030001,GO:0030003,GO:0042592,GO:0043167,GO:0043169,GO:0044424,GO:0044464,GO:0046872,GO:0046914,GO:0046916,GO:0048878,GO:0050801,GO:0051179,GO:0051234,GO:0055065,GO:0055076,GO:0055080,GO:0055082,GO:0065007,GO:0065008,GO:…	-	ko:K07213	ko04978,map04978	-	-	-	ko00000,ko00001	-	-	-	HMA
TRINITY_DN10121_c0_g2_i12.p1	2711.XP_006490841.1	2.3e-94	352.1	2CNCY@1|root,2QVAR@2759|Eukaryota,37I7A@33090|Viridiplantae,3GDNK@35493|Streptophyta	2759|Eukaryota	plastid-lipid-associated protein 11	-	-	-	-	-	-	-	-	-	-	-	-	PAP_fibrillin
TRINITY_DN10122_c0_g2_i1.p1	2711.XP_006479495.1	3.6e-163	580.9	KOG0632@1|root,KOG0632@2759|Eukaryota,37RCM@33090|Viridiplantae,3GBA1@35493|Streptophyta	2759|Eukaryota	Glutathione gamma-glutamylcysteinyltransferase	PCS1	GO:0003674,GO:0003824,GO:0005215,GO:0005488,GO:0005507,GO:0005575,GO:0005622,GO:0005623,GO:0005737,GO:0005829,GO:0006082,GO:0006518,GO:0006725,GO:0006790,GO:0006807,GO:0006810,GO:0006811,GO:0006812,GO:0006820,GO:0006950,GO:0006952,GO:0008150,GO:0008152,GO:0008324,GO:0008490,GO:0008509,GO:0009056,GO:0009058,GO:0009605,GO:0009607,GO:0009617,GO:0009636,GO:0009987,GO:0010035,GO:0010038,GO:0010273,GO:…	2.3.2.15	ko:K05941	-	-	-	-	ko00000,ko01000	-	-	-	Phytochelatin,Phytochelatin_C
TRINITY_DN10122_c0_g2_i3.p1	85681.XP_006443794.1	1.4e-149	535.8	KOG0632@1|root,KOG0632@2759|Eukaryota,37RCM@33090|Viridiplantae,3GBA1@35493|Streptophyta	2759|Eukaryota	Glutathione gamma-glutamylcysteinyltransferase	PCS1	GO:0003674,GO:0003824,GO:0005215,GO:0005488,GO:0005507,GO:0005575,GO:0005622,GO:0005623,GO:0005737,GO:0005829,GO:0006082,GO:0006518,GO:0006725,GO:0006790,GO:0006807,GO:0006810,GO:0006811,GO:0006812,GO:0006820,GO:0006950,GO:0006952,GO:0008150,GO:0008152,GO:0008324,GO:0008490,GO:0008509,GO:0009056,GO:0009058,GO:0009605,GO:0009607,GO:0009617,GO:0009636,GO:0009987,GO:0010035,GO:0010038,GO:0010273,GO:…	2.3.2.15	ko:K05941	-	-	-	-	ko00000,ko01000	-	-	-	Phytochelatin,Phytochelatin_C
TRINITY_DN101230_c0_g1_i5.p1	2711.XP_006482515.1	5.3e-128	463.8	2CN7T@1|root,2QUDQ@2759|Eukaryota,37I1A@33090|Viridiplantae,3G8TP@35493|Streptophyta	2759|Eukaryota	thaumatin-like protein	-	-	-	-	-	-	-	-	-	-	-	-	Thaumatin
TRINITY_DN101259_c0_g1_i10.p1	83344.XP_007925843.1	6.8e-62	243.8	COG1813@1|root,KOG3398@2759|Eukaryota,3A1NN@33154|Opisthokonta,3P40Q@4751|Fungi,3RJQN@4890|Ascomycota,20918@147541|Dothideomycetes,3MKBA@451867|Dothideomycetidae	2759|Eukaryota	Multiprotein bridging factor 1	EDF1	GO:0000160,GO:0001101,GO:0003158,GO:0003674,GO:0003676,GO:0003700,GO:0003712,GO:0003713,GO:0003723,GO:0003729,GO:0005488,GO:0005515,GO:0005575,GO:0005622,GO:0005623,GO:0005634,GO:0005730,GO:0005737,GO:0005739,GO:0005829,GO:0006355,GO:0006357,GO:0006950,GO:0007154,GO:0007165,GO:0007275,GO:0007399,GO:0007417,GO:0007424,GO:0008150,GO:0009266,GO:0009405,GO:0009408,GO:0009414,GO:0009415,GO:0009628,GO:…	-	ko:K03627,ko:K14775	-	-	-	-	ko00000,ko03009	-	-	-	HTH_3,MBF1
TRINITY_DN101266_c0_g1_i1.p1	83344.XP_007920619.1	9.5e-73	280.4	2C8Q0@1|root,2S3AD@2759|Eukaryota,3A1NA@33154|Opisthokonta,3P1X3@4751|Fungi,3QT72@4890|Ascomycota,201JX@147541|Dothideomycetes,3MJ13@451867|Dothideomycetidae	2759|Eukaryota	-	-	-	-	-	-	-	-	-	-	-	-	-	-
TRINITY_DN10126_c1_g1_i9.p1	293227.XP_008720546.1	3.1e-108	397.9	COG1053@1|root,COG5274@1|root,KOG0537@2759|Eukaryota,KOG2404@2759|Eukaryota,38FMG@33154|Opisthokonta,3NU5S@4751|Fungi,3QK03@4890|Ascomycota,20C0M@147545|Eurotiomycetes,3MSBW@451870|Chaetothyriomycetidae	2759|Eukaryota	FAD dependent oxidoreductase	OSM2	GO:0003674,GO:0003824,GO:0005575,GO:0005622,GO:0005623,GO:0005737,GO:0005739,GO:0005783,GO:0005829,GO:0005886,GO:0006082,GO:0006091,GO:0006099,GO:0006101,GO:0006106,GO:0006139,GO:0006457,GO:0006725,GO:0006732,GO:0006753,GO:0006793,GO:0006796,GO:0006807,GO:0006950,GO:0008150,GO:0008152,GO:0009060,GO:0009117,GO:0009628,GO:0009987,GO:0012505,GO:0015980,GO:0016020,GO:0016156,GO:0016491,GO:0016627,GO:…	1.1.2.3	ko:K00101,ko:K18561	ko00620,ko01100,map00620,map01100	-	R00196	RC00044	ko00000,ko00001,ko01000	-	-	iMM904.YEL047C,iND750.YEL047C	Cyt-b5,FAD_binding_2
TRINITY_DN10126_c1_g2_i3.p1	293227.XP_008720546.1	2.2e-115	422.2	COG1053@1|root,COG5274@1|root,KOG0537@2759|Eukaryota,KOG2404@2759|Eukaryota,38FMG@33154|Opisthokonta,3NU5S@4751|Fungi,3QK03@4890|Ascomycota,20C0M@147545|Eurotiomycetes,3MSBW@451870|Chaetothyriomycetidae	2759|Eukaryota	FAD dependent oxidoreductase	OSM2	GO:0003674,GO:0003824,GO:0005575,GO:0005622,GO:0005623,GO:0005737,GO:0005739,GO:0005783,GO:0005829,GO:0005886,GO:0006082,GO:0006091,GO:0006099,GO:0006101,GO:0006106,GO:0006139,GO:0006457,GO:0006725,GO:0006732,GO:0006753,GO:0006793,GO:0006796,GO:0006807,GO:0006950,GO:0008150,GO:0008152,GO:0009060,GO:0009117,GO:0009628,GO:0009987,GO:0012505,GO:0015980,GO:0016020,GO:0016156,GO:0016491,GO:0016627,GO:…	1.1.2.3	ko:K00101,ko:K18561	ko00620,ko01100,map00620,map01100	-	R00196	RC00044	ko00000,ko00001,ko01000	-	-	iMM904.YEL047C,iND750.YEL047C	Cyt-b5,FAD_binding_2
TRINITY_DN10126_c2_g2_i1.p1	61459.XP_007779558.1	9.7e-290	1002.3	COG1053@1|root,COG5274@1|root,KOG0537@2759|Eukaryota,KOG2404@2759|Eukaryota,38FMG@33154|Opisthokonta,3NU5S@4751|Fungi,3QK03@4890|Ascomycota,20C0M@147545|Eurotiomycetes,3MSBW@451870|Chaetothyriomycetidae	2759|Eukaryota	FAD dependent oxidoreductase	OSM2	GO:0003674,GO:0003824,GO:0005575,GO:0005622,GO:0005623,GO:0005737,GO:0005739,GO:0005783,GO:0005829,GO:0005886,GO:0006082,GO:0006091,GO:0006099,GO:0006101,GO:0006106,GO:0006139,GO:0006457,GO:0006725,GO:0006732,GO:0006753,GO:0006793,GO:0006796,GO:0006807,GO:0006950,GO:0008150,GO:0008152,GO:0009060,GO:0009117,GO:0009628,GO:0009987,GO:0012505,GO:0015980,GO:0016020,GO:0016156,GO:0016491,GO:0016627,GO:…	1.1.2.3	ko:K00101,ko:K18561	ko00620,ko01100,map00620,map01100	-	R00196	RC00044	ko00000,ko00001,ko01000	-	-	iMM904.YEL047C,iND750.YEL047C	Cyt-b5,FAD_binding_2
TRINITY_DN10127_c0_g1_i12.p1	1047171.Mycgr3P68371	1.5e-88	332.8	2E13G@1|root,2S8FZ@2759|Eukaryota,3A11H@33154|Opisthokonta,3P1MZ@4751|Fungi,3QUQM@4890|Ascomycota,204EI@147541|Dothideomycetes,3MJ7I@451867|Dothideomycetidae	2759|Eukaryota	-	-	-	-	-	-	-	-	-	-	-	-	-	LysM,UBA_4
TRINITY_DN10127_c0_g2_i2.p1	64363.EME48221	2.1e-225	788.5	KOG0581@1|root,KOG0581@2759|Eukaryota,3ANWI@33154|Opisthokonta,3NUU7@4751|Fungi,3QKD9@4890|Ascomycota,200IR@147541|Dothideomycetes,3MH8P@451867|Dothideomycetidae	2759|Eukaryota	Protein tyrosine kinase	wis1	GO:0000165,GO:0000166,GO:0000169,GO:0000187,GO:0001932,GO:0001934,GO:0003674,GO:0003824,GO:0004672,GO:0004674,GO:0004708,GO:0004712,GO:0005078,GO:0005198,GO:0005488,GO:0005515,GO:0005524,GO:0005575,GO:0005622,GO:0005623,GO:0005634,GO:0005737,GO:0005933,GO:0005934,GO:0005935,GO:0006464,GO:0006468,GO:0006793,GO:0006796,GO:0006807,GO:0006950,GO:0006970,GO:0006972,GO:0006979,GO:0006996,GO:0007010,GO:…	2.7.12.2	ko:K11227	ko04011,ko04139,map04011,map04139	-	-	-	ko00000,ko00001,ko01000,ko01001	-	-	-	Pkinase
TRINITY_DN101287_c0_g3_i1.p1	5217.XP_007005002.1	4.9e-60	237.7	COG0753@1|root,KOG0047@2759|Eukaryota,38BMC@33154|Opisthokonta,3NUEX@4751|Fungi,3UZBJ@5204|Basidiomycota,3VHIJ@5234|Tremellales	2759|Eukaryota	Occurs in almost all aerobically respiring organisms and serves to protect cells from the toxic effects of hydrogen peroxide	cat1	GO:0000003,GO:0000302,GO:0003674,GO:0003824,GO:0004096,GO:0004601,GO:0005488,GO:0005575,GO:0005618,GO:0005619,GO:0005622,GO:0005623,GO:0005737,GO:0005829,GO:0006873,GO:0006875,GO:0006879,GO:0006950,GO:0006979,GO:0007154,GO:0008150,GO:0008152,GO:0009056,GO:0009266,GO:0009267,GO:0009277,GO:0009408,GO:0009605,GO:0009628,GO:0009636,GO:0009987,GO:0009991,GO:0010035,GO:0010106,GO:0016209,GO:0016491,GO:…	1.11.1.6	ko:K03781	ko00380,ko00630,ko01110,ko01130,ko01200,ko04011,ko04016,ko04068,ko04146,ko04211,ko04212,ko04213,ko05014,map00380,map00630,map01110,map01130,map01200,map04011,map04016,map04068,map04146,map04211,map04212,map04213,map05014	M00532	R00009,R00602,R02670	RC00034,RC00767,RC02141,RC02755	ko00000,ko00001,ko00002,ko01000	-	-	-	Catalase,Catalase-rel,DJ-1_PfpI
TRINITY_DN10129_c0_g1_i17.p1	3641.EOY09242	0.0	1634.4	COG1025@1|root,KOG0959@2759|Eukaryota,37NQM@33090|Viridiplantae,3GC2S@35493|Streptophyta	2759|Eukaryota	Belongs to the peptidase M16 family	-	-	3.4.24.56	ko:K01408	ko05010,map05010	-	-	-	ko00000,ko00001,ko01000,ko01002	-	-	-	Peptidase_M16,Peptidase_M16_C,Peptidase_M16_M
TRINITY_DN1012_c0_g1_i29.p1	2711.XP_006492342.1	2.8e-95	355.1	28PFA@1|root,2R27Y@2759|Eukaryota,37TNP@33090|Viridiplantae,3GFNI@35493|Streptophyta	2759|Eukaryota	WRKY Transcription Factor	-	GO:0000003,GO:0003006,GO:0003674,GO:0003700,GO:0006355,GO:0007275,GO:0008150,GO:0009555,GO:0009790,GO:0009791,GO:0009793,GO:0009889,GO:0010154,GO:0010468,GO:0010556,GO:0019219,GO:0019222,GO:0022414,GO:0031323,GO:0031326,GO:0032501,GO:0032502,GO:0048229,GO:0048316,GO:0048608,GO:0048731,GO:0048856,GO:0050789,GO:0050794,GO:0051171,GO:0051252,GO:0060255,GO:0061458,GO:0065007,GO:0080090,GO:0140110,GO:…	-	-	-	-	-	-	-	-	-	-	WRKY
TRINITY_DN1012_c0_g1_i4.p1	2711.XP_006492342.1	1.7e-97	362.5	28PFA@1|root,2R27Y@2759|Eukaryota,37TNP@33090|Viridiplantae,3GFNI@35493|Streptophyta	2759|Eukaryota	WRKY Transcription Factor	-	GO:0000003,GO:0003006,GO:0003674,GO:0003700,GO:0006355,GO:0007275,GO:0008150,GO:0009555,GO:0009790,GO:0009791,GO:0009793,GO:0009889,GO:0010154,GO:0010468,GO:0010556,GO:0019219,GO:0019222,GO:0022414,GO:0031323,GO:0031326,GO:0032501,GO:0032502,GO:0048229,GO:0048316,GO:0048608,GO:0048731,GO:0048856,GO:0050789,GO:0050794,GO:0051171,GO:0051252,GO:0060255,GO:0061458,GO:0065007,GO:0080090,GO:0140110,GO:…	-	-	-	-	-	-	-	-	-	-	WRKY
TRINITY_DN10130_c0_g1_i2.p1	2711.XP_006481279.1	4.8e-289	1000.3	28K9J@1|root,2QTMY@2759|Eukaryota,37S71@33090|Viridiplantae,3G75F@35493|Streptophyta	2759|Eukaryota	Belongs to the GRAS family	SCR	GO:0001708,GO:0003002,GO:0003674,GO:0003676,GO:0003677,GO:0003700,GO:0005488,GO:0005575,GO:0005622,GO:0005623,GO:0005634,GO:0006355,GO:0007275,GO:0007389,GO:0008104,GO:0008150,GO:0008356,GO:0009605,GO:0009606,GO:0009628,GO:0009629,GO:0009630,GO:0009889,GO:0009956,GO:0009987,GO:0010468,GO:0010556,GO:0019219,GO:0019222,GO:0030154,GO:0031323,GO:0031326,GO:0032501,GO:0032502,GO:0032507,GO:0033036,GO:…	-	-	-	-	-	-	-	-	-	-	GRAS
TRINITY_DN101316_c0_g1_i1.p1	202698.XP_007386813.1	6.8e-89	334.3	COG2303@1|root,KOG1238@2759|Eukaryota,38UEK@33154|Opisthokonta,3NUFD@4751|Fungi,3UYTX@5204|Basidiomycota,226KF@155619|Agaricomycetes,3H37V@355688|Agaricomycetes incertae sedis	2759|Eukaryota	alcohol oxidase	-	-	1.1.99.1	ko:K00108	ko00260,ko01100,map00260,map01100	M00555	R01025	RC00087	ko00000,ko00001,ko00002,ko01000	-	-	-	GMC_oxred_C,GMC_oxred_N
TRINITY_DN10132_c1_g1_i12.p1	2711.XP_006491630.1	2.9e-121	442.2	COG0515@1|root,2QR8F@2759|Eukaryota,37PCV@33090|Viridiplantae,3GAK3@35493|Streptophyta	2759|Eukaryota	strubbelig-receptor family	-	GO:0003674,GO:0003824,GO:0004672,GO:0004674,GO:0004675,GO:0004888,GO:0005575,GO:0005623,GO:0005886,GO:0005911,GO:0006464,GO:0006468,GO:0006793,GO:0006796,GO:0006807,GO:0007154,GO:0007165,GO:0007166,GO:0007167,GO:0007178,GO:0007623,GO:0008150,GO:0008152,GO:0009506,GO:0009987,GO:0016020,GO:0016301,GO:0016310,GO:0016740,GO:0016772,GO:0016773,GO:0019199,GO:0019538,GO:0023052,GO:0030054,GO:0036211,GO:…	2.7.11.1	ko:K04733	ko04010,ko04064,ko04620,ko04621,ko04624,ko04722,ko05133,ko05140,ko05142,ko05145,ko05152,ko05162,ko05164,map04010,map04064,map04620,map04621,map04624,map04722,map05133,map05140,map05142,map05145,map05152,map05162,map05164	M00686	-	-	ko00000,ko00001,ko00002,ko01000,ko01001	-	-	-	LRRNT_2,LRR_8,Pkinase_Tyr
TRINITY_DN10132_c1_g1_i17.p1	2711.XP_006491630.1	2.3e-132	479.2	COG0515@1|root,2QR8F@2759|Eukaryota,37PCV@33090|Viridiplantae,3GAK3@35493|Streptophyta	2759|Eukaryota	strubbelig-receptor family	-	GO:0003674,GO:0003824,GO:0004672,GO:0004674,GO:0004675,GO:0004888,GO:0005575,GO:0005623,GO:0005886,GO:0005911,GO:0006464,GO:0006468,GO:0006793,GO:0006796,GO:0006807,GO:0007154,GO:0007165,GO:0007166,GO:0007167,GO:0007178,GO:0007623,GO:0008150,GO:0008152,GO:0009506,GO:0009987,GO:0016020,GO:0016301,GO:0016310,GO:0016740,GO:0016772,GO:0016773,GO:0019199,GO:0019538,GO:0023052,GO:0030054,GO:0036211,GO:…	2.7.11.1	ko:K04733	ko04010,ko04064,ko04620,ko04621,ko04624,ko04722,ko05133,ko05140,ko05142,ko05145,ko05152,ko05162,ko05164,map04010,map04064,map04620,map04621,map04624,map04722,map05133,map05140,map05142,map05145,map05152,map05162,map05164	M00686	-	-	ko00000,ko00001,ko00002,ko01000,ko01001	-	-	-	LRRNT_2,LRR_8,Pkinase_Tyr
TRINITY_DN10132_c2_g1_i2.p2	83344.XP_007928174.1	3.3e-49	201.8	COG0071@1|root,KOG0710@2759|Eukaryota,3A15R@33154|Opisthokonta,3P2JN@4751|Fungi,3QZFK@4890|Ascomycota,201Z5@147541|Dothideomycetes,3MKHX@451867|Dothideomycetidae	2759|Eukaryota	Belongs to the small heat shock protein (HSP20) family	-	GO:0005575,GO:0005622,GO:0005623,GO:0005737,GO:0006950,GO:0008150,GO:0009266,GO:0009408,GO:0009628,GO:0009987,GO:0010033,GO:0033554,GO:0033993,GO:0034605,GO:0042221,GO:0044424,GO:0044464,GO:0046677,GO:0050896,GO:0051716,GO:0070887,GO:0071236,GO:0071310,GO:0071396,GO:0097305,GO:0097306,GO:0097307,GO:0097308,GO:1901700,GO:1901701	-	ko:K13993	ko04141,map04141	-	-	-	ko00000,ko00001,ko03110	-	-	-	HSP20
TRINITY_DN10134_c0_g2_i1.p1	85681.XP_006447424.1	0.0	1307.7	28N2H@1|root,2QUMK@2759|Eukaryota,37SCY@33090|Viridiplantae,3GA3W@35493|Streptophyta	2759|Eukaryota	serine threonine-protein kinase	-	GO:0003674,GO:0003824,GO:0004672,GO:0004674,GO:0005488,GO:0005515,GO:0005516,GO:0005575,GO:0005623,GO:0005886,GO:0006464,GO:0006468,GO:0006793,GO:0006796,GO:0006807,GO:0008150,GO:0008152,GO:0009987,GO:0016020,GO:0016301,GO:0016310,GO:0016740,GO:0016772,GO:0016773,GO:0019538,GO:0036211,GO:0043170,GO:0043412,GO:0044237,GO:0044238,GO:0044260,GO:0044267,GO:0044464,GO:0071704,GO:0071944,GO:0140096,GO:…	2.7.11.1	ko:K04733	ko04010,ko04064,ko04620,ko04621,ko04624,ko04722,ko05133,ko05140,ko05142,ko05145,ko05152,ko05162,ko05164,map04010,map04064,map04620,map04621,map04624,map04722,map05133,map05140,map05142,map05145,map05152,map05162,map05164	M00686	-	-	ko00000,ko00001,ko00002,ko01000,ko01001	-	-	-	B_lectin,PAN_2,Pkinase,S_locus_glycop
TRINITY_DN10134_c0_g2_i5.p1	2711.XP_006469805.1	0.0	1254.6	28N2H@1|root,2QUMK@2759|Eukaryota,37SCY@33090|Viridiplantae,3GA3W@35493|Streptophyta	2759|Eukaryota	serine threonine-protein kinase	-	GO:0003674,GO:0003824,GO:0004672,GO:0004674,GO:0005488,GO:0005515,GO:0005516,GO:0005575,GO:0005623,GO:0005886,GO:0006464,GO:0006468,GO:0006793,GO:0006796,GO:0006807,GO:0008150,GO:0008152,GO:0009987,GO:0016020,GO:0016301,GO:0016310,GO:0016740,GO:0016772,GO:0016773,GO:0019538,GO:0036211,GO:0043170,GO:0043412,GO:0044237,GO:0044238,GO:0044260,GO:0044267,GO:0044464,GO:0071704,GO:0071944,GO:0140096,GO:…	2.7.11.1	ko:K04733	ko04010,ko04064,ko04620,ko04621,ko04624,ko04722,ko05133,ko05140,ko05142,ko05145,ko05152,ko05162,ko05164,map04010,map04064,map04620,map04621,map04624,map04722,map05133,map05140,map05142,map05145,map05152,map05162,map05164	M00686	-	-	ko00000,ko00001,ko00002,ko01000,ko01001	-	-	-	B_lectin,PAN_2,Pkinase,S_locus_glycop
TRINITY_DN10136_c0_g1_i11.p1	2711.XP_006470929.1	5.4e-170	604.0	COG5536@1|root,KOG0529@2759|Eukaryota,37J6W@33090|Viridiplantae,3G7CU@35493|Streptophyta	2759|Eukaryota	Protein prenyltransferase alpha subunit repeat-containing protein	PTAR1	GO:0005575,GO:0005622,GO:0005623,GO:0005737,GO:0005968,GO:0006464,GO:0006807,GO:0007275,GO:0007423,GO:0008150,GO:0008152,GO:0009987,GO:0018342,GO:0018344,GO:0019538,GO:0032501,GO:0032502,GO:0032991,GO:0036211,GO:0043170,GO:0043412,GO:0044237,GO:0044238,GO:0044260,GO:0044267,GO:0044424,GO:0044444,GO:0044464,GO:0048513,GO:0048731,GO:0048856,GO:0071704,GO:0097354,GO:1901564,GO:1902494,GO:1990234	-	ko:K14137	-	-	-	-	ko00000,ko01006	-	-	-	PPTA
TRINITY_DN10136_c0_g1_i17.p1	85681.XP_006442655.1	4.2e-67	261.2	COG5536@1|root,KOG0529@2759|Eukaryota,37J6W@33090|Viridiplantae,3G7CU@35493|Streptophyta	2759|Eukaryota	Protein prenyltransferase alpha subunit repeat-containing protein	PTAR1	GO:0005575,GO:0005622,GO:0005623,GO:0005737,GO:0005968,GO:0006464,GO:0006807,GO:0007275,GO:0007423,GO:0008150,GO:0008152,GO:0009987,GO:0018342,GO:0018344,GO:0019538,GO:0032501,GO:0032502,GO:0032991,GO:0036211,GO:0043170,GO:0043412,GO:0044237,GO:0044238,GO:0044260,GO:0044267,GO:0044424,GO:0044444,GO:0044464,GO:0048513,GO:0048731,GO:0048856,GO:0071704,GO:0097354,GO:1901564,GO:1902494,GO:1990234	-	ko:K14137	-	-	-	-	ko00000,ko01006	-	-	-	PPTA
TRINITY_DN10136_c0_g1_i19.p1	2711.XP_006470929.1	5.5e-80	304.3	COG5536@1|root,KOG0529@2759|Eukaryota,37J6W@33090|Viridiplantae,3G7CU@35493|Streptophyta	2759|Eukaryota	Protein prenyltransferase alpha subunit repeat-containing protein	PTAR1	GO:0005575,GO:0005622,GO:0005623,GO:0005737,GO:0005968,GO:0006464,GO:0006807,GO:0007275,GO:0007423,GO:0008150,GO:0008152,GO:0009987,GO:0018342,GO:0018344,GO:0019538,GO:0032501,GO:0032502,GO:0032991,GO:0036211,GO:0043170,GO:0043412,GO:0044237,GO:0044238,GO:0044260,GO:0044267,GO:0044424,GO:0044444,GO:0044464,GO:0048513,GO:0048731,GO:0048856,GO:0071704,GO:0097354,GO:1901564,GO:1902494,GO:1990234	-	ko:K14137	-	-	-	-	ko00000,ko01006	-	-	-	PPTA
TRINITY_DN10137_c0_g1_i1.p1	85681.XP_006434836.1	5.4e-214	750.4	COG2939@1|root,KOG1282@2759|Eukaryota,37HX9@33090|Viridiplantae,3GD3F@35493|Streptophyta	2759|Eukaryota	Belongs to the peptidase S10 family	-	-	3.4.16.5	ko:K13289,ko:K16296,ko:K16297	ko04142,ko04614,map04142,map04614	-	-	-	ko00000,ko00001,ko01000,ko01002,ko03110,ko04131,ko04147	-	-	-	Peptidase_S10
TRINITY_DN10137_c1_g1_i1.p1	29760.VIT_18s0001g09740.t01	2e-77	295.4	COG0515@1|root,2QRH4@2759|Eukaryota,37IK7@33090|Viridiplantae,3G8UE@35493|Streptophyta	2759|Eukaryota	Receptor protein kinase	-	-	-	-	-	-	-	-	-	-	-	-	B_lectin,PAN_1,PAN_2,Pkinase,S_locus_glycop
TRINITY_DN101381_c0_g1_i1.p1	83344.XP_007928313.1	1.3e-74	286.6	28KPP@1|root,2QT5J@2759|Eukaryota,396MS@33154|Opisthokonta,3NXI1@4751|Fungi,3QPRZ@4890|Ascomycota,200VW@147541|Dothideomycetes,3MGXW@451867|Dothideomycetidae	2759|Eukaryota	C6 zinc finger domain-containing protein	-	-	-	-	-	-	-	-	-	-	-	-	Zn_clus
TRINITY_DN10139_c0_g1_i11.p1	2711.XP_006481772.1	6.6e-79	300.4	28HFE@1|root,2QPTF@2759|Eukaryota,37K7G@33090|Viridiplantae,3GFHW@35493|Streptophyta	2759|Eukaryota	Syntaxin 6, N-terminal	-	-	-	-	-	-	-	-	-	-	-	-	Syntaxin-6_N
TRINITY_DN10139_c0_g1_i22.p1	2711.XP_006481772.1	3.6e-87	327.8	28HFE@1|root,2QPTF@2759|Eukaryota,37K7G@33090|Viridiplantae,3GFHW@35493|Streptophyta	2759|Eukaryota	Syntaxin 6, N-terminal	-	-	-	-	-	-	-	-	-	-	-	-	Syntaxin-6_N
TRINITY_DN10139_c0_g1_i23.p1	2711.XP_006481772.1	1.5e-150	539.3	28HFE@1|root,2QPTF@2759|Eukaryota,37K7G@33090|Viridiplantae,3GFHW@35493|Streptophyta	2759|Eukaryota	Syntaxin 6, N-terminal	-	-	-	-	-	-	-	-	-	-	-	-	Syntaxin-6_N
TRINITY_DN1013_c0_g1_i16.p1	2711.XP_006470523.1	5.2e-233	813.9	KOG2425@1|root,KOG2425@2759|Eukaryota,37IS2@33090|Viridiplantae,3GFX1@35493|Streptophyta	2759|Eukaryota	las1-like family	LAS1	GO:0000139,GO:0000228,GO:0000448,GO:0000460,GO:0000463,GO:0000466,GO:0000469,GO:0000470,GO:0000478,GO:0000479,GO:0000785,GO:0000790,GO:0000792,GO:0000922,GO:0003674,GO:0003824,GO:0004518,GO:0004519,GO:0005575,GO:0005622,GO:0005623,GO:0005634,GO:0005694,GO:0005720,GO:0005730,GO:0005737,GO:0005739,GO:0005783,GO:0005789,GO:0005794,GO:0005798,GO:0005819,GO:0005829,GO:0005856,GO:0006139,GO:0006325,GO:…	3.1.2.6	ko:K01069,ko:K16912	ko00620,map00620	-	R01736	RC00004,RC00137	ko00000,ko00001,ko01000,ko03009	-	-	-	Las1
TRINITY_DN10140_c0_g1_i2.p1	2711.XP_006479834.1	0.0	1669.8	COG0639@1|root,KOG0379@1|root,KOG0374@2759|Eukaryota,KOG0379@2759|Eukaryota,37QNV@33090|Viridiplantae,3GDBZ@35493|Streptophyta	2759|Eukaryota	serine threonine-protein phosphatase	KLHDC9	GO:0003674,GO:0003824,GO:0004721,GO:0004722,GO:0005488,GO:0005515,GO:0005575,GO:0005622,GO:0005623,GO:0005634,GO:0005730,GO:0005737,GO:0005739,GO:0005829,GO:0005886,GO:0006464,GO:0006470,GO:0006793,GO:0006796,GO:0006807,GO:0007623,GO:0008150,GO:0008152,GO:0008287,GO:0009314,GO:0009416,GO:0009605,GO:0009628,GO:0009648,GO:0009649,GO:0009987,GO:0010468,GO:0016020,GO:0016311,GO:0016787,GO:0016788,GO:…	3.1.3.16	ko:K01090,ko:K04460	ko04010,map04010	-	-	-	ko00000,ko00001,ko01000,ko01009	-	-	-	Kelch_3,Kelch_4,Kelch_5,Metallophos,STPPase_N
TRINITY_DN101410_c0_g1_i1.p1	38654.XP_006023709.1	9.2e-102	376.3	KOG1703@1|root,KOG1703@2759|Eukaryota,38G2D@33154|Opisthokonta,3BGCI@33208|Metazoa,3D39U@33213|Bilateria,48DMK@7711|Chordata,4920U@7742|Vertebrata	2759|Eukaryota	Domain of unknown function (DUF4749)	LDB3	GO:0003674,GO:0005080,GO:0005488,GO:0005515,GO:0005575,GO:0005622,GO:0005623,GO:0005737,GO:0005856,GO:0006996,GO:0007010,GO:0008092,GO:0008150,GO:0009653,GO:0009987,GO:0010927,GO:0016043,GO:0019899,GO:0019900,GO:0019901,GO:0022607,GO:0030016,GO:0030017,GO:0030018,GO:0030029,GO:0030036,GO:0030154,GO:0030239,GO:0031032,GO:0031674,GO:0032502,GO:0032989,GO:0042692,GO:0042805,GO:0043226,GO:0043228,GO:…	-	ko:K19867	-	-	-	-	ko00000	-	-	-	DUF4749,LIM,PDZ
TRINITY_DN10141_c0_g1_i46.p1	2711.XP_006488315.1	0.0	1260.0	COG0515@1|root,2QVJF@2759|Eukaryota,37JRJ@33090|Viridiplantae,3GFM7@35493|Streptophyta	2759|Eukaryota	U-box domain-containing protein	-	-	-	-	-	-	-	-	-	-	-	-	Pkinase,Pkinase_Tyr,U-box,Usp
TRINITY_DN10143_c0_g1_i3.p1	85681.XP_006420845.1	3.1e-73	281.6	2BNGI@1|root,2S1PH@2759|Eukaryota,37VWP@33090|Viridiplantae,3GFBC@35493|Streptophyta	2759|Eukaryota	transcription factor	-	GO:0000902,GO:0003674,GO:0003700,GO:0006355,GO:0008150,GO:0009653,GO:0009826,GO:0009889,GO:0009987,GO:0010468,GO:0010556,GO:0016043,GO:0016049,GO:0019219,GO:0019222,GO:0031323,GO:0031326,GO:0032502,GO:0032989,GO:0040007,GO:0048589,GO:0048856,GO:0048869,GO:0050789,GO:0050794,GO:0051171,GO:0051252,GO:0060255,GO:0060560,GO:0065007,GO:0071840,GO:0080090,GO:0140110,GO:1903506,GO:2000112,GO:2001141	-	-	-	-	-	-	-	-	-	-	-
TRINITY_DN10143_c0_g1_i4.p1	85681.XP_006420845.1	1.9e-87	328.9	2BNGI@1|root,2S1PH@2759|Eukaryota,37VWP@33090|Viridiplantae,3GFBC@35493|Streptophyta	2759|Eukaryota	transcription factor	-	GO:0000902,GO:0003674,GO:0003700,GO:0006355,GO:0008150,GO:0009653,GO:0009826,GO:0009889,GO:0009987,GO:0010468,GO:0010556,GO:0016043,GO:0016049,GO:0019219,GO:0019222,GO:0031323,GO:0031326,GO:0032502,GO:0032989,GO:0040007,GO:0048589,GO:0048856,GO:0048869,GO:0050789,GO:0050794,GO:0051171,GO:0051252,GO:0060255,GO:0060560,GO:0065007,GO:0071840,GO:0080090,GO:0140110,GO:1903506,GO:2000112,GO:2001141	-	-	-	-	-	-	-	-	-	-	-
TRINITY_DN101456_c0_g1_i3.p1	80884.CCF38738	9.5e-79	300.1	COG0306@1|root,KOG2493@2759|Eukaryota,38HXZ@33154|Opisthokonta,3NUM9@4751|Fungi,3QN4C@4890|Ascomycota,212BW@147550|Sordariomycetes,1EVF9@1028384|Glomerellales	2759|Eukaryota	Sodium-phosphate symporter which plays a fundamental housekeeping role in phosphate transport	-	GO:0003674,GO:0005215,GO:0005315,GO:0005436,GO:0005575,GO:0005623,GO:0005886,GO:0005887,GO:0006810,GO:0006811,GO:0006812,GO:0006814,GO:0008150,GO:0008324,GO:0015075,GO:0015077,GO:0015081,GO:0015291,GO:0015293,GO:0015294,GO:0015318,GO:0015319,GO:0015370,GO:0015672,GO:0016020,GO:0016021,GO:0022804,GO:0022857,GO:0022890,GO:0030001,GO:0031224,GO:0031226,GO:0034220,GO:0035725,GO:0044425,GO:0044459,GO:…	3.4.14.10	ko:K01280,ko:K14640	-	-	-	-	ko00000,ko01000,ko01002,ko02000,ko03110	2.A.20.2	-	-	PHO4
TRINITY_DN1014_c0_g1_i12.p1	29730.Gorai.004G154600.1	3.7e-105	387.9	KOG1792@1|root,KOG1792@2759|Eukaryota,37IBI@33090|Viridiplantae,3GAUK@35493|Streptophyta	2759|Eukaryota	Reticulon-like protein	-	GO:0005575,GO:0005622,GO:0005623,GO:0005737,GO:0005783,GO:0005789,GO:0005886,GO:0005911,GO:0008150,GO:0009506,GO:0009628,GO:0012505,GO:0016020,GO:0030054,GO:0031984,GO:0042175,GO:0043226,GO:0043227,GO:0043229,GO:0043231,GO:0044422,GO:0044424,GO:0044425,GO:0044432,GO:0044444,GO:0044446,GO:0044464,GO:0050896,GO:0055044,GO:0071944,GO:0080167,GO:0098827	1.1.1.170,2.7.1.26,3.1.3.102	ko:K07748,ko:K20720,ko:K20721,ko:K20723,ko:K20884	ko00100,ko00740,ko01100,ko01110,ko01130,ko05010,map00100,map00740,map01100,map01110,map01130,map05010	M00101,M00125	R00548,R00549,R07494	RC00002,RC00017,RC01163	ko00000,ko00001,ko00002,ko01000,ko03036,ko04131	-	-	-	Reticulon
TRINITY_DN1014_c0_g1_i2.p1	29730.Gorai.004G154600.1	1.5e-98	365.9	KOG1792@1|root,KOG1792@2759|Eukaryota,37IBI@33090|Viridiplantae,3GAUK@35493|Streptophyta	2759|Eukaryota	Reticulon-like protein	-	GO:0005575,GO:0005622,GO:0005623,GO:0005737,GO:0005783,GO:0005789,GO:0005886,GO:0005911,GO:0008150,GO:0009506,GO:0009628,GO:0012505,GO:0016020,GO:0030054,GO:0031984,GO:0042175,GO:0043226,GO:0043227,GO:0043229,GO:0043231,GO:0044422,GO:0044424,GO:0044425,GO:0044432,GO:0044444,GO:0044446,GO:0044464,GO:0050896,GO:0055044,GO:0071944,GO:0080167,GO:0098827	1.1.1.170,2.7.1.26,3.1.3.102	ko:K07748,ko:K20720,ko:K20721,ko:K20723,ko:K20884	ko00100,ko00740,ko01100,ko01110,ko01130,ko05010,map00100,map00740,map01100,map01110,map01130,map05010	M00101,M00125	R00548,R00549,R07494	RC00002,RC00017,RC01163	ko00000,ko00001,ko00002,ko01000,ko03036,ko04131	-	-	-	Reticulon
TRINITY_DN10150_c0_g3_i1.p1	2711.XP_006481964.1	1e-234	819.3	28JYJ@1|root,2QPWF@2759|Eukaryota,37I2S@33090|Viridiplantae,3G73G@35493|Streptophyta	2759|Eukaryota	Auxin response factors (ARFs) are transcriptional factors that bind specifically to the DNA sequence 5'-TGTCTC-3' found in the auxin-responsive promoter elements (AuxREs)	ARF8	GO:0000003,GO:0003006,GO:0003674,GO:0003676,GO:0003677,GO:0003700,GO:0005488,GO:0005575,GO:0005622,GO:0005623,GO:0005634,GO:0006355,GO:0007275,GO:0008150,GO:0009719,GO:0009725,GO:0009733,GO:0009791,GO:0009889,GO:0009908,GO:0010033,GO:0010468,GO:0010556,GO:0019219,GO:0019222,GO:0022414,GO:0031323,GO:0031326,GO:0032501,GO:0032502,GO:0042221,GO:0043226,GO:0043227,GO:0043229,GO:0043231,GO:0043565,GO:…	-	-	-	-	-	-	-	-	-	-	AUX_IAA,Auxin_resp,B3
TRINITY_DN10153_c0_g1_i13.p1	85681.XP_006421975.1	1.6e-184	652.1	KOG0198@1|root,KOG0198@2759|Eukaryota,37N5P@33090|Viridiplantae,3GCWQ@35493|Streptophyta	2759|Eukaryota	Mitogen-activated protein kinase kinase kinase	-	GO:0000226,GO:0001932,GO:0001934,GO:0003674,GO:0003824,GO:0004672,GO:0004674,GO:0005575,GO:0005622,GO:0005623,GO:0005737,GO:0006464,GO:0006468,GO:0006793,GO:0006796,GO:0006807,GO:0006950,GO:0006996,GO:0007010,GO:0007017,GO:0007154,GO:0007165,GO:0007346,GO:0008150,GO:0008152,GO:0009893,GO:0009987,GO:0010562,GO:0010604,GO:0016043,GO:0016301,GO:0016310,GO:0016740,GO:0016772,GO:0016773,GO:0019220,GO:…	2.7.11.25	ko:K04420,ko:K20717	ko04010,ko04016,ko04540,ko04912,map04010,map04016,map04540,map04912	M00688,M00689,M00690	-	-	ko00000,ko00001,ko00002,ko01000,ko01001	-	-	-	Pkinase
TRINITY_DN10153_c0_g1_i6.p1	85681.XP_006421975.1	2.4e-160	571.6	KOG0198@1|root,KOG0198@2759|Eukaryota,37N5P@33090|Viridiplantae,3GCWQ@35493|Streptophyta	2759|Eukaryota	Mitogen-activated protein kinase kinase kinase	-	GO:0000226,GO:0001932,GO:0001934,GO:0003674,GO:0003824,GO:0004672,GO:0004674,GO:0005575,GO:0005622,GO:0005623,GO:0005737,GO:0006464,GO:0006468,GO:0006793,GO:0006796,GO:0006807,GO:0006950,GO:0006996,GO:0007010,GO:0007017,GO:0007154,GO:0007165,GO:0007346,GO:0008150,GO:0008152,GO:0009893,GO:0009987,GO:0010562,GO:0010604,GO:0016043,GO:0016301,GO:0016310,GO:0016740,GO:0016772,GO:0016773,GO:0019220,GO:…	2.7.11.25	ko:K04420,ko:K20717	ko04010,ko04016,ko04540,ko04912,map04010,map04016,map04540,map04912	M00688,M00689,M00690	-	-	ko00000,ko00001,ko00002,ko01000,ko01001	-	-	-	Pkinase
TRINITY_DN10155_c0_g1_i1.p1	2711.XP_006482534.1	4.3e-142	510.8	COG0330@1|root,KOG2620@2759|Eukaryota,37M98@33090|Viridiplantae,3G8H0@35493|Streptophyta	2759|Eukaryota	Hypersensitive-induced response protein	hir3	GO:0002239,GO:0003674,GO:0005488,GO:0005515,GO:0005575,GO:0005622,GO:0005623,GO:0005737,GO:0005739,GO:0005773,GO:0005774,GO:0005794,GO:0005886,GO:0005911,GO:0008150,GO:0009506,GO:0009605,GO:0009607,GO:0012505,GO:0016020,GO:0019899,GO:0019900,GO:0019901,GO:0030054,GO:0031090,GO:0043207,GO:0043226,GO:0043227,GO:0043229,GO:0043231,GO:0043424,GO:0044422,GO:0044424,GO:0044437,GO:0044444,GO:0044446,GO:…	-	-	-	-	-	-	-	-	-	-	Band_7
TRINITY_DN1015_c0_g1_i2.p1	2711.XP_006485717.1	9.5e-272	942.6	KOG2381@1|root,KOG2381@2759|Eukaryota,37QG7@33090|Viridiplantae,3G9IU@35493|Streptophyta	2759|Eukaryota	Phosphatidylinositol 4-kinase	-	-	-	-	-	-	-	-	-	-	-	-	PI3_PI4_kinase,ubiquitin
TRINITY_DN1015_c0_g1_i3.p1	2711.XP_006485717.1	1.2e-274	952.2	KOG2381@1|root,KOG2381@2759|Eukaryota,37QG7@33090|Viridiplantae,3G9IU@35493|Streptophyta	2759|Eukaryota	Phosphatidylinositol 4-kinase	-	-	-	-	-	-	-	-	-	-	-	-	PI3_PI4_kinase,ubiquitin
TRINITY_DN10160_c0_g1_i28.p1	85681.XP_006448559.1	3.9e-126	457.6	COG2890@1|root,KOG3191@2759|Eukaryota,37SGK@33090|Viridiplantae,3G927@35493|Streptophyta	2759|Eukaryota	HemK methyltransferase family member	N6AMT1	GO:0001558,GO:0002181,GO:0002184,GO:0003674,GO:0003824,GO:0005575,GO:0005622,GO:0005623,GO:0005737,GO:0005829,GO:0006412,GO:0006415,GO:0006464,GO:0006479,GO:0006518,GO:0006807,GO:0008150,GO:0008152,GO:0008168,GO:0008170,GO:0008213,GO:0008276,GO:0008757,GO:0009058,GO:0009059,GO:0009987,GO:0010467,GO:0016043,GO:0016740,GO:0016741,GO:0019538,GO:0022411,GO:0030307,GO:0032259,GO:0032984,GO:0032991,GO:…	2.1.1.297	ko:K03120,ko:K10754,ko:K19589	ko03022,ko03030,ko03420,ko03430,ko05016,ko05165,ko05166,ko05168,ko05169,ko05203,map03022,map03030,map03420,map03430,map05016,map05165,map05166,map05168,map05169,map05203	M00289,M00295	-	-	ko00000,ko00001,ko00002,ko01000,ko03000,ko03012,ko03021,ko03032,ko03400	-	-	-	MTS
TRINITY_DN101617_c0_g1_i1.p1	430998.XP_007679976.1	6.6e-91	341.3	2D1YA@1|root,2SJS5@2759|Eukaryota,39KBY@33154|Opisthokonta,3Q4QN@4751|Fungi,3RN08@4890|Ascomycota	2759|Eukaryota	FAD binding domain	-	-	-	-	-	-	-	-	-	-	-	-	FAD_binding_3
TRINITY_DN101617_c0_g2_i1.p1	430998.XP_007677793.1	2.3e-95	355.1	COG0631@1|root,KOG1379@2759|Eukaryota,39SIA@33154|Opisthokonta,3NY5Q@4751|Fungi,3QP19@4890|Ascomycota,1ZXYQ@147541|Dothideomycetes,3MG81@451867|Dothideomycetidae	2759|Eukaryota	Serine/threonine phosphatases, family 2C, catalytic domain	-	GO:0005575,GO:0005622,GO:0005623,GO:0005737,GO:0006464,GO:0006470,GO:0006793,GO:0006796,GO:0006807,GO:0006996,GO:0008150,GO:0008152,GO:0009314,GO:0009416,GO:0009507,GO:0009532,GO:0009536,GO:0009570,GO:0009628,GO:0009657,GO:0009668,GO:0009987,GO:0010027,GO:0016043,GO:0016311,GO:0019538,GO:0035970,GO:0036211,GO:0043170,GO:0043226,GO:0043227,GO:0043229,GO:0043231,GO:0043412,GO:0044237,GO:0044238,GO:…	3.1.3.16,3.6.4.13	ko:K12815,ko:K14773,ko:K17508	ko03040,map03040	-	-	-	ko00000,ko00001,ko01000,ko01009,ko03009,ko03041	-	-	-	PP2C_2,SpoIIE
TRINITY_DN10161_c0_g1_i14.p1	85681.XP_006430511.1	2e-124	452.2	2C4RN@1|root,2RIEW@2759|Eukaryota,37M6Y@33090|Viridiplantae,3GANY@35493|Streptophyta	2759|Eukaryota	transcription factor	-	GO:0000156,GO:0000160,GO:0001101,GO:0001763,GO:0003674,GO:0003700,GO:0005575,GO:0005622,GO:0005623,GO:0005634,GO:0006355,GO:0006950,GO:0007154,GO:0007165,GO:0007275,GO:0008150,GO:0009414,GO:0009415,GO:0009628,GO:0009653,GO:0009719,GO:0009725,GO:0009735,GO:0009736,GO:0009755,GO:0009888,GO:0009889,GO:0009933,GO:0009966,GO:0009987,GO:0010014,GO:0010015,GO:0010016,GO:0010033,GO:0010035,GO:0010073,GO:…	-	-	-	-	-	-	-	-	-	-	Myb_DNA-binding
TRINITY_DN101620_c0_g1_i2.p1	84751.XP_007875959.1	8.3e-40	170.6	COG0153@1|root,KOG0631@2759|Eukaryota,38ESX@33154|Opisthokonta,3NVCX@4751|Fungi,3UZE6@5204|Basidiomycota,3N1V0@452284|Ustilaginomycotina	2759|Eukaryota	Galactokinase galactose-binding signature	GALK2	GO:0000409,GO:0000411,GO:0000429,GO:0000431,GO:0000435,GO:0000436,GO:0003674,GO:0003824,GO:0004335,GO:0005488,GO:0005515,GO:0005575,GO:0005576,GO:0005615,GO:0005622,GO:0005623,GO:0005634,GO:0005737,GO:0005975,GO:0005996,GO:0006012,GO:0006355,GO:0006357,GO:0006793,GO:0006796,GO:0007154,GO:0007584,GO:0008104,GO:0008150,GO:0008152,GO:0009056,GO:0009605,GO:0009889,GO:0009891,GO:0009893,GO:0009987,GO:…	2.7.1.157,2.7.1.6	ko:K00849,ko:K17781,ko:K18674	ko00052,ko00520,ko01100,map00052,map00520,map01100	M00554,M00632	R01092	RC00002,RC00078	ko00000,ko00001,ko00002,ko01000,ko02000,ko03029,ko04147	3.A.8.1	-	iMM904.YBR020W,iND750.YBR020W	GHMP_kinases_C,GHMP_kinases_N,GalKase_gal_bdg
TRINITY_DN101620_c0_g1_i4.p1	84751.XP_007875959.1	8.5e-44	183.7	COG0153@1|root,KOG0631@2759|Eukaryota,38ESX@33154|Opisthokonta,3NVCX@4751|Fungi,3UZE6@5204|Basidiomycota,3N1V0@452284|Ustilaginomycotina	2759|Eukaryota	Galactokinase galactose-binding signature	GALK2	GO:0000409,GO:0000411,GO:0000429,GO:0000431,GO:0000435,GO:0000436,GO:0003674,GO:0003824,GO:0004335,GO:0005488,GO:0005515,GO:0005575,GO:0005576,GO:0005615,GO:0005622,GO:0005623,GO:0005634,GO:0005737,GO:0005975,GO:0005996,GO:0006012,GO:0006355,GO:0006357,GO:0006793,GO:0006796,GO:0007154,GO:0007584,GO:0008104,GO:0008150,GO:0008152,GO:0009056,GO:0009605,GO:0009889,GO:0009891,GO:0009893,GO:0009987,GO:…	2.7.1.157,2.7.1.6	ko:K00849,ko:K17781,ko:K18674	ko00052,ko00520,ko01100,map00052,map00520,map01100	M00554,M00632	R01092	RC00002,RC00078	ko00000,ko00001,ko00002,ko01000,ko02000,ko03029,ko04147	3.A.8.1	-	iMM904.YBR020W,iND750.YBR020W	GHMP_kinases_C,GHMP_kinases_N,GalKase_gal_bdg
TRINITY_DN10162_c0_g1_i17.p1	85681.XP_006425968.1	4.7e-246	857.1	KOG1476@1|root,KOG1476@2759|Eukaryota,37HM2@33090|Viridiplantae,3GFEI@35493|Streptophyta	2759|Eukaryota	Involved in the synthesis of glucuronoxylan hemicellulose in secondary cell walls	GlcAT-P	GO:0000003,GO:0000139,GO:0000271,GO:0003002,GO:0003006,GO:0003674,GO:0003824,GO:0005575,GO:0005622,GO:0005623,GO:0005737,GO:0005768,GO:0005794,GO:0005802,GO:0005975,GO:0005976,GO:0006022,GO:0006029,GO:0006082,GO:0006629,GO:0006643,GO:0006664,GO:0006665,GO:0006687,GO:0006688,GO:0006790,GO:0006807,GO:0007275,GO:0007389,GO:0007399,GO:0007422,GO:0008150,GO:0008152,GO:0008194,GO:0008610,GO:0009058,GO:…	2.4.1.135	ko:K10158,ko:K10812,ko:K20869,ko:K20871	ko00532,ko00534,ko01100,map00532,map00534,map01100	M00057	R05928	-	ko00000,ko00001,ko00002,ko01000,ko01003	-	GT43	-	Glyco_transf_43
TRINITY_DN10163_c0_g1_i3.p1	2711.XP_006486486.1	2.9e-141	508.1	28JB2@1|root,2QVAY@2759|Eukaryota,37RX8@33090|Viridiplantae,3GAQI@35493|Streptophyta	2759|Eukaryota	PDDEXK-like family of unknown function	-	-	-	-	-	-	-	-	-	-	-	-	PDDEXK_6
TRINITY_DN10167_c0_g1_i23.p1	2711.XP_006476450.1	7.4e-276	956.1	28KQJ@1|root,2QT6M@2759|Eukaryota,37M5B@33090|Viridiplantae,3GEF9@35493|Streptophyta	2759|Eukaryota	BTB POZ domain-containing protein	-	GO:0000151,GO:0003674,GO:0005488,GO:0005515,GO:0005575,GO:0005622,GO:0005623,GO:0005634,GO:0008150,GO:0009314,GO:0009416,GO:0009628,GO:0009639,GO:0010114,GO:0031461,GO:0031463,GO:0032991,GO:0042802,GO:0042803,GO:0043226,GO:0043227,GO:0043229,GO:0043231,GO:0044424,GO:0044464,GO:0046982,GO:0046983,GO:0050896,GO:1902494,GO:1990234	-	-	-	-	-	-	-	-	-	-	BACK,BTB
TRINITY_DN10167_c0_g1_i5.p1	2711.XP_006476450.1	1.4e-124	452.6	28KQJ@1|root,2QT6M@2759|Eukaryota,37M5B@33090|Viridiplantae,3GEF9@35493|Streptophyta	2759|Eukaryota	BTB POZ domain-containing protein	-	GO:0000151,GO:0003674,GO:0005488,GO:0005515,GO:0005575,GO:0005622,GO:0005623,GO:0005634,GO:0008150,GO:0009314,GO:0009416,GO:0009628,GO:0009639,GO:0010114,GO:0031461,GO:0031463,GO:0032991,GO:0042802,GO:0042803,GO:0043226,GO:0043227,GO:0043229,GO:0043231,GO:0044424,GO:0044464,GO:0046982,GO:0046983,GO:0050896,GO:1902494,GO:1990234	-	-	-	-	-	-	-	-	-	-	BACK,BTB
TRINITY_DN10168_c0_g1_i64.p1	2711.XP_006469620.1	2.3e-91	342.0	COG0697@1|root,KOG4510@2759|Eukaryota,37KZC@33090|Viridiplantae,3GCZ3@35493|Streptophyta	2759|Eukaryota	EamA-like transporter family	-	-	4.2.1.3	ko:K01681	ko00020,ko00630,ko00720,ko01100,ko01110,ko01120,ko01130,ko01200,ko01210,ko01230,map00020,map00630,map00720,map01100,map01110,map01120,map01130,map01200,map01210,map01230	M00009,M00010,M00012,M00173,M00740	R01324,R01325,R01900	RC00497,RC00498,RC00618	br01601,ko00000,ko00001,ko00002,ko01000	-	-	-	EamA
TRINITY_DN101698_c0_g2_i1.p1	35725.K2R1U3	2.9e-74	285.4	COG0484@1|root,KOG0714@2759|Eukaryota,38BTN@33154|Opisthokonta,3NW97@4751|Fungi,3QNCB@4890|Ascomycota,1ZYZ0@147541|Dothideomycetes	2759|Eukaryota	DnaJ C terminal domain	SIS1	GO:0002181,GO:0002183,GO:0003674,GO:0005488,GO:0005515,GO:0005575,GO:0005622,GO:0005623,GO:0005634,GO:0005737,GO:0005829,GO:0005840,GO:0006403,GO:0006404,GO:0006412,GO:0006413,GO:0006457,GO:0006508,GO:0006511,GO:0006515,GO:0006518,GO:0006807,GO:0006810,GO:0006886,GO:0006913,GO:0006950,GO:0008104,GO:0008150,GO:0008152,GO:0009056,GO:0009057,GO:0009058,GO:0009059,GO:0009987,GO:0010033,GO:0010467,GO:…	-	ko:K09507,ko:K09510	ko04141,ko05164,map04141,map05164	-	-	-	ko00000,ko00001,ko03110	-	-	-	DnaJ,DnaJ_C
TRINITY_DN101699_c0_g2_i1.p1	83344.XP_007922039.1	3.2e-38	165.6	2CY9S@1|root,2S30V@2759|Eukaryota,39H7E@33154|Opisthokonta,3NZC0@4751|Fungi,3QJR8@4890|Ascomycota,200CF@147541|Dothideomycetes,3MFFX@451867|Dothideomycetidae	2759|Eukaryota	-	-	-	-	-	-	-	-	-	-	-	-	-	-
TRINITY_DN101700_c0_g1_i1.p1	4113.PGSC0003DMT400064041	0.0	1133.2	KOG1901@1|root,KOG1901@2759|Eukaryota,37PN1@33090|Viridiplantae,3GEZI@35493|Streptophyta,44EKC@71274|asterids	2759|Eukaryota	YT521-B-like domain	ECT11	-	-	ko:K20102	-	-	-	-	ko00000,ko03019	-	-	-	YTH
TRINITY_DN10172_c0_g1_i10.p1	2711.XP_006472140.1	1.1e-299	1035.4	2C2Y7@1|root,2QQ1A@2759|Eukaryota,37RSQ@33090|Viridiplantae,3GANN@35493|Streptophyta	2759|Eukaryota	Glycine-rich domain-containing protein-like	-	-	-	-	-	-	-	-	-	-	-	-	GRDP-like
TRINITY_DN10172_c0_g2_i1.p1	2711.XP_006472138.1	1.6e-176	626.3	KOG1947@1|root,KOG1947@2759|Eukaryota,37HMS@33090|Viridiplantae,3GG3W@35493|Streptophyta	2759|Eukaryota	F-box LRR-repeat protein	-	-	-	ko:K10268	-	-	-	-	ko00000,ko04121	-	-	-	LRR_6
TRINITY_DN10172_c0_g2_i2.p2	2711.XP_006472138.1	3.1e-41	175.3	KOG1947@1|root,KOG1947@2759|Eukaryota,37HMS@33090|Viridiplantae,3GG3W@35493|Streptophyta	2759|Eukaryota	F-box LRR-repeat protein	-	-	-	ko:K10268	-	-	-	-	ko00000,ko04121	-	-	-	LRR_6
TRINITY_DN10173_c0_g1_i1.p1	2711.XP_006482473.1	1.6e-105	389.4	28KAZ@1|root,2QSRU@2759|Eukaryota,37IE4@33090|Viridiplantae,3G7GK@35493|Streptophyta	2759|Eukaryota	Family of unknown function (DUF716)	-	-	-	-	-	-	-	-	-	-	-	-	DUF716
TRINITY_DN101741_c0_g1_i1.p1	223192.XP_007919415.1	7.4e-70	270.4	COG2217@1|root,KOG0207@2759|Eukaryota,38GSF@33154|Opisthokonta,3NXKX@4751|Fungi,3QNEG@4890|Ascomycota,2156G@147550|Sordariomycetes	2759|Eukaryota	p-type atpase	-	-	3.6.3.54	ko:K17686	ko01524,ko04016,map01524,map04016	-	R00086	RC00002	ko00000,ko00001,ko01000	3.A.3.5	-	-	E1-E2_ATPase,HMA,Hydrolase
TRINITY_DN10174_c0_g1_i5.p2	83344.XP_007920066.1	1.6e-88	332.4	COG2007@1|root,KOG3283@2759|Eukaryota,38C25@33154|Opisthokonta,3NWB7@4751|Fungi,3QN2M@4890|Ascomycota,200YN@147541|Dothideomycetes,3MIKX@451867|Dothideomycetidae	2759|Eukaryota	Belongs to the eukaryotic ribosomal protein eS8 family	RPS8	GO:0000184,GO:0000313,GO:0000462,GO:0000956,GO:0002164,GO:0002181,GO:0002182,GO:0002376,GO:0002520,GO:0003674,GO:0003676,GO:0003723,GO:0003729,GO:0003735,GO:0005198,GO:0005488,GO:0005575,GO:0005618,GO:0005622,GO:0005623,GO:0005634,GO:0005654,GO:0005730,GO:0005737,GO:0005783,GO:0005829,GO:0005840,GO:0005844,GO:0005886,GO:0005911,GO:0006139,GO:0006364,GO:0006396,GO:0006401,GO:0006402,GO:0006412,GO:…	-	ko:K02995	ko03010,map03010	M00177,M00179	-	-	br01610,ko00000,ko00001,ko00002,ko03011	-	-	-	Ribosomal_S8e
TRINITY_DN10174_c1_g1_i4.p1	121759.XP_010763382.1	2.3e-90	338.6	COG2007@1|root,KOG3283@2759|Eukaryota,38C25@33154|Opisthokonta,3NWB7@4751|Fungi,3QN2M@4890|Ascomycota,20APU@147545|Eurotiomycetes,3B0A0@33183|Onygenales,3FM5Y@34383|Onygenales incertae sedis	2759|Eukaryota	Belongs to the eukaryotic ribosomal protein eS8 family	RPS8	GO:0000184,GO:0000313,GO:0000462,GO:0000956,GO:0002164,GO:0002181,GO:0002182,GO:0002376,GO:0002520,GO:0003674,GO:0003676,GO:0003723,GO:0003729,GO:0003735,GO:0005198,GO:0005488,GO:0005575,GO:0005618,GO:0005622,GO:0005623,GO:0005634,GO:0005654,GO:0005730,GO:0005737,GO:0005783,GO:0005829,GO:0005840,GO:0005844,GO:0005886,GO:0005911,GO:0006139,GO:0006364,GO:0006396,GO:0006401,GO:0006402,GO:0006412,GO:…	-	ko:K02995	ko03010,map03010	M00177,M00179	-	-	br01610,ko00000,ko00001,ko00002,ko03011	-	-	-	Ribosomal_S8e
TRINITY_DN10174_c1_g2_i1.p2	61459.XP_007783051.1	5.7e-93	347.1	COG2007@1|root,KOG3283@2759|Eukaryota,38C25@33154|Opisthokonta,3NWB7@4751|Fungi,3QN2M@4890|Ascomycota,20APU@147545|Eurotiomycetes,3MRPR@451870|Chaetothyriomycetidae	2759|Eukaryota	Belongs to the eukaryotic ribosomal protein eS8 family	RPS8	GO:0000184,GO:0000313,GO:0000462,GO:0000956,GO:0002164,GO:0002181,GO:0002182,GO:0002376,GO:0002520,GO:0003674,GO:0003676,GO:0003723,GO:0003729,GO:0003735,GO:0005198,GO:0005488,GO:0005575,GO:0005618,GO:0005622,GO:0005623,GO:0005634,GO:0005654,GO:0005730,GO:0005737,GO:0005783,GO:0005829,GO:0005840,GO:0005844,GO:0005886,GO:0005911,GO:0006139,GO:0006364,GO:0006396,GO:0006401,GO:0006402,GO:0006412,GO:…	-	ko:K02995	ko03010,map03010	M00177,M00179	-	-	br01610,ko00000,ko00001,ko00002,ko03011	-	-	-	Ribosomal_S8e
TRINITY_DN101758_c0_g1_i10.p1	430998.XP_007676042.1	5.7e-192	677.6	KOG1814@1|root,KOG1814@2759|Eukaryota,38D5P@33154|Opisthokonta,3NY15@4751|Fungi,3QJKH@4890|Ascomycota,2019T@147541|Dothideomycetes,3MIZQ@451867|Dothideomycetidae	2759|Eukaryota	RWD	RNF14	GO:0000151,GO:0000209,GO:0003674,GO:0003712,GO:0003713,GO:0003824,GO:0004180,GO:0004181,GO:0004842,GO:0005102,GO:0005488,GO:0005515,GO:0005575,GO:0005622,GO:0005623,GO:0005634,GO:0005737,GO:0005829,GO:0006355,GO:0006357,GO:0006417,GO:0006449,GO:0006464,GO:0006508,GO:0006807,GO:0007154,GO:0007165,GO:0008134,GO:0008150,GO:0008152,GO:0008233,GO:0008235,GO:0008237,GO:0008238,GO:0008270,GO:0009719,GO:…	2.3.2.31	ko:K11971	-	-	-	-	ko00000,ko01000,ko04121	-	-	-	IBR,Peptidase_M14,RWD
TRINITY_DN101758_c0_g2_i1.p1	83344.XP_007923699.1	1.5e-70	272.7	KOG1814@1|root,KOG1814@2759|Eukaryota,38D5P@33154|Opisthokonta,3NY15@4751|Fungi,3QJKH@4890|Ascomycota,2019T@147541|Dothideomycetes,3MIZQ@451867|Dothideomycetidae	2759|Eukaryota	RWD	RNF14	GO:0000151,GO:0000209,GO:0003674,GO:0003712,GO:0003713,GO:0003824,GO:0004180,GO:0004181,GO:0004842,GO:0005102,GO:0005488,GO:0005515,GO:0005575,GO:0005622,GO:0005623,GO:0005634,GO:0005737,GO:0005829,GO:0006355,GO:0006357,GO:0006417,GO:0006449,GO:0006464,GO:0006508,GO:0006807,GO:0007154,GO:0007165,GO:0008134,GO:0008150,GO:0008152,GO:0008233,GO:0008235,GO:0008237,GO:0008238,GO:0008270,GO:0009719,GO:…	2.3.2.31	ko:K11971	-	-	-	-	ko00000,ko01000,ko04121	-	-	-	IBR,Peptidase_M14,RWD
TRINITY_DN101760_c0_g1_i1.p1	61459.XP_007778339.1	1e-75	290.0	COG3145@1|root,KOG4176@2759|Eukaryota,3A55G@33154|Opisthokonta,3P4RG@4751|Fungi,3QX51@4890|Ascomycota,20M2C@147545|Eurotiomycetes,3MVWA@451870|Chaetothyriomycetidae	2759|Eukaryota	2OG-Fe(II) oxygenase superfamily	-	-	2.1.1.229	ko:K10766,ko:K10770	-	-	-	-	ko00000,ko01000,ko03016	-	-	-	2OG-FeII_Oxy_2
TRINITY_DN101767_c0_g2_i2.p1	101162.XP_007692078.1	3.5e-152	544.7	2BI41@1|root,2S1DF@2759|Eukaryota,39R50@33154|Opisthokonta,3NZ3C@4751|Fungi,3QNX4@4890|Ascomycota,1ZZMH@147541|Dothideomycetes,4KI9F@92860|Pleosporales	2759|Eukaryota	-	-	-	-	-	-	-	-	-	-	-	-	-	-
TRINITY_DN10176_c0_g1_i11.p1	64363.EME45444	1.2e-68	266.5	KOG3228@1|root,KOG3228@2759|Eukaryota,393TH@33154|Opisthokonta,3NY3T@4751|Fungi,3QPF5@4890|Ascomycota,201FF@147541|Dothideomycetes,3MGZJ@451867|Dothideomycetidae	2759|Eukaryota	Cwf15/Cwc15 cell cycle control protein	CWC15	GO:0000375,GO:0000377,GO:0000398,GO:0000974,GO:0003674,GO:0003676,GO:0003723,GO:0005488,GO:0005575,GO:0005622,GO:0005623,GO:0005634,GO:0005654,GO:0005681,GO:0005684,GO:0005737,GO:0005739,GO:0006139,GO:0006396,GO:0006397,GO:0006725,GO:0006807,GO:0008150,GO:0008152,GO:0008380,GO:0009987,GO:0010467,GO:0016070,GO:0016071,GO:0016604,GO:0016607,GO:0031974,GO:0031981,GO:0032991,GO:0034641,GO:0043170,GO:…	-	ko:K09191,ko:K12863	ko03040,map03040	M00353,M00355	-	-	ko00000,ko00001,ko00002,ko03000,ko03021,ko03041	-	-	-	Cwf_Cwc_15
TRINITY_DN10176_c0_g1_i16.p1	64363.EME45763	3e-07	62.8	29MV7@1|root,2RV5F@2759|Eukaryota,38WQ2@33154|Opisthokonta,3P5CK@4751|Fungi,3R8DU@4890|Ascomycota,206VV@147541|Dothideomycetes,3MMVV@451867|Dothideomycetidae	2759|Eukaryota	-	-	-	-	-	-	-	-	-	-	-	-	-	-
TRINITY_DN101777_c0_g1_i1.p1	430998.XP_007679936.1	1e-93	349.7	COG2220@1|root,KOG3798@2759|Eukaryota,39UP3@33154|Opisthokonta,3NX7Q@4751|Fungi,3QQ6X@4890|Ascomycota,1ZZM3@147541|Dothideomycetes,3MIBJ@451867|Dothideomycetidae	2759|Eukaryota	Beta-lactamase superfamily domain	EFM4	GO:0003674,GO:0003824,GO:0004620,GO:0005575,GO:0005622,GO:0005623,GO:0005737,GO:0005739,GO:0005740,GO:0005743,GO:0006066,GO:0006576,GO:0006629,GO:0006644,GO:0006650,GO:0006793,GO:0006796,GO:0006807,GO:0008081,GO:0008150,GO:0008152,GO:0009308,GO:0009987,GO:0016020,GO:0016021,GO:0016298,GO:0016787,GO:0016788,GO:0019637,GO:0019866,GO:0031090,GO:0031224,GO:0031300,GO:0031301,GO:0031304,GO:0031305,GO:…	3.1.4.54	ko:K13985	ko04723,map04723	-	-	-	ko00000,ko00001,ko01000	-	-	-	Lactamase_B_2
TRINITY_DN101795_c0_g1_i5.p1	64363.EME45844	7.4e-279	966.1	COG0439@1|root,KOG0368@2759|Eukaryota,38BBT@33154|Opisthokonta,3NUU6@4751|Fungi,3QJKI@4890|Ascomycota,1ZXN6@147541|Dothideomycetes,3MIV3@451867|Dothideomycetidae	2759|Eukaryota	Acetyl-CoA carboxylase, central region	ACACB	GO:0000166,GO:0000902,GO:0000976,GO:0000977,GO:0000978,GO:0000987,GO:0001012,GO:0001067,GO:0001101,GO:0001650,GO:0001676,GO:0001894,GO:0003674,GO:0003676,GO:0003677,GO:0003690,GO:0003824,GO:0003989,GO:0004075,GO:0005102,GO:0005488,GO:0005515,GO:0005524,GO:0005575,GO:0005622,GO:0005623,GO:0005634,GO:0005730,GO:0005737,GO:0005739,GO:0005740,GO:0005741,GO:0005783,GO:0005789,GO:0005829,GO:0005856,GO:…	2.1.3.15,6.3.4.14,6.4.1.2	ko:K01946,ko:K11262	ko00061,ko00254,ko00620,ko00640,ko01100,ko01110,ko01212,ko04152,ko04910,ko04920,ko04922,ko04931,map00061,map00254,map00620,map00640,map01100,map01110,map01212,map04152,map04910,map04920,map04922,map04931	M00082	R00742,R04385,R04386	RC00040,RC00253,RC00367	ko00000,ko00001,ko00002,ko01000	-	-	-	ACC_central,Biotin_carb_C,Biotin_carb_N,Biotin_lipoyl,CPSase_L_D2,Carboxyl_trans
TRINITY_DN1017_c0_g1_i12.p1	2711.XP_006469718.1	3.7e-127	461.1	2CMFY@1|root,2QQ8Q@2759|Eukaryota,37K19@33090|Viridiplantae,3G8NA@35493|Streptophyta	2759|Eukaryota	Peroxisome biogenesis protein	-	GO:0006996,GO:0007031,GO:0008150,GO:0009987,GO:0016043,GO:0071840	-	-	-	-	-	-	-	-	-	-	-
TRINITY_DN101818_c0_g1_i1.p1	4113.PGSC0003DMT400009588	9.1e-133	479.6	COG0638@1|root,KOG0863@2759|Eukaryota,37P1D@33090|Viridiplantae,3G82H@35493|Streptophyta,44EY1@71274|asterids	2759|Eukaryota	The proteasome is a multicatalytic proteinase complex which is characterized by its ability to cleave peptides with Arg, Phe, Tyr, Leu, and Glu adjacent to the leaving group at neutral or slightly basic pH	PSMA1	GO:0000003,GO:0000502,GO:0001530,GO:0001673,GO:0001703,GO:0002682,GO:0002683,GO:0002861,GO:0002862,GO:0003006,GO:0003674,GO:0003676,GO:0003723,GO:0005488,GO:0005515,GO:0005575,GO:0005622,GO:0005623,GO:0005634,GO:0005654,GO:0005737,GO:0005813,GO:0005815,GO:0005829,GO:0005839,GO:0005844,GO:0005856,GO:0005886,GO:0005911,GO:0006464,GO:0006508,GO:0006511,GO:0006807,GO:0006996,GO:0006997,GO:0007088,GO:…	2.1.3.3,3.4.25.1	ko:K00611,ko:K02725,ko:K13141	ko00220,ko01100,ko01110,ko01130,ko01230,ko03050,map00220,map01100,map01110,map01130,map01230,map03050	M00029,M00337,M00340,M00844	R01398	RC00096	ko00000,ko00001,ko00002,ko01000,ko01002,ko03041,ko03051,ko04147	-	-	-	Proteasome,Proteasome_A_N
TRINITY_DN10181_c0_g1_i10.p1	2711.XP_006493767.1	5.5e-76	290.8	COG0057@1|root,KOG0657@2759|Eukaryota,37HSA@33090|Viridiplantae,3GEIW@35493|Streptophyta	2759|Eukaryota	Belongs to the glyceraldehyde-3-phosphate dehydrogenase family	gpd-2	GO:0000003,GO:0000768,GO:0003006,GO:0003674,GO:0003824,GO:0004365,GO:0005488,GO:0005507,GO:0005575,GO:0005622,GO:0005623,GO:0005737,GO:0005975,GO:0005996,GO:0006006,GO:0006082,GO:0006090,GO:0006091,GO:0006094,GO:0006096,GO:0006139,GO:0006163,GO:0006164,GO:0006165,GO:0006725,GO:0006732,GO:0006733,GO:0006753,GO:0006754,GO:0006757,GO:0006793,GO:0006796,GO:0006807,GO:0006949,GO:0007275,GO:0007520,GO:…	1.2.1.12	ko:K00134	ko00010,ko00710,ko01100,ko01110,ko01120,ko01130,ko01200,ko01230,ko04066,ko05010,map00010,map00710,map01100,map01110,map01120,map01130,map01200,map01230,map04066,map05010	M00001,M00002,M00003,M00165,M00166,M00308,M00552	R01061	RC00149	ko00000,ko00001,ko00002,ko01000,ko04131,ko04147	-	-	-	Gp_dh_C,Gp_dh_N
TRINITY_DN10181_c0_g1_i29.p1	2711.XP_006493767.1	8.6e-208	729.6	COG0057@1|root,KOG0657@2759|Eukaryota,37HSA@33090|Viridiplantae,3GEIW@35493|Streptophyta	2759|Eukaryota	Belongs to the glyceraldehyde-3-phosphate dehydrogenase family	gpd-2	GO:0000003,GO:0000768,GO:0003006,GO:0003674,GO:0003824,GO:0004365,GO:0005488,GO:0005507,GO:0005575,GO:0005622,GO:0005623,GO:0005737,GO:0005975,GO:0005996,GO:0006006,GO:0006082,GO:0006090,GO:0006091,GO:0006094,GO:0006096,GO:0006139,GO:0006163,GO:0006164,GO:0006165,GO:0006725,GO:0006732,GO:0006733,GO:0006753,GO:0006754,GO:0006757,GO:0006793,GO:0006796,GO:0006807,GO:0006949,GO:0007275,GO:0007520,GO:…	1.2.1.12	ko:K00134	ko00010,ko00710,ko01100,ko01110,ko01120,ko01130,ko01200,ko01230,ko04066,ko05010,map00010,map00710,map01100,map01110,map01120,map01130,map01200,map01230,map04066,map05010	M00001,M00002,M00003,M00165,M00166,M00308,M00552	R01061	RC00149	ko00000,ko00001,ko00002,ko01000,ko04131,ko04147	-	-	-	Gp_dh_C,Gp_dh_N
TRINITY_DN10181_c0_g1_i4.p1	2711.XP_006493767.1	1.1e-113	416.4	COG0057@1|root,KOG0657@2759|Eukaryota,37HSA@33090|Viridiplantae,3GEIW@35493|Streptophyta	2759|Eukaryota	Belongs to the glyceraldehyde-3-phosphate dehydrogenase family	gpd-2	GO:0000003,GO:0000768,GO:0003006,GO:0003674,GO:0003824,GO:0004365,GO:0005488,GO:0005507,GO:0005575,GO:0005622,GO:0005623,GO:0005737,GO:0005975,GO:0005996,GO:0006006,GO:0006082,GO:0006090,GO:0006091,GO:0006094,GO:0006096,GO:0006139,GO:0006163,GO:0006164,GO:0006165,GO:0006725,GO:0006732,GO:0006733,GO:0006753,GO:0006754,GO:0006757,GO:0006793,GO:0006796,GO:0006807,GO:0006949,GO:0007275,GO:0007520,GO:…	1.2.1.12	ko:K00134	ko00010,ko00710,ko01100,ko01110,ko01120,ko01130,ko01200,ko01230,ko04066,ko05010,map00010,map00710,map01100,map01110,map01120,map01130,map01200,map01230,map04066,map05010	M00001,M00002,M00003,M00165,M00166,M00308,M00552	R01061	RC00149	ko00000,ko00001,ko00002,ko01000,ko04131,ko04147	-	-	-	Gp_dh_C,Gp_dh_N
TRINITY_DN101827_c0_g1_i11.p1	84751.XP_007879629.1	2.6e-10	72.4	29MZM@1|root,2RV9W@2759|Eukaryota,38WSH@33154|Opisthokonta,3Q0SE@4751|Fungi,3VB9K@5204|Basidiomycota,3N5QE@452284|Ustilaginomycotina	2759|Eukaryota	-	-	-	-	-	-	-	-	-	-	-	-	-	-
TRINITY_DN101832_c1_g1_i1.p1	83344.XP_007926504.1	3.9e-136	491.5	COG0060@1|root,KOG0434@2759|Eukaryota,38CIS@33154|Opisthokonta,3NVSZ@4751|Fungi,3QMG7@4890|Ascomycota,1ZX9X@147541|Dothideomycetes,3MIDB@451867|Dothideomycetidae	2759|Eukaryota	Belongs to the class-I aminoacyl-tRNA synthetase family	IARS	GO:0000166,GO:0002181,GO:0003674,GO:0003824,GO:0004812,GO:0004822,GO:0005488,GO:0005515,GO:0005524,GO:0005575,GO:0005622,GO:0005623,GO:0005737,GO:0005829,GO:0006082,GO:0006139,GO:0006399,GO:0006412,GO:0006418,GO:0006428,GO:0006518,GO:0006520,GO:0006725,GO:0006807,GO:0008144,GO:0008150,GO:0008152,GO:0009058,GO:0009059,GO:0009987,GO:0010467,GO:0016070,GO:0016874,GO:0016875,GO:0017076,GO:0017101,GO:…	6.1.1.5	ko:K01870	ko00970,map00970	M00359,M00360	R03656	RC00055,RC00523	ko00000,ko00001,ko00002,ko01000,ko01007,ko03016	-	-	-	Anticodon_1,tRNA-synt_1
TRINITY_DN101846_c0_g1_i1.p1	430998.XP_007674843.1	2e-162	578.6	COG0667@1|root,2QU2T@2759|Eukaryota,38G7V@33154|Opisthokonta,3NUHU@4751|Fungi,3QM22@4890|Ascomycota,201AA@147541|Dothideomycetes,3MIC3@451867|Dothideomycetidae	2759|Eukaryota	Aldo/keto reductase family	AKR7A2	GO:0003674,GO:0003824,GO:0004032,GO:0004033,GO:0004301,GO:0005488,GO:0005515,GO:0005575,GO:0005622,GO:0005623,GO:0005737,GO:0005794,GO:0005829,GO:0005975,GO:0006066,GO:0006081,GO:0006091,GO:0006725,GO:0006805,GO:0006807,GO:0008106,GO:0008150,GO:0008152,GO:0009055,GO:0009056,GO:0009404,GO:0009407,GO:0009410,GO:0009636,GO:0009987,GO:0012505,GO:0016137,GO:0016491,GO:0016614,GO:0016616,GO:0016787,GO:…	-	ko:K15303	ko00980,map00980	-	R09412,R09413,R09414,R09415	RC00099	ko00000,ko00001	-	-	-	Aldo_ket_red
TRINITY_DN101878_c0_g1_i1.p1	4081.Solyc03g005230.2.1	2.5e-197	694.5	COG2226@1|root,KOG1540@2759|Eukaryota,37KK0@33090|Viridiplantae,3GBVT@35493|Streptophyta,44PF7@71274|asterids	2759|Eukaryota	Belongs to the class I-like SAM-binding methyltransferase superfamily. MPBQ MBSQ MT family	-	GO:0003674,GO:0003824,GO:0005575,GO:0005622,GO:0005623,GO:0005737,GO:0008150,GO:0008152,GO:0008168,GO:0008757,GO:0016740,GO:0016741,GO:0032259,GO:0044424,GO:0044464	2.1.1.295	ko:K12502	ko00130,ko01100,ko01110,map00130,map01100,map01110	M00112	R07501,R10709,R10710	RC00003,RC01662	ko00000,ko00001,ko00002,ko01000	-	-	-	Methyltransf_11,Methyltransf_25,Methyltransf_31
TRINITY_DN10187_c0_g1_i34.p1	2711.XP_006475743.1	9.6e-243	845.9	COG2520@1|root,KOG2078@2759|Eukaryota,37SDP@33090|Viridiplantae,3GAE6@35493|Streptophyta	2759|Eukaryota	Specifically methylates the N1 position of guanosine-37 in various cytoplasmic and mitochondrial tRNAs. Methylation is not dependent on the nature of the nucleoside 5' of the target nucleoside. This is the first step in the biosynthesis of wybutosine (yW), a modified base adjacent to the anticodon of tRNAs and required for accurate decoding	TRM5	GO:0000959,GO:0000963,GO:0001510,GO:0002939,GO:0003674,GO:0003824,GO:0005575,GO:0005622,GO:0005623,GO:0005634,GO:0005737,GO:0005739,GO:0005759,GO:0005829,GO:0006139,GO:0006396,GO:0006399,GO:0006400,GO:0006725,GO:0006807,GO:0008033,GO:0008150,GO:0008152,GO:0008168,GO:0008173,GO:0008175,GO:0008757,GO:0009019,GO:0009451,GO:0009987,GO:0010467,GO:0016070,GO:0016423,GO:0016740,GO:0016741,GO:0030431,GO:…	2.1.1.228	ko:K15429	-	-	R00597	RC00003,RC00334	ko00000,ko01000,ko03016	-	-	-	Met_10
TRINITY_DN10189_c0_g2_i3.p2	61459.XP_007777081.1	4.6e-19	101.7	COG2340@1|root,KOG3017@2759|Eukaryota,3A38C@33154|Opisthokonta,3P4TJ@4751|Fungi,3QUNG@4890|Ascomycota,20H1B@147545|Eurotiomycetes,3MT9P@451870|Chaetothyriomycetidae	2759|Eukaryota	Belongs to the CRISP family	-	-	-	-	-	-	-	-	-	-	-	-	CAP
TRINITY_DN10189_c0_g2_i5.p2	83344.XP_007922993.1	8.8e-61	240.7	COG2340@1|root,KOG3017@2759|Eukaryota,3A38C@33154|Opisthokonta,3P4TJ@4751|Fungi,3QUNG@4890|Ascomycota,202MT@147541|Dothideomycetes,3MKHN@451867|Dothideomycetidae	2759|Eukaryota	Belongs to the CRISP family	-	-	-	-	-	-	-	-	-	-	-	-	CAP
TRINITY_DN10189_c0_g4_i2.p1	83344.XP_007922993.1	8e-56	224.6	COG2340@1|root,KOG3017@2759|Eukaryota,3A38C@33154|Opisthokonta,3P4TJ@4751|Fungi,3QUNG@4890|Ascomycota,202MT@147541|Dothideomycetes,3MKHN@451867|Dothideomycetidae	2759|Eukaryota	Belongs to the CRISP family	-	-	-	-	-	-	-	-	-	-	-	-	CAP
TRINITY_DN10189_c0_g4_i3.p1	83344.XP_007922993.1	8.1e-56	224.2	COG2340@1|root,KOG3017@2759|Eukaryota,3A38C@33154|Opisthokonta,3P4TJ@4751|Fungi,3QUNG@4890|Ascomycota,202MT@147541|Dothideomycetes,3MKHN@451867|Dothideomycetidae	2759|Eukaryota	Belongs to the CRISP family	-	-	-	-	-	-	-	-	-	-	-	-	CAP
TRINITY_DN10189_c1_g1_i2.p1	83344.XP_007922993.1	1.2e-50	206.8	COG2340@1|root,KOG3017@2759|Eukaryota,3A38C@33154|Opisthokonta,3P4TJ@4751|Fungi,3QUNG@4890|Ascomycota,202MT@147541|Dothideomycetes,3MKHN@451867|Dothideomycetidae	2759|Eukaryota	Belongs to the CRISP family	-	-	-	-	-	-	-	-	-	-	-	-	CAP
TRINITY_DN1018_c0_g3_i1.p1	2711.XP_006472222.1	2.3e-44	185.7	2A286@1|root,2RY2C@2759|Eukaryota,37TWB@33090|Viridiplantae,3GJD0@35493|Streptophyta	2759|Eukaryota	transcription factor	-	GO:0003674,GO:0003700,GO:0006355,GO:0008150,GO:0009889,GO:0010468,GO:0010556,GO:0019219,GO:0019222,GO:0031323,GO:0031326,GO:0050789,GO:0050794,GO:0051171,GO:0051252,GO:0060255,GO:0065007,GO:0080090,GO:0140110,GO:1903506,GO:2000112,GO:2001141	-	-	-	-	-	-	-	-	-	-	-
TRINITY_DN10190_c0_g1_i15.p3	2711.XP_006464471.1	2.3e-82	312.0	COG1024@1|root,KOG1684@2759|Eukaryota,37P4M@33090|Viridiplantae,3GH7Q@35493|Streptophyta	2759|Eukaryota	Belongs to the enoyl-CoA hydratase isomerase family	-	-	3.1.2.4	ko:K05605	ko00280,ko00410,ko00640,ko01100,ko01200,map00280,map00410,map00640,map01100,map01200	M00013	R03158,R05064	RC00004,RC00014,RC00137	ko00000,ko00001,ko00002,ko01000	-	-	-	ECH_2
TRINITY_DN10190_c0_g1_i38.p1	2711.XP_006464471.1	9.2e-167	593.2	COG1024@1|root,KOG1684@2759|Eukaryota,37P4M@33090|Viridiplantae,3GH7Q@35493|Streptophyta	2759|Eukaryota	Belongs to the enoyl-CoA hydratase isomerase family	-	-	3.1.2.4	ko:K05605	ko00280,ko00410,ko00640,ko01100,ko01200,map00280,map00410,map00640,map01100,map01200	M00013	R03158,R05064	RC00004,RC00014,RC00137	ko00000,ko00001,ko00002,ko01000	-	-	-	ECH_2
TRINITY_DN10190_c0_g1_i56.p1	2711.XP_006464473.1	0.0	1363.2	COG0480@1|root,KOG0465@2759|Eukaryota,37IKB@33090|Viridiplantae,3GFUC@35493|Streptophyta	2759|Eukaryota	Mitochondrial GTPase that catalyzes the GTP-dependent ribosomal translocation step during translation elongation. During this step, the ribosome changes from the pre-translocational (PRE) to the post-translocational (POST) state as the newly formed A- site-bound peptidyl-tRNA and P-site-bound deacylated tRNA move to the P and E sites, respectively. Catalyzes the coordinated movement of the two tR…	MEFG	GO:0000166,GO:0000287,GO:0001882,GO:0001883,GO:0003674,GO:0003676,GO:0003723,GO:0003746,GO:0003824,GO:0003924,GO:0005488,GO:0005524,GO:0005525,GO:0005575,GO:0005622,GO:0005623,GO:0005737,GO:0005739,GO:0006412,GO:0006414,GO:0006518,GO:0006807,GO:0008135,GO:0008144,GO:0008150,GO:0008152,GO:0009058,GO:0009059,GO:0009987,GO:0010035,GO:0010038,GO:0010467,GO:0016462,GO:0016787,GO:0016817,GO:0016818,GO:…	-	ko:K02355	-	-	-	-	ko00000,ko03012,ko03029	-	-	-	EFG_C,EFG_II,EFG_IV,GTP_EFTU,GTP_EFTU_D2
TRINITY_DN10190_c0_g1_i66.p1	2711.XP_006464471.1	1.9e-154	552.0	COG1024@1|root,KOG1684@2759|Eukaryota,37P4M@33090|Viridiplantae,3GH7Q@35493|Streptophyta	2759|Eukaryota	Belongs to the enoyl-CoA hydratase isomerase family	-	-	3.1.2.4	ko:K05605	ko00280,ko00410,ko00640,ko01100,ko01200,map00280,map00410,map00640,map01100,map01200	M00013	R03158,R05064	RC00004,RC00014,RC00137	ko00000,ko00001,ko00002,ko01000	-	-	-	ECH_2
TRINITY_DN10191_c0_g1_i4.p1	1047171.Mycgr3P106298	8.9e-190	669.8	COG0631@1|root,KOG0698@2759|Eukaryota,39J7S@33154|Opisthokonta,3NUIN@4751|Fungi,3QJYA@4890|Ascomycota,1ZXSD@147541|Dothideomycetes,3MI9T@451867|Dothideomycetidae	2759|Eukaryota	Sigma factor PP2C-like phosphatases	PTC2	GO:0000075,GO:0000077,GO:0000079,GO:0000173,GO:0000188,GO:0001932,GO:0001933,GO:0003674,GO:0003824,GO:0004721,GO:0004722,GO:0005575,GO:0005622,GO:0005623,GO:0005634,GO:0005737,GO:0006464,GO:0006469,GO:0006470,GO:0006793,GO:0006796,GO:0006807,GO:0006950,GO:0006970,GO:0006974,GO:0006986,GO:0007154,GO:0007165,GO:0007231,GO:0008150,GO:0008152,GO:0009628,GO:0009892,GO:0009966,GO:0009968,GO:0009987,GO:…	3.1.3.16	ko:K14803	-	-	-	-	ko00000,ko01000,ko01009,ko03009	-	-	-	PP2C
TRINITY_DN10192_c0_g1_i3.p1	85681.XP_006447950.1	7.9e-144	516.5	COG0596@1|root,KOG1454@2759|Eukaryota,37M73@33090|Viridiplantae,3GH9U@35493|Streptophyta	2759|Eukaryota	hydrolase	ABHD6	GO:0003674,GO:0003824,GO:0004620,GO:0005575,GO:0005622,GO:0005623,GO:0005737,GO:0005739,GO:0005886,GO:0005887,GO:0006629,GO:0006638,GO:0006639,GO:0006644,GO:0006793,GO:0006796,GO:0008150,GO:0008152,GO:0008277,GO:0008328,GO:0009056,GO:0009395,GO:0009889,GO:0009891,GO:0009893,GO:0009966,GO:0009987,GO:0010646,GO:0010648,GO:0016020,GO:0016021,GO:0016042,GO:0016298,GO:0016787,GO:0016788,GO:0019216,GO:…	3.1.1.23	ko:K13700,ko:K16608	ko04723,map04723	-	R01352	RC00037,RC00094	ko00000,ko00001,ko01000,ko01002,ko04812	-	-	-	Abhydrolase_1
TRINITY_DN101937_c0_g1_i1.p1	85929.M3CB16	1e-74	287.0	KOG2061@1|root,KOG2061@2759|Eukaryota,38E03@33154|Opisthokonta,3NV1V@4751|Fungi,3QMKY@4890|Ascomycota,1ZYEP@147541|Dothideomycetes,3MF7R@451867|Dothideomycetidae	2759|Eukaryota	Programmed cell death protein 2, C-terminal putative domain	-	GO:0005575,GO:0005622,GO:0005623,GO:0005737,GO:0006139,GO:0006364,GO:0006396,GO:0006725,GO:0006807,GO:0008150,GO:0008152,GO:0009987,GO:0010467,GO:0016070,GO:0016072,GO:0022613,GO:0030490,GO:0034470,GO:0034641,GO:0034660,GO:0042254,GO:0042274,GO:0043170,GO:0044085,GO:0044237,GO:0044238,GO:0044424,GO:0044464,GO:0046483,GO:0071704,GO:0071840,GO:0090304,GO:1901360	-	ko:K14801	-	-	-	-	ko00000,ko03009	-	-	-	PDCD2_C
TRINITY_DN101937_c0_g1_i1.p2	430998.XP_007672544.1	2.4e-109	401.7	KOG3252@1|root,KOG3252@2759|Eukaryota,38GM1@33154|Opisthokonta,3NZ55@4751|Fungi,3QS8Z@4890|Ascomycota,201AT@147541|Dothideomycetes,3MHYB@451867|Dothideomycetidae	2759|Eukaryota	component of the eukaryotic translation initiation factor 3 (eIF-3) complex, which is involved in protein synthesis of a specialized repertoire of mRNAs and, together with other initiation factors, stimulates binding of mRNA and methionyl-tRNAi to the 40S ribosome. The eIF-3 complex specifically targets and initiates translation of a subset of mRNAs involved in cell proliferation	EIF3K	GO:0005575,GO:0005622,GO:0005623,GO:0005737,GO:0005829,GO:0005852,GO:0006412,GO:0006413,GO:0006518,GO:0006807,GO:0008150,GO:0008152,GO:0009058,GO:0009059,GO:0009987,GO:0010467,GO:0010941,GO:0010942,GO:0019538,GO:0032991,GO:0034641,GO:0034645,GO:0042981,GO:0043043,GO:0043065,GO:0043067,GO:0043068,GO:0043170,GO:0043603,GO:0043604,GO:0044237,GO:0044238,GO:0044249,GO:0044260,GO:0044267,GO:0044271,GO:…	-	ko:K05699,ko:K13344,ko:K15028	ko04146,ko04510,ko04520,ko04530,ko04670,ko04810,ko05146,ko05203,ko05322,map04146,map04510,map04520,map04530,map04670,map04810,map05146,map05203,map05322	-	-	-	ko00000,ko00001,ko03012,ko04131,ko04147,ko04812	3.A.20.1	-	-	CSN8_PSD8_EIF3K
TRINITY_DN10193_c0_g1_i1.p1	2711.XP_006479245.1	4.5e-249	867.1	28IWS@1|root,2QR8G@2759|Eukaryota,37MPM@33090|Viridiplantae,3GES8@35493|Streptophyta	2759|Eukaryota	-	-	-	-	-	-	-	-	-	-	-	-	-	-
TRINITY_DN10193_c0_g1_i4.p1	2711.XP_006479245.1	4.8e-251	873.6	28IWS@1|root,2QR8G@2759|Eukaryota,37MPM@33090|Viridiplantae,3GES8@35493|Streptophyta	2759|Eukaryota	-	-	-	-	-	-	-	-	-	-	-	-	-	-
TRINITY_DN101945_c0_g1_i1.p1	1047171.Mycgr3P77616	1.4e-86	325.9	COG5113@1|root,KOG2042@2759|Eukaryota,38DSP@33154|Opisthokonta,3NUGY@4751|Fungi,3QPM0@4890|Ascomycota,1ZXJQ@147541|Dothideomycetes,3MHMA@451867|Dothideomycetidae	2759|Eukaryota	Ubiquitin elongating factor core	UBE4B	GO:0000151,GO:0000166,GO:0000209,GO:0003007,GO:0003205,GO:0003206,GO:0003208,GO:0003222,GO:0003229,GO:0003231,GO:0003674,GO:0003824,GO:0004842,GO:0005488,GO:0005515,GO:0005524,GO:0005575,GO:0005622,GO:0005623,GO:0005634,GO:0005737,GO:0005829,GO:0006457,GO:0006464,GO:0006508,GO:0006511,GO:0006513,GO:0006807,GO:0006915,GO:0006950,GO:0007154,GO:0007165,GO:0007275,GO:0007399,GO:0007507,GO:0007517,GO:…	2.3.2.27	ko:K10596,ko:K10597	ko04120,ko04141,map04120,map04141	-	-	-	ko00000,ko00001,ko01000,ko04121	-	-	-	U-box,Ufd2P_core
TRINITY_DN10194_c0_g1_i6.p1	2711.XP_006477282.1	3.5e-150	537.7	COG5273@1|root,KOG1315@2759|Eukaryota,37N7F@33090|Viridiplantae,3GP6B@35493|Streptophyta	2759|Eukaryota	Belongs to the DHHC palmitoyltransferase family	-	GO:0000138,GO:0000254,GO:0003674,GO:0003824,GO:0004497,GO:0005575,GO:0005622,GO:0005623,GO:0005737,GO:0005768,GO:0005769,GO:0005783,GO:0005789,GO:0005794,GO:0005795,GO:0005802,GO:0006629,GO:0006694,GO:0007275,GO:0007568,GO:0008150,GO:0008152,GO:0008202,GO:0008610,GO:0009058,GO:0010150,GO:0012505,GO:0016020,GO:0016125,GO:0016126,GO:0016417,GO:0016491,GO:0016705,GO:0016709,GO:0016740,GO:0016746,GO:…	2.3.1.225	ko:K14423,ko:K20028	ko00100,ko01100,ko01110,map00100,map01100,map01110	-	R07482	RC01904	ko00000,ko00001,ko01000,ko04131	-	-	-	DHHC,FA_hydroxylase
TRINITY_DN10195_c0_g2_i11.p1	85681.XP_006422194.1	0.0	1115.9	KOG0594@1|root,KOG0594@2759|Eukaryota,37NW3@33090|Viridiplantae,3GGAE@35493|Streptophyta	2759|Eukaryota	plastid-lipid-associated protein 14, chloroplastic	ORG1	GO:0003674,GO:0003824,GO:0004672,GO:0004674,GO:0004693,GO:0005575,GO:0005622,GO:0005623,GO:0005634,GO:0006464,GO:0006468,GO:0006793,GO:0006796,GO:0006807,GO:0007346,GO:0008150,GO:0008152,GO:0009987,GO:0010468,GO:0016301,GO:0016310,GO:0016740,GO:0016772,GO:0016773,GO:0019222,GO:0019538,GO:0036211,GO:0043170,GO:0043226,GO:0043227,GO:0043229,GO:0043231,GO:0043412,GO:0044237,GO:0044238,GO:0044260,GO:…	-	-	-	-	-	-	-	-	-	-	PAP_fibrillin,Pkinase
TRINITY_DN10195_c0_g2_i32.p1	2711.XP_006490498.1	7.3e-134	483.4	KOG0594@1|root,KOG0594@2759|Eukaryota,37NW3@33090|Viridiplantae,3GGAE@35493|Streptophyta	2759|Eukaryota	plastid-lipid-associated protein 14, chloroplastic	ORG1	GO:0003674,GO:0003824,GO:0004672,GO:0004674,GO:0004693,GO:0005575,GO:0005622,GO:0005623,GO:0005634,GO:0006464,GO:0006468,GO:0006793,GO:0006796,GO:0006807,GO:0007346,GO:0008150,GO:0008152,GO:0009987,GO:0010468,GO:0016301,GO:0016310,GO:0016740,GO:0016772,GO:0016773,GO:0019222,GO:0019538,GO:0036211,GO:0043170,GO:0043226,GO:0043227,GO:0043229,GO:0043231,GO:0043412,GO:0044237,GO:0044238,GO:0044260,GO:…	-	-	-	-	-	-	-	-	-	-	PAP_fibrillin,Pkinase
TRINITY_DN10196_c0_g1_i10.p1	2711.XP_006488771.1	1.4e-255	889.0	KOG1901@1|root,KOG1901@2759|Eukaryota,37PN1@33090|Viridiplantae,3G76G@35493|Streptophyta	2759|Eukaryota	YT521-B-like domain	ECT7	-	-	ko:K20102	-	-	-	-	ko00000,ko03019	-	-	-	YTH
TRINITY_DN10196_c0_g1_i13.p2	2711.XP_006488771.1	8.8e-62	243.4	KOG1901@1|root,KOG1901@2759|Eukaryota,37PN1@33090|Viridiplantae,3G76G@35493|Streptophyta	2759|Eukaryota	YT521-B-like domain	ECT7	-	-	ko:K20102	-	-	-	-	ko00000,ko03019	-	-	-	YTH
TRINITY_DN10196_c0_g1_i2.p1	2711.XP_006488771.1	2.5e-221	775.0	KOG1901@1|root,KOG1901@2759|Eukaryota,37PN1@33090|Viridiplantae,3G76G@35493|Streptophyta	2759|Eukaryota	YT521-B-like domain	ECT7	-	-	ko:K20102	-	-	-	-	ko00000,ko03019	-	-	-	YTH
TRINITY_DN10198_c0_g1_i10.p1	2711.XP_006483615.1	6.3e-158	563.5	COG0012@1|root,2QS0E@2759|Eukaryota,37RZS@33090|Viridiplantae,3GD22@35493|Streptophyta	2759|Eukaryota	(NAC) domain-containing protein	-	-	-	-	-	-	-	-	-	-	-	-	NAM
TRINITY_DN10198_c0_g1_i2.p1	2711.XP_006483615.1	1.3e-155	555.8	COG0012@1|root,2QS0E@2759|Eukaryota,37RZS@33090|Viridiplantae,3GD22@35493|Streptophyta	2759|Eukaryota	(NAC) domain-containing protein	-	-	-	-	-	-	-	-	-	-	-	-	NAM
TRINITY_DN101996_c0_g1_i1.p1	83344.XP_007923187.1	9.2e-95	353.2	KOG0210@1|root,KOG0210@2759|Eukaryota,38BSN@33154|Opisthokonta,3NU8S@4751|Fungi,3QM3S@4890|Ascomycota,2008H@147541|Dothideomycetes,3MHRD@451867|Dothideomycetidae	2759|Eukaryota	Belongs to the cation transport ATPase (P-type) (TC 3.A.3) family. Type IV subfamily	ATP9A	GO:0000003,GO:0000139,GO:0003674,GO:0003824,GO:0004012,GO:0005215,GO:0005319,GO:0005548,GO:0005575,GO:0005622,GO:0005623,GO:0005737,GO:0005768,GO:0005769,GO:0005794,GO:0005802,GO:0005886,GO:0006810,GO:0006811,GO:0006820,GO:0006869,GO:0006890,GO:0006897,GO:0006996,GO:0007033,GO:0007275,GO:0008150,GO:0009790,GO:0009792,GO:0009987,GO:0010876,GO:0012505,GO:0015075,GO:0015399,GO:0015405,GO:0015662,GO:…	3.6.3.1	ko:K01530	-	-	-	-	ko00000,ko01000	-	-	-	Cation_ATPase,E1-E2_ATPase,Hydrolase,PhoLip_ATPase_C,PhoLip_ATPase_N
TRINITY_DN1019_c0_g1_i10.p1	85681.XP_006423372.1	5.3e-181	640.6	2BZER@1|root,2QPQI@2759|Eukaryota,37MJF@33090|Viridiplantae,3GBM8@35493|Streptophyta	2759|Eukaryota	protein binding zinc ion binding	-	-	-	-	-	-	-	-	-	-	-	-	zf-RING_2
TRINITY_DN1019_c0_g1_i29.p1	2711.XP_006487255.1	1.5e-188	665.6	2BZER@1|root,2QPQI@2759|Eukaryota,37MJF@33090|Viridiplantae,3GBM8@35493|Streptophyta	2759|Eukaryota	protein binding zinc ion binding	-	-	-	-	-	-	-	-	-	-	-	-	zf-RING_2
TRINITY_DN1019_c0_g1_i3.p1	2711.XP_006487255.1	1.5e-175	622.5	2BZER@1|root,2QPQI@2759|Eukaryota,37MJF@33090|Viridiplantae,3GBM8@35493|Streptophyta	2759|Eukaryota	protein binding zinc ion binding	-	-	-	-	-	-	-	-	-	-	-	-	zf-RING_2
TRINITY_DN101_c0_g1_i11.p1	2711.XP_006464772.1	3.5e-267	927.2	COG0235@1|root,COG4229@1|root,KOG2630@2759|Eukaryota,KOG2631@2759|Eukaryota,37RJ7@33090|Viridiplantae,3GDMC@35493|Streptophyta	2759|Eukaryota	Bifunctional methylthioribulose-1-phosphate dehydratase enolase-phosphatase E1	MDE1	GO:0000096,GO:0000097,GO:0001932,GO:0003674,GO:0003824,GO:0005488,GO:0005515,GO:0005575,GO:0005622,GO:0005623,GO:0005737,GO:0005829,GO:0006082,GO:0006520,GO:0006555,GO:0006790,GO:0006793,GO:0006796,GO:0006807,GO:0008150,GO:0008152,GO:0008219,GO:0008270,GO:0008652,GO:0009058,GO:0009066,GO:0009067,GO:0009086,GO:0009507,GO:0009532,GO:0009536,GO:0009570,GO:0009966,GO:0009987,GO:0010646,GO:0010941,GO:…	1.13.11.53,1.13.11.54,3.1.3.77,4.2.1.109	ko:K08964,ko:K08967,ko:K09880,ko:K16054	ko00270,ko01100,map00270,map01100	M00034	R07363,R07364,R07392,R07395	RC01866,RC01939,RC02018,RC02118,RC02779	ko00000,ko00001,ko00002,ko01000	-	-	-	Aldolase_II,Hydrolase
TRINITY_DN10202_c0_g1_i1.p1	2711.XP_006480551.1	2.9e-43	182.6	KOG4658@1|root,KOG4658@2759|Eukaryota,37RFN@33090|Viridiplantae,3GH54@35493|Streptophyta	2759|Eukaryota	Disease resistance protein	-	GO:0005575,GO:0005623,GO:0005886,GO:0006950,GO:0006952,GO:0007154,GO:0007165,GO:0008150,GO:0009987,GO:0016020,GO:0023052,GO:0044464,GO:0050789,GO:0050794,GO:0050896,GO:0051716,GO:0065007,GO:0071944	-	ko:K02084,ko:K13459	ko01524,ko04115,ko04210,ko04214,ko04215,ko04626,ko05010,ko05012,ko05014,ko05016,ko05134,ko05152,ko05161,ko05200,ko05222,map01524,map04115,map04210,map04214,map04215,map04626,map05010,map05012,map05014,map05016,map05134,map05152,map05161,map05200,map05222	M00685	-	-	ko00000,ko00001,ko00002	-	-	-	NB-ARC
TRINITY_DN102031_c0_g1_i1.p1	64363.EME49126	8.9e-97	360.5	COG1472@1|root,2QR4D@2759|Eukaryota,38FS1@33154|Opisthokonta,3NVBN@4751|Fungi,3QJHH@4890|Ascomycota,2008U@147541|Dothideomycetes,3MF4W@451867|Dothideomycetidae	2759|Eukaryota	Belongs to the glycosyl hydrolase 3 family	bglA	GO:0003674,GO:0003824,GO:0004553,GO:0005575,GO:0005622,GO:0005623,GO:0005975,GO:0008150,GO:0008152,GO:0009056,GO:0009987,GO:0015926,GO:0016052,GO:0016787,GO:0016798,GO:0044237,GO:0044238,GO:0044248,GO:0044262,GO:0044275,GO:0044464,GO:0071704,GO:1901575	3.2.1.21	ko:K05349	ko00460,ko00500,ko00940,ko01100,ko01110,map00460,map00500,map00940,map01100,map01110	-	R00026,R02558,R02887,R02985,R03527,R04949,R04998,R10035,R10039,R10040	RC00049,RC00059,RC00171,RC00262,RC00397,RC00451,RC00714,RC00746,RC01248	ko00000,ko00001,ko01000	-	GH3	-	Fn3-like,Glyco_hydro_3,Glyco_hydro_3_C
TRINITY_DN10204_c0_g1_i3.p1	85681.XP_006449767.1	7.5e-104	384.0	28KH1@1|root,2QSY8@2759|Eukaryota,37P2H@33090|Viridiplantae,3GDXC@35493|Streptophyta	2759|Eukaryota	WRKY Transcription Factor	WRKY6	GO:0001067,GO:0003674,GO:0003676,GO:0003677,GO:0003700,GO:0005488,GO:0006355,GO:0006950,GO:0007154,GO:0008150,GO:0009267,GO:0009605,GO:0009889,GO:0009890,GO:0009892,GO:0009987,GO:0009991,GO:0010033,GO:0010036,GO:0010200,GO:0010243,GO:0010468,GO:0010556,GO:0010558,GO:0010605,GO:0010629,GO:0016036,GO:0019219,GO:0019222,GO:0031323,GO:0031324,GO:0031326,GO:0031327,GO:0031667,GO:0031668,GO:0031669,GO:…	-	-	-	-	-	-	-	-	-	-	WRKY
TRINITY_DN10207_c0_g1_i1.p1	85681.XP_006424688.1	5.6e-242	843.2	COG3239@1|root,2QQPI@2759|Eukaryota,37HE9@33090|Viridiplantae,3GC9R@35493|Streptophyta	2759|Eukaryota	Omega-6 fatty acid desaturase	-	GO:0003674,GO:0005488,GO:0005515,GO:0005575,GO:0005622,GO:0005623,GO:0005737,GO:0006082,GO:0006629,GO:0006631,GO:0006633,GO:0008150,GO:0008152,GO:0008610,GO:0009058,GO:0009314,GO:0009416,GO:0009507,GO:0009526,GO:0009536,GO:0009628,GO:0009642,GO:0009644,GO:0009892,GO:0009941,GO:0009987,GO:0010109,GO:0010205,GO:0016053,GO:0019222,GO:0019752,GO:0019904,GO:0031323,GO:0031324,GO:0031967,GO:0031975,GO:…	1.14.19.23,1.14.19.45	ko:K10255	ko02020,map02020	-	-	-	ko00000,ko00001,ko01000,ko01004	-	-	-	FA_desaturase
TRINITY_DN10208_c0_g1_i1.p1	2711.XP_006484274.1	2.8e-124	451.4	COG0326@1|root,KOG0019@2759|Eukaryota,37P7C@33090|Viridiplantae,3G942@35493|Streptophyta	2759|Eukaryota	heat shock protein	HSP90C	GO:0000166,GO:0001101,GO:0003674,GO:0005488,GO:0005515,GO:0005524,GO:0005575,GO:0005622,GO:0005623,GO:0005737,GO:0005739,GO:0005773,GO:0005774,GO:0005783,GO:0005788,GO:0006605,GO:0006810,GO:0006886,GO:0006950,GO:0006970,GO:0007275,GO:0008104,GO:0008144,GO:0008150,GO:0009266,GO:0009314,GO:0009408,GO:0009414,GO:0009415,GO:0009416,GO:0009507,GO:0009526,GO:0009532,GO:0009536,GO:0009570,GO:0009628,GO:…	-	ko:K09487	ko04141,ko04151,ko04626,ko04657,ko04915,ko04918,ko05200,ko05215,ko05418,map04141,map04151,map04626,map04657,map04915,map04918,map05200,map05215,map05418	-	-	-	ko00000,ko00001,ko03110	-	-	-	HATPase_c,HSP90
TRINITY_DN102095_c0_g1_i4.p1	1047171.Mycgr3P63538	1.5e-76	293.1	2C2B4@1|root,2SHKH@2759|Eukaryota,3AHMI@33154|Opisthokonta,3PB69@4751|Fungi,3R12W@4890|Ascomycota,207F7@147541|Dothideomycetes,3MG1J@451867|Dothideomycetidae	2759|Eukaryota	Peroxidase, family 2	-	-	-	-	-	-	-	-	-	-	-	-	Peroxidase_2
TRINITY_DN10209_c0_g1_i8.p1	2711.XP_006491414.1	9.8e-160	569.7	COG2136@1|root,KOG2780@2759|Eukaryota,37K98@33090|Viridiplantae,3GCRJ@35493|Streptophyta	2759|Eukaryota	ribosome production factor	RPF1	-	-	ko:K14846	-	-	-	-	ko00000,ko03009	-	-	-	Brix
TRINITY_DN10209_c1_g1_i4.p1	2711.XP_006469393.1	1.5e-156	559.3	KOG0118@1|root,KOG0118@2759|Eukaryota,37QSR@33090|Viridiplantae,3GA61@35493|Streptophyta	2759|Eukaryota	Flowering time control protein	-	GO:0000003,GO:0000375,GO:0000377,GO:0000398,GO:0000785,GO:0003006,GO:0003674,GO:0003676,GO:0003723,GO:0005488,GO:0005575,GO:0005622,GO:0005623,GO:0005634,GO:0005694,GO:0006139,GO:0006325,GO:0006342,GO:0006355,GO:0006378,GO:0006396,GO:0006397,GO:0006725,GO:0006807,GO:0006996,GO:0007275,GO:0008150,GO:0008152,GO:0008380,GO:0009553,GO:0009791,GO:0009889,GO:0009890,GO:0009892,GO:0009909,GO:0009911,GO:…	-	-	-	-	-	-	-	-	-	-	RRM_1,SPOC
TRINITY_DN1020_c0_g1_i11.p1	2711.XP_006489183.1	1.3e-179	636.0	COG5183@1|root,KOG1609@2759|Eukaryota,37QRX@33090|Viridiplantae,3GEE6@35493|Streptophyta	2759|Eukaryota	isoform X1	-	-	2.3.2.27	ko:K10661	ko04141,map04141	-	-	-	ko00000,ko00001,ko01000,ko04121	-	-	-	DUF3675,RINGv
TRINITY_DN1020_c0_g1_i23.p1	2711.XP_006489183.1	5e-79	300.8	COG5183@1|root,KOG1609@2759|Eukaryota,37QRX@33090|Viridiplantae,3GEE6@35493|Streptophyta	2759|Eukaryota	isoform X1	-	-	2.3.2.27	ko:K10661	ko04141,map04141	-	-	-	ko00000,ko00001,ko01000,ko04121	-	-	-	DUF3675,RINGv
TRINITY_DN1020_c0_g1_i33.p1	2711.XP_006489183.1	6.4e-187	660.2	COG5183@1|root,KOG1609@2759|Eukaryota,37QRX@33090|Viridiplantae,3GEE6@35493|Streptophyta	2759|Eukaryota	isoform X1	-	-	2.3.2.27	ko:K10661	ko04141,map04141	-	-	-	ko00000,ko00001,ko01000,ko04121	-	-	-	DUF3675,RINGv
TRINITY_DN10211_c0_g1_i1.p1	2711.XP_006483066.1	3.8e-174	617.8	KOG1192@1|root,KOG1192@2759|Eukaryota,37QQF@33090|Viridiplantae,3GFJ1@35493|Streptophyta	2759|Eukaryota	Belongs to the UDP-glycosyltransferase family	-	GO:0003674,GO:0003824,GO:0005575,GO:0005622,GO:0005623,GO:0008194,GO:0016740,GO:0016757,GO:0016758,GO:0035251,GO:0043226,GO:0043227,GO:0043229,GO:0043231,GO:0044424,GO:0044464,GO:0046527,GO:0047243,GO:0080043,GO:0080044	-	-	-	-	-	-	-	-	-	-	UDPGT
TRINITY_DN102132_c0_g1_i1.p1	430998.XP_007679157.1	5.8e-206	723.8	COG0446@1|root,KOG3511@1|root,KOG1336@2759|Eukaryota,KOG3511@2759|Eukaryota,38E47@33154|Opisthokonta,3NUWY@4751|Fungi,3QJUK@4890|Ascomycota,1ZYIQ@147541|Dothideomycetes,3MFF9@451867|Dothideomycetidae	2759|Eukaryota	Functions as a sorting receptor in the Golgi compartment required for the intracellular sorting and delivery of soluble vacuolar proteins, like carboxypeptidase Y (CPY) and proteinase A	VPS10	GO:0000322,GO:0000323,GO:0000324,GO:0003674,GO:0005048,GO:0005488,GO:0005575,GO:0005622,GO:0005623,GO:0005737,GO:0005768,GO:0005770,GO:0005773,GO:0005783,GO:0005794,GO:0006605,GO:0006623,GO:0006810,GO:0006886,GO:0006892,GO:0006895,GO:0006896,GO:0007034,GO:0008104,GO:0008150,GO:0012505,GO:0015031,GO:0015833,GO:0016020,GO:0016021,GO:0016192,GO:0016482,GO:0031224,GO:0031410,GO:0031982,GO:0033036,GO:…	1.7.1.4	ko:K17877	ko00910,ko01120,map00910,map01120	M00531	R00787,R00789	RC00176	ko00000,ko00001,ko00002,ko01000	-	-	-	Pyr_redox_2,Sortilin-Vps10,Sortilin_C
TRINITY_DN10213_c0_g1_i25.p1	2711.XP_006475021.1	3.1e-57	229.2	COG5229@1|root,KOG2328@2759|Eukaryota,37KYS@33090|Viridiplantae,3G8EE@35493|Streptophyta	2759|Eukaryota	Condensin complex subunit	-	-	-	ko:K06676	ko04111,map04111	-	-	-	ko00000,ko00001,ko03036	-	-	-	Cnd2
TRINITY_DN10214_c0_g1_i1.p1	2711.XP_006465084.1	5.6e-92	344.0	KOG1327@1|root,KOG1327@2759|Eukaryota,37MKE@33090|Viridiplantae,3GB2K@35493|Streptophyta	2759|Eukaryota	E3 ubiquitin-protein ligase	-	GO:0001101,GO:0003674,GO:0003824,GO:0004842,GO:0005575,GO:0005622,GO:0005623,GO:0005634,GO:0005737,GO:0006464,GO:0006807,GO:0006950,GO:0006952,GO:0007154,GO:0007165,GO:0008150,GO:0008152,GO:0009605,GO:0009607,GO:0009611,GO:0009617,GO:0009719,GO:0009725,GO:0009753,GO:0009755,GO:0009867,GO:0009987,GO:0010033,GO:0016567,GO:0016740,GO:0019538,GO:0019787,GO:0023052,GO:0032446,GO:0032870,GO:0036211,GO:…	2.3.2.27	ko:K16280	-	-	-	-	ko00000,ko01000,ko04121	-	-	-	C2,Copine,zf-C3HC4_3
TRINITY_DN10216_c0_g1_i10.p1	84751.XP_007882083.1	1.7e-134	485.7	COG1635@1|root,KOG2960@2759|Eukaryota,38D0Z@33154|Opisthokonta,3NX5E@4751|Fungi,3UY58@5204|Basidiomycota,3N1QH@452284|Ustilaginomycotina	2759|Eukaryota	Involved in biosynthesis of the thiamine precursor thiazole. Catalyzes the conversion of NAD and glycine to adenosine diphosphate 5-(2-hydroxyethyl)-4-methylthiazole-2-carboxylic acid (ADT), an adenylated thiazole intermediate. The reaction includes an iron-dependent sulfide transfer from a conserved cysteine residue of the protein to a thiazole intermediate. The enzyme can only undergo a single …	THI1	GO:0000002,GO:0003674,GO:0005488,GO:0005506,GO:0005515,GO:0005575,GO:0005622,GO:0005623,GO:0005737,GO:0005739,GO:0005829,GO:0006725,GO:0006766,GO:0006767,GO:0006772,GO:0006790,GO:0006807,GO:0006950,GO:0006974,GO:0006996,GO:0007005,GO:0008150,GO:0008152,GO:0008198,GO:0008270,GO:0009058,GO:0009110,GO:0009228,GO:0009266,GO:0009409,GO:0009507,GO:0009526,GO:0009532,GO:0009536,GO:0009570,GO:0009579,GO:…	-	ko:K03146	ko00730,ko01100,map00730,map01100	-	R10685	RC00033,RC03253,RC03254	ko00000,ko00001	-	-	-	Thi4
TRINITY_DN10218_c0_g1_i14.p1	2711.XP_006467048.1	1.6e-140	506.1	KOG2027@1|root,KOG2027@2759|Eukaryota,37QF6@33090|Viridiplantae,3G74A@35493|Streptophyta	2759|Eukaryota	Regulator of Vps4 activity in the MVB pathway protein	IST1	GO:0005575,GO:0005622,GO:0005623,GO:0005737,GO:0005768,GO:0006508,GO:0006511,GO:0006807,GO:0006810,GO:0006886,GO:0007034,GO:0008104,GO:0008150,GO:0008152,GO:0009056,GO:0009057,GO:0009987,GO:0012505,GO:0015031,GO:0015833,GO:0016192,GO:0016197,GO:0019538,GO:0019941,GO:0030163,GO:0031410,GO:0031982,GO:0032509,GO:0032511,GO:0033036,GO:0033365,GO:0034613,GO:0042886,GO:0043162,GO:0043170,GO:0043226,GO:…	-	ko:K03453,ko:K10526,ko:K19476	ko00592,ko01100,ko01110,ko04144,map00592,map01100,map01110,map04144	M00113	R07887	RC00014	ko00000,ko00001,ko00002,ko01000	2.A.28	-	-	Ist1
TRINITY_DN10218_c0_g1_i16.p1	2711.XP_006467048.1	1.2e-151	543.1	KOG2027@1|root,KOG2027@2759|Eukaryota,37QF6@33090|Viridiplantae,3G74A@35493|Streptophyta	2759|Eukaryota	Regulator of Vps4 activity in the MVB pathway protein	IST1	GO:0005575,GO:0005622,GO:0005623,GO:0005737,GO:0005768,GO:0006508,GO:0006511,GO:0006807,GO:0006810,GO:0006886,GO:0007034,GO:0008104,GO:0008150,GO:0008152,GO:0009056,GO:0009057,GO:0009987,GO:0012505,GO:0015031,GO:0015833,GO:0016192,GO:0016197,GO:0019538,GO:0019941,GO:0030163,GO:0031410,GO:0031982,GO:0032509,GO:0032511,GO:0033036,GO:0033365,GO:0034613,GO:0042886,GO:0043162,GO:0043170,GO:0043226,GO:…	-	ko:K03453,ko:K10526,ko:K19476	ko00592,ko01100,ko01110,ko04144,map00592,map01100,map01110,map04144	M00113	R07887	RC00014	ko00000,ko00001,ko00002,ko01000	2.A.28	-	-	Ist1
TRINITY_DN102190_c0_g1_i1.p1	5011.R4X780	3.6e-162	577.8	COG4992@1|root,KOG1402@2759|Eukaryota,39JGH@33154|Opisthokonta,3Q3TK@4751|Fungi,3RKW6@4890|Ascomycota	2759|Eukaryota	Belongs to the class-III pyridoxal-phosphate-dependent aminotransferase family	-	-	2.6.1.19	ko:K00823	ko00250,ko00410,ko00640,ko00650,ko01100,ko01120,map00250,map00410,map00640,map00650,map01100,map01120	M00027	R00908,R01648	RC00006,RC00062	ko00000,ko00001,ko00002,ko01000,ko01007	-	-	-	Aminotran_3
TRINITY_DN10219_c0_g1_i3.p1	85681.XP_006422386.1	1.1e-224	785.8	KOG2532@1|root,KOG2532@2759|Eukaryota,37KTN@33090|Viridiplantae,3GF63@35493|Streptophyta	2759|Eukaryota	anion transporter	SLC17A9	GO:0003674,GO:0005215,GO:0005315,GO:0005575,GO:0005622,GO:0005623,GO:0005737,GO:0005794,GO:0006810,GO:0006811,GO:0006820,GO:0008150,GO:0009536,GO:0009605,GO:0009607,GO:0009624,GO:0012505,GO:0015291,GO:0015318,GO:0016020,GO:0016021,GO:0022804,GO:0022857,GO:0031224,GO:0034220,GO:0043207,GO:0043226,GO:0043227,GO:0043229,GO:0043231,GO:0044424,GO:0044425,GO:0044444,GO:0044464,GO:0050896,GO:0051179,GO:…	-	ko:K08193,ko:K10398,ko:K12303	-	-	-	-	ko00000,ko02000,ko03036,ko04812	2.A.1.14,2.A.1.14.21	-	-	MFS_1
TRINITY_DN1021_c0_g1_i34.p1	2711.XP_006474879.1	2.8e-99	368.2	COG0144@1|root,KOG1122@2759|Eukaryota,37M5F@33090|Viridiplantae,3GFZD@35493|Streptophyta	2759|Eukaryota	Belongs to the class I-like SAM-binding methyltransferase superfamily. RsmB NOP family	-	GO:0000154,GO:0001510,GO:0003674,GO:0003824,GO:0005575,GO:0005622,GO:0005623,GO:0005737,GO:0005829,GO:0006139,GO:0006364,GO:0006396,GO:0006725,GO:0006807,GO:0008150,GO:0008152,GO:0008168,GO:0008169,GO:0008173,GO:0008649,GO:0008757,GO:0009383,GO:0009451,GO:0009987,GO:0010467,GO:0016070,GO:0016072,GO:0016434,GO:0016740,GO:0016741,GO:0022613,GO:0031167,GO:0032259,GO:0034470,GO:0034641,GO:0034660,GO:…	2.1.1.176	ko:K03500	-	-	-	-	ko00000,ko01000,ko03009	-	-	-	Methyltr_RsmB-F,NusB
TRINITY_DN1021_c0_g1_i35.p1	2711.XP_006474879.1	2.9e-87	328.6	COG0144@1|root,KOG1122@2759|Eukaryota,37M5F@33090|Viridiplantae,3GFZD@35493|Streptophyta	2759|Eukaryota	Belongs to the class I-like SAM-binding methyltransferase superfamily. RsmB NOP family	-	GO:0000154,GO:0001510,GO:0003674,GO:0003824,GO:0005575,GO:0005622,GO:0005623,GO:0005737,GO:0005829,GO:0006139,GO:0006364,GO:0006396,GO:0006725,GO:0006807,GO:0008150,GO:0008152,GO:0008168,GO:0008169,GO:0008173,GO:0008649,GO:0008757,GO:0009383,GO:0009451,GO:0009987,GO:0010467,GO:0016070,GO:0016072,GO:0016434,GO:0016740,GO:0016741,GO:0022613,GO:0031167,GO:0032259,GO:0034470,GO:0034641,GO:0034660,GO:…	2.1.1.176	ko:K03500	-	-	-	-	ko00000,ko01000,ko03009	-	-	-	Methyltr_RsmB-F,NusB
TRINITY_DN1021_c0_g1_i73.p1	85681.XP_006452604.1	1.7e-191	675.2	COG0144@1|root,KOG1122@2759|Eukaryota,37M5F@33090|Viridiplantae,3GFZD@35493|Streptophyta	2759|Eukaryota	Belongs to the class I-like SAM-binding methyltransferase superfamily. RsmB NOP family	-	GO:0000154,GO:0001510,GO:0003674,GO:0003824,GO:0005575,GO:0005622,GO:0005623,GO:0005737,GO:0005829,GO:0006139,GO:0006364,GO:0006396,GO:0006725,GO:0006807,GO:0008150,GO:0008152,GO:0008168,GO:0008169,GO:0008173,GO:0008649,GO:0008757,GO:0009383,GO:0009451,GO:0009987,GO:0010467,GO:0016070,GO:0016072,GO:0016434,GO:0016740,GO:0016741,GO:0022613,GO:0031167,GO:0032259,GO:0034470,GO:0034641,GO:0034660,GO:…	2.1.1.176	ko:K03500	-	-	-	-	ko00000,ko01000,ko03009	-	-	-	Methyltr_RsmB-F,NusB
TRINITY_DN10221_c0_g1_i10.p1	2711.XP_006474811.1	0.0	1224.2	COG5059@1|root,KOG0239@2759|Eukaryota,37KAM@33090|Viridiplantae,3G8QJ@35493|Streptophyta	2759|Eukaryota	Belongs to the TRAFAC class myosin-kinesin ATPase superfamily. Kinesin family	-	GO:0003674,GO:0003774,GO:0003777,GO:0003824,GO:0005575,GO:0005622,GO:0005623,GO:0005737,GO:0005739,GO:0005856,GO:0005871,GO:0005875,GO:0006091,GO:0006928,GO:0007017,GO:0007018,GO:0007275,GO:0008150,GO:0008152,GO:0009060,GO:0009791,GO:0009845,GO:0009987,GO:0015630,GO:0015980,GO:0016462,GO:0016787,GO:0016817,GO:0016818,GO:0016887,GO:0017111,GO:0032501,GO:0032502,GO:0032991,GO:0043226,GO:0043227,GO:…	-	ko:K10406	-	-	-	-	ko00000,ko04812	-	-	-	CH,Kinesin,POT1
TRINITY_DN10221_c0_g1_i2.p2	2711.XP_006474811.1	3e-166	591.3	COG5059@1|root,KOG0239@2759|Eukaryota,37KAM@33090|Viridiplantae,3G8QJ@35493|Streptophyta	2759|Eukaryota	Belongs to the TRAFAC class myosin-kinesin ATPase superfamily. Kinesin family	-	GO:0003674,GO:0003774,GO:0003777,GO:0003824,GO:0005575,GO:0005622,GO:0005623,GO:0005737,GO:0005739,GO:0005856,GO:0005871,GO:0005875,GO:0006091,GO:0006928,GO:0007017,GO:0007018,GO:0007275,GO:0008150,GO:0008152,GO:0009060,GO:0009791,GO:0009845,GO:0009987,GO:0015630,GO:0015980,GO:0016462,GO:0016787,GO:0016817,GO:0016818,GO:0016887,GO:0017111,GO:0032501,GO:0032502,GO:0032991,GO:0043226,GO:0043227,GO:…	-	ko:K10406	-	-	-	-	ko00000,ko04812	-	-	-	CH,Kinesin,POT1
TRINITY_DN102227_c0_g1_i2.p1	1047171.Mycgr3P76858	2.5e-147	528.5	28KTI@1|root,2QT9R@2759|Eukaryota,38BQY@33154|Opisthokonta,3NXB7@4751|Fungi,3QK51@4890|Ascomycota,1ZZEQ@147541|Dothideomycetes,3MGQ8@451867|Dothideomycetidae	2759|Eukaryota	Nonselective cation channel	-	-	-	-	-	-	-	-	-	-	-	-	-
TRINITY_DN102227_c0_g1_i4.p1	1047171.Mycgr3P76858	2e-57	229.2	28KTI@1|root,2QT9R@2759|Eukaryota,38BQY@33154|Opisthokonta,3NXB7@4751|Fungi,3QK51@4890|Ascomycota,1ZZEQ@147541|Dothideomycetes,3MGQ8@451867|Dothideomycetidae	2759|Eukaryota	Nonselective cation channel	-	-	-	-	-	-	-	-	-	-	-	-	-
TRINITY_DN102235_c0_g2_i1.p1	64363.EME40643	7.2e-108	397.1	KOG2215@1|root,KOG2215@2759|Eukaryota,38BEF@33154|Opisthokonta,3NXG5@4751|Fungi,3QJU1@4890|Ascomycota,200PK@147541|Dothideomycetes,3MJFB@451867|Dothideomycetidae	2759|Eukaryota	Exocyst component 84 C-terminal	EXOC8	GO:0000003,GO:0000131,GO:0000145,GO:0000212,GO:0000226,GO:0000245,GO:0000375,GO:0000377,GO:0000398,GO:0000910,GO:0000916,GO:0001505,GO:0001927,GO:0003006,GO:0003674,GO:0005488,GO:0005515,GO:0005543,GO:0005575,GO:0005622,GO:0005623,GO:0005628,GO:0005737,GO:0005768,GO:0005770,GO:0005829,GO:0005886,GO:0005933,GO:0005934,GO:0005935,GO:0005937,GO:0005938,GO:0006139,GO:0006396,GO:0006397,GO:0006725,GO:…	-	ko:K19986	-	-	-	-	ko00000,ko04131	-	-	-	Exo84_C,Vps51
TRINITY_DN10223_c0_g1_i24.p1	85681.XP_006434089.1	1e-107	396.7	COG0576@1|root,KOG3003@2759|Eukaryota,37INI@33090|Viridiplantae,3GCCY@35493|Streptophyta	2759|Eukaryota	Essential component of the PAM complex, a complex required for the translocation of transit peptide-containing proteins from the inner membrane into the mitochondrial matrix in an ATP-dependent manner	mge1	GO:0000166,GO:0000774,GO:0001405,GO:0003674,GO:0005488,GO:0005515,GO:0005575,GO:0005622,GO:0005623,GO:0005737,GO:0005739,GO:0005740,GO:0005743,GO:0005744,GO:0005759,GO:0006457,GO:0006605,GO:0006626,GO:0006790,GO:0006810,GO:0006839,GO:0006886,GO:0006996,GO:0007005,GO:0008104,GO:0008150,GO:0008152,GO:0009987,GO:0015031,GO:0015833,GO:0016020,GO:0016043,GO:0016226,GO:0017038,GO:0017076,GO:0019866,GO:…	-	ko:K03687	-	-	-	-	ko00000,ko03029,ko03110	-	-	-	GrpE
TRINITY_DN10224_c0_g1_i1.p1	85681.XP_006449919.1	3.4e-209	734.9	KOG4197@1|root,KOG4197@2759|Eukaryota,37PI9@33090|Viridiplantae,3GEY4@35493|Streptophyta	2759|Eukaryota	Pentatricopeptide repeat-containing protein At4g16390	-	GO:0003674,GO:0003676,GO:0003723,GO:0003729,GO:0003824,GO:0004518,GO:0004519,GO:0005488,GO:0005575,GO:0005622,GO:0005623,GO:0005737,GO:0006139,GO:0006396,GO:0006417,GO:0006725,GO:0006807,GO:0008150,GO:0008152,GO:0009451,GO:0009507,GO:0009532,GO:0009536,GO:0009570,GO:0009889,GO:0009891,GO:0009893,GO:0009987,GO:0010467,GO:0010468,GO:0010556,GO:0010557,GO:0010604,GO:0010608,GO:0010628,GO:0016070,GO:…	-	-	-	-	-	-	-	-	-	-	PPR,PPR_2,PPR_3
TRINITY_DN10225_c0_g1_i2.p1	2711.XP_006480405.1	0.0	3932.5	COG1204@1|root,KOG0951@2759|Eukaryota,37JMG@33090|Viridiplantae,3GG15@35493|Streptophyta	2759|Eukaryota	U5 small nuclear ribonucleoprotein 200 kDa	SNRNP200	GO:0000003,GO:0000245,GO:0000354,GO:0000375,GO:0000377,GO:0000388,GO:0000393,GO:0000398,GO:0003006,GO:0003674,GO:0003724,GO:0003824,GO:0004004,GO:0004386,GO:0005488,GO:0005515,GO:0005575,GO:0005622,GO:0005623,GO:0005634,GO:0005654,GO:0005681,GO:0005682,GO:0005730,GO:0005737,GO:0005829,GO:0005911,GO:0006139,GO:0006396,GO:0006397,GO:0006725,GO:0006807,GO:0007275,GO:0008026,GO:0008150,GO:0008152,GO:…	3.6.4.13	ko:K12854	ko03040,map03040	M00354,M00355	-	-	ko00000,ko00001,ko00002,ko01000,ko03041	-	-	-	DEAD,Helicase_C,Sec63
TRINITY_DN10225_c1_g1_i2.p1	3983.cassava4.1_021159m	2e-50	205.7	2B710@1|root,2S0ND@2759|Eukaryota,37V55@33090|Viridiplantae,3GIJS@35493|Streptophyta,4JQ6N@91835|fabids	2759|Eukaryota	-	-	-	-	-	-	-	-	-	-	-	-	-	DUF688
TRINITY_DN10226_c0_g1_i4.p1	2711.XP_006487683.1	2.8e-86	325.5	COG0790@1|root,KOG1550@2759|Eukaryota,37V4K@33090|Viridiplantae,3GIHI@35493|Streptophyta	2759|Eukaryota	Zein-binding	-	-	-	-	-	-	-	-	-	-	-	-	Zein-binding
TRINITY_DN10226_c0_g1_i6.p1	2711.XP_006487683.1	2.2e-78	299.3	COG0790@1|root,KOG1550@2759|Eukaryota,37V4K@33090|Viridiplantae,3GIHI@35493|Streptophyta	2759|Eukaryota	Zein-binding	-	-	-	-	-	-	-	-	-	-	-	-	Zein-binding
TRINITY_DN10228_c0_g1_i15.p1	2711.XP_006484006.1	1.2e-97	364.0	29YDM@1|root,2RXTV@2759|Eukaryota,37UDP@33090|Viridiplantae,3GXC9@35493|Streptophyta	2759|Eukaryota	-	-	-	-	-	-	-	-	-	-	-	-	-	B3
TRINITY_DN10228_c0_g1_i16.p1	2711.XP_006484006.1	1.7e-65	256.9	29YDM@1|root,2RXTV@2759|Eukaryota,37UDP@33090|Viridiplantae,3GXC9@35493|Streptophyta	2759|Eukaryota	-	-	-	-	-	-	-	-	-	-	-	-	-	B3
TRINITY_DN10228_c0_g1_i3.p3	10141.ENSCPOP00000008303	5e-167	593.6	KOG0082@1|root,KOG0099@2759|Eukaryota,38C3N@33154|Opisthokonta,3B9MU@33208|Metazoa,3CWC5@33213|Bilateria,485FY@7711|Chordata,48WJQ@7742|Vertebrata,3JC1N@40674|Mammalia,35KMH@314146|Euarchontoglires,4PUYE@9989|Rodentia	2759|Eukaryota	Guanine nucleotide-binding protein G(s) subunit alpha	GNAS	GO:0000003,GO:0000139,GO:0000166,GO:0001101,GO:0001501,GO:0001503,GO:0001556,GO:0001664,GO:0001726,GO:0001775,GO:0001882,GO:0001883,GO:0001894,GO:0001932,GO:0001934,GO:0001942,GO:0001958,GO:0001965,GO:0002009,GO:0002028,GO:0002165,GO:0002682,GO:0002684,GO:0002761,GO:0002763,GO:0002790,GO:0002791,GO:0003006,GO:0003008,GO:0003013,GO:0003014,GO:0003091,GO:0003674,GO:0003824,GO:0003924,GO:0005102,GO:…	-	ko:K04632	ko01522,ko04015,ko04020,ko04024,ko04072,ko04261,ko04270,ko04540,ko04611,ko04713,ko04714,ko04724,ko04726,ko04728,ko04730,ko04750,ko04911,ko04912,ko04913,ko04915,ko04916,ko04918,ko04921,ko04922,ko04923,ko04924,ko04925,ko04926,ko04927,ko04934,ko04961,ko04962,ko04970,ko04971,ko04972,ko04976,ko05030,ko05031,ko05032,ko05034,ko05110,ko05142,ko05146,ko05165,ko05200,ko05414,map01522,map04015,map04020,map0…	M00695	-	-	ko00000,ko00001,ko00002,ko04031,ko04147	-	-	-	G-alpha
TRINITY_DN10228_c0_g1_i5.p1	2711.XP_006484006.1	1.5e-121	443.7	29YDM@1|root,2RXTV@2759|Eukaryota,37UDP@33090|Viridiplantae,3GXC9@35493|Streptophyta	2759|Eukaryota	-	-	-	-	-	-	-	-	-	-	-	-	-	B3
TRINITY_DN1022_c0_g1_i27.p1	2711.XP_006465891.1	0.0	1144.0	COG2304@1|root,2QSCC@2759|Eukaryota,37KTA@33090|Viridiplantae,3G7B2@35493|Streptophyta	2759|Eukaryota	Inter-alpha-trypsin inhibitor heavy	-	-	-	-	-	-	-	-	-	-	-	-	VWA_3
TRINITY_DN1022_c0_g1_i28.p1	2711.XP_006465891.1	1.3e-190	672.5	COG2304@1|root,2QSCC@2759|Eukaryota,37KTA@33090|Viridiplantae,3G7B2@35493|Streptophyta	2759|Eukaryota	Inter-alpha-trypsin inhibitor heavy	-	-	-	-	-	-	-	-	-	-	-	-	VWA_3
TRINITY_DN102302_c0_g1_i1.p2	83344.XP_007925586.1	4.3e-29	135.2	2C6XI@1|root,2S317@2759|Eukaryota,3930Z@33154|Opisthokonta,3NWPP@4751|Fungi,3QNGE@4890|Ascomycota,2016X@147541|Dothideomycetes,3MIX8@451867|Dothideomycetidae	2759|Eukaryota	-	-	-	-	-	-	-	-	-	-	-	-	-	-
TRINITY_DN102311_c0_g1_i12.p1	2711.XP_006485994.1	0.0	1234.9	COG1131@1|root,KOG0061@2759|Eukaryota,37IXI@33090|Viridiplantae,3GBA3@35493|Streptophyta	2759|Eukaryota	ABC transporter G family member	-	GO:0001101,GO:0001666,GO:0003674,GO:0003824,GO:0005215,GO:0005575,GO:0005618,GO:0005623,GO:0005886,GO:0006725,GO:0006810,GO:0006950,GO:0006970,GO:0007275,GO:0008150,GO:0008152,GO:0009058,GO:0009266,GO:0009408,GO:0009505,GO:0009531,GO:0009555,GO:0009605,GO:0009607,GO:0009624,GO:0009628,GO:0009651,GO:0009653,GO:0009698,GO:0009699,GO:0009719,GO:0009725,GO:0009733,GO:0009737,GO:0009739,GO:0009751,GO:…	-	ko:K05681	ko01523,ko02010,ko04976,map01523,map02010,map04976	-	-	-	ko00000,ko00001,ko02000,ko04090,ko04147	3.A.1.204	-	-	ABC2_membrane,ABC_tran
TRINITY_DN10233_c0_g1_i1.p1	2711.XP_006479617.1	3.9e-264	917.1	COG0469@1|root,KOG2323@2759|Eukaryota,37Q01@33090|Viridiplantae,3GP54@35493|Streptophyta	2759|Eukaryota	Belongs to the pyruvate kinase family	-	GO:0000003,GO:0000287,GO:0003006,GO:0003674,GO:0003824,GO:0004743,GO:0005488,GO:0005575,GO:0005622,GO:0005623,GO:0005737,GO:0005975,GO:0006082,GO:0006090,GO:0006091,GO:0006096,GO:0006139,GO:0006163,GO:0006164,GO:0006165,GO:0006629,GO:0006725,GO:0006732,GO:0006733,GO:0006753,GO:0006754,GO:0006757,GO:0006793,GO:0006796,GO:0006807,GO:0007275,GO:0008150,GO:0008152,GO:0009056,GO:0009058,GO:0009108,GO:…	2.7.1.40	ko:K00873	ko00010,ko00230,ko00620,ko01100,ko01110,ko01120,ko01130,ko01200,ko01230,ko04922,ko04930,ko05165,ko05203,ko05230,map00010,map00230,map00620,map01100,map01110,map01120,map01130,map01200,map01230,map04922,map04930,map05165,map05203,map05230	M00001,M00002,M00049,M00050	R00200,R00430,R01138,R01858,R02320	RC00002,RC00015	ko00000,ko00001,ko00002,ko01000,ko04131,ko04147	-	-	-	PK,PK_C
TRINITY_DN102359_c0_g1_i1.p1	29875.EHK24191	3.4e-101	374.4	COG1028@1|root,KOG0725@2759|Eukaryota,38CE4@33154|Opisthokonta,3NXQY@4751|Fungi,3QNDZ@4890|Ascomycota,2154N@147550|Sordariomycetes,3TEE9@5125|Hypocreales,3U12D@5129|Hypocreaceae	2759|Eukaryota	Enoyl-(Acyl carrier protein) reductase	-	-	1.1.1.289	ko:K17742	ko00051,map00051	-	R07346	RC00102	ko00000,ko00001,ko01000	-	-	-	adh_short_C2
TRINITY_DN10238_c0_g1_i3.p1	2711.XP_006480213.1	0.0	1088.2	KOG2109@1|root,KOG2109@2759|Eukaryota,37QRH@33090|Viridiplantae,3GFAP@35493|Streptophyta	2759|Eukaryota	Autophagy-related protein	BCAS3	GO:0000226,GO:0000785,GO:0001952,GO:0001953,GO:0003674,GO:0003682,GO:0005102,GO:0005488,GO:0005515,GO:0005575,GO:0005622,GO:0005623,GO:0005634,GO:0005694,GO:0005730,GO:0005737,GO:0005856,GO:0005874,GO:0005881,GO:0006355,GO:0006357,GO:0006810,GO:0006897,GO:0006907,GO:0006950,GO:0006996,GO:0007010,GO:0007017,GO:0007030,GO:0007162,GO:0007275,GO:0008047,GO:0008092,GO:0008134,GO:0008150,GO:0009605,GO:…	-	-	-	-	-	-	-	-	-	-	BCAS3,WD40
TRINITY_DN10238_c0_g1_i5.p1	2711.XP_006480213.1	0.0	1096.6	KOG2109@1|root,KOG2109@2759|Eukaryota,37QRH@33090|Viridiplantae,3GFAP@35493|Streptophyta	2759|Eukaryota	Autophagy-related protein	BCAS3	GO:0000226,GO:0000785,GO:0001952,GO:0001953,GO:0003674,GO:0003682,GO:0005102,GO:0005488,GO:0005515,GO:0005575,GO:0005622,GO:0005623,GO:0005634,GO:0005694,GO:0005730,GO:0005737,GO:0005856,GO:0005874,GO:0005881,GO:0006355,GO:0006357,GO:0006810,GO:0006897,GO:0006907,GO:0006950,GO:0006996,GO:0007010,GO:0007017,GO:0007030,GO:0007162,GO:0007275,GO:0008047,GO:0008092,GO:0008134,GO:0008150,GO:0009605,GO:…	-	-	-	-	-	-	-	-	-	-	BCAS3,WD40
TRINITY_DN102391_c0_g1_i1.p1	85681.XP_006433961.1	2.3e-225	788.1	KOG1192@1|root,KOG1192@2759|Eukaryota,37HZV@33090|Viridiplantae,3G9TD@35493|Streptophyta	2759|Eukaryota	Belongs to the UDP-glycosyltransferase family	UGT85A1	GO:0003674,GO:0003824,GO:0005575,GO:0005622,GO:0005623,GO:0008194,GO:0015020,GO:0016740,GO:0016757,GO:0016758,GO:0035251,GO:0043226,GO:0043227,GO:0043229,GO:0043231,GO:0044424,GO:0044464,GO:0046527,GO:0050403,GO:0050502,GO:0080043,GO:0080044	2.4.1.324	ko:K21374	-	-	-	-	ko00000,ko01000,ko01003	-	GT1	-	UDPGT
TRINITY_DN10239_c0_g1_i3.p1	2711.XP_006491178.1	8e-91	340.1	2CMF7@1|root,2QQ6Y@2759|Eukaryota,37IXS@33090|Viridiplantae,3G7ID@35493|Streptophyta	2759|Eukaryota	isoform X1	-	-	-	-	-	-	-	-	-	-	-	-	-
TRINITY_DN10239_c0_g1_i9.p1	28532.XP_010544405.1	4.7e-39	167.9	2CMF7@1|root,2QQ6Y@2759|Eukaryota,37IXS@33090|Viridiplantae,3G7ID@35493|Streptophyta,3HP9R@3699|Brassicales	2759|Eukaryota	isoform X1	-	-	-	-	-	-	-	-	-	-	-	-	-
TRINITY_DN102401_c0_g1_i10.p1	84751.XP_007879421.1	5.3e-32	144.8	2E03W@1|root,2S7JK@2759|Eukaryota,3A8PE@33154|Opisthokonta,3P85H@4751|Fungi,3V2J6@5204|Basidiomycota,3N0SC@452284|Ustilaginomycotina	2759|Eukaryota	Secreted protein	-	-	-	-	-	-	-	-	-	-	-	-	DPBB_1
TRINITY_DN102401_c0_g1_i3.p1	84751.XP_007879421.1	9.9e-40	170.2	2E03W@1|root,2S7JK@2759|Eukaryota,3A8PE@33154|Opisthokonta,3P85H@4751|Fungi,3V2J6@5204|Basidiomycota,3N0SC@452284|Ustilaginomycotina	2759|Eukaryota	Secreted protein	-	-	-	-	-	-	-	-	-	-	-	-	DPBB_1
TRINITY_DN102414_c1_g1_i1.p1	430998.XP_007676141.1	3.3e-124	451.4	COG0488@1|root,KOG1242@1|root,KOG0062@2759|Eukaryota,KOG1242@2759|Eukaryota,38GJ3@33154|Opisthokonta,3NWIQ@4751|Fungi,3QJH9@4890|Ascomycota,1ZX9V@147541|Dothideomycetes,3MJWI@451867|Dothideomycetidae	2759|Eukaryota	ABC transporter	TEF3	GO:0000166,GO:0000302,GO:0002181,GO:0002182,GO:0003674,GO:0003676,GO:0003723,GO:0003746,GO:0003824,GO:0003924,GO:0005488,GO:0005524,GO:0005575,GO:0005618,GO:0005622,GO:0005623,GO:0005737,GO:0005829,GO:0005840,GO:0005886,GO:0006412,GO:0006414,GO:0006415,GO:0006417,GO:0006446,GO:0006448,GO:0006518,GO:0006807,GO:0006950,GO:0006979,GO:0007154,GO:0008135,GO:0008144,GO:0008150,GO:0008152,GO:0009058,GO:…	-	ko:K03235	-	-	-	-	ko00000,ko03012	-	-	-	ABC_tran
TRINITY_DN10242_c0_g1_i2.p1	2711.XP_006470969.1	2.1e-79	302.4	28PG9@1|root,2QW49@2759|Eukaryota,37I4Y@33090|Viridiplantae,3GFZ1@35493|Streptophyta	2759|Eukaryota	-	-	-	-	-	-	-	-	-	-	-	-	-	-
TRINITY_DN102438_c0_g2_i1.p1	430998.XP_007679214.1	2.6e-197	694.9	COG0654@1|root,KOG3855@2759|Eukaryota,3912Q@33154|Opisthokonta,3NXHH@4751|Fungi,3QPRD@4890|Ascomycota,1ZYEN@147541|Dothideomycetes,3MJBM@451867|Dothideomycetidae	2759|Eukaryota	FAD binding domain	-	-	-	-	-	-	-	-	-	-	-	-	FAD_binding_3
TRINITY_DN10244_c0_g1_i2.p1	57918.XP_004290999.1	1.5e-91	342.4	28ITR@1|root,2QR55@2759|Eukaryota,37NBB@33090|Viridiplantae,3GBRH@35493|Streptophyta,4JIJX@91835|fabids	2759|Eukaryota	Helix-hairpin-helix DNA-binding motif class 1	-	GO:0001654,GO:0005575,GO:0005622,GO:0005623,GO:0005634,GO:0007275,GO:0007423,GO:0007444,GO:0008150,GO:0009888,GO:0022416,GO:0032501,GO:0032502,GO:0035220,GO:0035295,GO:0043226,GO:0043227,GO:0043229,GO:0043231,GO:0044424,GO:0044464,GO:0048513,GO:0048731,GO:0048749,GO:0048856,GO:0060429	-	-	-	-	-	-	-	-	-	-	DUF1479
TRINITY_DN10245_c0_g1_i1.p1	2711.XP_006471805.1	5e-148	530.8	KOG4536@1|root,KOG4536@2759|Eukaryota,37RYT@33090|Viridiplantae,3GGWP@35493|Streptophyta	2759|Eukaryota	Transmembrane protein adipocyte-associated	TPRA1	GO:0003674,GO:0004888,GO:0004930,GO:0005575,GO:0005623,GO:0005886,GO:0006629,GO:0007154,GO:0007165,GO:0007186,GO:0007275,GO:0007346,GO:0007568,GO:0008150,GO:0008152,GO:0009790,GO:0009987,GO:0010564,GO:0010948,GO:0016020,GO:0016021,GO:0023052,GO:0031224,GO:0032501,GO:0032502,GO:0038023,GO:0040016,GO:0044238,GO:0044425,GO:0044464,GO:0045786,GO:0045930,GO:0048519,GO:0048523,GO:0048856,GO:0050789,GO:…	-	-	-	-	-	-	-	-	-	-	Tmemb_40
TRINITY_DN102466_c0_g1_i1.p1	120017.I2FQB9	3.8e-67	261.9	COG0699@1|root,KOG0448@2759|Eukaryota,38HRY@33154|Opisthokonta,3NU0P@4751|Fungi,3UZGG@5204|Basidiomycota,3N4X6@452284|Ustilaginomycotina	2759|Eukaryota	Dynamin family	FZO1	GO:0003674,GO:0003824,GO:0003924,GO:0005488,GO:0005515,GO:0005575,GO:0005622,GO:0005623,GO:0005737,GO:0005739,GO:0005740,GO:0005741,GO:0006996,GO:0007005,GO:0008053,GO:0008150,GO:0009987,GO:0016020,GO:0016021,GO:0016043,GO:0016462,GO:0016787,GO:0016817,GO:0016818,GO:0017111,GO:0019867,GO:0031090,GO:0031224,GO:0031300,GO:0031301,GO:0031306,GO:0031307,GO:0031966,GO:0031967,GO:0031968,GO:0031975,GO:…	2.7.11.1	ko:K06030,ko:K13099,ko:K16288	ko04137,ko04214,ko04621,map04137,map04214,map04621	M00354	-	-	ko00000,ko00001,ko00002,ko01000,ko01001,ko01009,ko03029,ko03041,ko04131	9.B.25.1,9.B.25.2	-	-	Dynamin_N
TRINITY_DN10246_c0_g1_i1.p1	2711.XP_006472580.1	6.5e-136	490.3	COG2801@1|root,KOG0017@2759|Eukaryota,37KCK@33090|Viridiplantae,3GEQ8@35493|Streptophyta	2759|Eukaryota	EXORDIUM-like 2	-	-	-	-	-	-	-	-	-	-	-	-	Phi_1
TRINITY_DN102470_c0_g1_i2.p1	64363.EME48268	7.1e-152	543.5	COG1064@1|root,KOG0023@2759|Eukaryota,38D4A@33154|Opisthokonta,3NWNG@4751|Fungi,3QMQI@4890|Ascomycota,1ZY9A@147541|Dothideomycetes,3MJTR@451867|Dothideomycetidae	2759|Eukaryota	Alcohol dehydrogenase GroES-like domain	-	-	-	-	-	-	-	-	-	-	-	-	ADH_N,ADH_zinc_N
TRINITY_DN10247_c0_g1_i15.p1	2711.XP_006465429.1	2.6e-92	345.1	COG0436@1|root,KOG0257@2759|Eukaryota,37RZD@33090|Viridiplantae,3G80E@35493|Streptophyta	2759|Eukaryota	Bifunctional aspartate aminotransferase and glutamate aspartate-prephenate	KATNA1	GO:0000096,GO:0003674,GO:0003824,GO:0005575,GO:0005622,GO:0005623,GO:0005737,GO:0005829,GO:0006082,GO:0006520,GO:0006521,GO:0006555,GO:0006558,GO:0006568,GO:0006569,GO:0006570,GO:0006576,GO:0006586,GO:0006725,GO:0006790,GO:0006807,GO:0008150,GO:0008152,GO:0008483,GO:0009056,GO:0009058,GO:0009063,GO:0009066,GO:0009072,GO:0009074,GO:0009308,GO:0009310,GO:0009314,GO:0009416,GO:0009628,GO:0009639,GO:…	2.6.1.1,3.6.4.3	ko:K07767,ko:K11358	ko00220,ko00250,ko00270,ko00330,ko00350,ko00360,ko00400,ko00401,ko00950,ko00960,ko01100,ko01110,ko01130,ko01210,ko01230,map00220,map00250,map00270,map00330,map00350,map00360,map00400,map00401,map00950,map00960,map01100,map01110,map01130,map01210,map01230	-	R00355,R00694,R00734,R00896,R02433,R02619,R05052	RC00006	ko00000,ko00001,ko01000,ko01007,ko04812	-	-	-	Aminotran_1_2
TRINITY_DN10247_c0_g1_i21.p1	225117.XP_009362061.1	9.8e-198	696.0	COG0436@1|root,KOG0257@2759|Eukaryota,37RZD@33090|Viridiplantae,3G80E@35493|Streptophyta	2759|Eukaryota	Bifunctional aspartate aminotransferase and glutamate aspartate-prephenate	-	GO:0000096,GO:0003674,GO:0003824,GO:0005575,GO:0005622,GO:0005623,GO:0005737,GO:0005829,GO:0006082,GO:0006520,GO:0006521,GO:0006555,GO:0006558,GO:0006568,GO:0006569,GO:0006570,GO:0006576,GO:0006586,GO:0006725,GO:0006790,GO:0006807,GO:0008150,GO:0008152,GO:0008483,GO:0009056,GO:0009058,GO:0009063,GO:0009066,GO:0009072,GO:0009074,GO:0009308,GO:0009310,GO:0009314,GO:0009416,GO:0009628,GO:0009639,GO:…	2.6.1.1,3.6.4.3	ko:K07767,ko:K11358	ko00220,ko00250,ko00270,ko00330,ko00350,ko00360,ko00400,ko00401,ko00950,ko00960,ko01100,ko01110,ko01130,ko01210,ko01230,map00220,map00250,map00270,map00330,map00350,map00360,map00400,map00401,map00950,map00960,map01100,map01110,map01130,map01210,map01230	-	R00355,R00694,R00734,R00896,R02433,R02619,R05052	RC00006	ko00000,ko00001,ko01000,ko01007,ko04812	-	-	-	Aminotran_1_2
TRINITY_DN10247_c0_g1_i27.p1	225117.XP_009362061.1	1e-199	702.6	COG0436@1|root,KOG0257@2759|Eukaryota,37RZD@33090|Viridiplantae,3G80E@35493|Streptophyta	2759|Eukaryota	Bifunctional aspartate aminotransferase and glutamate aspartate-prephenate	-	GO:0000096,GO:0003674,GO:0003824,GO:0005575,GO:0005622,GO:0005623,GO:0005737,GO:0005829,GO:0006082,GO:0006520,GO:0006521,GO:0006555,GO:0006558,GO:0006568,GO:0006569,GO:0006570,GO:0006576,GO:0006586,GO:0006725,GO:0006790,GO:0006807,GO:0008150,GO:0008152,GO:0008483,GO:0009056,GO:0009058,GO:0009063,GO:0009066,GO:0009072,GO:0009074,GO:0009308,GO:0009310,GO:0009314,GO:0009416,GO:0009628,GO:0009639,GO:…	2.6.1.1,3.6.4.3	ko:K07767,ko:K11358	ko00220,ko00250,ko00270,ko00330,ko00350,ko00360,ko00400,ko00401,ko00950,ko00960,ko01100,ko01110,ko01130,ko01210,ko01230,map00220,map00250,map00270,map00330,map00350,map00360,map00400,map00401,map00950,map00960,map01100,map01110,map01130,map01210,map01230	-	R00355,R00694,R00734,R00896,R02433,R02619,R05052	RC00006	ko00000,ko00001,ko01000,ko01007,ko04812	-	-	-	Aminotran_1_2
TRINITY_DN102484_c0_g2_i1.p1	83344.XP_007922689.1	4e-231	807.4	COG5071@1|root,KOG1498@2759|Eukaryota,38BJ1@33154|Opisthokonta,3NV7Q@4751|Fungi,3QQ1D@4890|Ascomycota,200IJ@147541|Dothideomycetes,3MJ3I@451867|Dothideomycetidae	2759|Eukaryota	motif in proteasome subunits, Int-6, Nip-1 and TRIP-15	PSMD12	GO:0000338,GO:0000502,GO:0001775,GO:0002252,GO:0002263,GO:0002274,GO:0002275,GO:0002283,GO:0002366,GO:0002376,GO:0002443,GO:0002444,GO:0002446,GO:0003674,GO:0005488,GO:0005515,GO:0005575,GO:0005576,GO:0005622,GO:0005623,GO:0005634,GO:0005654,GO:0005737,GO:0005829,GO:0005838,GO:0006464,GO:0006508,GO:0006511,GO:0006807,GO:0006810,GO:0006887,GO:0006955,GO:0007088,GO:0007275,GO:0007346,GO:0008021,GO:…	-	ko:K03035	ko03050,ko05169,map03050,map05169	M00341	-	-	ko00000,ko00001,ko00002,ko03051	-	-	-	PCI
TRINITY_DN102490_c0_g1_i15.p1	2711.XP_006488865.1	1.1e-124	453.0	KOG0520@1|root,KOG0520@2759|Eukaryota,37S9C@33090|Viridiplantae,3G7ET@35493|Streptophyta	2759|Eukaryota	calmodulin-binding transcription activator	-	GO:0000981,GO:0000982,GO:0001077,GO:0001228,GO:0003674,GO:0003676,GO:0003677,GO:0003700,GO:0005488,GO:0005515,GO:0005516,GO:0005575,GO:0005622,GO:0005623,GO:0005634,GO:0006139,GO:0006351,GO:0006355,GO:0006357,GO:0006366,GO:0006725,GO:0006807,GO:0006950,GO:0008150,GO:0008152,GO:0009058,GO:0009059,GO:0009266,GO:0009409,GO:0009628,GO:0009889,GO:0009891,GO:0009893,GO:0009987,GO:0010467,GO:0010468,GO:…	-	ko:K21596	-	-	-	-	ko00000,ko03000	-	-	-	Ank_2,Ank_4,CG-1,IQ,TIG
TRINITY_DN102504_c0_g1_i1.p1	2711.XP_006491440.1	4.9e-147	527.3	COG3934@1|root,2QS4Q@2759|Eukaryota,37PFM@33090|Viridiplantae,3GCR2@35493|Streptophyta	2759|Eukaryota	Belongs to the glycosyl hydrolase 5 (cellulase A) family	MAN4	GO:0000272,GO:0003674,GO:0003824,GO:0004553,GO:0004567,GO:0005975,GO:0005976,GO:0008150,GO:0008152,GO:0009056,GO:0009057,GO:0009987,GO:0010412,GO:0015923,GO:0016052,GO:0016787,GO:0016798,GO:0016985,GO:0016998,GO:0043170,GO:0044036,GO:0044237,GO:0044238,GO:0044247,GO:0044248,GO:0044260,GO:0044262,GO:0044264,GO:0044275,GO:0046355,GO:0071554,GO:0071704,GO:1901575	3.2.1.78	ko:K19355	ko00051,map00051	-	R01332	RC00467	ko00000,ko00001,ko01000	-	-	-	Cellulase
TRINITY_DN102506_c0_g1_i1.p1	1047171.Mycgr3P85032	4.5e-104	384.8	COG0480@1|root,KOG0465@2759|Eukaryota,39J91@33154|Opisthokonta,3NV1B@4751|Fungi,3QN3C@4890|Ascomycota,2005U@147541|Dothideomycetes,3MJQ6@451867|Dothideomycetidae	2759|Eukaryota	Mitochondrial GTPase that mediates the disassembly of ribosomes from messenger RNA at the termination of mitochondrial protein biosynthesis. Not involved in the GTP-dependent ribosomal translocation step during translation elongation	MEF2	GO:0000002,GO:0000166,GO:0001882,GO:0001883,GO:0003674,GO:0003676,GO:0003723,GO:0003746,GO:0003824,GO:0003924,GO:0005488,GO:0005525,GO:0005575,GO:0005622,GO:0005623,GO:0005737,GO:0005739,GO:0005829,GO:0006412,GO:0006414,GO:0006518,GO:0006807,GO:0006996,GO:0007005,GO:0008135,GO:0008150,GO:0008152,GO:0009058,GO:0009059,GO:0009987,GO:0010467,GO:0016043,GO:0016462,GO:0016787,GO:0016817,GO:0016818,GO:…	1.13.11.68	ko:K02355,ko:K17912	ko00906,map00906	-	R10557	RC01329,RC01330	ko00000,ko00001,ko01000,ko03012,ko03029	-	-	-	EFG_C,EFG_II,GTP_EFTU,GTP_EFTU_D2
TRINITY_DN102522_c0_g1_i5.p1	3641.EOY05228	1e-95	356.3	28JIJ@1|root,2QRXP@2759|Eukaryota,37MHG@33090|Viridiplantae,3GDIB@35493|Streptophyta	2759|Eukaryota	thaumatin-like protein	-	-	-	-	-	-	-	-	-	-	-	-	Thaumatin
TRINITY_DN102550_c0_g1_i1.p1	4113.PGSC0003DMT400071859	0.0	1179.5	COG0513@1|root,KOG0331@2759|Eukaryota,37RT7@33090|Viridiplantae,3GFJP@35493|Streptophyta,44EX4@71274|asterids	2759|Eukaryota	GUCT (NUC152) domain	-	GO:0003674,GO:0003724,GO:0003824,GO:0004004,GO:0004386,GO:0005488,GO:0005515,GO:0005575,GO:0005622,GO:0005623,GO:0005634,GO:0005730,GO:0005737,GO:0006139,GO:0006725,GO:0006807,GO:0008026,GO:0008150,GO:0008152,GO:0008186,GO:0009987,GO:0010501,GO:0016070,GO:0016462,GO:0016787,GO:0016817,GO:0016818,GO:0016887,GO:0017111,GO:0017151,GO:0019899,GO:0031974,GO:0031981,GO:0034641,GO:0042623,GO:0043170,GO:…	3.6.4.13	ko:K16911	ko01110,map01110	-	-	-	ko00000,ko01000,ko03009,ko03036	-	-	-	DEAD,GUCT,Helicase_C
TRINITY_DN102552_c0_g1_i1.p1	430998.XP_007677411.1	1.3e-99	370.2	COG5602@1|root,KOG4204@2759|Eukaryota,38BUZ@33154|Opisthokonta,3NTW5@4751|Fungi,3QNT7@4890|Ascomycota,1ZXXE@147541|Dothideomycetes,3MHMY@451867|Dothideomycetidae	2759|Eukaryota	Histone deacetylase (HDAC) interacting	SIN3	GO:0000003,GO:0000086,GO:0000117,GO:0000118,GO:0000122,GO:0000228,GO:0000278,GO:0000726,GO:0000775,GO:0000785,GO:0000790,GO:0000792,GO:0003674,GO:0003712,GO:0003713,GO:0003714,GO:0005575,GO:0005622,GO:0005623,GO:0005634,GO:0005654,GO:0005694,GO:0005720,GO:0005721,GO:0006139,GO:0006259,GO:0006275,GO:0006281,GO:0006302,GO:0006303,GO:0006325,GO:0006338,GO:0006342,GO:0006355,GO:0006356,GO:0006357,GO:…	-	ko:K11644	ko04139,ko04919,ko05016,ko05202,map04139,map04919,map05016,map05202	-	-	-	ko00000,ko00001,ko03036	-	-	-	PAH,Sin3_corepress,Sin3a_C
TRINITY_DN102560_c0_g1_i4.p1	218851.Aquca_006_00281.1	4.1e-232	810.4	COG5023@1|root,KOG1376@2759|Eukaryota,37JG4@33090|Viridiplantae,3GBTX@35493|Streptophyta	2759|Eukaryota	Tubulin is the major constituent of microtubules. It binds two moles of GTP, one at an exchangeable site on the beta chain and one at a non-exchangeable site on the alpha chain	TUA1	GO:0005575,GO:0005622,GO:0005623,GO:0005856,GO:0043226,GO:0043228,GO:0043229,GO:0043232,GO:0044424,GO:0044464	-	ko:K07374	ko04145,ko04210,ko04530,ko04540,ko05130,map04145,map04210,map04530,map04540,map05130	-	-	-	ko00000,ko00001,ko03019,ko03036,ko04147,ko04812	-	-	-	Tubulin,Tubulin_C
TRINITY_DN102568_c0_g1_i10.p1	430998.XP_007675928.1	3.3e-115	422.2	2EGZV@1|root,2SMTD@2759|Eukaryota,3A001@33154|Opisthokonta,3P2CH@4751|Fungi,3QUIK@4890|Ascomycota,201CJ@147541|Dothideomycetes,3MHVP@451867|Dothideomycetidae	2759|Eukaryota	Prion-inhibition and propagation	-	-	-	-	-	-	-	-	-	-	-	-	HeLo
TRINITY_DN102575_c0_g1_i1.p1	83344.XP_007921995.1	6.2e-80	303.9	KOG4210@1|root,KOG4210@2759|Eukaryota,38ECB@33154|Opisthokonta,3NWRG@4751|Fungi,3QPYM@4890|Ascomycota,200X7@147541|Dothideomycetes,3MJ9A@451867|Dothideomycetidae	2759|Eukaryota	RNA recognition motif. (a.k.a. RRM, RBD, or RNP domain)	NSR1	GO:0000028,GO:0001651,GO:0003674,GO:0003676,GO:0003677,GO:0003697,GO:0003723,GO:0003729,GO:0005048,GO:0005488,GO:0005575,GO:0005622,GO:0005623,GO:0005634,GO:0005635,GO:0005730,GO:0005732,GO:0005737,GO:0005739,GO:0006139,GO:0006364,GO:0006396,GO:0006725,GO:0006807,GO:0006996,GO:0008139,GO:0008150,GO:0008152,GO:0009987,GO:0010467,GO:0012505,GO:0016043,GO:0016070,GO:0016072,GO:0022607,GO:0022613,GO:…	-	ko:K11294,ko:K14396	ko03015,ko05130,ko05164,map03015,map05130,map05164	-	-	-	ko00000,ko00001,ko03009,ko03019,ko03036	-	-	-	RRM_1
TRINITY_DN102579_c0_g1_i2.p1	430998.XP_007676750.1	4e-56	225.7	KOG2922@1|root,KOG2922@2759|Eukaryota,38B71@33154|Opisthokonta,3NWGD@4751|Fungi,3QK5Y@4890|Ascomycota,1ZXYA@147541|Dothideomycetes,3MH9G@451867|Dothideomycetidae	2759|Eukaryota	Magnesium transporter NIPA	NIPAL4	GO:0001558,GO:0005575,GO:0005622,GO:0005623,GO:0005737,GO:0005768,GO:0005769,GO:0005886,GO:0006355,GO:0006357,GO:0006810,GO:0006811,GO:0006812,GO:0007275,GO:0007399,GO:0007610,GO:0007626,GO:0008150,GO:0008344,GO:0008361,GO:0008582,GO:0009889,GO:0009966,GO:0009968,GO:0009987,GO:0010468,GO:0010556,GO:0010646,GO:0010648,GO:0010720,GO:0010769,GO:0010770,GO:0010975,GO:0010976,GO:0012505,GO:0015693,GO:…	-	ko:K12821	ko03040,map03040	-	-	-	ko00000,ko00001,ko03041	-	-	-	Mg_trans_NIPA
TRINITY_DN102579_c0_g1_i4.p1	83344.XP_007928711.1	1.3e-61	243.4	KOG2922@1|root,KOG2922@2759|Eukaryota,38B71@33154|Opisthokonta,3NWGD@4751|Fungi,3QK5Y@4890|Ascomycota,1ZXYA@147541|Dothideomycetes,3MH9G@451867|Dothideomycetidae	2759|Eukaryota	Magnesium transporter NIPA	NIPAL4	GO:0001558,GO:0005575,GO:0005622,GO:0005623,GO:0005737,GO:0005768,GO:0005769,GO:0005886,GO:0006355,GO:0006357,GO:0006810,GO:0006811,GO:0006812,GO:0007275,GO:0007399,GO:0007610,GO:0007626,GO:0008150,GO:0008344,GO:0008361,GO:0008582,GO:0009889,GO:0009966,GO:0009968,GO:0009987,GO:0010468,GO:0010556,GO:0010646,GO:0010648,GO:0010720,GO:0010769,GO:0010770,GO:0010975,GO:0010976,GO:0012505,GO:0015693,GO:…	-	ko:K12821	ko03040,map03040	-	-	-	ko00000,ko00001,ko03041	-	-	-	Mg_trans_NIPA
TRINITY_DN10257_c0_g2_i1.p1	85681.XP_006422879.1	3.5e-262	911.4	KOG0490@1|root,KOG4299@1|root,KOG0490@2759|Eukaryota,KOG4299@2759|Eukaryota,37MR5@33090|Viridiplantae,3G8XF@35493|Streptophyta	2759|Eukaryota	Homeodomain protein	-	GO:0003674,GO:0003676,GO:0003677,GO:0003700,GO:0005488,GO:0005575,GO:0005622,GO:0005623,GO:0005634,GO:0006355,GO:0008150,GO:0009889,GO:0009890,GO:0009891,GO:0009892,GO:0009893,GO:0009937,GO:0009939,GO:0009966,GO:0009967,GO:0010468,GO:0010556,GO:0010557,GO:0010558,GO:0010604,GO:0010605,GO:0010628,GO:0010646,GO:0010647,GO:0019219,GO:0019222,GO:0023051,GO:0023056,GO:0031323,GO:0031324,GO:0031325,GO:…	-	ko:K06252,ko:K09328,ko:K11657,ko:K12411,ko:K12599	ko03018,ko04151,ko04510,ko04512,ko05165,ko05206,map03018,map04151,map04510,map04512,map05165,map05206	M00392	-	-	ko00000,ko00001,ko00002,ko00536,ko01000,ko03000,ko03019,ko03036,ko04516	-	-	-	Homeobox,PHD
TRINITY_DN10257_c0_g3_i1.p1	2711.XP_006491385.1	1.4e-151	542.7	28KFD@1|root,2QSKY@2759|Eukaryota,37QEX@33090|Viridiplantae,3GB51@35493|Streptophyta	2759|Eukaryota	transcription factor	-	GO:0003674,GO:0003700,GO:0006355,GO:0008150,GO:0009889,GO:0010468,GO:0010556,GO:0019219,GO:0019222,GO:0031323,GO:0031326,GO:0050789,GO:0050794,GO:0051171,GO:0051252,GO:0060255,GO:0065007,GO:0080090,GO:0140110,GO:1903506,GO:2000112,GO:2001141	-	-	-	-	-	-	-	-	-	-	HLH
TRINITY_DN10258_c0_g1_i3.p1	64363.EME39271	4.5e-247	860.5	COG0531@1|root,KOG1286@2759|Eukaryota,38DMK@33154|Opisthokonta,3NUN0@4751|Fungi,3QMUE@4890|Ascomycota,1ZX9F@147541|Dothideomycetes,3MJTN@451867|Dothideomycetidae	2759|Eukaryota	Amino acid permease	HIP1	GO:0000041,GO:0000095,GO:0000100,GO:0000322,GO:0000323,GO:0000324,GO:0000328,GO:0003333,GO:0003674,GO:0005215,GO:0005287,GO:0005290,GO:0005291,GO:0005300,GO:0005342,GO:0005575,GO:0005618,GO:0005622,GO:0005623,GO:0005737,GO:0005739,GO:0005768,GO:0005770,GO:0005771,GO:0005773,GO:0005775,GO:0005783,GO:0005798,GO:0005886,GO:0005887,GO:0005933,GO:0005935,GO:0006810,GO:0006811,GO:0006812,GO:0006820,GO:…	-	ko:K03293,ko:K16261	-	-	-	-	ko00000,ko02000	2.A.3.1,2.A.3.10	-	iMM904.YLL061W,iMM904.YOL020W,iND750.YLL061W,iND750.YOL020W	AA_permease
TRINITY_DN1025_c0_g1_i1.p1	2711.XP_006468983.1	3.6e-109	401.0	COG1100@1|root,KOG0087@2759|Eukaryota,37IXT@33090|Viridiplantae,3G8GI@35493|Streptophyta	2759|Eukaryota	Ras-related protein	-	GO:0000166,GO:0001882,GO:0001883,GO:0003674,GO:0003824,GO:0003924,GO:0005488,GO:0005525,GO:0005575,GO:0005622,GO:0005623,GO:0005737,GO:0005768,GO:0005886,GO:0008150,GO:0009719,GO:0009725,GO:0009733,GO:0009987,GO:0010033,GO:0012505,GO:0016020,GO:0016462,GO:0016787,GO:0016817,GO:0016818,GO:0017076,GO:0017111,GO:0019001,GO:0031410,GO:0031982,GO:0032549,GO:0032550,GO:0032553,GO:0032555,GO:0032561,GO:…	-	ko:K07904	ko04144,ko04961,ko04962,ko04972,map04144,map04961,map04962,map04972	-	-	-	ko00000,ko00001,ko04031,ko04131,ko04147	-	-	-	Ras
TRINITY_DN1025_c0_g2_i1.p1	2711.XP_006467613.1	1.2e-112	412.5	COG1100@1|root,KOG0087@2759|Eukaryota,37IXT@33090|Viridiplantae,3G8GI@35493|Streptophyta	2759|Eukaryota	Ras-related protein	-	GO:0000139,GO:0005575,GO:0005622,GO:0005623,GO:0005634,GO:0005737,GO:0005768,GO:0005769,GO:0005773,GO:0005794,GO:0005802,GO:0005829,GO:0005886,GO:0005911,GO:0008150,GO:0009506,GO:0009987,GO:0010008,GO:0012505,GO:0016020,GO:0030054,GO:0031090,GO:0031410,GO:0031901,GO:0031982,GO:0031984,GO:0032588,GO:0042546,GO:0043226,GO:0043227,GO:0043229,GO:0043231,GO:0044085,GO:0044422,GO:0044424,GO:0044431,GO:…	-	ko:K07904	ko04144,ko04961,ko04962,ko04972,map04144,map04961,map04962,map04972	-	-	-	ko00000,ko00001,ko04031,ko04131,ko04147	-	-	-	Ras
TRINITY_DN102624_c0_g1_i1.p1	84751.XP_007877331.1	6.1e-19	101.3	2C40X@1|root,2RZWI@2759|Eukaryota,3A2MX@33154|Opisthokonta,3P3MK@4751|Fungi,3V113@5204|Basidiomycota,3N4RT@452284|Ustilaginomycotina	2759|Eukaryota	-	-	-	-	-	-	-	-	-	-	-	-	-	-
TRINITY_DN102624_c0_g1_i2.p1	84751.XP_007877331.1	1.8e-50	206.1	2C40X@1|root,2RZWI@2759|Eukaryota,3A2MX@33154|Opisthokonta,3P3MK@4751|Fungi,3V113@5204|Basidiomycota,3N4RT@452284|Ustilaginomycotina	2759|Eukaryota	-	-	-	-	-	-	-	-	-	-	-	-	-	-
TRINITY_DN102641_c0_g1_i1.p1	83344.XP_007923051.1	4.4e-113	414.5	COG1028@1|root,KOG0725@2759|Eukaryota,38CD0@33154|Opisthokonta,3NV8X@4751|Fungi,3QK8R@4890|Ascomycota,1ZXTE@147541|Dothideomycetes,3MF57@451867|Dothideomycetidae	2759|Eukaryota	KR domain	-	-	-	-	-	-	-	-	-	-	-	-	adh_short,adh_short_C2
TRINITY_DN102644_c0_g1_i5.p1	1047171.Mycgr3P97167	5.3e-43	181.8	2FCRE@1|root,2SNFA@2759|Eukaryota,3AJIV@33154|Opisthokonta,3PD3J@4751|Fungi	2759|Eukaryota	-	-	-	-	-	-	-	-	-	-	-	-	-	-
TRINITY_DN102646_c0_g1_i1.p1	64363.EME49126	6.4e-179	634.0	COG1472@1|root,2QR4D@2759|Eukaryota,38FS1@33154|Opisthokonta,3NVBN@4751|Fungi,3QJHH@4890|Ascomycota,2008U@147541|Dothideomycetes,3MF4W@451867|Dothideomycetidae	2759|Eukaryota	Belongs to the glycosyl hydrolase 3 family	bglA	GO:0003674,GO:0003824,GO:0004553,GO:0005575,GO:0005622,GO:0005623,GO:0005975,GO:0008150,GO:0008152,GO:0009056,GO:0009987,GO:0015926,GO:0016052,GO:0016787,GO:0016798,GO:0044237,GO:0044238,GO:0044248,GO:0044262,GO:0044275,GO:0044464,GO:0071704,GO:1901575	3.2.1.21	ko:K05349	ko00460,ko00500,ko00940,ko01100,ko01110,map00460,map00500,map00940,map01100,map01110	-	R00026,R02558,R02887,R02985,R03527,R04949,R04998,R10035,R10039,R10040	RC00049,RC00059,RC00171,RC00262,RC00397,RC00451,RC00714,RC00746,RC01248	ko00000,ko00001,ko01000	-	GH3	-	Fn3-like,Glyco_hydro_3,Glyco_hydro_3_C
TRINITY_DN10264_c0_g1_i11.p1	2711.XP_006470003.1	5.2e-216	756.9	KOG1072@1|root,KOG1072@2759|Eukaryota,37RYQ@33090|Viridiplantae,3G9I3@35493|Streptophyta	2759|Eukaryota	kelch repeat-containing protein	-	GO:0000151,GO:0003674,GO:0005488,GO:0005515,GO:0005575,GO:0005622,GO:0005623,GO:0005737,GO:0005768,GO:0005794,GO:0005802,GO:0006091,GO:0006508,GO:0006511,GO:0006807,GO:0008150,GO:0008152,GO:0009056,GO:0009057,GO:0009061,GO:0009987,GO:0010498,GO:0012505,GO:0015980,GO:0019005,GO:0019222,GO:0019538,GO:0019899,GO:0019941,GO:0030162,GO:0030163,GO:0031410,GO:0031461,GO:0031625,GO:0031982,GO:0031984,GO:…	-	-	-	-	-	-	-	-	-	-	Kelch_1,Kelch_4,Kelch_6
TRINITY_DN10264_c0_g1_i13.p1	2711.XP_006470001.1	1.6e-253	881.7	KOG1337@1|root,KOG1337@2759|Eukaryota,37HII@33090|Viridiplantae,3GCNC@35493|Streptophyta	2759|Eukaryota	Ribulose-1,5 bisphosphate carboxylase oxygenase large subunit N-methyltransferase	-	-	2.1.1.43	ko:K12177,ko:K19199	ko00310,map00310	-	R03875,R04866,R04867	RC00003,RC00060,RC00181,RC00496	ko00000,ko00001,ko01000,ko03036,ko04121	-	-	-	Rubis-subs-bind,SET,zf-MYND
TRINITY_DN10265_c0_g1_i4.p1	430998.XP_007674478.1	3e-185	654.4	COG0191@1|root,KOG4153@2759|Eukaryota,38EK5@33154|Opisthokonta,3NVQC@4751|Fungi,3QQSN@4890|Ascomycota,1ZXQH@147541|Dothideomycetes,3MGTQ@451867|Dothideomycetidae	2759|Eukaryota	Fructose-bisphosphate aldolase class-II	FBA1	GO:0003674,GO:0003824,GO:0004332,GO:0005488,GO:0005575,GO:0005618,GO:0005622,GO:0005623,GO:0005737,GO:0005739,GO:0005829,GO:0005886,GO:0005975,GO:0005996,GO:0006006,GO:0006007,GO:0006082,GO:0006090,GO:0006091,GO:0006094,GO:0006096,GO:0006139,GO:0006163,GO:0006164,GO:0006165,GO:0006725,GO:0006732,GO:0006733,GO:0006734,GO:0006735,GO:0006753,GO:0006754,GO:0006757,GO:0006793,GO:0006796,GO:0006807,GO:…	3.2.1.25,4.1.2.13	ko:K01192,ko:K01624	ko00010,ko00030,ko00051,ko00511,ko00680,ko00710,ko01100,ko01110,ko01120,ko01130,ko01200,ko01230,ko04142,map00010,map00030,map00051,map00511,map00680,map00710,map01100,map01110,map01120,map01130,map01200,map01230,map04142	M00001,M00003,M00165,M00167,M00344,M00345	R01068,R01070,R01829,R02568	RC00438,RC00439,RC00603,RC00604	ko00000,ko00001,ko00002,ko01000	-	-	-	F_bP_aldolase
TRINITY_DN10265_c0_g2_i1.p1	430998.XP_007674478.1	3.4e-187	661.0	COG0191@1|root,KOG4153@2759|Eukaryota,38EK5@33154|Opisthokonta,3NVQC@4751|Fungi,3QQSN@4890|Ascomycota,1ZXQH@147541|Dothideomycetes,3MGTQ@451867|Dothideomycetidae	2759|Eukaryota	Fructose-bisphosphate aldolase class-II	FBA1	GO:0003674,GO:0003824,GO:0004332,GO:0005488,GO:0005575,GO:0005618,GO:0005622,GO:0005623,GO:0005737,GO:0005739,GO:0005829,GO:0005886,GO:0005975,GO:0005996,GO:0006006,GO:0006007,GO:0006082,GO:0006090,GO:0006091,GO:0006094,GO:0006096,GO:0006139,GO:0006163,GO:0006164,GO:0006165,GO:0006725,GO:0006732,GO:0006733,GO:0006734,GO:0006735,GO:0006753,GO:0006754,GO:0006757,GO:0006793,GO:0006796,GO:0006807,GO:…	3.2.1.25,4.1.2.13	ko:K01192,ko:K01624	ko00010,ko00030,ko00051,ko00511,ko00680,ko00710,ko01100,ko01110,ko01120,ko01130,ko01200,ko01230,ko04142,map00010,map00030,map00051,map00511,map00680,map00710,map01100,map01110,map01120,map01130,map01200,map01230,map04142	M00001,M00003,M00165,M00167,M00344,M00345	R01068,R01070,R01829,R02568	RC00438,RC00439,RC00603,RC00604	ko00000,ko00001,ko00002,ko01000	-	-	-	F_bP_aldolase
TRINITY_DN102661_c0_g1_i1.p1	83344.XP_007925632.1	6.4e-221	773.5	COG0654@1|root,KOG1298@2759|Eukaryota,38HUH@33154|Opisthokonta,3NUIZ@4751|Fungi,3QMEH@4890|Ascomycota,200GN@147541|Dothideomycetes,3MI18@451867|Dothideomycetidae	2759|Eukaryota	Squalene epoxidase	SQLE	GO:0003674,GO:0003824,GO:0004497,GO:0004506,GO:0005488,GO:0005575,GO:0005622,GO:0005623,GO:0005737,GO:0005783,GO:0005789,GO:0005811,GO:0005886,GO:0006066,GO:0006629,GO:0006694,GO:0006695,GO:0006696,GO:0006725,GO:0006950,GO:0007154,GO:0008144,GO:0008150,GO:0008152,GO:0008202,GO:0008203,GO:0008204,GO:0008610,GO:0009058,GO:0009267,GO:0009605,GO:0009607,GO:0009889,GO:0009987,GO:0009991,GO:0010033,GO:…	1.14.14.17	ko:K00511,ko:K21842	ko00100,ko00909,ko01100,ko01110,ko01130,map00100,map00909,map01100,map01110,map01130	-	R02874	RC00201	ko00000,ko00001,ko01000,ko04131	-	-	-	FAD_binding_3,SE
TRINITY_DN10266_c0_g1_i15.p1	85681.XP_006453134.1	2.6e-88	331.6	COG5580@1|root,KOG2936@2759|Eukaryota,37HEP@33090|Viridiplantae,3GAJI@35493|Streptophyta	2759|Eukaryota	Activator of Hsp90 ATPase, N-terminal	-	-	-	-	-	-	-	-	-	-	-	-	Aha1_N
TRINITY_DN10268_c0_g1_i2.p1	2711.XP_006493041.1	1.4e-54	219.5	2ATXQ@1|root,2RZSX@2759|Eukaryota,37UEA@33090|Viridiplantae,3GJ0K@35493|Streptophyta	2759|Eukaryota	transcription factor	-	GO:0003674,GO:0003700,GO:0006355,GO:0007623,GO:0008150,GO:0009889,GO:0010468,GO:0010556,GO:0019219,GO:0019222,GO:0031323,GO:0031326,GO:0048511,GO:0050789,GO:0050794,GO:0051171,GO:0051252,GO:0060255,GO:0065007,GO:0080090,GO:0140110,GO:1903506,GO:2000112,GO:2001141	-	-	-	-	-	-	-	-	-	-	TCP
TRINITY_DN10269_c0_g1_i4.p1	2711.XP_006489456.1	4.9e-121	441.0	28PP4@1|root,2QWBC@2759|Eukaryota,37SEM@33090|Viridiplantae,3GBKZ@35493|Streptophyta	2759|Eukaryota	Protein TIFY 4B-like isoform X1	BS1	GO:0003674,GO:0003712,GO:0003714,GO:0005575,GO:0005622,GO:0005623,GO:0005634,GO:0006950,GO:0007275,GO:0008150,GO:0009611,GO:0009889,GO:0009890,GO:0009892,GO:0009966,GO:0010556,GO:0010558,GO:0010605,GO:0010646,GO:0019219,GO:0019222,GO:0023051,GO:0031323,GO:0031324,GO:0031326,GO:0031327,GO:0031347,GO:0032501,GO:0032502,GO:0042127,GO:0043226,GO:0043227,GO:0043229,GO:0043231,GO:0044424,GO:0044464,GO:…	-	-	-	-	-	-	-	-	-	-	CCT_2,tify
TRINITY_DN10269_c0_g2_i14.p1	85681.XP_006443992.1	2.9e-131	474.9	28PP4@1|root,2QWBC@2759|Eukaryota,37SEM@33090|Viridiplantae,3GBKZ@35493|Streptophyta	2759|Eukaryota	Protein TIFY 4B-like isoform X1	BS1	GO:0003674,GO:0003712,GO:0003714,GO:0005575,GO:0005622,GO:0005623,GO:0005634,GO:0006950,GO:0007275,GO:0008150,GO:0009611,GO:0009889,GO:0009890,GO:0009892,GO:0009966,GO:0010556,GO:0010558,GO:0010605,GO:0010646,GO:0019219,GO:0019222,GO:0023051,GO:0031323,GO:0031324,GO:0031326,GO:0031327,GO:0031347,GO:0032501,GO:0032502,GO:0042127,GO:0043226,GO:0043227,GO:0043229,GO:0043231,GO:0044424,GO:0044464,GO:…	-	-	-	-	-	-	-	-	-	-	CCT_2,tify
TRINITY_DN10269_c0_g2_i8.p1	85681.XP_006443992.1	8.6e-139	500.0	28PP4@1|root,2QWBC@2759|Eukaryota,37SEM@33090|Viridiplantae,3GBKZ@35493|Streptophyta	2759|Eukaryota	Protein TIFY 4B-like isoform X1	BS1	GO:0003674,GO:0003712,GO:0003714,GO:0005575,GO:0005622,GO:0005623,GO:0005634,GO:0006950,GO:0007275,GO:0008150,GO:0009611,GO:0009889,GO:0009890,GO:0009892,GO:0009966,GO:0010556,GO:0010558,GO:0010605,GO:0010646,GO:0019219,GO:0019222,GO:0023051,GO:0031323,GO:0031324,GO:0031326,GO:0031327,GO:0031347,GO:0032501,GO:0032502,GO:0042127,GO:0043226,GO:0043227,GO:0043229,GO:0043231,GO:0044424,GO:0044464,GO:…	-	-	-	-	-	-	-	-	-	-	CCT_2,tify
TRINITY_DN10271_c0_g1_i9.p1	85681.XP_006438368.1	1.6e-106	392.5	28KHT@1|root,2QSZ1@2759|Eukaryota,37Q7N@33090|Viridiplantae,3GCJ3@35493|Streptophyta	2759|Eukaryota	-	-	GO:0000003,GO:0000280,GO:0000793,GO:0003006,GO:0003674,GO:0003824,GO:0003916,GO:0003918,GO:0005488,GO:0005515,GO:0005575,GO:0005622,GO:0005623,GO:0005694,GO:0006139,GO:0006259,GO:0006310,GO:0006725,GO:0006807,GO:0006996,GO:0007049,GO:0007127,GO:0007131,GO:0007275,GO:0007276,GO:0008094,GO:0008150,GO:0008152,GO:0009553,GO:0009555,GO:0009561,GO:0009653,GO:0009790,GO:0009987,GO:0016043,GO:0016462,GO:…	-	-	-	-	-	-	-	-	-	-	-
TRINITY_DN102738_c2_g1_i1.p1	2711.XP_006468390.1	2.9e-73	281.6	2A8UU@1|root,2RYH6@2759|Eukaryota,37UB1@33090|Viridiplantae,3GI4C@35493|Streptophyta	2759|Eukaryota	Belongs to the Casparian strip membrane proteins (CASP) family	-	GO:0003674,GO:0005488,GO:0005575,GO:0005623,GO:0005886,GO:0016020,GO:0044464,GO:0048037,GO:0051536,GO:0051540,GO:0071944	-	-	-	-	-	-	-	-	-	-	DUF588
TRINITY_DN10273_c0_g1_i5.p1	430998.XP_007676445.1	2.6e-131	475.3	2EDEY@1|root,2SJ2N@2759|Eukaryota,39UZF@33154|Opisthokonta,3P0HD@4751|Fungi,3QQDE@4890|Ascomycota,20A6J@147541|Dothideomycetes,3MI7J@451867|Dothideomycetidae	2759|Eukaryota	-	-	-	-	-	-	-	-	-	-	-	-	-	Abhydrolase_6,Hydrolase_4
TRINITY_DN102741_c0_g1_i1.p1	5217.XP_007002279.1	7.6e-73	280.8	COG0477@1|root,2QPK1@2759|Eukaryota,38CZY@33154|Opisthokonta,3NXDP@4751|Fungi,3UY80@5204|Basidiomycota,3VDDZ@5234|Tremellales	2759|Eukaryota	Sugar (and other) transporter	-	-	-	ko:K08178	-	-	-	-	ko00000,ko02000	2.A.1.12	-	-	MFS_1,Sugar_tr
TRINITY_DN102741_c0_g1_i2.p1	5217.XP_007002279.1	7.5e-136	490.3	COG0477@1|root,2QPK1@2759|Eukaryota,38CZY@33154|Opisthokonta,3NXDP@4751|Fungi,3UY80@5204|Basidiomycota,3VDDZ@5234|Tremellales	2759|Eukaryota	Sugar (and other) transporter	-	-	-	ko:K08178	-	-	-	-	ko00000,ko02000	2.A.1.12	-	-	MFS_1,Sugar_tr
TRINITY_DN10274_c0_g2_i1.p1	85681.XP_006419860.1	2.5e-274	951.0	KOG0198@1|root,KOG0198@2759|Eukaryota,37MNP@33090|Viridiplantae,3GDP7@35493|Streptophyta	2759|Eukaryota	Mitogen-activated protein kinase kinase kinase	MAP3K2	GO:0000165,GO:0000186,GO:0000187,GO:0000226,GO:0001568,GO:0001932,GO:0001934,GO:0001944,GO:0003674,GO:0003824,GO:0004672,GO:0004674,GO:0004709,GO:0005488,GO:0005515,GO:0005575,GO:0005576,GO:0005622,GO:0005623,GO:0005634,GO:0005654,GO:0005737,GO:0005829,GO:0006355,GO:0006464,GO:0006468,GO:0006793,GO:0006796,GO:0006807,GO:0006950,GO:0006996,GO:0007010,GO:0007017,GO:0007154,GO:0007165,GO:0007166,GO:…	2.7.11.25	ko:K04420,ko:K04421,ko:K20606	ko04010,ko04016,ko04540,ko04722,ko04912,ko05166,map04010,map04016,map04540,map04722,map04912,map05166	M00688,M00689,M00690	-	-	ko00000,ko00001,ko00002,ko01000,ko01001	-	-	-	PB1,Pkinase
TRINITY_DN102763_c0_g1_i1.p1	61459.XP_007781518.1	2.5e-98	365.2	KOG0255@1|root,KOG0255@2759|Eukaryota,38PBH@33154|Opisthokonta,3NWFT@4751|Fungi,3QJUY@4890|Ascomycota,20FCM@147545|Eurotiomycetes,3MTSB@451870|Chaetothyriomycetidae	2759|Eukaryota	Sugar (and other) transporter	-	GO:0003674,GO:0005215,GO:0006810,GO:0008150,GO:0022857,GO:0051179,GO:0051234,GO:0055085	-	-	-	-	-	-	-	-	-	-	MFS_1
TRINITY_DN102769_c0_g1_i2.p1	64363.EME48795	1.2e-44	186.8	2BY43@1|root,2S2AR@2759|Eukaryota,38S9X@33154|Opisthokonta,3NWJ9@4751|Fungi,3QQES@4890|Ascomycota,200C1@147541|Dothideomycetes,3MJER@451867|Dothideomycetidae	2759|Eukaryota	zinc finger	-	-	-	-	-	-	-	-	-	-	-	-	-
TRINITY_DN102789_c0_g1_i5.p1	83344.XP_007922076.1	5.1e-70	271.6	KOG2922@1|root,KOG2922@2759|Eukaryota,39UUX@33154|Opisthokonta,3NWA1@4751|Fungi,3QSS3@4890|Ascomycota,1ZXRM@147541|Dothideomycetes,3MFHX@451867|Dothideomycetidae	2759|Eukaryota	Magnesium transporter NIPA	-	-	-	-	-	-	-	-	-	-	-	-	Mg_trans_NIPA
TRINITY_DN1027_c0_g2_i11.p1	2711.XP_006481340.1	8.7e-281	972.6	28HV1@1|root,2QQ60@2759|Eukaryota,37P7Z@33090|Viridiplantae,3GAWS@35493|Streptophyta	2759|Eukaryota	Protein PAT1 homolog	-	GO:0000288,GO:0000290,GO:0000932,GO:0000956,GO:0003674,GO:0003676,GO:0003723,GO:0003729,GO:0005488,GO:0005575,GO:0005622,GO:0005623,GO:0005634,GO:0005737,GO:0005783,GO:0006139,GO:0006401,GO:0006402,GO:0006725,GO:0006807,GO:0006996,GO:0008150,GO:0008152,GO:0009056,GO:0009057,GO:0009892,GO:0009987,GO:0010468,GO:0010605,GO:0010629,GO:0012505,GO:0016043,GO:0016070,GO:0016071,GO:0019222,GO:0019439,GO:…	-	ko:K12617	ko03018,map03018	M00395	-	-	ko00000,ko00001,ko00002,ko03019	-	-	-	-
TRINITY_DN1027_c0_g2_i12.p1	2711.XP_006481340.1	0.0	1221.1	28HV1@1|root,2QQ60@2759|Eukaryota,37P7Z@33090|Viridiplantae,3GAWS@35493|Streptophyta	2759|Eukaryota	Protein PAT1 homolog	-	GO:0000288,GO:0000290,GO:0000932,GO:0000956,GO:0003674,GO:0003676,GO:0003723,GO:0003729,GO:0005488,GO:0005575,GO:0005622,GO:0005623,GO:0005634,GO:0005737,GO:0005783,GO:0006139,GO:0006401,GO:0006402,GO:0006725,GO:0006807,GO:0006996,GO:0008150,GO:0008152,GO:0009056,GO:0009057,GO:0009892,GO:0009987,GO:0010468,GO:0010605,GO:0010629,GO:0012505,GO:0016043,GO:0016070,GO:0016071,GO:0019222,GO:0019439,GO:…	-	ko:K12617	ko03018,map03018	M00395	-	-	ko00000,ko00001,ko00002,ko03019	-	-	-	-
TRINITY_DN1027_c1_g1_i1.p1	2711.XP_006468841.1	1.4e-72	279.6	2CXVN@1|root,2S02N@2759|Eukaryota,37UY4@33090|Viridiplantae,3GI8U@35493|Streptophyta	2759|Eukaryota	NAC domain-containing protein	-	-	-	-	-	-	-	-	-	-	-	-	NAM
TRINITY_DN10281_c0_g1_i12.p1	85681.XP_006433843.1	0.0	1448.7	KOG1865@1|root,KOG1865@2759|Eukaryota,37I2Y@33090|Viridiplantae,3GD62@35493|Streptophyta	2759|Eukaryota	Ubiquitin carboxyl-terminal hydrolase	UBP16	GO:0000003,GO:0003006,GO:0003674,GO:0003824,GO:0006464,GO:0006508,GO:0006807,GO:0006950,GO:0006970,GO:0007275,GO:0008150,GO:0008152,GO:0008233,GO:0008234,GO:0008283,GO:0009628,GO:0009651,GO:0009791,GO:0009908,GO:0009987,GO:0016579,GO:0016787,GO:0019538,GO:0019783,GO:0022414,GO:0022622,GO:0032501,GO:0032502,GO:0036211,GO:0036459,GO:0043170,GO:0043412,GO:0044237,GO:0044238,GO:0044260,GO:0044267,GO:…	3.4.19.12	ko:K11855	-	-	-	-	ko00000,ko01000,ko01002,ko04121	-	-	-	UCH,zf-MYND
TRINITY_DN10281_c0_g1_i18.p1	85681.XP_006433843.1	0.0	1503.4	KOG1865@1|root,KOG1865@2759|Eukaryota,37I2Y@33090|Viridiplantae,3GD62@35493|Streptophyta	2759|Eukaryota	Ubiquitin carboxyl-terminal hydrolase	UBP16	GO:0000003,GO:0003006,GO:0003674,GO:0003824,GO:0006464,GO:0006508,GO:0006807,GO:0006950,GO:0006970,GO:0007275,GO:0008150,GO:0008152,GO:0008233,GO:0008234,GO:0008283,GO:0009628,GO:0009651,GO:0009791,GO:0009908,GO:0009987,GO:0016579,GO:0016787,GO:0019538,GO:0019783,GO:0022414,GO:0022622,GO:0032501,GO:0032502,GO:0036211,GO:0036459,GO:0043170,GO:0043412,GO:0044237,GO:0044238,GO:0044260,GO:0044267,GO:…	3.4.19.12	ko:K11855	-	-	-	-	ko00000,ko01000,ko01002,ko04121	-	-	-	UCH,zf-MYND
TRINITY_DN10281_c0_g1_i9.p1	85681.XP_006433843.1	2.7e-238	831.2	KOG1865@1|root,KOG1865@2759|Eukaryota,37I2Y@33090|Viridiplantae,3GD62@35493|Streptophyta	2759|Eukaryota	Ubiquitin carboxyl-terminal hydrolase	UBP16	GO:0000003,GO:0003006,GO:0003674,GO:0003824,GO:0006464,GO:0006508,GO:0006807,GO:0006950,GO:0006970,GO:0007275,GO:0008150,GO:0008152,GO:0008233,GO:0008234,GO:0008283,GO:0009628,GO:0009651,GO:0009791,GO:0009908,GO:0009987,GO:0016579,GO:0016787,GO:0019538,GO:0019783,GO:0022414,GO:0022622,GO:0032501,GO:0032502,GO:0036211,GO:0036459,GO:0043170,GO:0043412,GO:0044237,GO:0044238,GO:0044260,GO:0044267,GO:…	3.4.19.12	ko:K11855	-	-	-	-	ko00000,ko01000,ko01002,ko04121	-	-	-	UCH,zf-MYND
TRINITY_DN10283_c0_g1_i5.p1	85681.XP_006448852.1	6.3e-224	783.5	COG0277@1|root,2QVGN@2759|Eukaryota,37QTF@33090|Viridiplantae,3GEZ5@35493|Streptophyta	2759|Eukaryota	Belongs to the oxygen-dependent FAD-linked oxidoreductase family	-	GO:0005575,GO:0005618,GO:0005623,GO:0006950,GO:0006970,GO:0008150,GO:0009505,GO:0009628,GO:0009651,GO:0030312,GO:0044464,GO:0050896,GO:0071944	1.1.1.195	ko:K22395	ko00940,ko01100,ko01110,map00940,map01100,map01110	-	R02593,R03918,R06570,R07437	RC00649	ko00000,ko00001,ko01000	-	-	-	BBE,FAD_binding_4
TRINITY_DN10283_c0_g1_i7.p1	85681.XP_006448839.1	2.8e-235	821.2	COG0277@1|root,2QVGN@2759|Eukaryota,37QTF@33090|Viridiplantae,3GEZ5@35493|Streptophyta	2759|Eukaryota	Belongs to the oxygen-dependent FAD-linked oxidoreductase family	-	GO:0005575,GO:0005618,GO:0005623,GO:0006950,GO:0006970,GO:0008150,GO:0009505,GO:0009628,GO:0009651,GO:0030312,GO:0044464,GO:0050896,GO:0071944	1.1.1.195	ko:K22395	ko00940,ko01100,ko01110,map00940,map01100,map01110	-	R02593,R03918,R06570,R07437	RC00649	ko00000,ko00001,ko01000	-	-	-	BBE,FAD_binding_4
TRINITY_DN10283_c0_g1_i8.p1	85681.XP_006448852.1	1.5e-204	719.2	COG0277@1|root,2QVGN@2759|Eukaryota,37QTF@33090|Viridiplantae,3GEZ5@35493|Streptophyta	2759|Eukaryota	Belongs to the oxygen-dependent FAD-linked oxidoreductase family	-	GO:0005575,GO:0005618,GO:0005623,GO:0006950,GO:0006970,GO:0008150,GO:0009505,GO:0009628,GO:0009651,GO:0030312,GO:0044464,GO:0050896,GO:0071944	1.1.1.195	ko:K22395	ko00940,ko01100,ko01110,map00940,map01100,map01110	-	R02593,R03918,R06570,R07437	RC00649	ko00000,ko00001,ko01000	-	-	-	BBE,FAD_binding_4
TRINITY_DN10284_c0_g1_i2.p1	2711.XP_006471949.1	3.1e-132	478.4	KOG0800@1|root,KOG0800@2759|Eukaryota,37N1U@33090|Viridiplantae,3GEMX@35493|Streptophyta	2759|Eukaryota	E3 ubiquitin-protein ligase	-	GO:0001101,GO:0002376,GO:0003674,GO:0003824,GO:0004842,GO:0005575,GO:0005623,GO:0005886,GO:0006464,GO:0006508,GO:0006511,GO:0006807,GO:0006950,GO:0006952,GO:0006955,GO:0007154,GO:0008150,GO:0008152,GO:0009056,GO:0009057,GO:0009605,GO:0009607,GO:0009617,GO:0009719,GO:0009725,GO:0009737,GO:0009814,GO:0009816,GO:0009987,GO:0009991,GO:0010033,GO:0010200,GO:0010243,GO:0010498,GO:0016020,GO:0016567,GO:…	2.3.2.27	ko:K10664,ko:K10849	ko01524,ko03420,ko03460,map01524,map03420,map03460	-	-	-	ko00000,ko00001,ko01000,ko03400,ko04121	-	-	-	zf-RING_2
TRINITY_DN10284_c0_g1_i6.p1	2711.XP_006471949.1	3.4e-126	458.4	KOG0800@1|root,KOG0800@2759|Eukaryota,37N1U@33090|Viridiplantae,3GEMX@35493|Streptophyta	2759|Eukaryota	E3 ubiquitin-protein ligase	-	GO:0001101,GO:0002376,GO:0003674,GO:0003824,GO:0004842,GO:0005575,GO:0005623,GO:0005886,GO:0006464,GO:0006508,GO:0006511,GO:0006807,GO:0006950,GO:0006952,GO:0006955,GO:0007154,GO:0008150,GO:0008152,GO:0009056,GO:0009057,GO:0009605,GO:0009607,GO:0009617,GO:0009719,GO:0009725,GO:0009737,GO:0009814,GO:0009816,GO:0009987,GO:0009991,GO:0010033,GO:0010200,GO:0010243,GO:0010498,GO:0016020,GO:0016567,GO:…	2.3.2.27	ko:K10664,ko:K10849	ko01524,ko03420,ko03460,map01524,map03420,map03460	-	-	-	ko00000,ko00001,ko01000,ko03400,ko04121	-	-	-	zf-RING_2
TRINITY_DN102853_c0_g1_i2.p1	64363.EME47983	5e-118	430.6	COG0477@1|root,2QPK1@2759|Eukaryota,38CZY@33154|Opisthokonta,3NXDP@4751|Fungi,3QMV5@4890|Ascomycota,1ZY3G@147541|Dothideomycetes,3MFPI@451867|Dothideomycetidae	2759|Eukaryota	Sugar (and other) transporter	JEN1	GO:0000322,GO:0000323,GO:0000324,GO:0003674,GO:0005215,GO:0005342,GO:0005575,GO:0005622,GO:0005623,GO:0005737,GO:0005739,GO:0005773,GO:0005886,GO:0006810,GO:0006811,GO:0006812,GO:0006820,GO:0006848,GO:0006849,GO:0008028,GO:0008150,GO:0008324,GO:0008509,GO:0008514,GO:0015075,GO:0015077,GO:0015078,GO:0015291,GO:0015293,GO:0015294,GO:0015295,GO:0015318,GO:0015355,GO:0015672,GO:0015711,GO:0015718,GO:…	-	ko:K08178	-	-	-	-	ko00000,ko02000	2.A.1.12	-	-	MFS_1,Sugar_tr
TRINITY_DN10285_c0_g1_i102.p1	2711.XP_006464464.1	7.6e-121	440.7	COG0553@1|root,KOG0385@2759|Eukaryota,37PJR@33090|Viridiplantae,3GBSN@35493|Streptophyta	2759|Eukaryota	chromodomain-helicase-DNA-binding protein 1-like	CHD1L	GO:0000166,GO:0003674,GO:0003678,GO:0003824,GO:0004003,GO:0004386,GO:0005488,GO:0005575,GO:0005622,GO:0005623,GO:0005634,GO:0005654,GO:0005737,GO:0005829,GO:0005886,GO:0006139,GO:0006259,GO:0006281,GO:0006289,GO:0006293,GO:0006294,GO:0006296,GO:0006325,GO:0006338,GO:0006725,GO:0006807,GO:0006950,GO:0006974,GO:0006996,GO:0008026,GO:0008094,GO:0008150,GO:0008152,GO:0009987,GO:0016020,GO:0016043,GO:…	3.6.4.12	ko:K20092	-	-	-	-	ko00000,ko01000,ko03036	-	-	-	Helicase_C,SNF2_N
TRINITY_DN10285_c0_g1_i110.p1	2711.XP_006464464.1	3.5e-141	508.1	COG0553@1|root,KOG0385@2759|Eukaryota,37PJR@33090|Viridiplantae,3GBSN@35493|Streptophyta	2759|Eukaryota	chromodomain-helicase-DNA-binding protein 1-like	CHD1L	GO:0000166,GO:0003674,GO:0003678,GO:0003824,GO:0004003,GO:0004386,GO:0005488,GO:0005575,GO:0005622,GO:0005623,GO:0005634,GO:0005654,GO:0005737,GO:0005829,GO:0005886,GO:0006139,GO:0006259,GO:0006281,GO:0006289,GO:0006293,GO:0006294,GO:0006296,GO:0006325,GO:0006338,GO:0006725,GO:0006807,GO:0006950,GO:0006974,GO:0006996,GO:0008026,GO:0008094,GO:0008150,GO:0008152,GO:0009987,GO:0016020,GO:0016043,GO:…	3.6.4.12	ko:K20092	-	-	-	-	ko00000,ko01000,ko03036	-	-	-	Helicase_C,SNF2_N
TRINITY_DN10285_c0_g1_i16.p1	2711.XP_006464464.1	2.1e-141	508.8	COG0553@1|root,KOG0385@2759|Eukaryota,37PJR@33090|Viridiplantae,3GBSN@35493|Streptophyta	2759|Eukaryota	chromodomain-helicase-DNA-binding protein 1-like	CHD1L	GO:0000166,GO:0003674,GO:0003678,GO:0003824,GO:0004003,GO:0004386,GO:0005488,GO:0005575,GO:0005622,GO:0005623,GO:0005634,GO:0005654,GO:0005737,GO:0005829,GO:0005886,GO:0006139,GO:0006259,GO:0006281,GO:0006289,GO:0006293,GO:0006294,GO:0006296,GO:0006325,GO:0006338,GO:0006725,GO:0006807,GO:0006950,GO:0006974,GO:0006996,GO:0008026,GO:0008094,GO:0008150,GO:0008152,GO:0009987,GO:0016020,GO:0016043,GO:…	3.6.4.12	ko:K20092	-	-	-	-	ko00000,ko01000,ko03036	-	-	-	Helicase_C,SNF2_N
TRINITY_DN102870_c0_g1_i5.p1	2711.XP_006473508.1	1.1e-235	822.4	KOG0254@1|root,KOG0254@2759|Eukaryota,37MXP@33090|Viridiplantae,3G8ZY@35493|Streptophyta	2759|Eukaryota	Belongs to the major facilitator superfamily. Sugar transporter (TC 2.A.1.1) family	-	GO:0000325,GO:0003674,GO:0005215,GO:0005351,GO:0005355,GO:0005402,GO:0005575,GO:0005622,GO:0005623,GO:0005737,GO:0005773,GO:0005774,GO:0005794,GO:0006810,GO:0006811,GO:0006812,GO:0008150,GO:0008324,GO:0008643,GO:0008645,GO:0009705,GO:0010029,GO:0010030,GO:0012505,GO:0015075,GO:0015077,GO:0015078,GO:0015144,GO:0015145,GO:0015149,GO:0015291,GO:0015293,GO:0015294,GO:0015295,GO:0015318,GO:0015672,GO:…	-	ko:K08139,ko:K08145	ko04113,map04113	-	-	-	ko00000,ko00001,ko02000	2.A.1.1,2.A.1.1.46	-	-	Sugar_tr
TRINITY_DN102877_c0_g2_i1.p2	5207.AAW41387	7.1e-110	403.3	COG1471@1|root,KOG0378@2759|Eukaryota,38DSV@33154|Opisthokonta,3NTXF@4751|Fungi,3UZDB@5204|Basidiomycota,3VDBW@5234|Tremellales	2759|Eukaryota	Belongs to the eukaryotic ribosomal protein eS4 family	RPS4X	GO:0000184,GO:0000822,GO:0000956,GO:0002181,GO:0003674,GO:0003676,GO:0003723,GO:0003729,GO:0003735,GO:0005198,GO:0005488,GO:0005575,GO:0005622,GO:0005623,GO:0005634,GO:0005654,GO:0005730,GO:0005737,GO:0005773,GO:0005774,GO:0005829,GO:0005840,GO:0005844,GO:0005856,GO:0005886,GO:0006139,GO:0006401,GO:0006402,GO:0006412,GO:0006413,GO:0006417,GO:0006518,GO:0006605,GO:0006612,GO:0006613,GO:0006614,GO:…	2.3.2.27	ko:K02987,ko:K22377	ko03010,map03010	M00177,M00179	-	-	br01610,ko00000,ko00001,ko00002,ko01000,ko03011,ko04121	-	-	-	40S_S4_C,KOW,RS4NT,Ribosomal_S4e,S4
TRINITY_DN10289_c0_g1_i1.p1	3750.XP_008358073.1	4.7e-59	234.6	COG5076@1|root,KOG1778@2759|Eukaryota,37Q3J@33090|Viridiplantae,3GB7Y@35493|Streptophyta,4JM3W@91835|fabids	2759|Eukaryota	Histone acetyltransferase	-	GO:0000003,GO:0003006,GO:0003674,GO:0003824,GO:0004402,GO:0006325,GO:0006464,GO:0006473,GO:0006475,GO:0006807,GO:0006996,GO:0007275,GO:0008080,GO:0008150,GO:0008152,GO:0009791,GO:0009908,GO:0009987,GO:0016043,GO:0016407,GO:0016410,GO:0016569,GO:0016570,GO:0016573,GO:0016740,GO:0016746,GO:0016747,GO:0018193,GO:0018205,GO:0018393,GO:0018394,GO:0019538,GO:0022414,GO:0032501,GO:0032502,GO:0034212,GO:…	2.3.1.48	ko:K04498	ko04024,ko04066,ko04068,ko04110,ko04310,ko04330,ko04350,ko04520,ko04630,ko04720,ko04916,ko04919,ko04922,ko05016,ko05152,ko05161,ko05164,ko05165,ko05166,ko05167,ko05168,ko05169,ko05200,ko05203,ko05206,ko05211,ko05215,map04024,map04066,map04068,map04110,map04310,map04330,map04350,map04520,map04630,map04720,map04916,map04919,map04922,map05016,map05152,map05161,map05164,map05165,map05166,map05167,map…	-	-	-	ko00000,ko00001,ko01000,ko03000,ko03029,ko03036	-	-	-	HAT_KAT11,PHD,ZZ,zf-TAZ
TRINITY_DN1028_c0_g1_i16.p1	85681.XP_006449361.1	0.0	1389.0	KOG2162@1|root,KOG2162@2759|Eukaryota,37N5N@33090|Viridiplantae,3GESI@35493|Streptophyta	2759|Eukaryota	Telomerase activating protein Est1	EBS1	GO:0000018,GO:0000019,GO:0000184,GO:0000228,GO:0000723,GO:0000781,GO:0000784,GO:0000932,GO:0000956,GO:0003674,GO:0003676,GO:0003677,GO:0003697,GO:0003723,GO:0003824,GO:0004518,GO:0004540,GO:0005488,GO:0005575,GO:0005622,GO:0005623,GO:0005634,GO:0005694,GO:0005697,GO:0005730,GO:0005737,GO:0006139,GO:0006259,GO:0006278,GO:0006310,GO:0006401,GO:0006402,GO:0006403,GO:0006405,GO:0006406,GO:0006417,GO:…	-	ko:K11132,ko:K14409	ko03015,map03015	-	-	-	ko00000,ko00001,ko01000,ko03019,ko03032	-	-	-	EST1,EST1_DNA_bind
TRINITY_DN10290_c0_g1_i1.p1	85681.XP_006441342.1	8.4e-71	273.9	KOG1041@1|root,KOG1041@2759|Eukaryota,37MK8@33090|Viridiplantae,3GBB2@35493|Streptophyta	2759|Eukaryota	Belongs to the argonaute family	-	GO:0002252,GO:0002376,GO:0003002,GO:0003674,GO:0003676,GO:0003723,GO:0003729,GO:0003824,GO:0004518,GO:0004519,GO:0004521,GO:0004540,GO:0005488,GO:0005575,GO:0005622,GO:0005623,GO:0005634,GO:0005737,GO:0005829,GO:0006139,GO:0006725,GO:0006807,GO:0006950,GO:0006952,GO:0006955,GO:0007275,GO:0007389,GO:0008150,GO:0008152,GO:0009314,GO:0009416,GO:0009605,GO:0009607,GO:0009615,GO:0009616,GO:0009628,GO:…	-	ko:K11593	-	-	-	-	ko00000,ko03019,ko03036	-	-	-	ArgoL1,ArgoL2,ArgoMid,ArgoN,Gly-rich_Ago1,PAZ,Piwi
TRINITY_DN10290_c0_g2_i1.p1	85681.XP_006441342.1	3.8e-67	261.9	KOG1041@1|root,KOG1041@2759|Eukaryota,37MK8@33090|Viridiplantae,3GBB2@35493|Streptophyta	2759|Eukaryota	Belongs to the argonaute family	-	GO:0002252,GO:0002376,GO:0003002,GO:0003674,GO:0003676,GO:0003723,GO:0003729,GO:0003824,GO:0004518,GO:0004519,GO:0004521,GO:0004540,GO:0005488,GO:0005575,GO:0005622,GO:0005623,GO:0005634,GO:0005737,GO:0005829,GO:0006139,GO:0006725,GO:0006807,GO:0006950,GO:0006952,GO:0006955,GO:0007275,GO:0007389,GO:0008150,GO:0008152,GO:0009314,GO:0009416,GO:0009605,GO:0009607,GO:0009615,GO:0009616,GO:0009628,GO:…	-	ko:K11593	-	-	-	-	ko00000,ko03019,ko03036	-	-	-	ArgoL1,ArgoL2,ArgoMid,ArgoN,Gly-rich_Ago1,PAZ,Piwi
TRINITY_DN10291_c0_g2_i1.p1	85681.XP_006444664.1	2.6e-88	331.6	28N1M@1|root,2QUH2@2759|Eukaryota,37QI3@33090|Viridiplantae,3GEVF@35493|Streptophyta	2759|Eukaryota	GEM-like protein	-	-	-	-	-	-	-	-	-	-	-	-	GRAM
TRINITY_DN102928_c0_g1_i1.p1	85681.XP_006433971.1	2.8e-68	265.0	2BZY1@1|root,2QPIK@2759|Eukaryota,37MCI@33090|Viridiplantae,3G9XJ@35493|Streptophyta	2759|Eukaryota	methyl-CpG-binding domain-containing protein	MBD8	GO:0000166,GO:0003674,GO:0003676,GO:0003677,GO:0005488,GO:0005575,GO:0005622,GO:0005623,GO:0005634,GO:0008327,GO:0036094,GO:0043226,GO:0043227,GO:0043229,GO:0043231,GO:0043565,GO:0044424,GO:0044464,GO:0097159,GO:1901265,GO:1901363	-	-	-	-	-	-	-	-	-	-	AT_hook,MBD
TRINITY_DN102939_c0_g1_i1.p1	327079.R9NVZ4	4.5e-47	195.3	KOG2816@1|root,KOG2816@2759|Eukaryota,39V3Z@33154|Opisthokonta,3NYNP@4751|Fungi,3V060@5204|Basidiomycota,3N1TH@452284|Ustilaginomycotina	2759|Eukaryota	Domain of unknown function (DUF427)	SLC46A2	GO:0000322,GO:0000323,GO:0000324,GO:0000329,GO:0001776,GO:0002260,GO:0002376,GO:0002520,GO:0002682,GO:0002694,GO:0003008,GO:0003014,GO:0003674,GO:0003824,GO:0004016,GO:0005215,GO:0005310,GO:0005342,GO:0005575,GO:0005622,GO:0005623,GO:0005737,GO:0005773,GO:0005774,GO:0005886,GO:0005903,GO:0006082,GO:0006575,GO:0006725,GO:0006732,GO:0006760,GO:0006766,GO:0006767,GO:0006807,GO:0006810,GO:0006811,GO:…	2.3.2.27,4.99.1.1,4.99.1.9	ko:K01772,ko:K04506,ko:K14613,ko:K14614,ko:K17917,ko:K20840	ko00860,ko01100,ko01110,ko01523,ko04013,ko04115,ko04120,ko04144,ko04310,map00860,map01100,map01110,map01523,map04013,map04115,map04120,map04144,map04310	M00121	R00310,R11329	RC01012	ko00000,ko00001,ko00002,ko01000,ko02000,ko04121,ko04131	2.A.1.50.1,2.A.1.50.2,2.A.1.50.3,2.A.1.50.4	-	-	MFS_1
TRINITY_DN102948_c0_g1_i1.p1	5970.XP_009161406.1	4.5e-111	407.5	COG0625@1|root,KOG0867@2759|Eukaryota,39928@33154|Opisthokonta,3NZ93@4751|Fungi,3QJMZ@4890|Ascomycota,20F0T@147545|Eurotiomycetes,3MQYM@451870|Chaetothyriomycetidae	2759|Eukaryota	Glutathione S-transferase	GST2	-	2.5.1.18	ko:K00799	ko00480,ko00980,ko00982,ko00983,ko01524,ko05200,ko05204,ko05225,ko05418,map00480,map00980,map00982,map00983,map01524,map05200,map05204,map05225,map05418	-	R03522,R07002,R07003,R07004,R07023,R07024,R07025,R07026,R07069,R07070,R07083,R07084,R07091,R07092,R07093,R07094,R07100,R07113,R07116,R08280,R09409,R11905	RC00004,RC00069,RC00840,RC00948,RC01704,RC01705,RC01706,RC01758,RC01759,RC01765,RC01767,RC01769,RC02243,RC02527,RC02939,RC02940,RC02942,RC02943,RC02944	ko00000,ko00001,ko01000,ko02000	1.A.12.2.2,1.A.12.3.2	-	-	GST_C,GST_C_3,GST_N,GST_N_3
TRINITY_DN10295_c1_g1_i4.p1	2711.XP_006493996.1	3.2e-302	1043.9	KOG4569@1|root,KOG4569@2759|Eukaryota,37K0N@33090|Viridiplantae,3GGZ4@35493|Streptophyta	2759|Eukaryota	Lipase (class 3)	-	GO:0001505,GO:0003674,GO:0005488,GO:0005509,GO:0005575,GO:0005622,GO:0005623,GO:0005737,GO:0005768,GO:0005783,GO:0005789,GO:0007154,GO:0007165,GO:0008021,GO:0008150,GO:0009987,GO:0010646,GO:0012505,GO:0012506,GO:0016020,GO:0016021,GO:0019722,GO:0019932,GO:0023051,GO:0023052,GO:0030100,GO:0030133,GO:0030334,GO:0030336,GO:0030658,GO:0030659,GO:0030672,GO:0031090,GO:0031224,GO:0031410,GO:0031982,GO:…	-	-	-	-	-	-	-	-	-	-	C2,Lipase_3
TRINITY_DN10295_c1_g1_i9.p2	2711.XP_006493996.1	6.6e-79	300.4	KOG4569@1|root,KOG4569@2759|Eukaryota,37K0N@33090|Viridiplantae,3GGZ4@35493|Streptophyta	2759|Eukaryota	Lipase (class 3)	-	GO:0001505,GO:0003674,GO:0005488,GO:0005509,GO:0005575,GO:0005622,GO:0005623,GO:0005737,GO:0005768,GO:0005783,GO:0005789,GO:0007154,GO:0007165,GO:0008021,GO:0008150,GO:0009987,GO:0010646,GO:0012505,GO:0012506,GO:0016020,GO:0016021,GO:0019722,GO:0019932,GO:0023051,GO:0023052,GO:0030100,GO:0030133,GO:0030334,GO:0030336,GO:0030658,GO:0030659,GO:0030672,GO:0031090,GO:0031224,GO:0031410,GO:0031982,GO:…	-	-	-	-	-	-	-	-	-	-	C2,Lipase_3
TRINITY_DN102963_c0_g1_i2.p2	83344.XP_007930637.1	7.2e-105	386.7	COG2072@1|root,KOG1399@2759|Eukaryota,38D94@33154|Opisthokonta,3NZ5U@4751|Fungi,3QN2U@4890|Ascomycota,200B0@147541|Dothideomycetes,3MI2I@451867|Dothideomycetidae	2759|Eukaryota	Pyridine nucleotide-disulphide oxidoreductase	-	-	1.14.13.195,1.14.13.196,1.14.13.22,1.14.13.8	ko:K00485,ko:K03379,ko:K10531	ko00930,ko00982,ko01120,ko01220,map00930,map00982,map01120,map01220	-	R02231,R06622,R08266	RC00662,RC01550,RC02233	ko00000,ko00001,ko01000	-	-	-	FMO-like,Pyr_redox_2,Pyr_redox_3
TRINITY_DN102979_c0_g1_i1.p1	64363.EME47630	7.8e-118	430.3	28RQ9@1|root,2QYDH@2759|Eukaryota,38E67@33154|Opisthokonta,3NV0P@4751|Fungi,3QPQ9@4890|Ascomycota,1ZY3P@147541|Dothideomycetes,3MI5A@451867|Dothideomycetidae	2759|Eukaryota	Protein of unknown function (DUF4449)	-	-	-	-	-	-	-	-	-	-	-	-	DUF4449
TRINITY_DN102979_c0_g1_i8.p1	64363.EME47630	1e-121	443.0	28RQ9@1|root,2QYDH@2759|Eukaryota,38E67@33154|Opisthokonta,3NV0P@4751|Fungi,3QPQ9@4890|Ascomycota,1ZY3P@147541|Dothideomycetes,3MI5A@451867|Dothideomycetidae	2759|Eukaryota	Protein of unknown function (DUF4449)	-	-	-	-	-	-	-	-	-	-	-	-	DUF4449
TRINITY_DN102979_c0_g2_i2.p1	83344.XP_007922567.1	3.1e-163	581.3	28RQ9@1|root,2QYDH@2759|Eukaryota,38E67@33154|Opisthokonta,3NV0P@4751|Fungi,3QPQ9@4890|Ascomycota,1ZY3P@147541|Dothideomycetes,3MI5A@451867|Dothideomycetidae	2759|Eukaryota	Protein of unknown function (DUF4449)	-	-	-	-	-	-	-	-	-	-	-	-	DUF4449
TRINITY_DN102979_c0_g3_i2.p1	83344.XP_007922567.1	1.6e-128	465.7	28RQ9@1|root,2QYDH@2759|Eukaryota,38E67@33154|Opisthokonta,3NV0P@4751|Fungi,3QPQ9@4890|Ascomycota,1ZY3P@147541|Dothideomycetes,3MI5A@451867|Dothideomycetidae	2759|Eukaryota	Protein of unknown function (DUF4449)	-	-	-	-	-	-	-	-	-	-	-	-	DUF4449
TRINITY_DN102981_c0_g1_i1.p1	35725.K2S834	5e-198	697.2	KOG0253@1|root,KOG0253@2759|Eukaryota,38BRT@33154|Opisthokonta,3NUH8@4751|Fungi,3QK8T@4890|Ascomycota,1ZZMI@147541|Dothideomycetes	2759|Eukaryota	Sugar (and other) transporter	-	-	-	-	-	-	-	-	-	-	-	-	MFS_1,Sugar_tr
TRINITY_DN102982_c0_g1_i1.p1	83344.XP_007920381.1	2.2e-102	378.6	KOG0752@1|root,KOG0752@2759|Eukaryota,38HAE@33154|Opisthokonta,3NZKI@4751|Fungi,3QQ8F@4890|Ascomycota,1ZY95@147541|Dothideomycetes,3MJ88@451867|Dothideomycetidae	2759|Eukaryota	Belongs to the mitochondrial carrier (TC 2.A.29) family	SLC25A19	GO:0000003,GO:0000902,GO:0003006,GO:0003674,GO:0005215,GO:0005575,GO:0005622,GO:0005623,GO:0005634,GO:0005737,GO:0005739,GO:0005740,GO:0005743,GO:0006325,GO:0006464,GO:0006482,GO:0006725,GO:0006766,GO:0006767,GO:0006790,GO:0006807,GO:0006810,GO:0006811,GO:0006812,GO:0006820,GO:0006839,GO:0006855,GO:0006862,GO:0006996,GO:0007275,GO:0008150,GO:0008152,GO:0008214,GO:0008324,GO:0008509,GO:0008514,GO:…	-	ko:K15108	-	-	-	-	ko00000,ko02000	2.A.29.16,2.A.29.28	-	-	Mito_carr
TRINITY_DN10298_c0_g1_i4.p1	85681.XP_006432195.1	5.4e-69	268.1	28ME4@1|root,2QTXK@2759|Eukaryota,37PCD@33090|Viridiplantae,3G8HQ@35493|Streptophyta	2759|Eukaryota	-	-	-	-	-	-	-	-	-	-	-	-	-	-
TRINITY_DN10298_c0_g1_i5.p1	85681.XP_006432195.1	1.9e-81	309.7	28ME4@1|root,2QTXK@2759|Eukaryota,37PCD@33090|Viridiplantae,3G8HQ@35493|Streptophyta	2759|Eukaryota	-	-	-	-	-	-	-	-	-	-	-	-	-	-
TRINITY_DN102997_c0_g1_i1.p1	3641.EOY03233	6.1e-44	184.9	COG5602@1|root,KOG4204@2759|Eukaryota,37NWC@33090|Viridiplantae,3G9Z6@35493|Streptophyta	2759|Eukaryota	Paired amphipathic helix protein Sin3-like	-	GO:0000118,GO:0000122,GO:0000785,GO:0005575,GO:0005622,GO:0005623,GO:0005634,GO:0005654,GO:0005694,GO:0005737,GO:0005829,GO:0006325,GO:0006355,GO:0006357,GO:0006464,GO:0006476,GO:0006807,GO:0006996,GO:0008150,GO:0008152,GO:0009889,GO:0009890,GO:0009892,GO:0009987,GO:0010468,GO:0010556,GO:0010558,GO:0010605,GO:0010629,GO:0016043,GO:0016569,GO:0016570,GO:0016575,GO:0019219,GO:0019222,GO:0019538,GO:…	-	ko:K11644	ko04139,ko04919,ko05016,ko05202,map04139,map04919,map05016,map05202	-	-	-	ko00000,ko00001,ko03036	-	-	-	PAH,Sin3_corepress,Sin3a_C
TRINITY_DN10299_c0_g1_i1.p1	85681.XP_006437588.1	6.6e-57	227.3	KOG1904@1|root,KOG1904@2759|Eukaryota,37R1U@33090|Viridiplantae,3GESW@35493|Streptophyta	2759|Eukaryota	ENHANCER OF AG-4 protein	HUA2	GO:0000003,GO:0003006,GO:0003674,GO:0003700,GO:0005575,GO:0005622,GO:0005623,GO:0005634,GO:0005911,GO:0006139,GO:0006355,GO:0006396,GO:0006397,GO:0006725,GO:0006807,GO:0007275,GO:0008150,GO:0008152,GO:0009314,GO:0009411,GO:0009416,GO:0009506,GO:0009605,GO:0009628,GO:0009791,GO:0009889,GO:0009908,GO:0009909,GO:0009910,GO:0009987,GO:0010467,GO:0010468,GO:0010556,GO:0016070,GO:0016071,GO:0019219,GO:…	-	-	-	-	-	-	-	-	-	-	CTD_bind,PWWP
TRINITY_DN1029_c0_g1_i10.p1	2711.XP_006485990.1	2.6e-159	568.5	28JME@1|root,2QS0K@2759|Eukaryota,37KW3@33090|Viridiplantae,3GGWC@35493|Streptophyta	2759|Eukaryota	-	-	-	-	-	-	-	-	-	-	-	-	-	-
TRINITY_DN1029_c0_g1_i11.p1	2711.XP_006485990.1	2.1e-163	582.4	28JME@1|root,2QS0K@2759|Eukaryota,37KW3@33090|Viridiplantae,3GGWC@35493|Streptophyta	2759|Eukaryota	-	-	-	-	-	-	-	-	-	-	-	-	-	-
TRINITY_DN1029_c0_g1_i14.p1	2711.XP_006485990.1	3.5e-120	438.3	28JME@1|root,2QS0K@2759|Eukaryota,37KW3@33090|Viridiplantae,3GGWC@35493|Streptophyta	2759|Eukaryota	-	-	-	-	-	-	-	-	-	-	-	-	-	-
TRINITY_DN102_c0_g1_i13.p1	2711.XP_006466797.1	2.9e-82	311.6	COG0424@1|root,KOG1509@2759|Eukaryota,37PFH@33090|Viridiplantae,3G84T@35493|Streptophyta	2759|Eukaryota	Maf-like protein	MAF	-	-	ko:K06287	-	-	-	-	ko00000	-	-	-	Maf
TRINITY_DN102_c0_g1_i7.p1	2711.XP_006466797.1	4.7e-57	227.6	COG0424@1|root,KOG1509@2759|Eukaryota,37PFH@33090|Viridiplantae,3G84T@35493|Streptophyta	2759|Eukaryota	Maf-like protein	MAF	-	-	ko:K06287	-	-	-	-	ko00000	-	-	-	Maf
TRINITY_DN103001_c0_g1_i1.p1	3702.AT4G21280.2	1e-100	372.9	2CMIK@1|root,2QQF9@2759|Eukaryota,37S7H@33090|Viridiplantae,3G7MM@35493|Streptophyta,3HQMY@3699|Brassicales	2759|Eukaryota	calcium ion binding	-	GO:0005575,GO:0005576,GO:0005622,GO:0005623,GO:0005737,GO:0009507,GO:0009532,GO:0009534,GO:0009535,GO:0009536,GO:0009570,GO:0009579,GO:0016020,GO:0031976,GO:0031977,GO:0031984,GO:0034357,GO:0042651,GO:0043226,GO:0043227,GO:0043229,GO:0043231,GO:0044422,GO:0044424,GO:0044434,GO:0044435,GO:0044436,GO:0044444,GO:0044446,GO:0044464,GO:0048046,GO:0055035	-	ko:K08901	ko00195,ko01100,map00195,map01100	-	-	-	ko00000,ko00001,ko00194	-	-	-	PsbQ
TRINITY_DN103001_c0_g1_i2.p1	72658.Bostr.10689s0077.1.p	5.6e-97	360.5	2CMIK@1|root,2QQF9@2759|Eukaryota,37S7H@33090|Viridiplantae,3G7MM@35493|Streptophyta,3HQMY@3699|Brassicales	2759|Eukaryota	calcium ion binding	-	GO:0005575,GO:0005576,GO:0005622,GO:0005623,GO:0005737,GO:0009507,GO:0009532,GO:0009534,GO:0009535,GO:0009536,GO:0009570,GO:0009579,GO:0016020,GO:0031976,GO:0031977,GO:0031984,GO:0034357,GO:0042651,GO:0043226,GO:0043227,GO:0043229,GO:0043231,GO:0044422,GO:0044424,GO:0044434,GO:0044435,GO:0044436,GO:0044444,GO:0044446,GO:0044464,GO:0048046,GO:0055035	-	ko:K08901	ko00195,ko01100,map00195,map01100	-	-	-	ko00000,ko00001,ko00194	-	-	-	PsbQ
TRINITY_DN103009_c0_g1_i1.p1	64363.EME48100	1.6e-136	492.7	KOG1363@1|root,KOG1363@2759|Eukaryota,38P9K@33154|Opisthokonta,3NUGG@4751|Fungi,3QKDN@4890|Ascomycota,1ZYB5@147541|Dothideomycetes,3MFBK@451867|Dothideomycetidae	2759|Eukaryota	UAS	FAF2	GO:0000003,GO:0000151,GO:0000153,GO:0000323,GO:0000835,GO:0000836,GO:0000837,GO:0000839,GO:0001775,GO:0002252,GO:0002263,GO:0002274,GO:0002275,GO:0002283,GO:0002366,GO:0002376,GO:0002443,GO:0002444,GO:0002446,GO:0003674,GO:0004857,GO:0005488,GO:0005515,GO:0005575,GO:0005576,GO:0005622,GO:0005623,GO:0005634,GO:0005654,GO:0005730,GO:0005737,GO:0005739,GO:0005740,GO:0005741,GO:0005764,GO:0005766,GO:…	3.6.4.13	ko:K14013,ko:K14776,ko:K18726	ko04141,map04141	-	-	-	ko00000,ko00001,ko01000,ko03009,ko03019	-	-	-	UBA_4,UBX
TRINITY_DN103015_c0_g1_i2.p1	64363.EME41280	3e-117	428.3	KOG2963@1|root,KOG2963@2759|Eukaryota,38EE4@33154|Opisthokonta,3NU9X@4751|Fungi,3QK4Q@4890|Ascomycota,1ZY2P@147541|Dothideomycetes,3MG7F@451867|Dothideomycetidae	2759|Eukaryota	Brix	PPAN	GO:0000003,GO:0000027,GO:0000463,GO:0000470,GO:0000746,GO:0000747,GO:0001558,GO:0001560,GO:0003674,GO:0003676,GO:0003723,GO:0005488,GO:0005575,GO:0005622,GO:0005623,GO:0005634,GO:0005730,GO:0006139,GO:0006364,GO:0006396,GO:0006725,GO:0006807,GO:0006996,GO:0007154,GO:0008150,GO:0008152,GO:0008361,GO:0009605,GO:0009987,GO:0009991,GO:0010467,GO:0016043,GO:0016070,GO:0016072,GO:0019843,GO:0019953,GO:…	5.3.99.8	ko:K08387,ko:K14593,ko:K14859	ko00906,ko04080,map00906,map04080	-	R07320,R07321	RC02020,RC02021	ko00000,ko00001,ko01000,ko03009,ko04030	-	-	-	7tm_1,Brix
TRINITY_DN103035_c0_g2_i1.p1	698440.XP_007289211.1	4.2e-79	301.6	29RZ0@1|root,2RXCG@2759|Eukaryota,39SJ1@33154|Opisthokonta,3P0SJ@4751|Fungi,3QRDJ@4890|Ascomycota	2759|Eukaryota	-	-	-	-	-	-	-	-	-	-	-	-	-	-
TRINITY_DN103035_c0_g3_i1.p1	5011.R4XAU4	1.3e-54	219.9	29RZ0@1|root,2RXCG@2759|Eukaryota,39SJ1@33154|Opisthokonta,3P0SJ@4751|Fungi,3QRDJ@4890|Ascomycota	2759|Eukaryota	-	-	-	-	-	-	-	-	-	-	-	-	-	-
TRINITY_DN103035_c0_g4_i1.p1	80884.CCF38292	8.9e-52	210.3	29RZ0@1|root,2RXCG@2759|Eukaryota,39SJ1@33154|Opisthokonta,3P0SJ@4751|Fungi,3QRDJ@4890|Ascomycota,212DJ@147550|Sordariomycetes,1EWHB@1028384|Glomerellales	2759|Eukaryota	-	-	-	-	-	-	-	-	-	-	-	-	-	-
TRINITY_DN103040_c0_g1_i1.p1	83344.XP_007927716.1	6.8e-48	197.6	2CZQ1@1|root,2SB73@2759|Eukaryota,3A860@33154|Opisthokonta,3P6Y9@4751|Fungi,3QZAY@4890|Ascomycota,206M3@147541|Dothideomycetes,3MKQA@451867|Dothideomycetidae	2759|Eukaryota	-	-	-	-	-	-	-	-	-	-	-	-	-	-
TRINITY_DN103040_c0_g1_i2.p1	64363.EME43651	1.3e-47	196.4	2CZQ1@1|root,2SB73@2759|Eukaryota,3A860@33154|Opisthokonta,3P6Y9@4751|Fungi,3QZAY@4890|Ascomycota,206M3@147541|Dothideomycetes,3MKQA@451867|Dothideomycetidae	2759|Eukaryota	-	-	-	-	-	-	-	-	-	-	-	-	-	-
TRINITY_DN103041_c0_g1_i4.p1	83344.XP_007925921.1	4.5e-118	430.6	COG0538@1|root,KOG1526@2759|Eukaryota,38CG3@33154|Opisthokonta,3NVZ4@4751|Fungi,3QKEP@4890|Ascomycota,1ZYM4@147541|Dothideomycetes,3MGUD@451867|Dothideomycetidae	2759|Eukaryota	Belongs to the isocitrate and isopropylmalate dehydrogenases family	IDH2	GO:0000003,GO:0000166,GO:0000287,GO:0001775,GO:0002252,GO:0002263,GO:0002274,GO:0002275,GO:0002283,GO:0002366,GO:0002376,GO:0002443,GO:0002444,GO:0002446,GO:0002791,GO:0002792,GO:0003006,GO:0003674,GO:0003824,GO:0004448,GO:0004450,GO:0005102,GO:0005488,GO:0005507,GO:0005515,GO:0005575,GO:0005576,GO:0005622,GO:0005623,GO:0005737,GO:0005739,GO:0005740,GO:0005743,GO:0005759,GO:0005777,GO:0005782,GO:…	1.1.1.42	ko:K00031	ko00020,ko00480,ko00720,ko01100,ko01110,ko01120,ko01130,ko01200,ko01210,ko01230,ko04146,map00020,map00480,map00720,map01100,map01110,map01120,map01130,map01200,map01210,map01230,map04146	M00009,M00010,M00173,M00740	R00267,R00268,R01899	RC00001,RC00084,RC00114,RC00626,RC02801	br01601,ko00000,ko00001,ko00002,ko01000	-	-	iMM904.YLR174W,iND750.YLR174W	Iso_dh
TRINITY_DN103049_c0_g2_i1.p1	64363.EME40110	2.1e-98	365.2	2ARPT@1|root,2RZMU@2759|Eukaryota,38I4S@33154|Opisthokonta,3NZWP@4751|Fungi,3QMVJ@4890|Ascomycota,1ZXBH@147541|Dothideomycetes,3MHW2@451867|Dothideomycetidae	2759|Eukaryota	-	-	-	-	-	-	-	-	-	-	-	-	-	-
TRINITY_DN10304_c0_g1_i21.p1	3983.cassava4.1_008030m	6.4e-34	151.0	KOG4275@1|root,KOG4275@2759|Eukaryota,37NEX@33090|Viridiplantae,3GDHU@35493|Streptophyta,4JSZZ@91835|fabids	2759|Eukaryota	Domain of unknown function (DUF4792)	RFFL	GO:0000003,GO:0000150,GO:0000151,GO:0000209,GO:0000228,GO:0000280,GO:0000707,GO:0000723,GO:0000724,GO:0000725,GO:0000730,GO:0000781,GO:0000784,GO:0001959,GO:0001960,GO:0002020,GO:0002039,GO:0003674,GO:0003676,GO:0003677,GO:0003690,GO:0003697,GO:0003824,GO:0004842,GO:0005488,GO:0005515,GO:0005543,GO:0005575,GO:0005622,GO:0005623,GO:0005634,GO:0005654,GO:0005657,GO:0005694,GO:0005737,GO:0005768,GO:…	2.3.2.2,2.3.2.31,3.4.19.13,3.4.19.14	ko:K06236,ko:K10871,ko:K18592,ko:K20804	ko00430,ko00460,ko00480,ko00590,ko01100,ko03440,ko04151,ko04510,ko04512,ko04611,ko04926,ko04933,ko04974,ko05146,ko05165,map00430,map00460,map00480,map00590,map01100,map03440,map04151,map04510,map04512,map04611,map04926,map04933,map04974,map05146,map05165	-	R00494,R01262,R01687,R03916,R03970,R03971,R09875	RC00064,RC00090,RC00096	ko00000,ko00001,ko00536,ko01000,ko01002,ko03400,ko04090,ko04121,ko04516	-	-	-	DUF4792,DUF4793,zf-C3HC4_3
TRINITY_DN10304_c0_g1_i8.p1	2711.XP_006488687.1	1.9e-176	625.5	KOG4275@1|root,KOG4275@2759|Eukaryota,37NEX@33090|Viridiplantae,3GDHU@35493|Streptophyta	2759|Eukaryota	Ring U-Box superfamily protein	RFFL	GO:0000003,GO:0000150,GO:0000151,GO:0000209,GO:0000228,GO:0000280,GO:0000707,GO:0000723,GO:0000724,GO:0000725,GO:0000730,GO:0000781,GO:0000784,GO:0001959,GO:0001960,GO:0002020,GO:0002039,GO:0003674,GO:0003676,GO:0003677,GO:0003690,GO:0003697,GO:0003824,GO:0004842,GO:0005488,GO:0005515,GO:0005543,GO:0005575,GO:0005622,GO:0005623,GO:0005634,GO:0005654,GO:0005657,GO:0005694,GO:0005737,GO:0005768,GO:…	2.3.2.2,2.3.2.31,3.4.19.13,3.4.19.14	ko:K06236,ko:K10871,ko:K18592,ko:K20804	ko00430,ko00460,ko00480,ko00590,ko01100,ko03440,ko04151,ko04510,ko04512,ko04611,ko04926,ko04933,ko04974,ko05146,ko05165,map00430,map00460,map00480,map00590,map01100,map03440,map04151,map04510,map04512,map04611,map04926,map04933,map04974,map05146,map05165	-	R00494,R01262,R01687,R03916,R03970,R03971,R09875	RC00064,RC00090,RC00096	ko00000,ko00001,ko00536,ko01000,ko01002,ko03400,ko04090,ko04121,ko04516	-	-	-	DUF4792,DUF4793,zf-C3HC4_3
TRINITY_DN10305_c0_g1_i2.p1	85681.XP_006419611.1	0.0	1111.3	28IIN@1|root,2QQVN@2759|Eukaryota,37KSV@33090|Viridiplantae,3GC1H@35493|Streptophyta	2759|Eukaryota	BEST Arabidopsis thaliana protein match is	-	-	-	-	-	-	-	-	-	-	-	-	-
TRINITY_DN10305_c0_g1_i5.p1	85681.XP_006419611.1	2.3e-291	1008.1	28IIN@1|root,2QQVN@2759|Eukaryota,37KSV@33090|Viridiplantae,3GC1H@35493|Streptophyta	2759|Eukaryota	BEST Arabidopsis thaliana protein match is	-	-	-	-	-	-	-	-	-	-	-	-	-
TRINITY_DN10306_c0_g1_i10.p1	4432.XP_010276476.1	5.8e-52	211.1	COG2801@1|root,KOG0017@2759|Eukaryota,37Z60@33090|Viridiplantae,3GNCY@35493|Streptophyta	2759|Eukaryota	Retroviral aspartyl protease	-	-	-	-	-	-	-	-	-	-	-	-	RVP_2,RVT_1
TRINITY_DN10306_c0_g1_i3.p1	42345.XP_008779544.1	1.3e-33	150.6	COG2801@1|root,KOG0017@2759|Eukaryota,37NRU@33090|Viridiplantae,3GGV0@35493|Streptophyta,3M4R8@4447|Liliopsida	2759|Eukaryota	transposition, RNA-mediated	-	-	-	ko:K12179	-	-	-	-	ko00000,ko04121	-	-	-	RVP_2,RVT_1,Retrotrans_gag,rve
TRINITY_DN10308_c0_g1_i10.p2	981085.XP_010089012.1	1.3e-87	329.3	COG5043@1|root,KOG1809@2759|Eukaryota,37Z9Q@33090|Viridiplantae,3GMZ5@35493|Streptophyta,4JSIH@91835|fabids	2759|Eukaryota	regulation of parkin-mediated stimulation of mitophagy in response to mitochondrial depolarization	-	-	-	-	-	-	-	-	-	-	-	-	Chorein_N,SHR-BD,VPS13,VPS13_C
TRINITY_DN10308_c0_g1_i2.p1	2711.XP_006466676.1	0.0	4243.3	COG5043@1|root,KOG1809@2759|Eukaryota,37SI3@33090|Viridiplantae,3GF65@35493|Streptophyta	2759|Eukaryota	regulation of parkin-mediated stimulation of mitophagy in response to mitochondrial depolarization	-	-	-	-	-	-	-	-	-	-	-	-	Chorein_N,SHR-BD,VPS13_C
TRINITY_DN103098_c0_g1_i1.p1	4529.ORUFI04G31790.1	5.6e-284	983.0	COG0318@1|root,KOG1176@2759|Eukaryota,37JNB@33090|Viridiplantae,3GB78@35493|Streptophyta,3KNS7@4447|Liliopsida,3I7N2@38820|Poales	2759|Eukaryota	AMP-binding enzyme C-terminal domain	-	GO:0000003,GO:0003006,GO:0003674,GO:0003676,GO:0003723,GO:0003729,GO:0003824,GO:0005488,GO:0005575,GO:0005576,GO:0005622,GO:0005623,GO:0005737,GO:0005777,GO:0005778,GO:0005782,GO:0005911,GO:0006082,GO:0006084,GO:0006139,GO:0006163,GO:0006637,GO:0006725,GO:0006732,GO:0006753,GO:0006790,GO:0006793,GO:0006796,GO:0006807,GO:0006950,GO:0006952,GO:0007275,GO:0008150,GO:0008152,GO:0009056,GO:0009117,GO:…	6.2.1.8	ko:K12261,ko:K22133	ko00630,ko01100,ko04146,map00630,map01100,map04146	-	R01558	RC00004,RC00179	ko00000,ko00001,ko01000	-	-	-	AMP-binding,AMP-binding_C
TRINITY_DN10309_c0_g1_i3.p1	2711.XP_006486048.1	9.9e-108	396.4	COG0459@1|root,2QU2U@2759|Eukaryota,37NT8@33090|Viridiplantae,3G7JS@35493|Streptophyta	2759|Eukaryota	psbP-like protein 1	PSBP3	GO:0005575,GO:0005622,GO:0005623,GO:0005737,GO:0009507,GO:0009536,GO:0009579,GO:0031977,GO:0043226,GO:0043227,GO:0043229,GO:0043231,GO:0044424,GO:0044436,GO:0044444,GO:0044464	-	ko:K02717	ko00195,ko01100,map00195,map01100	-	-	-	ko00000,ko00001,ko00194	-	-	-	PsbP
TRINITY_DN103111_c0_g1_i1.p1	64363.EME49659	2.5e-60	238.8	KOG1674@1|root,KOG1674@2759|Eukaryota,38YM7@33154|Opisthokonta,3NYVQ@4751|Fungi,3QR53@4890|Ascomycota,207ZZ@147541|Dothideomycetes,3MHMV@451867|Dothideomycetidae	2759|Eukaryota	g1 s-specific cyclin	PCL5	GO:0000082,GO:0000083,GO:0000278,GO:0000307,GO:0001932,GO:0003674,GO:0005575,GO:0005622,GO:0005623,GO:0005634,GO:0006355,GO:0007049,GO:0007089,GO:0007154,GO:0007165,GO:0007346,GO:0008150,GO:0009889,GO:0009891,GO:0009892,GO:0009893,GO:0009894,GO:0009895,GO:0009987,GO:0010468,GO:0010506,GO:0010507,GO:0010556,GO:0010557,GO:0010564,GO:0010604,GO:0010628,GO:0010948,GO:0010958,GO:0010963,GO:0016241,GO:…	-	ko:K21197	ko04138,map04138	-	-	-	ko00000,ko00001	-	-	-	Cyclin,Cyclin_N
TRINITY_DN10312_c0_g1_i3.p1	2711.XP_006481402.1	5.7e-211	740.3	COG3104@1|root,KOG1237@2759|Eukaryota,37S7J@33090|Viridiplantae,3GDZQ@35493|Streptophyta	2759|Eukaryota	Protein NRT1 PTR FAMILY	-	-	-	ko:K14638	-	-	-	-	ko00000,ko02000	2.A.17.3	-	-	PTR2
TRINITY_DN10312_c0_g1_i6.p1	2711.XP_006481402.1	2e-249	868.2	COG3104@1|root,KOG1237@2759|Eukaryota,37S7J@33090|Viridiplantae,3GDZQ@35493|Streptophyta	2759|Eukaryota	Protein NRT1 PTR FAMILY	-	-	-	ko:K14638	-	-	-	-	ko00000,ko02000	2.A.17.3	-	-	PTR2
TRINITY_DN103135_c0_g1_i3.p1	2711.XP_006477375.1	0.0	1848.9	COG0086@1|root,KOG0260@2759|Eukaryota,37KY2@33090|Viridiplantae,3G9S9@35493|Streptophyta	2759|Eukaryota	DNA-dependent RNA polymerase catalyzes the transcription of DNA into RNA using the four ribonucleoside triphosphates as substrates	-	GO:0000418,GO:0000428,GO:0005575,GO:0005622,GO:0005623,GO:0005634,GO:0005654,GO:0005666,GO:0006139,GO:0006396,GO:0006725,GO:0006807,GO:0008150,GO:0008152,GO:0009892,GO:0009987,GO:0010033,GO:0010467,GO:0010468,GO:0010495,GO:0010605,GO:0010608,GO:0010629,GO:0014070,GO:0016070,GO:0016246,GO:0016441,GO:0016458,GO:0019222,GO:0030422,GO:0030880,GO:0031047,GO:0031050,GO:0031974,GO:0031981,GO:0032991,GO:…	2.7.7.6	ko:K16250	-	-	-	-	br01611,ko00000,ko01000,ko03021	-	-	-	DUF3223,RNA_pol_Rpb1_1,RNA_pol_Rpb1_2,RNA_pol_Rpb1_3,RNA_pol_Rpb1_4,RNA_pol_Rpb1_5
TRINITY_DN10314_c0_g1_i1.p1	2711.XP_006488791.1	0.0	1780.4	COG5021@1|root,KOG0942@2759|Eukaryota,37IKP@33090|Viridiplantae,3G762@35493|Streptophyta	2759|Eukaryota	E3 ubiquitin-protein ligase	-	GO:0003674,GO:0003824,GO:0004842,GO:0005575,GO:0005622,GO:0005623,GO:0005737,GO:0006464,GO:0006807,GO:0008150,GO:0008152,GO:0009987,GO:0016567,GO:0016740,GO:0019538,GO:0019787,GO:0032446,GO:0036211,GO:0043170,GO:0043412,GO:0044237,GO:0044238,GO:0044260,GO:0044267,GO:0044424,GO:0044464,GO:0061630,GO:0061659,GO:0070647,GO:0071704,GO:0140096,GO:1901564	2.3.2.26	ko:K10589	ko04120,map04120	-	-	-	ko00000,ko00001,ko01000,ko04121	-	-	-	HECT
TRINITY_DN103180_c0_g1_i1.p1	83344.XP_007919719.1	7.1e-91	340.1	COG5096@1|root,KOG1058@2759|Eukaryota,38E3K@33154|Opisthokonta,3NU7Q@4751|Fungi,3QK7X@4890|Ascomycota,1ZXT1@147541|Dothideomycetes,3MFKF@451867|Dothideomycetidae	2759|Eukaryota	The coatomer is a cytosolic protein complex that binds to dilysine motifs and reversibly associates with Golgi non- clathrin-coated vesicles, which further mediate biosynthetic protein transport from the ER, via the Golgi up to the trans Golgi network. Coatomer complex is required for budding from Golgi membranes, and is essential for the retrograde Golgi-to-ER transport of dilysine-tagged protei…	COPB1	GO:0000139,GO:0000902,GO:0001775,GO:0002252,GO:0002263,GO:0002274,GO:0002275,GO:0002283,GO:0002366,GO:0002376,GO:0002443,GO:0002444,GO:0002446,GO:0005575,GO:0005622,GO:0005623,GO:0005737,GO:0005783,GO:0005789,GO:0005794,GO:0005798,GO:0005829,GO:0005886,GO:0006810,GO:0006886,GO:0006887,GO:0006888,GO:0006890,GO:0006891,GO:0006955,GO:0007275,GO:0008104,GO:0008150,GO:0009653,GO:0009790,GO:0009888,GO:…	-	ko:K17301	-	-	-	-	ko00000,ko04131,ko04147	-	-	-	Adaptin_N,Coatamer_beta_C,Coatomer_b_Cpla
TRINITY_DN10318_c0_g1_i1.p1	85681.XP_006436972.1	2.2e-108	398.7	KOG1470@1|root,KOG1470@2759|Eukaryota,37REW@33090|Viridiplantae,3G7VC@35493|Streptophyta	2759|Eukaryota	Random slug protein	-	-	-	-	-	-	-	-	-	-	-	-	CRAL_TRIO,CRAL_TRIO_N
TRINITY_DN103190_c0_g1_i2.p1	5270.UM04190P0	8e-33	147.5	2C3H1@1|root,2S7Q3@2759|Eukaryota,3A9VB@33154|Opisthokonta,3P72V@4751|Fungi,3V2I7@5204|Basidiomycota,3N09V@452284|Ustilaginomycotina	2759|Eukaryota	-	-	-	-	-	-	-	-	-	-	-	-	-	Perilipin
TRINITY_DN103191_c0_g1_i1.p1	430998.XP_007676777.1	2.3e-163	581.6	COG5159@1|root,KOG1463@2759|Eukaryota,38GDJ@33154|Opisthokonta,3NU6M@4751|Fungi,3QJG8@4890|Ascomycota,1ZYGT@147541|Dothideomycetes,3MJIG@451867|Dothideomycetidae	2759|Eukaryota	PCI/PINT associated module	PSMD11	GO:0000502,GO:0001775,GO:0002252,GO:0002263,GO:0002274,GO:0002275,GO:0002283,GO:0002366,GO:0002376,GO:0002443,GO:0002444,GO:0002446,GO:0003674,GO:0005198,GO:0005488,GO:0005515,GO:0005575,GO:0005576,GO:0005622,GO:0005623,GO:0005634,GO:0005654,GO:0005737,GO:0005829,GO:0005838,GO:0005911,GO:0006464,GO:0006508,GO:0006511,GO:0006807,GO:0006810,GO:0006887,GO:0006950,GO:0006955,GO:0006970,GO:0006972,GO:…	-	ko:K03036	ko03050,ko05169,map03050,map05169	M00341	-	-	ko00000,ko00001,ko00002,ko03051	-	-	-	PCI
TRINITY_DN103197_c0_g2_i1.p1	5207.AAW41956	6.2e-115	420.2	COG0465@1|root,KOG0731@2759|Eukaryota,38FRA@33154|Opisthokonta,3NV7Y@4751|Fungi,3UXV4@5204|Basidiomycota,3VCYJ@5234|Tremellales	2759|Eukaryota	Peptidase family M41	AFG3	GO:0000166,GO:0001302,GO:0002181,GO:0003674,GO:0003824,GO:0004176,GO:0005488,GO:0005524,GO:0005575,GO:0005622,GO:0005623,GO:0005737,GO:0005739,GO:0005740,GO:0005743,GO:0005745,GO:0006412,GO:0006465,GO:0006508,GO:0006518,GO:0006605,GO:0006626,GO:0006807,GO:0006810,GO:0006839,GO:0006886,GO:0006996,GO:0007005,GO:0007568,GO:0007569,GO:0008104,GO:0008144,GO:0008150,GO:0008152,GO:0008233,GO:0008237,GO:…	-	ko:K08956	-	-	-	-	ko00000,ko01000,ko01002,ko03110	-	-	-	AAA,FtsH_ext,Peptidase_M41
TRINITY_DN10319_c0_g1_i11.p1	2711.XP_006481064.1	7.8e-152	543.5	COG0382@1|root,2QQMP@2759|Eukaryota,37N3K@33090|Viridiplantae,3GGGR@35493|Streptophyta	2759|Eukaryota	Chlorophyll synthase	CHLG	GO:0005575,GO:0005622,GO:0005623,GO:0005737,GO:0009507,GO:0009534,GO:0009536,GO:0009579,GO:0031976,GO:0031984,GO:0043226,GO:0043227,GO:0043229,GO:0043231,GO:0044422,GO:0044424,GO:0044434,GO:0044435,GO:0044444,GO:0044446,GO:0044464	2.5.1.133,2.5.1.62	ko:K04040	ko00860,ko01100,ko01110,map00860,map01100,map01110	-	R06284,R09067,R11514,R11517	RC00020	ko00000,ko00001,ko01000,ko01006	-	-	-	UbiA
TRINITY_DN10319_c0_g1_i13.p1	2711.XP_006481064.1	1.3e-200	705.7	COG0382@1|root,2QQMP@2759|Eukaryota,37N3K@33090|Viridiplantae,3GGGR@35493|Streptophyta	2759|Eukaryota	Chlorophyll synthase	CHLG	GO:0005575,GO:0005622,GO:0005623,GO:0005737,GO:0009507,GO:0009534,GO:0009536,GO:0009579,GO:0031976,GO:0031984,GO:0043226,GO:0043227,GO:0043229,GO:0043231,GO:0044422,GO:0044424,GO:0044434,GO:0044435,GO:0044444,GO:0044446,GO:0044464	2.5.1.133,2.5.1.62	ko:K04040	ko00860,ko01100,ko01110,map00860,map01100,map01110	-	R06284,R09067,R11514,R11517	RC00020	ko00000,ko00001,ko01000,ko01006	-	-	-	UbiA
TRINITY_DN103207_c0_g1_i1.p1	2711.XP_006470034.1	3.9e-84	317.8	COG0515@1|root,KOG1187@2759|Eukaryota,37SAE@33090|Viridiplantae,3GDPX@35493|Streptophyta	2759|Eukaryota	Protein kinase superfamily protein	-	GO:0003674,GO:0003824,GO:0004672,GO:0004674,GO:0004675,GO:0004888,GO:0005575,GO:0005623,GO:0005886,GO:0006464,GO:0006468,GO:0006793,GO:0006796,GO:0006807,GO:0007154,GO:0007165,GO:0007166,GO:0007167,GO:0007178,GO:0008150,GO:0008152,GO:0009987,GO:0016020,GO:0016301,GO:0016310,GO:0016740,GO:0016772,GO:0016773,GO:0019199,GO:0019538,GO:0023052,GO:0036211,GO:0038023,GO:0043170,GO:0043412,GO:0044237,GO:…	-	-	-	-	-	-	-	-	-	-	LysM,Pkinase,Pkinase_Tyr
TRINITY_DN10320_c0_g1_i10.p1	85681.XP_006442213.1	3.8e-72	278.1	COG4886@1|root,2SI7S@2759|Eukaryota,37QD6@33090|Viridiplantae,3GCW1@35493|Streptophyta	2759|Eukaryota	RESISTANCE protein	-	-	-	-	-	-	-	-	-	-	-	-	LRR_3,LRR_8,NB-ARC,TIR
TRINITY_DN10320_c0_g1_i12.p1	2711.XP_006477663.1	1.5e-69	270.0	COG4886@1|root,2SI7S@2759|Eukaryota,37QD6@33090|Viridiplantae,3GCW1@35493|Streptophyta	2759|Eukaryota	RESISTANCE protein	-	-	-	ko:K19613	ko04014,map04014	-	-	-	ko00000,ko00001	-	-	-	LRR_3,LRR_8,NB-ARC,TIR
TRINITY_DN10320_c0_g1_i7.p1	2711.XP_006477663.1	8.8e-110	404.1	COG4886@1|root,2SI7S@2759|Eukaryota,37QD6@33090|Viridiplantae,3GCW1@35493|Streptophyta	2759|Eukaryota	RESISTANCE protein	-	-	-	ko:K19613	ko04014,map04014	-	-	-	ko00000,ko00001	-	-	-	LRR_3,LRR_8,NB-ARC,TIR
TRINITY_DN10321_c0_g1_i5.p1	2711.XP_006467359.1	4.9e-142	510.8	2CMS2@1|root,2QRMM@2759|Eukaryota,37PWX@33090|Viridiplantae,3G865@35493|Streptophyta	2759|Eukaryota	Belongs to the alternative oxidase family	-	GO:0003674,GO:0003824,GO:0005575,GO:0005622,GO:0005623,GO:0006629,GO:0006720,GO:0006721,GO:0006996,GO:0008150,GO:0008152,GO:0008299,GO:0008610,GO:0009058,GO:0009579,GO:0009657,GO:0009916,GO:0009987,GO:0016043,GO:0016108,GO:0016109,GO:0016114,GO:0016116,GO:0016117,GO:0016491,GO:0016679,GO:0016682,GO:0042440,GO:0044237,GO:0044238,GO:0044249,GO:0044255,GO:0044424,GO:0044464,GO:0046148,GO:0055114,GO:…	1.10.3.11	ko:K17893	-	-	R09504	RC00061	ko00000,ko01000	-	-	-	AOX
TRINITY_DN103250_c2_g1_i2.p1	85681.XP_006420283.1	5.3e-62	244.2	COG5409@1|root,KOG1162@2759|Eukaryota,37NVA@33090|Viridiplantae,3G7DP@35493|Streptophyta	2759|Eukaryota	phosphate transporter	-	GO:0000822,GO:0003674,GO:0005215,GO:0005488,GO:0005575,GO:0005622,GO:0005623,GO:0005737,GO:0005794,GO:0005802,GO:0005886,GO:0006082,GO:0006793,GO:0006797,GO:0006799,GO:0006810,GO:0006811,GO:0006817,GO:0006820,GO:0006950,GO:0007154,GO:0007165,GO:0008144,GO:0008150,GO:0008152,GO:0008509,GO:0009058,GO:0009267,GO:0009605,GO:0009987,GO:0009991,GO:0012505,GO:0015075,GO:0015103,GO:0015114,GO:0015318,GO:…	-	-	-	-	-	-	-	-	-	-	EXS,SPX
TRINITY_DN103250_c2_g1_i3.p1	2711.XP_006489682.1	2.8e-75	288.5	COG5409@1|root,KOG1162@2759|Eukaryota,37NVA@33090|Viridiplantae,3G7DP@35493|Streptophyta	2759|Eukaryota	phosphate transporter	-	GO:0000822,GO:0003674,GO:0005215,GO:0005488,GO:0005575,GO:0005622,GO:0005623,GO:0005737,GO:0005794,GO:0005802,GO:0005886,GO:0006082,GO:0006793,GO:0006797,GO:0006799,GO:0006810,GO:0006811,GO:0006817,GO:0006820,GO:0006950,GO:0007154,GO:0007165,GO:0008144,GO:0008150,GO:0008152,GO:0008509,GO:0009058,GO:0009267,GO:0009605,GO:0009987,GO:0009991,GO:0012505,GO:0015075,GO:0015103,GO:0015114,GO:0015318,GO:…	-	-	-	-	-	-	-	-	-	-	EXS,SPX
TRINITY_DN103258_c0_g1_i1.p1	64363.EME45175	2.5e-92	345.1	COG0807@1|root,KOG1284@2759|Eukaryota,39W81@33154|Opisthokonta,3NVCF@4751|Fungi,3QNSX@4890|Ascomycota,1ZZE1@147541|Dothideomycetes,3MHAA@451867|Dothideomycetidae	2759|Eukaryota	Catalyzes the conversion of D-ribulose 5-phosphate to formate and 3,4-dihydroxy-2-butanone 4-phosphate	RIB3	GO:0003674,GO:0003824,GO:0003933,GO:0003935,GO:0005575,GO:0005576,GO:0005622,GO:0005623,GO:0005737,GO:0005739,GO:0005740,GO:0005758,GO:0005829,GO:0006091,GO:0006766,GO:0006767,GO:0006771,GO:0006807,GO:0008150,GO:0008152,GO:0008686,GO:0009058,GO:0009060,GO:0009110,GO:0009231,GO:0009507,GO:0009532,GO:0009536,GO:0009570,GO:0009987,GO:0015980,GO:0016020,GO:0016787,GO:0016810,GO:0016814,GO:0016829,GO:…	3.5.4.25,4.1.99.12	ko:K02858,ko:K14652	ko00740,ko00790,ko01100,ko01110,map00740,map00790,map01100,map01110	M00125,M00840	R00425,R07281	RC00293,RC01792,RC01815,RC02504	ko00000,ko00001,ko00002,ko01000	-	-	-	DHBP_synthase,GTP_cyclohydro2
TRINITY_DN10326_c0_g1_i1.p1	4530.OS07T0648300-01	1.3e-37	163.3	KOG4522@1|root,KOG4522@2759|Eukaryota,37MA3@33090|Viridiplantae,3G9T7@35493|Streptophyta,3KNWF@4447|Liliopsida,3IDSY@38820|Poales	2759|Eukaryota	Transcription mediator complex subunit Med12	SRB8	GO:0000118,GO:0000122,GO:0000228,GO:0000409,GO:0000411,GO:0000785,GO:0000790,GO:0003674,GO:0003712,GO:0003713,GO:0005575,GO:0005622,GO:0005623,GO:0005634,GO:0005654,GO:0005694,GO:0006139,GO:0006325,GO:0006351,GO:0006352,GO:0006355,GO:0006357,GO:0006366,GO:0006367,GO:0006464,GO:0006476,GO:0006725,GO:0006807,GO:0006996,GO:0007154,GO:0007162,GO:0007584,GO:0008150,GO:0008152,GO:0009058,GO:0009059,GO:…	-	ko:K15163	-	-	-	-	ko00000,ko03021	-	-	-	Med12
TRINITY_DN10327_c0_g1_i13.p1	2711.XP_006494949.1	6.2e-27	127.9	KOG4658@1|root,KOG4658@2759|Eukaryota,37RFN@33090|Viridiplantae	2759|Eukaryota	disease resistance	-	GO:0005575,GO:0005623,GO:0005886,GO:0006950,GO:0006952,GO:0007154,GO:0007165,GO:0008150,GO:0009987,GO:0016020,GO:0023052,GO:0044464,GO:0050789,GO:0050794,GO:0050896,GO:0051716,GO:0065007,GO:0071944	-	ko:K13459	ko04626,map04626	-	-	-	ko00000,ko00001	-	-	-	LRR_8,NB-ARC
TRINITY_DN10327_c0_g1_i14.p1	2711.XP_006494949.1	1.2e-28	133.7	KOG4658@1|root,KOG4658@2759|Eukaryota,37RFN@33090|Viridiplantae	2759|Eukaryota	disease resistance	-	GO:0005575,GO:0005623,GO:0005886,GO:0006950,GO:0006952,GO:0007154,GO:0007165,GO:0008150,GO:0009987,GO:0016020,GO:0023052,GO:0044464,GO:0050789,GO:0050794,GO:0050896,GO:0051716,GO:0065007,GO:0071944	-	ko:K13459	ko04626,map04626	-	-	-	ko00000,ko00001	-	-	-	LRR_8,NB-ARC
TRINITY_DN10327_c0_g1_i9.p1	3750.XP_008344328.1	1.7e-17	97.4	KOG4658@1|root,KOG4658@2759|Eukaryota,37RFN@33090|Viridiplantae,3GH54@35493|Streptophyta,4JRPA@91835|fabids	2759|Eukaryota	disease resistance	-	-	-	ko:K13459	ko04626,map04626	-	-	-	ko00000,ko00001	-	-	-	LRR_8,NB-ARC
TRINITY_DN103280_c0_g1_i3.p1	61459.XP_007780306.1	4.2e-54	218.4	KOG4813@1|root,KOG4813@2759|Eukaryota,39S4V@33154|Opisthokonta,3NWVD@4751|Fungi,3QRMG@4890|Ascomycota,20E9M@147545|Eurotiomycetes,3MRBC@451870|Chaetothyriomycetidae	2759|Eukaryota	component of the eukaryotic translation initiation factor 3 (eIF-3) complex, which is involved in protein synthesis of a specialized repertoire of mRNAs and, together with other initiation factors, stimulates binding of mRNA and methionyl-tRNAi to the 40S ribosome. The eIF-3 complex specifically targets and initiates translation of a subset of mRNAs involved in cell proliferation	HCR1	GO:0000462,GO:0001732,GO:0002181,GO:0002183,GO:0003674,GO:0003676,GO:0003723,GO:0003743,GO:0005488,GO:0005515,GO:0005575,GO:0005622,GO:0005623,GO:0005737,GO:0005829,GO:0005852,GO:0006139,GO:0006364,GO:0006396,GO:0006412,GO:0006413,GO:0006417,GO:0006446,GO:0006518,GO:0006725,GO:0006807,GO:0008135,GO:0008150,GO:0008152,GO:0009058,GO:0009059,GO:0009889,GO:0009987,GO:0010467,GO:0010468,GO:0010494,GO:…	4.2.1.11	ko:K01689,ko:K03245	ko00010,ko00680,ko01100,ko01110,ko01120,ko01130,ko01200,ko01230,ko03013,ko03018,ko04066,map00010,map00680,map01100,map01110,map01120,map01130,map01200,map01230,map03013,map03018,map04066	M00001,M00002,M00003,M00346,M00394	R00658	RC00349	ko00000,ko00001,ko00002,ko01000,ko03009,ko03012,ko03019,ko04147	-	-	-	eIF3_subunit
TRINITY_DN103283_c0_g2_i1.p1	2711.XP_006490165.1	6.6e-175	620.2	KOG4270@1|root,KOG4270@2759|Eukaryota,37J8M@33090|Viridiplantae,3GHBJ@35493|Streptophyta	2759|Eukaryota	rho GTPase-activating protein	-	GO:0005575,GO:0005622,GO:0005623,GO:0005737,GO:0008150,GO:0043087,GO:0044424,GO:0044464,GO:0050790,GO:0051336,GO:0065007,GO:0065009	-	ko:K18470,ko:K20642	-	-	-	-	ko00000,ko04131	-	-	-	RhoGAP
TRINITY_DN103283_c0_g3_i1.p1	2711.XP_006478132.1	1.9e-25	122.9	28Q3W@1|root,2QWSQ@2759|Eukaryota,37SSJ@33090|Viridiplantae,3GAHD@35493|Streptophyta	2759|Eukaryota	Encoded by	-	GO:0000302,GO:0001101,GO:0002237,GO:0002238,GO:0003674,GO:0004857,GO:0004866,GO:0005575,GO:0005622,GO:0005623,GO:0005737,GO:0005739,GO:0006950,GO:0006952,GO:0006970,GO:0006979,GO:0008150,GO:0008219,GO:0009605,GO:0009607,GO:0009611,GO:0009617,GO:0009620,GO:0009624,GO:0009625,GO:0009628,GO:0009636,GO:0009651,GO:0009719,GO:0009725,GO:0009751,GO:0009892,GO:0009987,GO:0010033,GO:0010035,GO:0010466,GO:…	-	-	-	-	-	-	-	-	-	-	Kunitz_legume
TRINITY_DN10328_c0_g1_i1.p1	85681.XP_006439667.1	3.6e-286	990.3	KOG0032@1|root,KOG0032@2759|Eukaryota,37MAH@33090|Viridiplantae,3GB1K@35493|Streptophyta	2759|Eukaryota	calcium-dependent protein kinase	CDPK1	GO:0001101,GO:0003674,GO:0003824,GO:0004672,GO:0004674,GO:0004683,GO:0005488,GO:0005515,GO:0005516,GO:0005575,GO:0005622,GO:0005623,GO:0005634,GO:0005737,GO:0005886,GO:0006464,GO:0006468,GO:0006793,GO:0006796,GO:0006807,GO:0006950,GO:0006970,GO:0007154,GO:0007165,GO:0007275,GO:0008150,GO:0008152,GO:0009555,GO:0009628,GO:0009719,GO:0009725,GO:0009737,GO:0009738,GO:0009755,GO:0009931,GO:0009987,GO:…	2.7.11.1,2.7.11.17	ko:K04515,ko:K08794,ko:K13412	ko04012,ko04020,ko04024,ko04066,ko04114,ko04217,ko04261,ko04310,ko04360,ko04626,ko04713,ko04720,ko04722,ko04725,ko04728,ko04740,ko04745,ko04750,ko04911,ko04912,ko04916,ko04921,ko04922,ko04925,ko04934,ko04971,ko05031,ko05145,ko05152,ko05200,ko05205,ko05214,map04012,map04020,map04024,map04066,map04114,map04217,map04261,map04310,map04360,map04626,map04713,map04720,map04722,map04725,map04728,map04740…	-	-	-	ko00000,ko00001,ko01000,ko01001	-	-	-	EF-hand_1,EF-hand_5,EF-hand_6,EF-hand_7,Pkinase
TRINITY_DN103294_c1_g1_i1.p1	364733.XP_007803648.1	1.5e-99	369.0	COG0012@1|root,KOG1491@2759|Eukaryota,38BC0@33154|Opisthokonta,3NW69@4751|Fungi,3QMS2@4890|Ascomycota,20FAN@147545|Eurotiomycetes,3MRCD@451870|Chaetothyriomycetidae	2759|Eukaryota	Hydrolyzes ATP, and can also hydrolyze GTP with lower efficiency. Has lower affinity for GTP	OLA1	GO:0000166,GO:0001882,GO:0001883,GO:0002576,GO:0003674,GO:0003824,GO:0005488,GO:0005524,GO:0005525,GO:0005575,GO:0005576,GO:0005622,GO:0005623,GO:0005737,GO:0005739,GO:0005813,GO:0005815,GO:0005829,GO:0005856,GO:0006139,GO:0006163,GO:0006725,GO:0006753,GO:0006793,GO:0006796,GO:0006807,GO:0006810,GO:0006887,GO:0008144,GO:0008150,GO:0008152,GO:0009117,GO:0009123,GO:0009126,GO:0009141,GO:0009144,GO:…	-	ko:K06942,ko:K19788	-	-	-	-	ko00000,ko03009,ko03036	-	-	-	MMR_HSR1,YchF-GTPase_C
TRINITY_DN10329_c0_g1_i4.p1	2711.XP_006487038.1	0.0	1298.1	28I8T@1|root,2QRCS@2759|Eukaryota,37PJ3@33090|Viridiplantae,3GFMJ@35493|Streptophyta	2759|Eukaryota	Filament-like plant protein	-	-	-	ko:K10352	ko04530,map04530	-	-	-	ko00000,ko00001,ko04147,ko04812	-	-	-	FPP
TRINITY_DN1032_c0_g1_i14.p1	2711.XP_006469354.1	6.2e-255	886.7	COG0515@1|root,2QSSB@2759|Eukaryota,37QYJ@33090|Viridiplantae,3G9HM@35493|Streptophyta	2759|Eukaryota	Probably inactive leucine-rich repeat receptor-like protein kinase	-	GO:0003674,GO:0003824,GO:0004672,GO:0005102,GO:0005488,GO:0005515,GO:0005575,GO:0005623,GO:0005886,GO:0005911,GO:0006464,GO:0006468,GO:0006793,GO:0006796,GO:0006807,GO:0006950,GO:0006952,GO:0008150,GO:0008152,GO:0009506,GO:0009605,GO:0009607,GO:0009617,GO:0009987,GO:0010941,GO:0016020,GO:0016301,GO:0016310,GO:0016740,GO:0016772,GO:0016773,GO:0019538,GO:0030054,GO:0031347,GO:0031348,GO:0033612,GO:…	-	-	-	-	-	-	-	-	-	-	LRRNT_2,LRR_1,LRR_6,LRR_8,Pkinase,Pkinase_Tyr
TRINITY_DN1032_c0_g1_i19.p1	2711.XP_006469354.1	6.2e-263	913.3	COG0515@1|root,2QSSB@2759|Eukaryota,37QYJ@33090|Viridiplantae,3G9HM@35493|Streptophyta	2759|Eukaryota	Probably inactive leucine-rich repeat receptor-like protein kinase	-	GO:0003674,GO:0003824,GO:0004672,GO:0005102,GO:0005488,GO:0005515,GO:0005575,GO:0005623,GO:0005886,GO:0005911,GO:0006464,GO:0006468,GO:0006793,GO:0006796,GO:0006807,GO:0006950,GO:0006952,GO:0008150,GO:0008152,GO:0009506,GO:0009605,GO:0009607,GO:0009617,GO:0009987,GO:0010941,GO:0016020,GO:0016301,GO:0016310,GO:0016740,GO:0016772,GO:0016773,GO:0019538,GO:0030054,GO:0031347,GO:0031348,GO:0033612,GO:…	-	-	-	-	-	-	-	-	-	-	LRRNT_2,LRR_1,LRR_6,LRR_8,Pkinase,Pkinase_Tyr
TRINITY_DN10331_c0_g1_i5.p1	84751.XP_007876161.1	1.3e-66	259.6	COG0693@1|root,2S0R6@2759|Eukaryota,39JV8@33154|Opisthokonta,3Q4AM@4751|Fungi,3VCEE@5204|Basidiomycota	2759|Eukaryota	DJ-1/PfpI family	-	-	-	-	-	-	-	-	-	-	-	-	DJ-1_PfpI
TRINITY_DN10332_c0_g1_i9.p1	225117.XP_009371797.1	7.2e-51	207.2	KOG0167@1|root,KOG0167@2759|Eukaryota,37INQ@33090|Viridiplantae,3GAX3@35493|Streptophyta,4JECT@91835|fabids	2759|Eukaryota	U-box domain-containing protein	-	GO:0005575,GO:0005622,GO:0005623,GO:0005634,GO:0043226,GO:0043227,GO:0043229,GO:0043231,GO:0044424,GO:0044464	-	ko:K08332	-	-	-	-	ko00000,ko03029,ko04131	-	-	-	Arm
TRINITY_DN103333_c0_g1_i3.p1	64363.EME46651	3.8e-22	112.1	2CXN6@1|root,2S4KZ@2759|Eukaryota,3A2WX@33154|Opisthokonta,3P33N@4751|Fungi,3QUKT@4890|Ascomycota,202CJ@147541|Dothideomycetes,3MKS0@451867|Dothideomycetidae	2759|Eukaryota	Conserved glycine-rich protein	-	-	-	-	-	-	-	-	-	-	-	-	-
TRINITY_DN10333_c0_g2_i2.p1	85681.XP_006420618.1	1.1e-136	493.0	28KBX@1|root,2QSSW@2759|Eukaryota,37HNM@33090|Viridiplantae,3G8K0@35493|Streptophyta	2759|Eukaryota	Protein SULFUR DEFICIENCY-INDUCED	-	GO:0006109,GO:0006950,GO:0006996,GO:0007154,GO:0008150,GO:0009267,GO:0009605,GO:0009657,GO:0009658,GO:0009889,GO:0009987,GO:0009991,GO:0010438,GO:0010439,GO:0010675,GO:0016043,GO:0019222,GO:0031323,GO:0031326,GO:0031667,GO:0031668,GO:0031669,GO:0033554,GO:0042594,GO:0042762,GO:0043255,GO:0043455,GO:0050789,GO:0050794,GO:0050896,GO:0051171,GO:0051716,GO:0062012,GO:0065007,GO:0071496,GO:0071840,GO:…	-	-	-	-	-	-	-	-	-	-	TPR_1,TPR_2,TPR_8
TRINITY_DN10334_c0_g1_i2.p1	2711.XP_006491779.1	3.5e-298	1030.4	COG2124@1|root,KOG0157@2759|Eukaryota,37IH9@33090|Viridiplantae,3G72W@35493|Streptophyta	2759|Eukaryota	Belongs to the cytochrome P450 family	-	GO:0003674,GO:0003824,GO:0004497,GO:0005575,GO:0005622,GO:0005623,GO:0005737,GO:0006629,GO:0006720,GO:0006721,GO:0008150,GO:0008152,GO:0008299,GO:0008610,GO:0009058,GO:0009507,GO:0009526,GO:0009536,GO:0009941,GO:0009987,GO:0010291,GO:0016108,GO:0016109,GO:0016114,GO:0016116,GO:0016117,GO:0016122,GO:0016123,GO:0016491,GO:0031967,GO:0031975,GO:0042440,GO:0043226,GO:0043227,GO:0043229,GO:0043231,GO:…	1.14.99.45	ko:K09837,ko:K15747	ko00906,ko01100,ko01110,map00906,map01100,map01110	M00372	R07530,R07531,R07558,R07559,R07850	RC00478,RC01963	ko00000,ko00001,ko00002,ko00199,ko01000	-	-	iRC1080.CRv4_Au5_s15_g5977_t1	p450
TRINITY_DN10334_c1_g1_i3.p1	2711.XP_006469028.1	1.8e-237	828.6	COG0457@1|root,COG0526@1|root,KOG0907@2759|Eukaryota,KOG1124@2759|Eukaryota,37NEJ@33090|Viridiplantae,3GAW4@35493|Streptophyta	2759|Eukaryota	TPR repeat-containing thioredoxin	-	GO:0000491,GO:0000492,GO:0003002,GO:0003674,GO:0005488,GO:0005515,GO:0005575,GO:0005622,GO:0005623,GO:0005634,GO:0005737,GO:0006457,GO:0006950,GO:0006970,GO:0007154,GO:0007165,GO:0007275,GO:0007389,GO:0008150,GO:0009628,GO:0009719,GO:0009725,GO:0009733,GO:0009734,GO:0009741,GO:0009742,GO:0009755,GO:0009987,GO:0010033,GO:0010051,GO:0010305,GO:0014070,GO:0016043,GO:0022607,GO:0022613,GO:0022618,GO:…	-	ko:K09527	-	-	-	-	ko00000,ko03110	-	-	-	TPR_1,TPR_11,TPR_16,TPR_19,TPR_2,TPR_6,TPR_8,Thioredoxin
TRINITY_DN103351_c0_g1_i1.p1	2711.XP_006478736.1	7.4e-154	550.1	KOG0118@1|root,KOG0118@2759|Eukaryota,37SEY@33090|Viridiplantae,3GAQS@35493|Streptophyta	2759|Eukaryota	Flowering time control protein	-	GO:0000003,GO:0000375,GO:0000377,GO:0000398,GO:0000785,GO:0003006,GO:0003674,GO:0003676,GO:0003723,GO:0005488,GO:0005575,GO:0005622,GO:0005623,GO:0005634,GO:0005694,GO:0006139,GO:0006325,GO:0006342,GO:0006355,GO:0006378,GO:0006396,GO:0006397,GO:0006725,GO:0006807,GO:0006996,GO:0007275,GO:0008150,GO:0008152,GO:0008380,GO:0009553,GO:0009791,GO:0009889,GO:0009890,GO:0009892,GO:0009909,GO:0009911,GO:…	-	ko:K12831	ko03040,map03040	M00352	-	-	ko00000,ko00001,ko00002,ko03041	-	-	-	RRM_1,SPOC
TRINITY_DN103351_c0_g1_i2.p1	2711.XP_006478736.1	3.2e-118	431.4	KOG0118@1|root,KOG0118@2759|Eukaryota,37SEY@33090|Viridiplantae,3GAQS@35493|Streptophyta	2759|Eukaryota	Flowering time control protein	-	GO:0000003,GO:0000375,GO:0000377,GO:0000398,GO:0000785,GO:0003006,GO:0003674,GO:0003676,GO:0003723,GO:0005488,GO:0005575,GO:0005622,GO:0005623,GO:0005634,GO:0005694,GO:0006139,GO:0006325,GO:0006342,GO:0006355,GO:0006378,GO:0006396,GO:0006397,GO:0006725,GO:0006807,GO:0006996,GO:0007275,GO:0008150,GO:0008152,GO:0008380,GO:0009553,GO:0009791,GO:0009889,GO:0009890,GO:0009892,GO:0009909,GO:0009911,GO:…	-	ko:K12831	ko03040,map03040	M00352	-	-	ko00000,ko00001,ko00002,ko03041	-	-	-	RRM_1,SPOC
TRINITY_DN103373_c0_g1_i2.p1	2711.XP_006466899.1	1.4e-60	240.0	COG2940@1|root,COG5531@1|root,KOG1862@1|root,KOG1081@2759|Eukaryota,KOG1862@2759|Eukaryota,KOG1946@2759|Eukaryota,37IGA@33090|Viridiplantae,3GGUB@35493|Streptophyta	2759|Eukaryota	Zinc finger CCCH domain-containing protein	-	-	2.1.1.43,3.1.1.47	ko:K01062,ko:K11423,ko:K11424	ko00310,ko00565,ko01100,ko01110,ko01130,ko05202,map00310,map00565,map01100,map01110,map01130,map05202	-	R03875,R03938,R04452,R04866,R04867	RC00003,RC00037,RC00060,RC00094,RC00181,RC00496	ko00000,ko00001,ko01000,ko03036	-	-	-	GYF,Plus-3,SWIB,zf-CCCH
TRINITY_DN103373_c0_g1_i3.p1	2711.XP_006466899.1	4.5e-68	264.6	COG2940@1|root,COG5531@1|root,KOG1862@1|root,KOG1081@2759|Eukaryota,KOG1862@2759|Eukaryota,KOG1946@2759|Eukaryota,37IGA@33090|Viridiplantae,3GGUB@35493|Streptophyta	2759|Eukaryota	Zinc finger CCCH domain-containing protein	-	-	2.1.1.43,3.1.1.47	ko:K01062,ko:K11423,ko:K11424	ko00310,ko00565,ko01100,ko01110,ko01130,ko05202,map00310,map00565,map01100,map01110,map01130,map05202	-	R03875,R03938,R04452,R04866,R04867	RC00003,RC00037,RC00060,RC00094,RC00181,RC00496	ko00000,ko00001,ko01000,ko03036	-	-	-	GYF,Plus-3,SWIB,zf-CCCH
TRINITY_DN10337_c0_g1_i2.p1	2711.XP_006481661.1	5.9e-188	663.7	COG0814@1|root,KOG1304@2759|Eukaryota,37MV4@33090|Viridiplantae,3GDA3@35493|Streptophyta	2759|Eukaryota	amino acid transporter	-	GO:0003333,GO:0003674,GO:0005215,GO:0005342,GO:0005575,GO:0005622,GO:0005623,GO:0005737,GO:0005783,GO:0005789,GO:0006810,GO:0006811,GO:0006820,GO:0006865,GO:0008150,GO:0008509,GO:0008514,GO:0009605,GO:0009607,GO:0009624,GO:0012505,GO:0015075,GO:0015171,GO:0015173,GO:0015175,GO:0015318,GO:0015711,GO:0015801,GO:0015804,GO:0015849,GO:0016020,GO:0022857,GO:0031984,GO:0034220,GO:0042175,GO:0043207,GO:…	-	ko:K10569,ko:K14209	ko03410,ko04138,map03410,map04138	-	-	-	ko00000,ko00001,ko02000,ko03400,ko04131	2.A.18.8	-	-	Aa_trans
TRINITY_DN10338_c0_g1_i10.p1	2711.XP_006464532.1	1.1e-119	436.4	KOG0316@1|root,KOG0316@2759|Eukaryota,37KA4@33090|Viridiplantae,3GA6E@35493|Streptophyta	2759|Eukaryota	WD repeat domain-containing protein	WDR83	GO:0000165,GO:0000375,GO:0000377,GO:0000398,GO:0003674,GO:0005198,GO:0005488,GO:0005515,GO:0005575,GO:0005622,GO:0005623,GO:0005634,GO:0005681,GO:0005737,GO:0005768,GO:0006139,GO:0006396,GO:0006397,GO:0006464,GO:0006468,GO:0006725,GO:0006793,GO:0006796,GO:0006807,GO:0007154,GO:0007165,GO:0008150,GO:0008152,GO:0008380,GO:0009987,GO:0010008,GO:0010467,GO:0012505,GO:0016020,GO:0016070,GO:0016071,GO:…	-	ko:K13124	-	-	-	-	ko00000,ko03041	-	-	-	WD40
TRINITY_DN103391_c0_g1_i2.p1	2711.XP_006472751.1	1.1e-118	433.3	KOG0800@1|root,KOG0800@2759|Eukaryota,37KMZ@33090|Viridiplantae,3G775@35493|Streptophyta	2759|Eukaryota	E3 ubiquitin-protein ligase RING1-like	-	GO:0000209,GO:0003674,GO:0003824,GO:0004842,GO:0006464,GO:0006508,GO:0006511,GO:0006807,GO:0008150,GO:0008152,GO:0009056,GO:0009057,GO:0009987,GO:0010498,GO:0016567,GO:0016740,GO:0019538,GO:0019787,GO:0019941,GO:0030163,GO:0032446,GO:0036211,GO:0043161,GO:0043170,GO:0043412,GO:0043632,GO:0044237,GO:0044238,GO:0044248,GO:0044257,GO:0044260,GO:0044265,GO:0044267,GO:0051603,GO:0061630,GO:0061659,GO:…	2.3.2.27	ko:K11982	-	-	-	-	ko00000,ko01000,ko04121,ko04131	-	-	-	zf-RING_2,zinc_ribbon_9
TRINITY_DN10339_c0_g1_i27.p1	2711.XP_006483088.1	7.2e-214	750.0	28MXX@1|root,2QUGE@2759|Eukaryota,37THW@33090|Viridiplantae,3GG0Y@35493|Streptophyta	2759|Eukaryota	Protein of unknown function (DUF1336)	-	-	-	-	-	-	-	-	-	-	-	-	DUF1336
TRINITY_DN10339_c0_g1_i35.p1	2711.XP_006483088.1	2e-230	805.1	28MXX@1|root,2QUGE@2759|Eukaryota,37THW@33090|Viridiplantae,3GG0Y@35493|Streptophyta	2759|Eukaryota	Protein of unknown function (DUF1336)	-	-	-	-	-	-	-	-	-	-	-	-	DUF1336
TRINITY_DN10339_c0_g1_i54.p1	2711.XP_006483088.1	1.1e-198	699.5	28MXX@1|root,2QUGE@2759|Eukaryota,37THW@33090|Viridiplantae,3GG0Y@35493|Streptophyta	2759|Eukaryota	Protein of unknown function (DUF1336)	-	-	-	-	-	-	-	-	-	-	-	-	DUF1336
TRINITY_DN10341_c0_g1_i6.p1	430998.XP_007680746.1	1.3e-172	612.5	COG0003@1|root,KOG2825@2759|Eukaryota,38BC4@33154|Opisthokonta,3NX42@4751|Fungi,3QKBH@4890|Ascomycota,1ZYMM@147541|Dothideomycetes,3MHBV@451867|Dothideomycetidae	2759|Eukaryota	ATPase required for the post-translational delivery of tail-anchored (TA) proteins to the endoplasmic reticulum. Recognizes and selectively binds the transmembrane domain of TA proteins in the cytosol. This complex then targets to the endoplasmic reticulum by membrane-bound receptors, where the tail- anchored protein is released for insertion. This process is regulated by ATP binding and hydrolys…	GET3	GO:0000749,GO:0000750,GO:0002791,GO:0002793,GO:0003674,GO:0003824,GO:0005085,GO:0005215,GO:0005488,GO:0005515,GO:0005575,GO:0005622,GO:0005623,GO:0005634,GO:0005730,GO:0005737,GO:0005783,GO:0005789,GO:0005829,GO:0006457,GO:0006605,GO:0006612,GO:0006620,GO:0006810,GO:0006811,GO:0006820,GO:0006886,GO:0006890,GO:0006950,GO:0006986,GO:0006996,GO:0007029,GO:0007154,GO:0007165,GO:0007186,GO:0007275,GO:…	3.6.3.16	ko:K01551	-	-	-	-	ko00000,ko01000,ko02000	3.A.19.1,3.A.21.1,3.A.4.1	-	iMM904.YDL100C,iND750.YDL100C	ArsA_ATPase
TRINITY_DN103431_c0_g1_i1.p1	85929.N1QK44	1.4e-46	193.0	COG0096@1|root,2RXRN@2759|Eukaryota,3A09A@33154|Opisthokonta,3P1ZM@4751|Fungi,3QUGT@4890|Ascomycota,202IQ@147541|Dothideomycetes,3MK9H@451867|Dothideomycetidae	2759|Eukaryota	Ribosomal protein S8	-	GO:0000313,GO:0000314,GO:0003674,GO:0003735,GO:0005198,GO:0005575,GO:0005622,GO:0005623,GO:0005737,GO:0005739,GO:0005759,GO:0005761,GO:0005763,GO:0005829,GO:0005840,GO:0006412,GO:0006518,GO:0006807,GO:0008150,GO:0008152,GO:0009058,GO:0009059,GO:0009987,GO:0010467,GO:0015935,GO:0019538,GO:0022626,GO:0022627,GO:0031974,GO:0032543,GO:0032991,GO:0034641,GO:0034645,GO:0043043,GO:0043170,GO:0043226,GO:…	-	ko:K02994	ko03010,map03010	M00178,M00179	-	-	br01610,ko00000,ko00001,ko00002,ko03011	-	-	-	Ribosomal_S8
TRINITY_DN103434_c0_g1_i1.p1	5022.CBX91863	2.6e-40	172.2	2BWW6@1|root,2S2E4@2759|Eukaryota,3A6M5@33154|Opisthokonta,3P58T@4751|Fungi,3QY0Y@4890|Ascomycota,2034R@147541|Dothideomycetes,4KF95@92860|Pleosporales	2759|Eukaryota	allergen asp	-	-	-	-	-	-	-	-	-	-	-	-	DPBB_1
TRINITY_DN103443_c0_g1_i1.p1	430998.XP_007673815.1	1.5e-109	402.5	COG0656@1|root,KOG1577@2759|Eukaryota,38HH0@33154|Opisthokonta,3NV0A@4751|Fungi,3QMT9@4890|Ascomycota,1ZXTF@147541|Dothideomycetes,3MG26@451867|Dothideomycetidae	2759|Eukaryota	Aldo/keto reductase family	AKR1A1	GO:0003674,GO:0003676,GO:0003723,GO:0003729,GO:0003824,GO:0004032,GO:0004033,GO:0005488,GO:0005575,GO:0005576,GO:0005622,GO:0005623,GO:0005634,GO:0005737,GO:0005829,GO:0005886,GO:0005975,GO:0005996,GO:0006006,GO:0006012,GO:0006063,GO:0006064,GO:0006081,GO:0006082,GO:0006091,GO:0006732,GO:0006766,GO:0006767,GO:0006790,GO:0006793,GO:0006796,GO:0006807,GO:0006950,GO:0006970,GO:0006979,GO:0008106,GO:…	1.1.1.2,1.1.1.200,1.1.1.21,1.1.1.307	ko:K00002,ko:K00011,ko:K00085,ko:K11291,ko:K17743	ko00010,ko00040,ko00051,ko00052,ko00561,ko00790,ko00930,ko01100,ko01110,ko01120,ko01130,ko01220,map00010,map00040,map00051,map00052,map00561,map00790,map00930,map01100,map01110,map01120,map01130,map01220	M00014	R00746,R01036,R01041,R01093,R01095,R01431,R01481,R01758,R01759,R01787,R02531,R02577,R04285,R05231,R09477,R11764	RC00087,RC00088,RC00099,RC00108,RC00133,RC00205,RC00670	ko00000,ko00001,ko00002,ko01000,ko03036,ko04147	-	-	-	Aldo_ket_red
TRINITY_DN10345_c0_g1_i1.p1	2711.XP_006483955.1	9.7e-212	742.7	28HZG@1|root,2QQAA@2759|Eukaryota,37MVM@33090|Viridiplantae,3G9UM@35493|Streptophyta	2759|Eukaryota	BEST Arabidopsis thaliana protein match is Protein of	-	-	-	-	-	-	-	-	-	-	-	-	DUF707
TRINITY_DN103463_c0_g1_i1.p1	10090.ENSMUSP00000027752	0.0	2145.5	KOG1836@1|root,KOG1836@2759|Eukaryota,38B3X@33154|Opisthokonta,3BCDS@33208|Metazoa,3CVEC@33213|Bilateria,4827S@7711|Chordata,48WU5@7742|Vertebrata,3JDIF@40674|Mammalia,35CTX@314146|Euarchontoglires,4PW9I@9989|Rodentia	2759|Eukaryota	Laminin B domain	LAMC1	GO:0000902,GO:0000904,GO:0001654,GO:0003008,GO:0003674,GO:0005198,GO:0005201,GO:0005488,GO:0005539,GO:0005575,GO:0005576,GO:0005604,GO:0005605,GO:0005606,GO:0005607,GO:0005610,GO:0005615,GO:0005622,GO:0005623,GO:0005737,GO:0005783,GO:0005788,GO:0005938,GO:0006464,GO:0006807,GO:0006928,GO:0006935,GO:0007044,GO:0007155,GO:0007275,GO:0007399,GO:0007409,GO:0007411,GO:0007417,GO:0007420,GO:0007423,GO:…	-	ko:K05635,ko:K06246,ko:K06247	ko04151,ko04510,ko04512,ko05020,ko05145,ko05146,ko05165,ko05200,ko05222,map04151,map04510,map04512,map05020,map05145,map05146,map05165,map05200,map05222	-	-	-	ko00000,ko00001,ko04516	-	-	-	Laminin_B,Laminin_EGF,Laminin_N
TRINITY_DN10346_c0_g1_i15.p1	2711.XP_006493582.1	1.1e-93	349.7	KOG2536@1|root,KOG2536@2759|Eukaryota,37X3Q@33090|Viridiplantae,3GHQK@35493|Streptophyta	2759|Eukaryota	protein At2g39795, mitochondrial-like	-	GO:0005575,GO:0005622,GO:0005623,GO:0005737,GO:0005739,GO:0043226,GO:0043227,GO:0043229,GO:0043231,GO:0044424,GO:0044444,GO:0044464	-	ko:K15414	ko05168,map05168	-	-	-	ko00000,ko00001,ko00536	-	-	-	MAM33
TRINITY_DN10346_c0_g1_i21.p1	2711.XP_006493582.1	1.9e-87	328.9	KOG2536@1|root,KOG2536@2759|Eukaryota,37X3Q@33090|Viridiplantae,3GHQK@35493|Streptophyta	2759|Eukaryota	protein At2g39795, mitochondrial-like	-	GO:0005575,GO:0005622,GO:0005623,GO:0005737,GO:0005739,GO:0043226,GO:0043227,GO:0043229,GO:0043231,GO:0044424,GO:0044444,GO:0044464	-	ko:K15414	ko05168,map05168	-	-	-	ko00000,ko00001,ko00536	-	-	-	MAM33
TRINITY_DN10346_c0_g1_i28.p1	2711.XP_006493582.1	3.6e-97	361.3	KOG2536@1|root,KOG2536@2759|Eukaryota,37X3Q@33090|Viridiplantae,3GHQK@35493|Streptophyta	2759|Eukaryota	protein At2g39795, mitochondrial-like	-	GO:0005575,GO:0005622,GO:0005623,GO:0005737,GO:0005739,GO:0043226,GO:0043227,GO:0043229,GO:0043231,GO:0044424,GO:0044444,GO:0044464	-	ko:K15414	ko05168,map05168	-	-	-	ko00000,ko00001,ko00536	-	-	-	MAM33
TRINITY_DN10347_c0_g1_i4.p1	2711.XP_006492192.1	5.3e-164	583.9	KOG0379@1|root,KOG0379@2759|Eukaryota,37KNY@33090|Viridiplantae,3GFR4@35493|Streptophyta	2759|Eukaryota	Rab9 effector protein with kelch	KLHDC2	GO:0005575,GO:0005622,GO:0005623,GO:0005634,GO:0005635,GO:0005654,GO:0005737,GO:0012505,GO:0016020,GO:0016604,GO:0031090,GO:0031965,GO:0031967,GO:0031974,GO:0031975,GO:0031981,GO:0043226,GO:0043227,GO:0043229,GO:0043231,GO:0043233,GO:0044422,GO:0044424,GO:0044428,GO:0044446,GO:0044451,GO:0044464,GO:0070013	-	ko:K10408,ko:K14966,ko:K20054,ko:K20285	ko04212,ko05016,ko05168,map04212,map05016,map05168	-	-	-	ko00000,ko00001,ko01009,ko03029,ko03036,ko04131,ko04812	-	-	-	AAA_5,AAA_6,AAA_7,AAA_8,AAA_9,DHC_N2,Dynein_heavy,Filamin,Kelch_1,Kelch_3,Kelch_4,Kelch_5,Kelch_6,MT,TIG
TRINITY_DN10347_c0_g1_i5.p1	2711.XP_006492192.1	2.5e-159	568.5	KOG0379@1|root,KOG0379@2759|Eukaryota,37KNY@33090|Viridiplantae,3GFR4@35493|Streptophyta	2759|Eukaryota	Rab9 effector protein with kelch	KLHDC2	GO:0005575,GO:0005622,GO:0005623,GO:0005634,GO:0005635,GO:0005654,GO:0005737,GO:0012505,GO:0016020,GO:0016604,GO:0031090,GO:0031965,GO:0031967,GO:0031974,GO:0031975,GO:0031981,GO:0043226,GO:0043227,GO:0043229,GO:0043231,GO:0043233,GO:0044422,GO:0044424,GO:0044428,GO:0044446,GO:0044451,GO:0044464,GO:0070013	-	ko:K10408,ko:K14966,ko:K20054,ko:K20285	ko04212,ko05016,ko05168,map04212,map05016,map05168	-	-	-	ko00000,ko00001,ko01009,ko03029,ko03036,ko04131,ko04812	-	-	-	AAA_5,AAA_6,AAA_7,AAA_8,AAA_9,DHC_N2,Dynein_heavy,Filamin,Kelch_1,Kelch_3,Kelch_4,Kelch_5,Kelch_6,MT,TIG
TRINITY_DN10347_c0_g1_i9.p1	2711.XP_006492192.1	6.1e-261	906.4	KOG0379@1|root,KOG0379@2759|Eukaryota,37KNY@33090|Viridiplantae,3GFR4@35493|Streptophyta	2759|Eukaryota	Rab9 effector protein with kelch	KLHDC2	GO:0005575,GO:0005622,GO:0005623,GO:0005634,GO:0005635,GO:0005654,GO:0005737,GO:0012505,GO:0016020,GO:0016604,GO:0031090,GO:0031965,GO:0031967,GO:0031974,GO:0031975,GO:0031981,GO:0043226,GO:0043227,GO:0043229,GO:0043231,GO:0043233,GO:0044422,GO:0044424,GO:0044428,GO:0044446,GO:0044451,GO:0044464,GO:0070013	-	ko:K10408,ko:K14966,ko:K20054,ko:K20285	ko04212,ko05016,ko05168,map04212,map05016,map05168	-	-	-	ko00000,ko00001,ko01009,ko03029,ko03036,ko04131,ko04812	-	-	-	AAA_5,AAA_6,AAA_7,AAA_8,AAA_9,DHC_N2,Dynein_heavy,Filamin,Kelch_1,Kelch_3,Kelch_4,Kelch_5,Kelch_6,MT,TIG
TRINITY_DN10348_c0_g1_i1.p1	2711.XP_006486794.1	1.4e-88	332.8	COG0229@1|root,KOG0856@2759|Eukaryota,37KD7@33090|Viridiplantae,3GH61@35493|Streptophyta	2759|Eukaryota	methionine sulfoxide reductase	MSRB2	GO:0000302,GO:0000304,GO:0003674,GO:0003824,GO:0005575,GO:0005622,GO:0005623,GO:0005737,GO:0005829,GO:0006950,GO:0006979,GO:0007584,GO:0008150,GO:0008152,GO:0009507,GO:0009532,GO:0009536,GO:0009570,GO:0009605,GO:0009991,GO:0010035,GO:0016491,GO:0016667,GO:0016671,GO:0031667,GO:0033743,GO:0042221,GO:0042493,GO:0043226,GO:0043227,GO:0043229,GO:0043231,GO:0044422,GO:0044424,GO:0044434,GO:0044435,GO:…	1.8.4.12	ko:K07305	-	-	-	-	ko00000,ko01000	-	-	-	SelR
TRINITY_DN10349_c0_g1_i2.p1	2711.XP_006477548.1	1.1e-120	439.9	2CN8V@1|root,2QUIY@2759|Eukaryota,37QKX@33090|Viridiplantae,3GEHB@35493|Streptophyta	2759|Eukaryota	Protein MODIFIER OF SNC1	-	-	-	-	-	-	-	-	-	-	-	-	BAT2_N
TRINITY_DN1034_c0_g1_i1.p1	2711.XP_006479443.1	0.0	1129.0	KOG1258@1|root,KOG1258@2759|Eukaryota,37NFX@33090|Viridiplantae,3GCG8@35493|Streptophyta	2759|Eukaryota	pre-mRNA-processing factor	PRP39	GO:0000243,GO:0000245,GO:0000375,GO:0000377,GO:0000395,GO:0000398,GO:0005575,GO:0005622,GO:0005623,GO:0005634,GO:0005681,GO:0005684,GO:0005685,GO:0006139,GO:0006376,GO:0006396,GO:0006397,GO:0006725,GO:0006807,GO:0008150,GO:0008152,GO:0008380,GO:0009987,GO:0010467,GO:0016043,GO:0016070,GO:0016071,GO:0022607,GO:0022613,GO:0022618,GO:0030532,GO:0032991,GO:0034622,GO:0034641,GO:0043170,GO:0043226,GO:…	-	ko:K13217	-	-	-	-	ko00000,ko03041	-	-	-	-
TRINITY_DN1034_c0_g1_i2.p1	2711.XP_006479443.1	5.6e-197	693.7	KOG1258@1|root,KOG1258@2759|Eukaryota,37NFX@33090|Viridiplantae,3GCG8@35493|Streptophyta	2759|Eukaryota	pre-mRNA-processing factor	PRP39	GO:0000243,GO:0000245,GO:0000375,GO:0000377,GO:0000395,GO:0000398,GO:0005575,GO:0005622,GO:0005623,GO:0005634,GO:0005681,GO:0005684,GO:0005685,GO:0006139,GO:0006376,GO:0006396,GO:0006397,GO:0006725,GO:0006807,GO:0008150,GO:0008152,GO:0008380,GO:0009987,GO:0010467,GO:0016043,GO:0016070,GO:0016071,GO:0022607,GO:0022613,GO:0022618,GO:0030532,GO:0032991,GO:0034622,GO:0034641,GO:0043170,GO:0043226,GO:…	-	ko:K13217	-	-	-	-	ko00000,ko03041	-	-	-	-
TRINITY_DN10351_c0_g1_i36.p1	2711.XP_006472091.1	4.7e-195	687.2	KOG2847@1|root,KOG2847@2759|Eukaryota,37I0T@33090|Viridiplantae,3GCGM@35493|Streptophyta	2759|Eukaryota	phospholipid glycerol acyltransferase family protein	-	GO:0003674,GO:0003824,GO:0005575,GO:0005622,GO:0005623,GO:0005737,GO:0005739,GO:0005740,GO:0006629,GO:0006644,GO:0006650,GO:0006793,GO:0006796,GO:0006996,GO:0007005,GO:0007006,GO:0007007,GO:0007275,GO:0007507,GO:0008150,GO:0008152,GO:0008374,GO:0009987,GO:0016020,GO:0016043,GO:0016740,GO:0016746,GO:0016747,GO:0019637,GO:0031090,GO:0031224,GO:0031966,GO:0031967,GO:0031975,GO:0032048,GO:0032501,GO:…	-	ko:K13511	ko00564,map00564	-	R09037	RC00004,RC00037	ko00000,ko00001,ko01000,ko01004	-	-	-	Acyltransferase
TRINITY_DN103529_c0_g1_i3.p1	3694.POPTR_0002s25870.1	7.1e-27	127.5	28PAW@1|root,2QTTN@2759|Eukaryota,37HTF@33090|Viridiplantae,3GG9R@35493|Streptophyta,4JIK3@91835|fabids	2759|Eukaryota	-	-	-	-	-	-	-	-	-	-	-	-	-	TPR_19
TRINITY_DN10352_c0_g1_i10.p1	35725.K2QXK7	1.7e-24	119.8	COG0240@1|root,KOG2711@2759|Eukaryota,38E7F@33154|Opisthokonta,3NVN7@4751|Fungi,3QKNN@4890|Ascomycota,1ZXRI@147541|Dothideomycetes	2759|Eukaryota	Glycerol-3-phosphate dehydrogenase	GPD1	GO:0000166,GO:0001508,GO:0001932,GO:0001933,GO:0002027,GO:0002028,GO:0003008,GO:0003012,GO:0003013,GO:0003015,GO:0003254,GO:0003674,GO:0003824,GO:0004367,GO:0004368,GO:0005488,GO:0005515,GO:0005575,GO:0005622,GO:0005623,GO:0005634,GO:0005737,GO:0005739,GO:0005777,GO:0005829,GO:0005886,GO:0005975,GO:0005996,GO:0006006,GO:0006066,GO:0006067,GO:0006071,GO:0006072,GO:0006091,GO:0006094,GO:0006109,GO:…	1.1.1.8	ko:K00006	ko00564,ko01110,ko04011,map00564,map01110,map04011	-	R00842	RC00029	ko00000,ko00001,ko01000	-	-	-	NAD_Gly3P_dh_C,NAD_Gly3P_dh_N
TRINITY_DN103534_c0_g1_i1.p1	5286.M7X2T4	3.2e-17	95.9	2CYDK@1|root,2S3R6@2759|Eukaryota,3A6YQ@33154|Opisthokonta,3P61U@4751|Fungi,3V1M8@5204|Basidiomycota,2YG1E@29000|Pucciniomycotina	2759|Eukaryota	-	-	-	-	-	-	-	-	-	-	-	-	-	DPBB_1
TRINITY_DN10353_c0_g1_i1.p1	85681.XP_006442632.1	3e-98	364.8	COG0515@1|root,2QS49@2759|Eukaryota,37MR2@33090|Viridiplantae,3G8CH@35493|Streptophyta	2759|Eukaryota	RECEPTOR-like protein kinase	-	GO:0003674,GO:0003824,GO:0004672,GO:0004674,GO:0005575,GO:0005623,GO:0005886,GO:0006464,GO:0006468,GO:0006793,GO:0006796,GO:0006807,GO:0006950,GO:0006952,GO:0008150,GO:0008152,GO:0009605,GO:0009607,GO:0009617,GO:0009987,GO:0016020,GO:0016301,GO:0016310,GO:0016740,GO:0016772,GO:0016773,GO:0019538,GO:0036211,GO:0042742,GO:0043170,GO:0043207,GO:0043412,GO:0044237,GO:0044238,GO:0044260,GO:0044267,GO:…	2.7.11.1	ko:K04733	ko04010,ko04064,ko04620,ko04621,ko04624,ko04722,ko05133,ko05140,ko05142,ko05145,ko05152,ko05162,ko05164,map04010,map04064,map04620,map04621,map04624,map04722,map05133,map05140,map05142,map05145,map05152,map05162,map05164	M00686	-	-	ko00000,ko00001,ko00002,ko01000,ko01001	-	-	-	Pkinase_Tyr
TRINITY_DN103540_c0_g1_i2.p1	430998.XP_007676267.1	2.3e-137	495.4	COG0604@1|root,KOG1198@2759|Eukaryota,38GCH@33154|Opisthokonta,3NUVR@4751|Fungi,3QT8T@4890|Ascomycota,20064@147541|Dothideomycetes,3MJZR@451867|Dothideomycetidae	2759|Eukaryota	Zinc-binding dehydrogenase	-	GO:0003674,GO:0003824,GO:0004022,GO:0006066,GO:0006091,GO:0008150,GO:0008152,GO:0009987,GO:0016491,GO:0016614,GO:0016616,GO:0044237,GO:0044281,GO:0055114,GO:0071704,GO:1901615	-	-	-	-	-	-	-	-	-	-	ADH_N,ADH_zinc_N
TRINITY_DN103543_c0_g1_i3.p1	64363.EME42319	2.1e-38	166.4	KOG2885@1|root,KOG2885@2759|Eukaryota,393NQ@33154|Opisthokonta,3NWMA@4751|Fungi,3QPQJ@4890|Ascomycota,1ZZFY@147541|Dothideomycetes,3MJHC@451867|Dothideomycetidae	2759|Eukaryota	Surfeit locus protein 6	SURF6	GO:0001652,GO:0003674,GO:0003676,GO:0003677,GO:0003723,GO:0005488,GO:0005575,GO:0005622,GO:0005623,GO:0005634,GO:0005654,GO:0005730,GO:0005737,GO:0005829,GO:0005840,GO:0006996,GO:0008150,GO:0009987,GO:0015934,GO:0016043,GO:0022607,GO:0022613,GO:0022618,GO:0022625,GO:0022626,GO:0031974,GO:0031981,GO:0032991,GO:0034622,GO:0042254,GO:0042255,GO:0042273,GO:0042274,GO:0043226,GO:0043227,GO:0043228,GO:…	-	ko:K10848	ko03420,ko03460,map03420,map03460	-	-	-	ko00000,ko00001,ko01000,ko03032,ko03400	-	-	-	RRP14,SURF6
TRINITY_DN103547_c0_g3_i1.p1	83344.XP_007929365.1	1.3e-135	489.2	KOG2431@1|root,KOG2431@2759|Eukaryota,38CSI@33154|Opisthokonta,3NUIH@4751|Fungi,3QJFQ@4890|Ascomycota,2018I@147541|Dothideomycetes,3MHH0@451867|Dothideomycetidae	2759|Eukaryota	Belongs to the glycosyl hydrolase 47 family	MAN1B1	GO:0000139,GO:0002252,GO:0002376,GO:0003674,GO:0003824,GO:0004553,GO:0004559,GO:0004571,GO:0005488,GO:0005509,GO:0005575,GO:0005622,GO:0005623,GO:0005737,GO:0005783,GO:0005789,GO:0005794,GO:0005975,GO:0006464,GO:0006491,GO:0006508,GO:0006511,GO:0006516,GO:0006517,GO:0006807,GO:0006950,GO:0008150,GO:0008152,GO:0009056,GO:0009057,GO:0009100,GO:0009311,GO:0009987,GO:0010033,GO:0010243,GO:0010498,GO:…	3.2.1.113	ko:K01230	ko00510,ko00513,ko01100,ko04141,map00510,map00513,map01100,map04141	M00073,M00074	R05982,R06722	-	ko00000,ko00001,ko00002,ko01000,ko04131	-	GH47	-	Glyco_hydro_47
TRINITY_DN103552_c0_g1_i1.p1	83344.XP_007925165.1	7e-109	400.6	28PJ5@1|root,2QW7A@2759|Eukaryota,39TEF@33154|Opisthokonta,3NYIA@4751|Fungi,3QJIM@4890|Ascomycota,20175@147541|Dothideomycetes,3MJAT@451867|Dothideomycetidae	2759|Eukaryota	Plasma membrane osmosensor that activates the high osmolarity glycerol (HOG) MAPK signaling pathway in response to high osmolarity	SHO1	GO:0000902,GO:0001402,GO:0001932,GO:0001934,GO:0003674,GO:0004888,GO:0005034,GO:0005078,GO:0005198,GO:0005488,GO:0005515,GO:0005575,GO:0005622,GO:0005623,GO:0005737,GO:0005783,GO:0005886,GO:0005933,GO:0005935,GO:0005937,GO:0006950,GO:0006970,GO:0006979,GO:0007154,GO:0007163,GO:0007165,GO:0007231,GO:0007232,GO:0008064,GO:0008150,GO:0009266,GO:0009268,GO:0009272,GO:0009408,GO:0009607,GO:0009628,GO:…	-	ko:K11246	ko04011,map04011	-	-	-	ko00000,ko00001	-	-	-	SH3_1,SH3_9
TRINITY_DN103557_c0_g1_i1.p1	430998.XP_007674004.1	4.1e-269	933.7	KOG0362@1|root,KOG0362@2759|Eukaryota,38CBH@33154|Opisthokonta,3NUID@4751|Fungi,3QKFA@4890|Ascomycota,2001Z@147541|Dothideomycetes,3MG88@451867|Dothideomycetidae	2759|Eukaryota	assists the folding of proteins upon ATP hydrolysis	CCT8	GO:0000003,GO:0000323,GO:0001775,GO:0002199,GO:0002252,GO:0002263,GO:0002274,GO:0002275,GO:0002283,GO:0002366,GO:0002376,GO:0002443,GO:0002444,GO:0002446,GO:0003674,GO:0003824,GO:0005488,GO:0005515,GO:0005575,GO:0005576,GO:0005622,GO:0005623,GO:0005634,GO:0005654,GO:0005737,GO:0005764,GO:0005766,GO:0005773,GO:0005775,GO:0005813,GO:0005815,GO:0005829,GO:0005832,GO:0005856,GO:0005874,GO:0005911,GO:…	-	ko:K09500	-	-	-	-	ko00000,ko03036,ko03110	-	-	-	Cpn60_TCP1
TRINITY_DN103565_c0_g1_i1.p1	64363.EME46552	4.9e-19	101.7	291S3@1|root,2R8N6@2759|Eukaryota,3AC7D@33154|Opisthokonta,3P9SZ@4751|Fungi,3R0DI@4890|Ascomycota,2037M@147541|Dothideomycetes,3MKGN@451867|Dothideomycetidae	2759|Eukaryota	-	-	-	-	-	-	-	-	-	-	-	-	-	-
TRINITY_DN103572_c0_g1_i2.p1	1047171.Mycgr3P86671	1.7e-128	465.7	COG0464@1|root,KOG0741@2759|Eukaryota,38CBE@33154|Opisthokonta,3NV43@4751|Fungi,3QKQE@4890|Ascomycota,1ZXHR@147541|Dothideomycetes,3MHIC@451867|Dothideomycetidae	2759|Eukaryota	Cell division protein 48 (CDC48), domain 2	NSF	GO:0000045,GO:0000149,GO:0000166,GO:0001505,GO:0001664,GO:0001919,GO:0001921,GO:0002090,GO:0003674,GO:0003824,GO:0005102,GO:0005488,GO:0005515,GO:0005524,GO:0005543,GO:0005575,GO:0005622,GO:0005623,GO:0005737,GO:0005794,GO:0005795,GO:0005829,GO:0005886,GO:0005937,GO:0006810,GO:0006811,GO:0006812,GO:0006813,GO:0006836,GO:0006886,GO:0006887,GO:0006888,GO:0006890,GO:0006891,GO:0006892,GO:0006893,GO:…	3.6.4.6	ko:K06027	ko04138,ko04721,ko04727,ko04962,map04138,map04721,map04727,map04962	-	-	-	ko00000,ko00001,ko01000,ko04131	1.F.1.1	-	-	AAA,CDC48_2,CDC48_N
TRINITY_DN10357_c0_g1_i49.p1	2711.XP_006474575.1	6.4e-283	979.5	KOG2498@1|root,KOG2498@2759|Eukaryota,37HSK@33090|Viridiplantae,3G8V3@35493|Streptophyta	2759|Eukaryota	Suppressor of mec-8 and unc-52 protein homolog	IK	GO:0000075,GO:0000278,GO:0000375,GO:0000377,GO:0000381,GO:0000398,GO:0002119,GO:0002164,GO:0003674,GO:0005488,GO:0005515,GO:0005575,GO:0005622,GO:0005623,GO:0005634,GO:0005654,GO:0005681,GO:0005684,GO:0005730,GO:0006139,GO:0006396,GO:0006397,GO:0006725,GO:0006807,GO:0007049,GO:0007088,GO:0007093,GO:0007094,GO:0007154,GO:0007267,GO:0007268,GO:0007274,GO:0007275,GO:0007346,GO:0007399,GO:0007517,GO:…	-	ko:K13109	-	-	-	-	ko00000,ko03041	-	-	-	RED_C,RED_N
TRINITY_DN103588_c0_g1_i1.p1	64363.EME41358	6.1e-56	224.2	KOG2789@1|root,KOG2789@2759|Eukaryota,38BV9@33154|Opisthokonta,3NWJ5@4751|Fungi,3QRP4@4890|Ascomycota,1ZXS1@147541|Dothideomycetes,3MHVA@451867|Dothideomycetidae	2759|Eukaryota	c2h2 zinc finger protein	SIP5	GO:0003674,GO:0003824,GO:0005575,GO:0005622,GO:0005623,GO:0005737,GO:0006464,GO:0006807,GO:0006950,GO:0007154,GO:0008150,GO:0008152,GO:0009267,GO:0009605,GO:0009987,GO:0009991,GO:0016740,GO:0019538,GO:0019787,GO:0031667,GO:0031668,GO:0031669,GO:0033554,GO:0036211,GO:0042149,GO:0042594,GO:0043170,GO:0043412,GO:0044237,GO:0044238,GO:0044260,GO:0044267,GO:0044424,GO:0044464,GO:0050896,GO:0051716,GO:…	-	-	-	-	-	-	-	-	-	-	-
TRINITY_DN1035_c1_g1_i1.p1	2711.XP_006464643.1	3.4e-153	548.1	2CMVB@1|root,2QS6I@2759|Eukaryota,37N6M@33090|Viridiplantae,3GDXA@35493|Streptophyta	2759|Eukaryota	NAC domain-containing protein	-	GO:0003674,GO:0003700,GO:0005575,GO:0005622,GO:0005623,GO:0005634,GO:0005737,GO:0006355,GO:0008150,GO:0009314,GO:0009416,GO:0009628,GO:0009642,GO:0009644,GO:0009889,GO:0009891,GO:0009893,GO:0009962,GO:0010468,GO:0010556,GO:0010557,GO:0010604,GO:0010628,GO:0019219,GO:0019222,GO:0031323,GO:0031325,GO:0031326,GO:0031328,GO:0043226,GO:0043227,GO:0043229,GO:0043231,GO:0044424,GO:0044464,GO:0045893,GO:…	-	-	-	-	-	-	-	-	-	-	NAM
TRINITY_DN1035_c1_g1_i11.p1	2711.XP_006464643.1	2.2e-140	505.4	2CMVB@1|root,2QS6I@2759|Eukaryota,37N6M@33090|Viridiplantae,3GDXA@35493|Streptophyta	2759|Eukaryota	NAC domain-containing protein	-	GO:0003674,GO:0003700,GO:0005575,GO:0005622,GO:0005623,GO:0005634,GO:0005737,GO:0006355,GO:0008150,GO:0009314,GO:0009416,GO:0009628,GO:0009642,GO:0009644,GO:0009889,GO:0009891,GO:0009893,GO:0009962,GO:0010468,GO:0010556,GO:0010557,GO:0010604,GO:0010628,GO:0019219,GO:0019222,GO:0031323,GO:0031325,GO:0031326,GO:0031328,GO:0043226,GO:0043227,GO:0043229,GO:0043231,GO:0044424,GO:0044464,GO:0045893,GO:…	-	-	-	-	-	-	-	-	-	-	NAM
TRINITY_DN103608_c0_g1_i1.p1	120017.I2G0V3	1.3e-88	333.2	KOG0255@1|root,KOG0255@2759|Eukaryota,38GRZ@33154|Opisthokonta,3NVRY@4751|Fungi,3UZ1F@5204|Basidiomycota,3N2Z9@452284|Ustilaginomycotina	2759|Eukaryota	Major Facilitator Superfamily	-	-	-	-	-	-	-	-	-	-	-	-	MFS_1
TRINITY_DN103616_c0_g1_i2.p1	4081.Solyc07g042180.2.1	2.6e-92	344.7	KOG0118@1|root,KOG0118@2759|Eukaryota,37I0N@33090|Viridiplantae,3G7W6@35493|Streptophyta,44BUN@71274|asterids	2759|Eukaryota	Oligouridylate-binding protein	PUB1	GO:0000184,GO:0000323,GO:0000932,GO:0000956,GO:0003674,GO:0003676,GO:0003723,GO:0003727,GO:0003729,GO:0005488,GO:0005575,GO:0005622,GO:0005623,GO:0005634,GO:0005654,GO:0005737,GO:0005764,GO:0005773,GO:0006139,GO:0006355,GO:0006357,GO:0006401,GO:0006402,GO:0006725,GO:0006807,GO:0006915,GO:0006950,GO:0006952,GO:0006996,GO:0007154,GO:0007165,GO:0007166,GO:0007167,GO:0007169,GO:0008150,GO:0008152,GO:…	-	ko:K13201	-	-	-	-	ko00000,ko03019,ko03041	-	-	-	RRM_1
TRINITY_DN10361_c0_g1_i12.p1	2711.XP_006490815.1	4.6e-197	693.7	28MKV@1|root,2QQJI@2759|Eukaryota,388JH@33090|Viridiplantae,3GXD7@35493|Streptophyta	2759|Eukaryota	BREVIS RADIX-like 4	-	-	-	-	-	-	-	-	-	-	-	-	BRX,BRX_N
TRINITY_DN10362_c0_g1_i1.p1	85681.XP_006433647.1	2e-179	635.2	COG1272@1|root,KOG0748@2759|Eukaryota,37SJ7@33090|Viridiplantae,3G7VH@35493|Streptophyta	2759|Eukaryota	Heptahelical transmembrane protein	-	GO:0002791,GO:0002793,GO:0003674,GO:0005488,GO:0005575,GO:0005623,GO:0005886,GO:0006082,GO:0006629,GO:0006631,GO:0007154,GO:0007165,GO:0007166,GO:0008150,GO:0008152,GO:0009719,GO:0009725,GO:0009755,GO:0009987,GO:0010033,GO:0010646,GO:0010647,GO:0010817,GO:0016020,GO:0016021,GO:0016500,GO:0019221,GO:0019395,GO:0019752,GO:0019827,GO:0023051,GO:0023052,GO:0023056,GO:0030258,GO:0030718,GO:0031224,GO:…	2.4.2.41	ko:K07297,ko:K18789	ko04152,ko04211,ko04920,ko04932,map04152,map04211,map04920,map04932	-	-	-	ko00000,ko00001,ko01000,ko01003	-	GT47	-	HlyIII
TRINITY_DN10362_c0_g1_i17.p1	85681.XP_006433647.1	5.2e-62	244.2	COG1272@1|root,KOG0748@2759|Eukaryota,37SJ7@33090|Viridiplantae,3G7VH@35493|Streptophyta	2759|Eukaryota	Heptahelical transmembrane protein	-	GO:0002791,GO:0002793,GO:0003674,GO:0005488,GO:0005575,GO:0005623,GO:0005886,GO:0006082,GO:0006629,GO:0006631,GO:0007154,GO:0007165,GO:0007166,GO:0008150,GO:0008152,GO:0009719,GO:0009725,GO:0009755,GO:0009987,GO:0010033,GO:0010646,GO:0010647,GO:0010817,GO:0016020,GO:0016021,GO:0016500,GO:0019221,GO:0019395,GO:0019752,GO:0019827,GO:0023051,GO:0023052,GO:0023056,GO:0030258,GO:0030718,GO:0031224,GO:…	2.4.2.41	ko:K07297,ko:K18789	ko04152,ko04211,ko04920,ko04932,map04152,map04211,map04920,map04932	-	-	-	ko00000,ko00001,ko01000,ko01003	-	GT47	-	HlyIII
TRINITY_DN10362_c0_g1_i6.p1	2711.XP_006472313.1	6.1e-75	287.3	COG1272@1|root,KOG0748@2759|Eukaryota,37SJ7@33090|Viridiplantae,3G7VH@35493|Streptophyta	2759|Eukaryota	Heptahelical transmembrane protein	-	GO:0002791,GO:0002793,GO:0003674,GO:0005488,GO:0005575,GO:0005623,GO:0005886,GO:0006082,GO:0006629,GO:0006631,GO:0007154,GO:0007165,GO:0007166,GO:0008150,GO:0008152,GO:0009719,GO:0009725,GO:0009755,GO:0009987,GO:0010033,GO:0010646,GO:0010647,GO:0010817,GO:0016020,GO:0016021,GO:0016500,GO:0019221,GO:0019395,GO:0019752,GO:0019827,GO:0023051,GO:0023052,GO:0023056,GO:0030258,GO:0030718,GO:0031224,GO:…	-	ko:K07297	ko04152,ko04211,ko04920,ko04932,map04152,map04211,map04920,map04932	-	-	-	ko00000,ko00001	-	-	-	HlyIII
TRINITY_DN103648_c0_g1_i1.p1	430998.XP_007681043.1	3.1e-87	328.6	COG0454@1|root,2RXZ0@2759|Eukaryota,39W4G@33154|Opisthokonta,3NWZM@4751|Fungi,3QQZZ@4890|Ascomycota,1ZXVW@147541|Dothideomycetes,3MGPD@451867|Dothideomycetidae	2759|Eukaryota	Acetyltransferase (GNAT) family	-	GO:0003674,GO:0003824,GO:0008080,GO:0016407,GO:0016410,GO:0016740,GO:0016746,GO:0016747	-	-	-	-	-	-	-	-	-	-	Acetyltransf_1,Acetyltransf_10,Acetyltransf_7,Acetyltransf_9
TRINITY_DN103674_c0_g2_i1.p1	35720.XP_003653743.1	3.5e-91	342.0	KOG0254@1|root,KOG0254@2759|Eukaryota,39QJ5@33154|Opisthokonta,3NVYI@4751|Fungi,3QMI5@4890|Ascomycota,2160V@147550|Sordariomycetes,3UDRQ@5139|Sordariales,3HFJR@35718|Chaetomiaceae	2759|Eukaryota	Belongs to the major facilitator superfamily. Sugar transporter (TC 2.A.1.1) family	-	GO:0003674,GO:0005215,GO:0005351,GO:0005355,GO:0005402,GO:0006810,GO:0006811,GO:0006812,GO:0008150,GO:0008324,GO:0008643,GO:0008645,GO:0015075,GO:0015077,GO:0015078,GO:0015144,GO:0015145,GO:0015149,GO:0015291,GO:0015293,GO:0015294,GO:0015295,GO:0015318,GO:0015672,GO:0015749,GO:0022804,GO:0022857,GO:0022890,GO:0034219,GO:0034220,GO:0046323,GO:0051119,GO:0051179,GO:0051234,GO:0055085,GO:0071702,GO:…	1.8.1.4	ko:K00382,ko:K08145	ko00010,ko00020,ko00260,ko00280,ko00620,ko00630,ko00640,ko01100,ko01110,ko01120,ko01130,ko01200,map00010,map00020,map00260,map00280,map00620,map00630,map00640,map01100,map01110,map01120,map01130,map01200	M00009,M00011,M00036,M00307,M00532	R00209,R01221,R01698,R03815,R07618,R08549	RC00004,RC00022,RC00583,RC02742,RC02833,RC02834	br01601,ko00000,ko00001,ko00002,ko01000,ko02000,ko04147	2.A.1.1.46	-	-	Sugar_tr
TRINITY_DN10367_c0_g1_i13.p1	85681.XP_006440961.1	5.1e-91	341.7	290FS@1|root,2S2BD@2759|Eukaryota,37VHU@33090|Viridiplantae,3GJHQ@35493|Streptophyta	2759|Eukaryota	ethylene-responsive transcription factor	-	GO:0003674,GO:0003700,GO:0006355,GO:0008150,GO:0009889,GO:0010468,GO:0010556,GO:0019219,GO:0019222,GO:0031323,GO:0031326,GO:0050789,GO:0050794,GO:0051171,GO:0051252,GO:0060255,GO:0065007,GO:0080090,GO:0140110,GO:1903506,GO:2000112,GO:2001141	-	-	-	-	-	-	-	-	-	-	AP2
TRINITY_DN10367_c0_g1_i7.p1	85681.XP_006440961.1	1.1e-89	337.0	290FS@1|root,2S2BD@2759|Eukaryota,37VHU@33090|Viridiplantae,3GJHQ@35493|Streptophyta	2759|Eukaryota	ethylene-responsive transcription factor	-	GO:0003674,GO:0003700,GO:0006355,GO:0008150,GO:0009889,GO:0010468,GO:0010556,GO:0019219,GO:0019222,GO:0031323,GO:0031326,GO:0050789,GO:0050794,GO:0051171,GO:0051252,GO:0060255,GO:0065007,GO:0080090,GO:0140110,GO:1903506,GO:2000112,GO:2001141	-	-	-	-	-	-	-	-	-	-	AP2
TRINITY_DN10368_c0_g2_i4.p1	2711.XP_006484302.1	1.8e-272	944.9	COG0572@1|root,KOG4203@2759|Eukaryota,37JT6@33090|Viridiplantae,3G806@35493|Streptophyta	2759|Eukaryota	Uridine-cytidine kinase	-	GO:0003674,GO:0003824,GO:0004849,GO:0005575,GO:0005622,GO:0005623,GO:0005737,GO:0005829,GO:0006139,GO:0006206,GO:0006213,GO:0006220,GO:0006221,GO:0006222,GO:0006725,GO:0006753,GO:0006793,GO:0006796,GO:0006807,GO:0008150,GO:0008152,GO:0008655,GO:0009058,GO:0009112,GO:0009116,GO:0009117,GO:0009119,GO:0009123,GO:0009124,GO:0009129,GO:0009130,GO:0009156,GO:0009161,GO:0009163,GO:0009165,GO:0009173,GO:…	2.7.1.48	ko:K00876	ko00240,ko00983,ko01100,map00240,map00983,map01100	-	R00513,R00516,R00517,R00962,R00964,R00967,R00968,R00970,R01548,R01549,R01880,R02091,R02096,R02097,R02327,R02332,R02371,R02372,R08232	RC00002,RC00017	ko00000,ko00001,ko01000	-	-	-	CYTH,PRK
TRINITY_DN1036_c0_g1_i3.p1	2711.XP_006465177.1	7.7e-253	879.4	28J6F@1|root,2QRIM@2759|Eukaryota,37I16@33090|Viridiplantae,3G860@35493|Streptophyta	2759|Eukaryota	membrane protein At1g16860-like	-	-	-	-	-	-	-	-	-	-	-	-	-
TRINITY_DN103712_c0_g1_i4.p1	2711.XP_006485091.1	3.5e-126	458.0	KOG4660@1|root,KOG4660@2759|Eukaryota,37MKT@33090|Viridiplantae,3G8B5@35493|Streptophyta	2759|Eukaryota	Mei2-like	-	GO:0003674,GO:0003676,GO:0003723,GO:0003729,GO:0005488,GO:0008150,GO:0010564,GO:0010638,GO:0033043,GO:0040008,GO:0040020,GO:0045787,GO:0045836,GO:0045927,GO:0048518,GO:0048522,GO:0050789,GO:0050794,GO:0051128,GO:0051130,GO:0051445,GO:0051446,GO:0051726,GO:0051783,GO:0051785,GO:0065007,GO:0090068,GO:0097159,GO:1901363,GO:2000241,GO:2000243	-	ko:K17579	-	-	-	-	ko00000,ko01009,ko04812	-	-	-	RRM_1,RRM_2
TRINITY_DN103722_c0_g1_i1.p1	64363.EME44753	3.3e-63	249.2	2DQSB@1|root,2S6CI@2759|Eukaryota,3A5I3@33154|Opisthokonta,3P43Y@4751|Fungi,3QX5Z@4890|Ascomycota,204YZ@147541|Dothideomycetes,3MFF0@451867|Dothideomycetidae	2759|Eukaryota	-	-	-	-	-	-	-	-	-	-	-	-	-	SLT
TRINITY_DN10372_c0_g1_i13.p1	2711.XP_006480725.1	3e-224	784.3	COG0451@1|root,KOG1429@2759|Eukaryota,37K7R@33090|Viridiplantae,3GADF@35493|Streptophyta	2759|Eukaryota	udp-glucuronic acid decarboxylase	UXS1	GO:0000166,GO:0003674,GO:0003824,GO:0005488,GO:0005975,GO:0005996,GO:0008150,GO:0008152,GO:0016829,GO:0016830,GO:0016831,GO:0019321,GO:0036094,GO:0042732,GO:0043167,GO:0043168,GO:0044238,GO:0044281,GO:0048037,GO:0048040,GO:0050662,GO:0051287,GO:0070403,GO:0071704,GO:0097159,GO:1901265,GO:1901363	4.1.1.35	ko:K08678	ko00520,ko01100,map00520,map01100	M00361	R01384	RC00508	ko00000,ko00001,ko00002,ko01000	-	-	-	GDP_Man_Dehyd
TRINITY_DN103737_c0_g1_i2.p1	83344.XP_007920335.1	1.7e-134	485.3	COG0500@1|root,KOG1499@2759|Eukaryota,38BN9@33154|Opisthokonta,3NV5S@4751|Fungi,3QN5A@4890|Ascomycota,20120@147541|Dothideomycetes,3MI5N@451867|Dothideomycetidae	2759|Eukaryota	Belongs to the class I-like SAM-binding methyltransferase superfamily. Protein arginine N- methyltransferase family	PRMT8	GO:0000075,GO:0000077,GO:0000166,GO:0000278,GO:0000902,GO:0000904,GO:0001701,GO:0001889,GO:0001932,GO:0001933,GO:0001934,GO:0002682,GO:0002683,GO:0002684,GO:0003002,GO:0003674,GO:0003676,GO:0003677,GO:0003712,GO:0003713,GO:0003824,GO:0005488,GO:0005515,GO:0005575,GO:0005622,GO:0005623,GO:0005634,GO:0005654,GO:0005737,GO:0005829,GO:0005886,GO:0006325,GO:0006355,GO:0006357,GO:0006403,GO:0006405,GO:…	2.1.1.319	ko:K11434,ko:K11439	ko04068,ko04922,map04068,map04922	-	R11216,R11217,R11219	RC00003,RC02120,RC03388,RC03390	ko00000,ko00001,ko01000,ko03036	-	-	-	Methyltransf_25,PrmA
TRINITY_DN10373_c0_g2_i10.p1	85681.XP_006442399.1	6.2e-81	308.5	COG4886@1|root,KOG0619@2759|Eukaryota,37YRP@33090|Viridiplantae,3GNZZ@35493|Streptophyta	2759|Eukaryota	Leucine Rich Repeat	-	-	-	ko:K19613	ko04014,map04014	-	-	-	ko00000,ko00001	-	-	-	LRRNT_2,LRR_1,LRR_4,LRR_6,LRR_8
TRINITY_DN10373_c0_g2_i10.p3	2711.XP_006492706.1	2.4e-89	335.1	COG5542@1|root,KOG2647@2759|Eukaryota,37NYS@33090|Viridiplantae,3G9V7@35493|Streptophyta	2759|Eukaryota	Mannosyltransferase involved in glycosylphosphatidylinositol-anchor biosynthesis	PIGV	GO:0000030,GO:0001654,GO:0001745,GO:0001751,GO:0001754,GO:0003674,GO:0003824,GO:0004376,GO:0004584,GO:0005575,GO:0005622,GO:0005623,GO:0005737,GO:0005739,GO:0005783,GO:0005789,GO:0005886,GO:0006464,GO:0006497,GO:0006505,GO:0006506,GO:0006629,GO:0006643,GO:0006644,GO:0006650,GO:0006661,GO:0006664,GO:0006793,GO:0006796,GO:0006807,GO:0006996,GO:0007029,GO:0007275,GO:0007399,GO:0007423,GO:0008104,GO:…	-	ko:K06699,ko:K07542	ko00563,ko01100,ko03050,map00563,map01100,map03050	M00065	R05921	-	ko00000,ko00001,ko00002,ko01000,ko01003,ko03051	-	GT76	-	Mannosyl_trans2
TRINITY_DN10373_c0_g2_i11.p1	85681.XP_006442403.1	1.1e-32	146.7	COG4886@1|root,KOG0619@2759|Eukaryota,37YRP@33090|Viridiplantae,3GNZZ@35493|Streptophyta	2759|Eukaryota	Leucine Rich Repeat	-	-	-	ko:K19613	ko04014,map04014	-	-	-	ko00000,ko00001	-	-	-	LRRNT_2,LRR_1,LRR_4,LRR_6,LRR_8
TRINITY_DN10373_c0_g2_i7.p1	85681.XP_006442399.1	5.6e-73	282.0	COG4886@1|root,KOG0619@2759|Eukaryota,37YRP@33090|Viridiplantae,3GNZZ@35493|Streptophyta	2759|Eukaryota	Leucine Rich Repeat	-	-	-	ko:K19613	ko04014,map04014	-	-	-	ko00000,ko00001	-	-	-	LRRNT_2,LRR_1,LRR_4,LRR_6,LRR_8
TRINITY_DN103743_c0_g1_i1.p1	2711.XP_006474230.1	2.4e-54	219.2	COG5099@1|root,KOG1488@2759|Eukaryota,37HNU@33090|Viridiplantae,3GCMW@35493|Streptophyta	2759|Eukaryota	pumilio homolog	-	GO:0001101,GO:0002252,GO:0002376,GO:0003674,GO:0003676,GO:0003723,GO:0003727,GO:0003729,GO:0005488,GO:0005575,GO:0005622,GO:0005623,GO:0005737,GO:0005773,GO:0005829,GO:0006417,GO:0006950,GO:0006952,GO:0006970,GO:0008150,GO:0009414,GO:0009415,GO:0009605,GO:0009607,GO:0009615,GO:0009628,GO:0009651,GO:0009819,GO:0009889,GO:0009890,GO:0009892,GO:0009893,GO:0009894,GO:0009896,GO:0010035,GO:0010468,GO:…	-	ko:K17943	-	-	-	-	ko00000	-	-	-	DUF630,DUF632,NABP,PUF
TRINITY_DN103743_c0_g1_i10.p1	2711.XP_006474230.1	8.9e-49	200.3	COG5099@1|root,KOG1488@2759|Eukaryota,37HNU@33090|Viridiplantae,3GCMW@35493|Streptophyta	2759|Eukaryota	pumilio homolog	-	GO:0001101,GO:0002252,GO:0002376,GO:0003674,GO:0003676,GO:0003723,GO:0003727,GO:0003729,GO:0005488,GO:0005575,GO:0005622,GO:0005623,GO:0005737,GO:0005773,GO:0005829,GO:0006417,GO:0006950,GO:0006952,GO:0006970,GO:0008150,GO:0009414,GO:0009415,GO:0009605,GO:0009607,GO:0009615,GO:0009628,GO:0009651,GO:0009819,GO:0009889,GO:0009890,GO:0009892,GO:0009893,GO:0009894,GO:0009896,GO:0010035,GO:0010468,GO:…	-	ko:K17943	-	-	-	-	ko00000	-	-	-	DUF630,DUF632,NABP,PUF
TRINITY_DN103743_c0_g1_i4.p1	2711.XP_006474230.1	1.7e-104	386.3	COG5099@1|root,KOG1488@2759|Eukaryota,37HNU@33090|Viridiplantae,3GCMW@35493|Streptophyta	2759|Eukaryota	pumilio homolog	-	GO:0001101,GO:0002252,GO:0002376,GO:0003674,GO:0003676,GO:0003723,GO:0003727,GO:0003729,GO:0005488,GO:0005575,GO:0005622,GO:0005623,GO:0005737,GO:0005773,GO:0005829,GO:0006417,GO:0006950,GO:0006952,GO:0006970,GO:0008150,GO:0009414,GO:0009415,GO:0009605,GO:0009607,GO:0009615,GO:0009628,GO:0009651,GO:0009819,GO:0009889,GO:0009890,GO:0009892,GO:0009893,GO:0009894,GO:0009896,GO:0010035,GO:0010468,GO:…	-	ko:K17943	-	-	-	-	ko00000	-	-	-	DUF630,DUF632,NABP,PUF
TRINITY_DN10376_c0_g1_i1.p1	2711.XP_006490623.1	1.3e-151	542.7	COG2423@1|root,KOG3007@2759|Eukaryota,37NPE@33090|Viridiplantae,3GEFC@35493|Streptophyta	2759|Eukaryota	Ornithine cyclodeaminase/mu-crystallin family	-	GO:0002682,GO:0002684,GO:0002831,GO:0002833,GO:0003674,GO:0003824,GO:0005575,GO:0005622,GO:0005623,GO:0005737,GO:0008150,GO:0008152,GO:0009507,GO:0009536,GO:0010112,GO:0016491,GO:0016638,GO:0016639,GO:0031347,GO:0031349,GO:0032101,GO:0032103,GO:0043226,GO:0043227,GO:0043229,GO:0043231,GO:0043900,GO:0043902,GO:0044424,GO:0044444,GO:0044464,GO:0045088,GO:0045089,GO:0048518,GO:0048583,GO:0048584,GO:…	4.3.1.12	ko:K01750	ko00330,ko01110,ko01130,ko01230,map00330,map01110,map01130,map01230	-	R00671	RC00354	ko00000,ko00001,ko01000	-	-	-	OCD_Mu_crystall
TRINITY_DN1037_c0_g1_i26.p1	3649.evm.model.supercontig_827.1	2.3e-297	1027.7	KOG1947@1|root,KOG1947@2759|Eukaryota,37MV6@33090|Viridiplantae,3GA6K@35493|Streptophyta,3HP41@3699|Brassicales	2759|Eukaryota	F-Box protein	AFB5	GO:0000151,GO:0000822,GO:0003674,GO:0005488,GO:0005575,GO:0005622,GO:0005623,GO:0007154,GO:0007165,GO:0008144,GO:0008150,GO:0009719,GO:0009725,GO:0009733,GO:0009734,GO:0009755,GO:0009987,GO:0010011,GO:0010033,GO:0019005,GO:0023052,GO:0031461,GO:0032870,GO:0032991,GO:0036094,GO:0042221,GO:0042562,GO:0043167,GO:0043168,GO:0043178,GO:0044424,GO:0044464,GO:0050789,GO:0050794,GO:0050896,GO:0051716,GO:…	-	ko:K14485	ko04075,map04075	-	-	-	ko00000,ko00001,ko04121	-	-	-	LRR_6,NB-ARC
TRINITY_DN1037_c0_g1_i3.p2	2711.XP_006472518.1	4.5e-91	340.9	KOG1947@1|root,KOG1947@2759|Eukaryota,37MV6@33090|Viridiplantae,3GA6K@35493|Streptophyta	2759|Eukaryota	Transport inhibitor response 1-like	AFB5	GO:0000151,GO:0000822,GO:0003674,GO:0005488,GO:0005575,GO:0005622,GO:0005623,GO:0007154,GO:0007165,GO:0008144,GO:0008150,GO:0009719,GO:0009725,GO:0009733,GO:0009734,GO:0009755,GO:0009987,GO:0010011,GO:0010033,GO:0019005,GO:0023052,GO:0031461,GO:0032870,GO:0032991,GO:0036094,GO:0042221,GO:0042562,GO:0043167,GO:0043168,GO:0043178,GO:0044424,GO:0044464,GO:0050789,GO:0050794,GO:0050896,GO:0051716,GO:…	-	ko:K14485	ko04075,map04075	-	-	-	ko00000,ko00001,ko04121	-	-	-	LRR_6,NB-ARC
TRINITY_DN103806_c0_g2_i1.p1	310453.XP_007582386.1	1.1e-63	250.0	COG0465@1|root,KOG0734@2759|Eukaryota,38BJT@33154|Opisthokonta,3NUU2@4751|Fungi,3QKKH@4890|Ascomycota,1ZYGP@147541|Dothideomycetes	2759|Eukaryota	Peptidase family M41	YME1	GO:0003674,GO:0003824,GO:0004176,GO:0005488,GO:0005515,GO:0005575,GO:0005622,GO:0005623,GO:0005737,GO:0005739,GO:0005740,GO:0005743,GO:0005886,GO:0006457,GO:0006508,GO:0006515,GO:0006605,GO:0006626,GO:0006807,GO:0006810,GO:0006839,GO:0006886,GO:0006950,GO:0006996,GO:0007005,GO:0008104,GO:0008150,GO:0008152,GO:0008233,GO:0008237,GO:0009056,GO:0009057,GO:0009266,GO:0009408,GO:0009507,GO:0009526,GO:…	-	ko:K08955,ko:K14948,ko:K17796	ko04139,map04139	-	-	-	ko00000,ko00001,ko01000,ko01002,ko02000,ko03029,ko03041	3.A.8.1	-	-	AAA,Peptidase_M41
TRINITY_DN10380_c0_g1_i1.p1	3983.cassava4.1_029466m	5.2e-37	161.4	COG0515@1|root,2QS0B@2759|Eukaryota,37QF9@33090|Viridiplantae,3G7NR@35493|Streptophyta,4JM0U@91835|fabids	2759|Eukaryota	Belongs to the protein kinase superfamily. Ser Thr protein kinase family	-	GO:0005575,GO:0005623,GO:0005886,GO:0016020,GO:0044464,GO:0071944	-	-	-	-	-	-	-	-	-	-	LRRNT_2,LRR_8,Pkinase,Pkinase_Tyr
TRINITY_DN10381_c0_g1_i1.p1	2711.XP_006465514.1	3.7e-155	554.3	COG3491@1|root,KOG0143@2759|Eukaryota,37N2G@33090|Viridiplantae,3GB50@35493|Streptophyta	2759|Eukaryota	Belongs to the iron ascorbate-dependent oxidoreductase family	-	GO:0000003,GO:0000902,GO:0001101,GO:0003006,GO:0003674,GO:0003824,GO:0006082,GO:0006629,GO:0006720,GO:0006721,GO:0007154,GO:0007165,GO:0007275,GO:0008150,GO:0008152,GO:0008299,GO:0008610,GO:0009058,GO:0009314,GO:0009416,GO:0009628,GO:0009653,GO:0009685,GO:0009686,GO:0009719,GO:0009725,GO:0009739,GO:0009740,GO:0009755,GO:0009791,GO:0009826,GO:0009908,GO:0009987,GO:0010033,GO:0010476,GO:0010817,GO:…	-	-	-	-	-	-	-	-	-	-	2OG-FeII_Oxy,DIOX_N
TRINITY_DN10382_c0_g1_i5.p1	85681.XP_006435368.1	5.8e-164	583.9	COG0515@1|root,KOG1187@2759|Eukaryota,37P8Q@33090|Viridiplantae,3GDUT@35493|Streptophyta	2759|Eukaryota	Belongs to the protein kinase superfamily	-	-	2.7.11.1	ko:K04733	ko04010,ko04064,ko04620,ko04621,ko04624,ko04722,ko05133,ko05140,ko05142,ko05145,ko05152,ko05162,ko05164,map04010,map04064,map04620,map04621,map04624,map04722,map05133,map05140,map05142,map05145,map05152,map05162,map05164	M00686	-	-	ko00000,ko00001,ko00002,ko01000,ko01001	-	-	-	Pkinase,Pkinase_Tyr
TRINITY_DN103850_c0_g1_i1.p1	85681.XP_006446465.1	2.3e-198	698.4	KOG1192@1|root,KOG1192@2759|Eukaryota,37N1Z@33090|Viridiplantae,3G9V8@35493|Streptophyta	2759|Eukaryota	Belongs to the UDP-glycosyltransferase family	-	GO:0003674,GO:0003824,GO:0005575,GO:0005622,GO:0005623,GO:0008194,GO:0016740,GO:0016757,GO:0016758,GO:0035251,GO:0043226,GO:0043227,GO:0043229,GO:0043231,GO:0044424,GO:0044464,GO:0046527,GO:0080043,GO:0080044	-	-	-	-	-	-	-	-	-	-	UDPGT
TRINITY_DN10385_c0_g2_i7.p1	2711.XP_006470223.1	1.3e-215	755.4	28HI1@1|root,2QPVW@2759|Eukaryota,37K8Y@33090|Viridiplantae,3G9RJ@35493|Streptophyta	2759|Eukaryota	Glycosyl transferase family 17 protein	-	GO:0000139,GO:0005575,GO:0005622,GO:0005623,GO:0005737,GO:0005794,GO:0012505,GO:0016020,GO:0031090,GO:0031984,GO:0043226,GO:0043227,GO:0043229,GO:0043231,GO:0044422,GO:0044424,GO:0044431,GO:0044444,GO:0044446,GO:0044464,GO:0098588,GO:0098791	2.4.1.144	ko:K00737	ko00510,ko01100,map00510,map01100	M00075	R05986	-	ko00000,ko00001,ko00002,ko01000,ko01003	-	GT17	-	Glyco_transf_17
TRINITY_DN103871_c0_g1_i1.p1	83344.XP_007921461.1	1.2e-103	383.3	KOG0667@1|root,KOG0667@2759|Eukaryota,38D9D@33154|Opisthokonta,3NXAT@4751|Fungi,3QKNQ@4890|Ascomycota,1ZYN7@147541|Dothideomycetes,3MICP@451867|Dothideomycetidae	2759|Eukaryota	Serine/Threonine protein kinases, catalytic domain	POM1	GO:0000075,GO:0000166,GO:0000278,GO:0001558,GO:0003674,GO:0003824,GO:0004672,GO:0004674,GO:0005488,GO:0005524,GO:0005543,GO:0005575,GO:0005622,GO:0005623,GO:0005737,GO:0005739,GO:0005826,GO:0005856,GO:0005886,GO:0005938,GO:0006464,GO:0006468,GO:0006793,GO:0006796,GO:0006807,GO:0007049,GO:0007093,GO:0007154,GO:0007165,GO:0007346,GO:0008104,GO:0008144,GO:0008150,GO:0008152,GO:0008289,GO:0008360,GO:…	2.7.12.1	ko:K18669,ko:K18670	ko04111,map04111	-	-	-	ko00000,ko00001,ko01000,ko01001	-	-	-	Pkinase
TRINITY_DN10388_c0_g2_i2.p1	85681.XP_006444411.1	5.9e-101	373.6	COG2147@1|root,KOG1696@2759|Eukaryota,37M2R@33090|Viridiplantae,3GC4Q@35493|Streptophyta	2759|Eukaryota	Belongs to the eukaryotic ribosomal protein eL19 family	-	GO:0003674,GO:0003676,GO:0003723,GO:0003729,GO:0003735,GO:0005198,GO:0005488,GO:0005575,GO:0005622,GO:0005623,GO:0005634,GO:0005730,GO:0005737,GO:0005829,GO:0005840,GO:0005844,GO:0005886,GO:0005911,GO:0006412,GO:0006518,GO:0006807,GO:0008150,GO:0008152,GO:0009058,GO:0009059,GO:0009506,GO:0009987,GO:0010467,GO:0015934,GO:0016020,GO:0019538,GO:0022625,GO:0022626,GO:0030054,GO:0031974,GO:0031981,GO:…	-	ko:K02885	ko03010,map03010	M00177,M00179	-	-	br01610,ko00000,ko00001,ko00002,ko03011	-	-	-	Ribosomal_L19e
TRINITY_DN10389_c0_g1_i12.p1	29730.Gorai.005G199600.1	6.9e-112	410.2	KOG0121@1|root,KOG0121@2759|Eukaryota,37JVR@33090|Viridiplantae,3GGR4@35493|Streptophyta	2759|Eukaryota	Nuclear cap-binding protein subunit	NCBP2	GO:0000184,GO:0000339,GO:0000340,GO:0000375,GO:0000377,GO:0000394,GO:0000398,GO:0000956,GO:0003674,GO:0003676,GO:0003723,GO:0003729,GO:0005488,GO:0005515,GO:0005575,GO:0005622,GO:0005623,GO:0005634,GO:0005635,GO:0005654,GO:0005681,GO:0005737,GO:0005829,GO:0005845,GO:0005846,GO:0006139,GO:0006351,GO:0006353,GO:0006354,GO:0006366,GO:0006368,GO:0006369,GO:0006370,GO:0006379,GO:0006396,GO:0006397,GO:…	-	ko:K12883	ko03013,ko03015,ko03040,map03013,map03015,map03040	M00399	-	-	ko00000,ko00001,ko00002,ko03019,ko03041	-	-	-	RRM_1
TRINITY_DN10389_c0_g1_i3.p1	2711.XP_006469934.1	5.3e-240	836.6	KOG0268@1|root,KOG0268@2759|Eukaryota,37HKH@33090|Viridiplantae,3GAS0@35493|Streptophyta	2759|Eukaryota	DDB1- and CUL4-associated factor	DCAF13	GO:0000151,GO:0000462,GO:0003674,GO:0003676,GO:0003723,GO:0003729,GO:0005102,GO:0005488,GO:0005515,GO:0005575,GO:0005622,GO:0005623,GO:0005634,GO:0005654,GO:0005730,GO:0005737,GO:0005813,GO:0005815,GO:0005829,GO:0005856,GO:0006139,GO:0006364,GO:0006396,GO:0006464,GO:0006725,GO:0006807,GO:0008134,GO:0008150,GO:0008152,GO:0009987,GO:0010467,GO:0015630,GO:0016070,GO:0016072,GO:0019538,GO:0022613,GO:…	-	ko:K11806	-	-	-	-	ko00000,ko03009,ko04121	-	-	-	Sof1,WD40
TRINITY_DN1038_c0_g1_i12.p1	2711.XP_006477073.1	4e-159	567.8	COG1948@1|root,KOG0442@2759|Eukaryota,37HEZ@33090|Viridiplantae,3GDIN@35493|Streptophyta	2759|Eukaryota	DNA repair endonuclease	rad16	GO:0000003,GO:0000014,GO:0000109,GO:0000110,GO:0000280,GO:0000710,GO:0000712,GO:0000724,GO:0000725,GO:0000726,GO:0000735,GO:0000736,GO:0003006,GO:0003674,GO:0003676,GO:0003677,GO:0003684,GO:0003697,GO:0003824,GO:0004518,GO:0004519,GO:0004520,GO:0004536,GO:0005488,GO:0005575,GO:0005622,GO:0005623,GO:0005634,GO:0006139,GO:0006259,GO:0006277,GO:0006281,GO:0006289,GO:0006296,GO:0006298,GO:0006302,GO:…	-	ko:K10848	ko03420,ko03460,map03420,map03460	-	-	-	ko00000,ko00001,ko01000,ko03032,ko03400	-	-	-	ERCC4
TRINITY_DN1038_c0_g1_i16.p1	85681.XP_006440160.1	2.6e-252	877.9	COG1948@1|root,KOG0442@2759|Eukaryota,37HEZ@33090|Viridiplantae,3GDIN@35493|Streptophyta	2759|Eukaryota	DNA repair endonuclease	rad16	GO:0000003,GO:0000014,GO:0000109,GO:0000110,GO:0000280,GO:0000710,GO:0000712,GO:0000724,GO:0000725,GO:0000726,GO:0000735,GO:0000736,GO:0003006,GO:0003674,GO:0003676,GO:0003677,GO:0003684,GO:0003697,GO:0003824,GO:0004518,GO:0004519,GO:0004520,GO:0004536,GO:0005488,GO:0005575,GO:0005622,GO:0005623,GO:0005634,GO:0006139,GO:0006259,GO:0006277,GO:0006281,GO:0006289,GO:0006296,GO:0006298,GO:0006302,GO:…	-	ko:K10848	ko03420,ko03460,map03420,map03460	-	-	-	ko00000,ko00001,ko01000,ko03032,ko03400	-	-	-	ERCC4
TRINITY_DN103901_c0_g1_i1.p1	430998.XP_007674296.1	1.8e-124	452.2	COG5031@1|root,KOG3244@2759|Eukaryota,38HS6@33154|Opisthokonta,3NU03@4751|Fungi,3QK7T@4890|Ascomycota,1ZYWK@147541|Dothideomycetes,3MIAS@451867|Dothideomycetidae	2759|Eukaryota	Component of the coenzyme Q biosynthetic pathway. May play a role in organizing a multi-subunit COQ enzyme complex required for coenzyme Q biosynthesis. Required for steady-state levels of other COQ polypeptides	COQ4	GO:0005575,GO:0005622,GO:0005623,GO:0005737,GO:0005739,GO:0005740,GO:0005743,GO:0006732,GO:0006733,GO:0006743,GO:0006744,GO:0008150,GO:0008152,GO:0009058,GO:0009108,GO:0009987,GO:0016020,GO:0019866,GO:0019898,GO:0031090,GO:0031312,GO:0031314,GO:0031966,GO:0031967,GO:0031975,GO:0032991,GO:0042180,GO:0042181,GO:0043226,GO:0043227,GO:0043229,GO:0043231,GO:0044237,GO:0044249,GO:0044281,GO:0044283,GO:…	-	ko:K18586	-	-	-	-	ko00000	-	-	-	Coq4
TRINITY_DN10390_c0_g1_i10.p1	2711.XP_006470565.1	2e-206	725.3	KOG0488@1|root,KOG0488@2759|Eukaryota,37NR6@33090|Viridiplantae,3GDX7@35493|Streptophyta	2759|Eukaryota	Homeodomain	NPM1	GO:0000054,GO:0000055,GO:0000056,GO:0000166,GO:0000226,GO:0000448,GO:0000460,GO:0000463,GO:0000466,GO:0000469,GO:0000470,GO:0000478,GO:0000479,GO:0000922,GO:0001047,GO:0001067,GO:0001558,GO:0001652,GO:0001666,GO:0001889,GO:0001932,GO:0001933,GO:0001934,GO:0002039,GO:0003008,GO:0003012,GO:0003300,GO:0003674,GO:0003676,GO:0003677,GO:0003712,GO:0003713,GO:0003723,GO:0004857,GO:0004860,GO:0005488,GO:…	-	ko:K09309,ko:K09315,ko:K09339,ko:K09353,ko:K09360,ko:K11276,ko:K15607	ko05202,map05202	-	-	-	ko00000,ko00001,ko03000,ko03036	-	-	-	Homeobox,NPM1-C,Nucleoplasmin
TRINITY_DN10390_c0_g1_i12.p1	2711.XP_006470565.1	5.7e-209	733.8	KOG0488@1|root,KOG0488@2759|Eukaryota,37NR6@33090|Viridiplantae,3GDX7@35493|Streptophyta	2759|Eukaryota	Homeodomain	NPM1	GO:0000054,GO:0000055,GO:0000056,GO:0000166,GO:0000226,GO:0000448,GO:0000460,GO:0000463,GO:0000466,GO:0000469,GO:0000470,GO:0000478,GO:0000479,GO:0000922,GO:0001047,GO:0001067,GO:0001558,GO:0001652,GO:0001666,GO:0001889,GO:0001932,GO:0001933,GO:0001934,GO:0002039,GO:0003008,GO:0003012,GO:0003300,GO:0003674,GO:0003676,GO:0003677,GO:0003712,GO:0003713,GO:0003723,GO:0004857,GO:0004860,GO:0005488,GO:…	-	ko:K09309,ko:K09315,ko:K09339,ko:K09353,ko:K09360,ko:K11276,ko:K15607	ko05202,map05202	-	-	-	ko00000,ko00001,ko03000,ko03036	-	-	-	Homeobox,NPM1-C,Nucleoplasmin
TRINITY_DN10390_c0_g1_i27.p1	85681.XP_006446272.1	2.6e-96	358.6	KOG0488@1|root,KOG0488@2759|Eukaryota,37NR6@33090|Viridiplantae,3GDX7@35493|Streptophyta	2759|Eukaryota	Homeodomain	NPM1	GO:0000054,GO:0000055,GO:0000056,GO:0000166,GO:0000226,GO:0000448,GO:0000460,GO:0000463,GO:0000466,GO:0000469,GO:0000470,GO:0000478,GO:0000479,GO:0000922,GO:0001047,GO:0001067,GO:0001558,GO:0001652,GO:0001666,GO:0001889,GO:0001932,GO:0001933,GO:0001934,GO:0002039,GO:0003008,GO:0003012,GO:0003300,GO:0003674,GO:0003676,GO:0003677,GO:0003712,GO:0003713,GO:0003723,GO:0004857,GO:0004860,GO:0005488,GO:…	-	ko:K09309,ko:K09315,ko:K09339,ko:K09353,ko:K09360,ko:K11276,ko:K15607	ko05202,map05202	-	-	-	ko00000,ko00001,ko03000,ko03036	-	-	-	Homeobox,NPM1-C,Nucleoplasmin
TRINITY_DN10390_c1_g1_i1.p1	85681.XP_006451000.1	3.2e-191	674.5	KOG4675@1|root,KOG4675@2759|Eukaryota,37KUV@33090|Viridiplantae,3G7AT@35493|Streptophyta	2759|Eukaryota	isoform X1	-	-	-	-	-	-	-	-	-	-	-	-	Agenet,ENT
TRINITY_DN10390_c1_g1_i10.p1	2711.XP_006475784.1	4.5e-86	324.3	KOG4675@1|root,KOG4675@2759|Eukaryota,37KUV@33090|Viridiplantae,3G7AT@35493|Streptophyta	2759|Eukaryota	isoform X1	-	-	-	-	-	-	-	-	-	-	-	-	Agenet,ENT
TRINITY_DN103917_c0_g1_i8.p1	35725.K2RZI6	9.2e-142	509.6	COG0021@1|root,KOG0523@2759|Eukaryota,38B8B@33154|Opisthokonta,3NZ8A@4751|Fungi,3QKHN@4890|Ascomycota,200YU@147541|Dothideomycetes	2759|Eukaryota	Catalyzes the transfer of a two-carbon ketol group from a ketose donor to an aldose acceptor, via a covalent intermediate with the cofactor thiamine pyrophosphate	TKL1	GO:0003674,GO:0003824,GO:0004802,GO:0005575,GO:0005622,GO:0005623,GO:0005634,GO:0005737,GO:0006081,GO:0006098,GO:0006139,GO:0006725,GO:0006732,GO:0006733,GO:0006739,GO:0006753,GO:0006793,GO:0006796,GO:0006807,GO:0008150,GO:0008152,GO:0009052,GO:0009117,GO:0009987,GO:0016740,GO:0016744,GO:0019362,GO:0019637,GO:0019682,GO:0019693,GO:0034641,GO:0043226,GO:0043227,GO:0043229,GO:0043231,GO:0044237,GO:…	2.2.1.1	ko:K00615	ko00030,ko00710,ko01051,ko01100,ko01110,ko01120,ko01130,ko01200,ko01230,map00030,map00710,map01051,map01100,map01110,map01120,map01130,map01200,map01230	M00004,M00007,M00165,M00167	R01067,R01641,R01830,R06590	RC00032,RC00226,RC00571,RC01560	ko00000,ko00001,ko00002,ko01000	-	-	-	Transket_pyr,Transketolase_C,Transketolase_N
TRINITY_DN10392_c0_g1_i1.p1	310453.XP_007579799.1	2.5e-184	651.7	COG0738@1|root,2QPVD@2759|Eukaryota,38F9Q@33154|Opisthokonta,3NX5J@4751|Fungi,3QM3K@4890|Ascomycota,200IA@147541|Dothideomycetes	2759|Eukaryota	Major Facilitator Superfamily	-	-	-	ko:K02429	-	-	-	-	ko00000,ko02000	2.A.1.7	-	-	MFS_1
TRINITY_DN10392_c0_g2_i1.p1	430998.XP_007673222.1	2.9e-213	748.0	COG0738@1|root,2QPVD@2759|Eukaryota,38F9Q@33154|Opisthokonta,3NX5J@4751|Fungi,3QM3K@4890|Ascomycota,200IA@147541|Dothideomycetes,3MJVY@451867|Dothideomycetidae	2759|Eukaryota	Major Facilitator Superfamily	-	-	-	ko:K02429	-	-	-	-	ko00000,ko02000	2.A.1.7	-	-	MFS_1
TRINITY_DN103938_c0_g1_i1.p1	64363.EME45630	1.1e-172	613.2	COG0580@1|root,KOG0224@2759|Eukaryota,39X8B@33154|Opisthokonta,3P08M@4751|Fungi,3QRV2@4890|Ascomycota,208XA@147541|Dothideomycetes,3MGD2@451867|Dothideomycetidae	2759|Eukaryota	Major intrinsic protein	AQP3	GO:0000003,GO:0001101,GO:0001666,GO:0002376,GO:0002682,GO:0002684,GO:0003008,GO:0003014,GO:0003091,GO:0003097,GO:0003674,GO:0005215,GO:0005275,GO:0005342,GO:0005345,GO:0005350,GO:0005372,GO:0005575,GO:0005622,GO:0005623,GO:0005634,GO:0005737,GO:0005886,GO:0005887,GO:0005903,GO:0005911,GO:0006091,GO:0006810,GO:0006811,GO:0006820,GO:0006833,GO:0006863,GO:0006869,GO:0006950,GO:0006952,GO:0006955,GO:…	-	ko:K03441,ko:K08771,ko:K09876,ko:K09877,ko:K09878,ko:K09884,ko:K09886,ko:K10404	ko03320,ko04923,ko04962,ko04976,map03320,map04923,map04962,map04976	-	-	-	ko00000,ko00001,ko02000,ko04812	1.A.8,1.A.8.9	-	-	MIP
TRINITY_DN10393_c0_g1_i18.p1	2711.XP_006486242.1	0.0	1082.0	COG2132@1|root,KOG1263@2759|Eukaryota,37RQW@33090|Viridiplantae,3GBHJ@35493|Streptophyta	2759|Eukaryota	Lignin degradation and detoxification of lignin-derived products	-	GO:0003674,GO:0003824,GO:0008150,GO:0008152,GO:0010035,GO:0010038,GO:0016491,GO:0016722,GO:0042221,GO:0046688,GO:0050896,GO:0055114	1.10.3.2,1.10.3.3	ko:K00423,ko:K05909,ko:K19791	ko00053,ko01100,map00053,map01100	-	R00068	RC00092	ko00000,ko00001,ko01000,ko02000	2.A.108.1	-	-	Cu-oxidase,Cu-oxidase_2,Cu-oxidase_3
TRINITY_DN10395_c0_g1_i2.p1	430998.XP_007674965.1	1.3e-195	689.1	COG0183@1|root,KOG1389@2759|Eukaryota,38F89@33154|Opisthokonta,3NUEC@4751|Fungi,3QKZ9@4890|Ascomycota,1ZZ7I@147541|Dothideomycetes,3MGNM@451867|Dothideomycetidae	2759|Eukaryota	Belongs to the thiolase family	ACAA1	GO:0000038,GO:0001676,GO:0001775,GO:0002252,GO:0002263,GO:0002274,GO:0002275,GO:0002283,GO:0002366,GO:0002376,GO:0002443,GO:0002444,GO:0002446,GO:0003674,GO:0003676,GO:0003723,GO:0003729,GO:0003824,GO:0003985,GO:0003988,GO:0003997,GO:0005488,GO:0005575,GO:0005576,GO:0005622,GO:0005623,GO:0005737,GO:0005739,GO:0005740,GO:0005758,GO:0005777,GO:0005782,GO:0005829,GO:0006082,GO:0006605,GO:0006625,GO:…	2.3.1.16	ko:K07513	ko00071,ko00280,ko00592,ko01040,ko01100,ko01110,ko01130,ko01212,ko03320,ko04146,map00071,map00280,map00592,map01040,map01100,map01110,map01130,map01212,map03320,map04146	M00087,M00113	R00927,R01177,R03778,R03858,R03991,R04546,R04742,R04747,R07891,R07895,R07899,R07937,R07953	RC00004,RC00326,RC00405,RC01702,RC02728	ko00000,ko00001,ko00002,ko01000	-	-	-	Thiolase_C,Thiolase_N
TRINITY_DN103962_c0_g1_i1.p1	2711.XP_006475498.1	1.4e-95	355.9	KOG0605@1|root,KOG0605@2759|Eukaryota,37RD9@33090|Viridiplantae,3GAQU@35493|Streptophyta	2759|Eukaryota	serine threonine-protein kinase	STK38	GO:0000003,GO:0000131,GO:0000166,GO:0000287,GO:0000902,GO:0000904,GO:0000920,GO:0001411,GO:0001558,GO:0001932,GO:0001933,GO:0002009,GO:0002165,GO:0003674,GO:0003824,GO:0004672,GO:0004674,GO:0005488,GO:0005515,GO:0005524,GO:0005575,GO:0005622,GO:0005623,GO:0005628,GO:0005634,GO:0005737,GO:0005813,GO:0005815,GO:0005819,GO:0005829,GO:0005856,GO:0005886,GO:0005933,GO:0005934,GO:0005935,GO:0005937,GO:…	2.7.1.37,2.7.11.1	ko:K00870,ko:K08286,ko:K08790	-	-	-	-	ko00000,ko01000,ko01001	-	-	-	Pkinase,Pkinase_C
TRINITY_DN10396_c0_g1_i1.p1	2711.XP_006473239.1	4.7e-96	357.5	KOG1477@1|root,KOG1477@2759|Eukaryota,37JK6@33090|Viridiplantae,3GETU@35493|Streptophyta	2759|Eukaryota	Ran-binding protein	-	GO:0003674,GO:0005488,GO:0005515,GO:0005575,GO:0005622,GO:0005623,GO:0005634,GO:0005737,GO:0006109,GO:0006111,GO:0006508,GO:0006511,GO:0006807,GO:0008150,GO:0008152,GO:0008536,GO:0009056,GO:0009057,GO:0009889,GO:0009890,GO:0009892,GO:0009987,GO:0010498,GO:0010675,GO:0010677,GO:0010906,GO:0017016,GO:0019222,GO:0019538,GO:0019899,GO:0019941,GO:0030163,GO:0031267,GO:0031323,GO:0031324,GO:0031326,GO:…	-	-	-	-	-	-	-	-	-	-	CLTH,SPRY
TRINITY_DN10396_c0_g1_i11.p1	2711.XP_006473239.1	1.9e-233	815.1	KOG1477@1|root,KOG1477@2759|Eukaryota,37JK6@33090|Viridiplantae,3GETU@35493|Streptophyta	2759|Eukaryota	Ran-binding protein	-	GO:0003674,GO:0005488,GO:0005515,GO:0005575,GO:0005622,GO:0005623,GO:0005634,GO:0005737,GO:0006109,GO:0006111,GO:0006508,GO:0006511,GO:0006807,GO:0008150,GO:0008152,GO:0008536,GO:0009056,GO:0009057,GO:0009889,GO:0009890,GO:0009892,GO:0009987,GO:0010498,GO:0010675,GO:0010677,GO:0010906,GO:0017016,GO:0019222,GO:0019538,GO:0019899,GO:0019941,GO:0030163,GO:0031267,GO:0031323,GO:0031324,GO:0031326,GO:…	-	-	-	-	-	-	-	-	-	-	CLTH,SPRY
TRINITY_DN10396_c0_g1_i18.p1	2711.XP_006473239.1	2.2e-88	332.0	KOG1477@1|root,KOG1477@2759|Eukaryota,37JK6@33090|Viridiplantae,3GETU@35493|Streptophyta	2759|Eukaryota	Ran-binding protein	-	GO:0003674,GO:0005488,GO:0005515,GO:0005575,GO:0005622,GO:0005623,GO:0005634,GO:0005737,GO:0006109,GO:0006111,GO:0006508,GO:0006511,GO:0006807,GO:0008150,GO:0008152,GO:0008536,GO:0009056,GO:0009057,GO:0009889,GO:0009890,GO:0009892,GO:0009987,GO:0010498,GO:0010675,GO:0010677,GO:0010906,GO:0017016,GO:0019222,GO:0019538,GO:0019899,GO:0019941,GO:0030163,GO:0031267,GO:0031323,GO:0031324,GO:0031326,GO:…	-	-	-	-	-	-	-	-	-	-	CLTH,SPRY
TRINITY_DN10396_c0_g1_i9.p2	2711.XP_006473239.1	1.1e-113	416.4	KOG1477@1|root,KOG1477@2759|Eukaryota,37JK6@33090|Viridiplantae,3GETU@35493|Streptophyta	2759|Eukaryota	Ran-binding protein	-	GO:0003674,GO:0005488,GO:0005515,GO:0005575,GO:0005622,GO:0005623,GO:0005634,GO:0005737,GO:0006109,GO:0006111,GO:0006508,GO:0006511,GO:0006807,GO:0008150,GO:0008152,GO:0008536,GO:0009056,GO:0009057,GO:0009889,GO:0009890,GO:0009892,GO:0009987,GO:0010498,GO:0010675,GO:0010677,GO:0010906,GO:0017016,GO:0019222,GO:0019538,GO:0019899,GO:0019941,GO:0030163,GO:0031267,GO:0031323,GO:0031324,GO:0031326,GO:…	-	-	-	-	-	-	-	-	-	-	CLTH,SPRY
TRINITY_DN103970_c0_g2_i1.p1	85681.XP_006452482.1	1.2e-135	489.6	28JYB@1|root,2QSCR@2759|Eukaryota,37MTW@33090|Viridiplantae,3GF6P@35493|Streptophyta	2759|Eukaryota	long-chain-alcohol O-fatty-acyltransferase	-	-	-	-	-	-	-	-	-	-	-	-	MBOAT_2
TRINITY_DN1039_c0_g1_i10.p1	2711.XP_006470447.1	4e-106	391.0	2C2SU@1|root,2QQT0@2759|Eukaryota,37QMH@33090|Viridiplantae,3GBM5@35493|Streptophyta	2759|Eukaryota	-	-	-	-	-	-	-	-	-	-	-	-	-	-
TRINITY_DN103_c0_g1_i8.p1	2711.XP_006478352.1	0.0	1114.4	KOG2076@1|root,KOG2076@2759|Eukaryota,37S36@33090|Viridiplantae,3GAHF@35493|Streptophyta	2759|Eukaryota	General transcription factor 3C polypeptide	TFC4	GO:0000127,GO:0005575,GO:0005622,GO:0005623,GO:0005634,GO:0005635,GO:0005654,GO:0005667,GO:0005730,GO:0005737,GO:0006139,GO:0006351,GO:0006352,GO:0006383,GO:0006384,GO:0006399,GO:0006725,GO:0006807,GO:0008150,GO:0008152,GO:0009058,GO:0009059,GO:0009303,GO:0009304,GO:0009987,GO:0010467,GO:0012505,GO:0016020,GO:0016070,GO:0016072,GO:0018130,GO:0019438,GO:0031090,GO:0031965,GO:0031967,GO:0031974,GO:…	6.3.3.1,6.3.4.13	ko:K11788,ko:K12261,ko:K15201	ko00230,ko01100,ko01110,ko01130,ko04146,map00230,map01100,map01110,map01130,map04146	M00048	R04144,R04208	RC00090,RC00166,RC01100	ko00000,ko00001,ko00002,ko01000,ko03021	-	-	-	TPR_16,TPR_19,TPR_6,TPR_7,TPR_8
TRINITY_DN104018_c0_g1_i1.p1	1182553.XP_007739977.1	5e-101	374.0	COG0474@1|root,KOG0203@2759|Eukaryota,38BIP@33154|Opisthokonta,3NUZM@4751|Fungi,3QKSB@4890|Ascomycota,20D1E@147545|Eurotiomycetes,3MQCT@451870|Chaetothyriomycetidae	2759|Eukaryota	Belongs to the cation transport ATPase (P-type) (TC 3.A.3) family	-	-	3.6.3.9	ko:K01539	ko04022,ko04024,ko04260,ko04261,ko04911,ko04918,ko04919,ko04925,ko04960,ko04961,ko04964,ko04970,ko04971,ko04972,ko04973,ko04974,ko04976,ko04978,map04022,map04024,map04260,map04261,map04911,map04918,map04919,map04925,map04960,map04961,map04964,map04970,map04971,map04972,map04973,map04974,map04976,map04978	-	-	-	ko00000,ko00001,ko01000,ko04147	3.A.3.1	-	-	Cation_ATPase,Cation_ATPase_C,Cation_ATPase_N,E1-E2_ATPase,Hydrolase
TRINITY_DN104018_c1_g1_i1.p1	1182553.XP_007739977.1	2.7e-128	464.9	COG0474@1|root,KOG0203@2759|Eukaryota,38BIP@33154|Opisthokonta,3NUZM@4751|Fungi,3QKSB@4890|Ascomycota,20D1E@147545|Eurotiomycetes,3MQCT@451870|Chaetothyriomycetidae	2759|Eukaryota	Belongs to the cation transport ATPase (P-type) (TC 3.A.3) family	-	-	3.6.3.9	ko:K01539	ko04022,ko04024,ko04260,ko04261,ko04911,ko04918,ko04919,ko04925,ko04960,ko04961,ko04964,ko04970,ko04971,ko04972,ko04973,ko04974,ko04976,ko04978,map04022,map04024,map04260,map04261,map04911,map04918,map04919,map04925,map04960,map04961,map04964,map04970,map04971,map04972,map04973,map04974,map04976,map04978	-	-	-	ko00000,ko00001,ko01000,ko04147	3.A.3.1	-	-	Cation_ATPase,Cation_ATPase_C,Cation_ATPase_N,E1-E2_ATPase,Hydrolase
TRINITY_DN10401_c0_g1_i1.p1	2711.XP_006484767.1	0.0	1232.2	28MDU@1|root,2QTXB@2759|Eukaryota,37RHR@33090|Viridiplantae,3GCEM@35493|Streptophyta	2759|Eukaryota	-	-	-	-	-	-	-	-	-	-	-	-	-	-
TRINITY_DN104023_c0_g1_i2.p1	5970.XP_009152958.1	6.6e-23	115.9	COG0484@1|root,KOG0712@2759|Eukaryota,39JX3@33154|Opisthokonta,3Q49G@4751|Fungi,3RMFJ@4890|Ascomycota,20HDG@147545|Eurotiomycetes,3MST5@451870|Chaetothyriomycetidae	2759|Eukaryota	DnaJ molecular chaperone homology domain	-	-	-	-	-	-	-	-	-	-	-	-	DnaJ
TRINITY_DN104023_c1_g1_i1.p1	64363.EME49807	1.5e-35	156.4	COG0484@1|root,KOG0714@2759|Eukaryota,3A5RF@33154|Opisthokonta,3P6AD@4751|Fungi,3QVTR@4890|Ascomycota,202M0@147541|Dothideomycetes	2759|Eukaryota	DnaJ domain	-	-	-	-	-	-	-	-	-	-	-	-	DnaJ
TRINITY_DN104029_c0_g1_i2.p1	293227.XP_008714413.1	8.7e-97	360.1	KOG1721@1|root,KOG1721@2759|Eukaryota,38CM3@33154|Opisthokonta,3NX08@4751|Fungi,3QM1B@4890|Ascomycota,20CQG@147545|Eurotiomycetes,3MRIQ@451870|Chaetothyriomycetidae	2759|Eukaryota	DNA-binding protein creA	creA	GO:0000122,GO:0000228,GO:0000429,GO:0000430,GO:0000433,GO:0000785,GO:0000790,GO:0000976,GO:0000977,GO:0000978,GO:0000981,GO:0000982,GO:0000987,GO:0001012,GO:0001067,GO:0001077,GO:0001078,GO:0001085,GO:0001103,GO:0001227,GO:0001228,GO:0001936,GO:0001938,GO:0003674,GO:0003676,GO:0003677,GO:0003690,GO:0003700,GO:0005488,GO:0005515,GO:0005575,GO:0005622,GO:0005623,GO:0005634,GO:0005635,GO:0005641,GO:…	-	ko:K09467	-	-	-	-	ko00000,ko03000	-	-	-	zf-C2H2
TRINITY_DN10402_c0_g1_i1.p1	2711.XP_006479217.1	1.8e-230	805.1	COG0302@1|root,KOG2698@2759|Eukaryota,37SWX@33090|Viridiplantae,3GCU4@35493|Streptophyta	2759|Eukaryota	GTP cyclohydrolase	-	GO:0000166,GO:0001882,GO:0001883,GO:0003674,GO:0003824,GO:0003933,GO:0003934,GO:0005488,GO:0005515,GO:0005525,GO:0005575,GO:0005622,GO:0005623,GO:0005737,GO:0006066,GO:0006725,GO:0006729,GO:0006732,GO:0006793,GO:0006796,GO:0006807,GO:0006950,GO:0006979,GO:0008150,GO:0008152,GO:0008270,GO:0008277,GO:0009058,GO:0009108,GO:0009966,GO:0009987,GO:0010646,GO:0016020,GO:0016787,GO:0016810,GO:0016814,GO:…	3.5.4.16	ko:K01495	ko00790,ko01100,map00790,map01100	M00126,M00841,M00842,M00843	R00428,R04639,R05046,R05048	RC00263,RC00294,RC00323,RC00945,RC01188	ko00000,ko00001,ko00002,ko01000	-	-	-	GTP_cyclohydroI
TRINITY_DN10402_c0_g1_i18.p1	2711.XP_006479217.1	2.5e-219	768.1	COG0302@1|root,KOG2698@2759|Eukaryota,37SWX@33090|Viridiplantae,3GCU4@35493|Streptophyta	2759|Eukaryota	GTP cyclohydrolase	-	GO:0000166,GO:0001882,GO:0001883,GO:0003674,GO:0003824,GO:0003933,GO:0003934,GO:0005488,GO:0005515,GO:0005525,GO:0005575,GO:0005622,GO:0005623,GO:0005737,GO:0006066,GO:0006725,GO:0006729,GO:0006732,GO:0006793,GO:0006796,GO:0006807,GO:0006950,GO:0006979,GO:0008150,GO:0008152,GO:0008270,GO:0008277,GO:0009058,GO:0009108,GO:0009966,GO:0009987,GO:0010646,GO:0016020,GO:0016787,GO:0016810,GO:0016814,GO:…	3.5.4.16	ko:K01495	ko00790,ko01100,map00790,map01100	M00126,M00841,M00842,M00843	R00428,R04639,R05046,R05048	RC00263,RC00294,RC00323,RC00945,RC01188	ko00000,ko00001,ko00002,ko01000	-	-	-	GTP_cyclohydroI
TRINITY_DN104036_c0_g1_i1.p1	64363.EME42319	3.7e-66	258.1	KOG2885@1|root,KOG2885@2759|Eukaryota,393NQ@33154|Opisthokonta,3NWMA@4751|Fungi,3QPQJ@4890|Ascomycota,1ZZFY@147541|Dothideomycetes,3MJHC@451867|Dothideomycetidae	2759|Eukaryota	Surfeit locus protein 6	SURF6	GO:0001652,GO:0003674,GO:0003676,GO:0003677,GO:0003723,GO:0005488,GO:0005575,GO:0005622,GO:0005623,GO:0005634,GO:0005654,GO:0005730,GO:0005737,GO:0005829,GO:0005840,GO:0006996,GO:0008150,GO:0009987,GO:0015934,GO:0016043,GO:0022607,GO:0022613,GO:0022618,GO:0022625,GO:0022626,GO:0031974,GO:0031981,GO:0032991,GO:0034622,GO:0042254,GO:0042255,GO:0042273,GO:0042274,GO:0043226,GO:0043227,GO:0043228,GO:…	-	ko:K10848	ko03420,ko03460,map03420,map03460	-	-	-	ko00000,ko00001,ko01000,ko03032,ko03400	-	-	-	RRP14,SURF6
TRINITY_DN10403_c0_g1_i6.p1	4096.XP_009781095.1	3.6e-74	284.6	COG1112@1|root,KOG1802@2759|Eukaryota,37NPU@33090|Viridiplantae,3G8QY@35493|Streptophyta,44BBZ@71274|asterids	2759|Eukaryota	Regulator of nonsense transcripts 1 homolog	UPF1	GO:0000003,GO:0000166,GO:0000184,GO:0000228,GO:0000288,GO:0000291,GO:0000294,GO:0000723,GO:0000781,GO:0000784,GO:0000785,GO:0000932,GO:0000956,GO:0001101,GO:0001666,GO:0002237,GO:0003006,GO:0003674,GO:0003676,GO:0003677,GO:0003682,GO:0003723,GO:0003724,GO:0003729,GO:0003824,GO:0004004,GO:0004386,GO:0005488,GO:0005515,GO:0005524,GO:0005575,GO:0005622,GO:0005623,GO:0005634,GO:0005654,GO:0005681,GO:…	-	ko:K14326	ko03013,ko03015,map03013,map03015	M00430	-	-	ko00000,ko00001,ko00002,ko01000,ko03019	-	-	-	AAA_11,AAA_12,ResIII,UPF1_Zn_bind
TRINITY_DN104048_c0_g1_i1.p1	5017.XP_007708546.1	1.1e-79	303.1	2C7HD@1|root,2SHGY@2759|Eukaryota,39JEA@33154|Opisthokonta,3NZQM@4751|Fungi,3QQXC@4890|Ascomycota,1ZZR3@147541|Dothideomycetes,4KE5A@92860|Pleosporales	2759|Eukaryota	BTB/POZ domain	-	-	-	-	-	-	-	-	-	-	-	-	BTB
TRINITY_DN10405_c0_g1_i12.p1	2711.XP_006483946.1	4.3e-63	248.1	2CK7M@1|root,2RXH8@2759|Eukaryota,37U3V@33090|Viridiplantae,3GI2D@35493|Streptophyta	2759|Eukaryota	Octicosapeptide Phox Bem1p (PB1) domain-containing protein	-	-	-	-	-	-	-	-	-	-	-	-	PB1
TRINITY_DN10405_c0_g1_i6.p1	2711.XP_006483946.1	3.6e-63	248.1	2CK7M@1|root,2RXH8@2759|Eukaryota,37U3V@33090|Viridiplantae,3GI2D@35493|Streptophyta	2759|Eukaryota	Octicosapeptide Phox Bem1p (PB1) domain-containing protein	-	-	-	-	-	-	-	-	-	-	-	-	PB1
TRINITY_DN10406_c0_g1_i6.p2	83344.XP_007923876.1	7.5e-275	952.6	COG0464@1|root,KOG0730@2759|Eukaryota,38BWW@33154|Opisthokonta,3NWIH@4751|Fungi,3QM44@4890|Ascomycota,1ZZ8J@147541|Dothideomycetes,3MFEW@451867|Dothideomycetidae	2759|Eukaryota	Belongs to the AAA ATPase family	VCP	GO:0000003,GO:0000070,GO:0000151,GO:0000153,GO:0000166,GO:0000226,GO:0000228,GO:0000278,GO:0000280,GO:0000323,GO:0000502,GO:0000731,GO:0000785,GO:0000790,GO:0000819,GO:0000835,GO:0000836,GO:0000837,GO:0000839,GO:0000902,GO:0000904,GO:0001775,GO:0002020,GO:0002082,GO:0002165,GO:0002252,GO:0002263,GO:0002274,GO:0002275,GO:0002283,GO:0002366,GO:0002376,GO:0002443,GO:0002444,GO:0002446,GO:0003006,GO:…	-	ko:K13525	ko04141,ko05134,map04141,map05134	M00400,M00403	-	-	ko00000,ko00001,ko00002,ko03019,ko04131,ko04147	3.A.16.1	-	-	AAA,Ank_2,CDC48_2,CDC48_N,Vps4_C
TRINITY_DN10406_c1_g1_i1.p1	1047171.Mycgr3P55128	1.4e-212	745.3	COG0464@1|root,KOG0730@2759|Eukaryota,38BWW@33154|Opisthokonta,3NWIH@4751|Fungi,3QM44@4890|Ascomycota,1ZZ8J@147541|Dothideomycetes,3MFEW@451867|Dothideomycetidae	2759|Eukaryota	Belongs to the AAA ATPase family	VCP	GO:0000003,GO:0000070,GO:0000151,GO:0000153,GO:0000166,GO:0000226,GO:0000228,GO:0000278,GO:0000280,GO:0000323,GO:0000502,GO:0000731,GO:0000785,GO:0000790,GO:0000819,GO:0000835,GO:0000836,GO:0000837,GO:0000839,GO:0000902,GO:0000904,GO:0001775,GO:0002020,GO:0002082,GO:0002165,GO:0002252,GO:0002263,GO:0002274,GO:0002275,GO:0002283,GO:0002366,GO:0002376,GO:0002443,GO:0002444,GO:0002446,GO:0003006,GO:…	-	ko:K13525	ko04141,ko05134,map04141,map05134	M00400,M00403	-	-	ko00000,ko00001,ko00002,ko03019,ko04131,ko04147	3.A.16.1	-	-	AAA,Ank_2,CDC48_2,CDC48_N,Vps4_C
TRINITY_DN10406_c7_g1_i1.p1	199306.XP_003067323.1	3.2e-133	481.1	COG0464@1|root,KOG0730@2759|Eukaryota,38BWW@33154|Opisthokonta,3NWIH@4751|Fungi,3QM44@4890|Ascomycota,20AMQ@147545|Eurotiomycetes,3B0F5@33183|Onygenales,3FIYJ@34383|Onygenales incertae sedis	2759|Eukaryota	Belongs to the AAA ATPase family	VCP	GO:0000003,GO:0000070,GO:0000151,GO:0000153,GO:0000166,GO:0000226,GO:0000228,GO:0000278,GO:0000280,GO:0000323,GO:0000502,GO:0000731,GO:0000785,GO:0000790,GO:0000819,GO:0000835,GO:0000836,GO:0000837,GO:0000839,GO:0000902,GO:0000904,GO:0001775,GO:0002020,GO:0002082,GO:0002165,GO:0002252,GO:0002263,GO:0002274,GO:0002275,GO:0002283,GO:0002366,GO:0002376,GO:0002443,GO:0002444,GO:0002446,GO:0003006,GO:…	-	ko:K13525	ko04141,ko05134,map04141,map05134	M00400,M00403	-	-	ko00000,ko00001,ko00002,ko03019,ko04131,ko04147	3.A.16.1	-	-	AAA,Ank_2,CDC48_2,CDC48_N,Vps4_C
TRINITY_DN104088_c0_g1_i1.p1	430998.XP_007681690.1	2e-102	379.0	2ASV5@1|root,2RZQS@2759|Eukaryota,38CD3@33154|Opisthokonta,3NY06@4751|Fungi,3QQ7P@4890|Ascomycota,201GU@147541|Dothideomycetes,3MF94@451867|Dothideomycetidae	2759|Eukaryota	Frag1/DRAM/Sfk1 family	-	GO:0000323,GO:0005575,GO:0005622,GO:0005623,GO:0005737,GO:0005764,GO:0005773,GO:0005886,GO:0005887,GO:0006996,GO:0007010,GO:0007033,GO:0007154,GO:0007165,GO:0008150,GO:0009987,GO:0016020,GO:0016021,GO:0016043,GO:0023052,GO:0030029,GO:0030036,GO:0031224,GO:0031226,GO:0035556,GO:0043226,GO:0043227,GO:0043229,GO:0043231,GO:0044424,GO:0044425,GO:0044444,GO:0044459,GO:0044464,GO:0048017,GO:0050789,GO:…	-	-	-	-	-	-	-	-	-	-	Frag1
TRINITY_DN10408_c0_g1_i2.p1	85681.XP_006421325.1	8.1e-198	696.4	28IJ6@1|root,2QR8V@2759|Eukaryota,37IBV@33090|Viridiplantae,3GE3G@35493|Streptophyta	2759|Eukaryota	AP2-like ethylene-responsive transcription factor	-	-	-	ko:K09285	-	-	-	-	ko00000,ko03000	-	-	-	AP2
TRINITY_DN104094_c0_g2_i1.p1	83344.XP_007920586.1	2.2e-66	258.8	2C3PC@1|root,2S90R@2759|Eukaryota,3A21D@33154|Opisthokonta,3P6JP@4751|Fungi,3QX71@4890|Ascomycota	2759|Eukaryota	negative regulation of protein sumoylation	FSCB	GO:0003674,GO:0005488,GO:0005509,GO:0005575,GO:0005623,GO:0005929,GO:0008150,GO:0009892,GO:0010605,GO:0019222,GO:0031323,GO:0031324,GO:0031399,GO:0031400,GO:0031514,GO:0032268,GO:0032269,GO:0033233,GO:0033234,GO:0035686,GO:0036126,GO:0042995,GO:0043167,GO:0043169,GO:0043226,GO:0044422,GO:0044441,GO:0044463,GO:0044464,GO:0046872,GO:0048519,GO:0048523,GO:0050789,GO:0050794,GO:0051171,GO:0051172,GO:…	-	ko:K18626,ko:K19720	ko04611,ko04926,ko04933,ko04974,ko05146,map04611,map04926,map04933,map04974,map05146	-	-	-	ko00000,ko00001,ko00536,ko04812	-	-	-	-
TRINITY_DN1040_c0_g1_i20.p1	2711.XP_006487598.1	9.1e-283	979.2	COG1409@1|root,KOG1378@2759|Eukaryota,37JFP@33090|Viridiplantae,3GBJW@35493|Streptophyta	2759|Eukaryota	Purple acid phosphatase	-	-	-	ko:K22390	-	-	-	-	ko00000	-	-	-	Metallophos,Metallophos_C,Pur_ac_phosph_N
TRINITY_DN104104_c0_g1_i1.p1	64363.EME47488	4.4e-271	940.3	28N9W@1|root,2QUVC@2759|Eukaryota,38HVT@33154|Opisthokonta,3NWGJ@4751|Fungi,3QM6S@4890|Ascomycota,1ZYXP@147541|Dothideomycetes,3MHTI@451867|Dothideomycetidae	2759|Eukaryota	Choriogenin Hminor	-	-	-	-	-	-	-	-	-	-	-	-	-
TRINITY_DN104105_c0_g1_i1.p1	82508.K1VS32	6.4e-81	307.8	COG2130@1|root,KOG1196@2759|Eukaryota,39AU4@33154|Opisthokonta,3NWMF@4751|Fungi,3UZ5C@5204|Basidiomycota,3VHIH@5234|Tremellales	2759|Eukaryota	N-terminal domain of oxidoreductase	QOR1	GO:0005575,GO:0005622,GO:0005623,GO:0005737,GO:0005829,GO:0044424,GO:0044444,GO:0044464	-	ko:K07119	-	-	-	-	ko00000	-	-	-	ADH_N_2,ADH_zinc_N
TRINITY_DN10410_c0_g2_i6.p1	3649.evm.model.supercontig_119.34	3.4e-195	687.6	COG0515@1|root,KOG1187@2759|Eukaryota,37IMD@33090|Viridiplantae,3GCPR@35493|Streptophyta,3HMUK@3699|Brassicales	2759|Eukaryota	belongs to the protein kinase superfamily	-	GO:0003674,GO:0003824,GO:0004672,GO:0004674,GO:0004675,GO:0004888,GO:0005575,GO:0005623,GO:0005886,GO:0005911,GO:0006464,GO:0006468,GO:0006793,GO:0006796,GO:0006807,GO:0007154,GO:0007165,GO:0007166,GO:0007167,GO:0007178,GO:0008150,GO:0008152,GO:0009506,GO:0009987,GO:0016020,GO:0016301,GO:0016310,GO:0016740,GO:0016772,GO:0016773,GO:0019199,GO:0019538,GO:0023052,GO:0030054,GO:0036211,GO:0038023,GO:…	2.7.11.1	ko:K04733	ko04010,ko04064,ko04620,ko04621,ko04624,ko04722,ko05133,ko05140,ko05142,ko05145,ko05152,ko05162,ko05164,map04010,map04064,map04620,map04621,map04624,map04722,map05133,map05140,map05142,map05145,map05152,map05162,map05164	M00686	-	-	ko00000,ko00001,ko00002,ko01000,ko01001	-	-	-	Pkinase_Tyr
TRINITY_DN10412_c0_g1_i15.p1	2711.XP_006494572.1	0.0	2154.4	COG0085@1|root,KOG0215@2759|Eukaryota,37ME8@33090|Viridiplantae,3G89Z@35493|Streptophyta	2759|Eukaryota	DNA-dependent RNA polymerase catalyzes the transcription of DNA into RNA using the four ribonucleoside triphosphates as substrates	POLR3B	GO:0000428,GO:0001817,GO:0001819,GO:0002682,GO:0002684,GO:0003674,GO:0003824,GO:0003899,GO:0005575,GO:0005622,GO:0005623,GO:0005634,GO:0005654,GO:0005666,GO:0005730,GO:0005736,GO:0005737,GO:0005829,GO:0006139,GO:0006351,GO:0006360,GO:0006383,GO:0006399,GO:0006725,GO:0006807,GO:0007275,GO:0008150,GO:0008152,GO:0009058,GO:0009059,GO:0009304,GO:0009553,GO:0009561,GO:0009987,GO:0010467,GO:0016070,GO:…	2.7.7.6	ko:K03010,ko:K03021	ko00230,ko00240,ko01100,ko03020,ko04623,ko05016,ko05169,map00230,map00240,map01100,map03020,map04623,map05016,map05169	M00180,M00181	R00435,R00441,R00442,R00443	RC02795	br01611,ko00000,ko00001,ko00002,ko01000,ko03021,ko03400	-	-	-	RNA_pol_Rpb2_1,RNA_pol_Rpb2_2,RNA_pol_Rpb2_3,RNA_pol_Rpb2_4,RNA_pol_Rpb2_5,RNA_pol_Rpb2_6,RNA_pol_Rpb2_7
TRINITY_DN10412_c0_g1_i16.p1	2711.XP_006494572.1	0.0	2069.3	COG0085@1|root,KOG0215@2759|Eukaryota,37ME8@33090|Viridiplantae,3G89Z@35493|Streptophyta	2759|Eukaryota	DNA-dependent RNA polymerase catalyzes the transcription of DNA into RNA using the four ribonucleoside triphosphates as substrates	POLR3B	GO:0000428,GO:0001817,GO:0001819,GO:0002682,GO:0002684,GO:0003674,GO:0003824,GO:0003899,GO:0005575,GO:0005622,GO:0005623,GO:0005634,GO:0005654,GO:0005666,GO:0005730,GO:0005736,GO:0005737,GO:0005829,GO:0006139,GO:0006351,GO:0006360,GO:0006383,GO:0006399,GO:0006725,GO:0006807,GO:0007275,GO:0008150,GO:0008152,GO:0009058,GO:0009059,GO:0009304,GO:0009553,GO:0009561,GO:0009987,GO:0010467,GO:0016070,GO:…	2.7.7.6	ko:K03010,ko:K03021	ko00230,ko00240,ko01100,ko03020,ko04623,ko05016,ko05169,map00230,map00240,map01100,map03020,map04623,map05016,map05169	M00180,M00181	R00435,R00441,R00442,R00443	RC02795	br01611,ko00000,ko00001,ko00002,ko01000,ko03021,ko03400	-	-	-	RNA_pol_Rpb2_1,RNA_pol_Rpb2_2,RNA_pol_Rpb2_3,RNA_pol_Rpb2_4,RNA_pol_Rpb2_5,RNA_pol_Rpb2_6,RNA_pol_Rpb2_7
TRINITY_DN104137_c0_g2_i1.p1	1047171.Mycgr3P65482	1.9e-135	488.8	COG0180@1|root,KOG2145@2759|Eukaryota,38F6E@33154|Opisthokonta,3NTXH@4751|Fungi,3QMF3@4890|Ascomycota,1ZYXG@147541|Dothideomycetes,3MIEZ@451867|Dothideomycetidae	2759|Eukaryota	Belongs to the class-I aminoacyl-tRNA synthetase family	WARS	GO:0000902,GO:0000904,GO:0001932,GO:0001933,GO:0002181,GO:0003674,GO:0003824,GO:0004812,GO:0004830,GO:0004857,GO:0005488,GO:0005515,GO:0005575,GO:0005622,GO:0005623,GO:0005634,GO:0005737,GO:0005829,GO:0006082,GO:0006139,GO:0006399,GO:0006412,GO:0006418,GO:0006436,GO:0006469,GO:0006518,GO:0006520,GO:0006725,GO:0006807,GO:0007275,GO:0007399,GO:0008150,GO:0008152,GO:0008285,GO:0009058,GO:0009059,GO:…	6.1.1.2	ko:K01867,ko:K10402	ko00970,map00970	M00359,M00360	R03664	RC00055,RC00523	ko00000,ko00001,ko00002,ko01000,ko01007,ko03016,ko03036,ko04131,ko04812	-	-	-	WHEP-TRS,tRNA-synt_1b
TRINITY_DN104143_c0_g1_i1.p1	2711.XP_006477454.1	3.3e-227	794.3	KOG1021@1|root,KOG1021@2759|Eukaryota,37QEE@33090|Viridiplantae,3G8XA@35493|Streptophyta	2759|Eukaryota	arabinosyltransferase ARAD1	-	-	-	-	-	-	-	-	-	-	-	-	Exostosin
TRINITY_DN104148_c0_g1_i1.p1	15368.BRADI4G22595.1	1.1e-121	444.9	COG2801@1|root,KOG0017@2759|Eukaryota,37VNR@33090|Viridiplantae,3GJZ2@35493|Streptophyta	2759|Eukaryota	Polyprotein	-	-	-	-	-	-	-	-	-	-	-	-	MP,RVT_1
TRINITY_DN104152_c0_g1_i1.p1	117187.FVEG_03866T0	3.5e-56	224.9	COG5021@1|root,KOG0170@2759|Eukaryota,39M3G@33154|Opisthokonta,3Q5H2@4751|Fungi,3RNHK@4890|Ascomycota,21RU2@147550|Sordariomycetes,3TUKY@5125|Hypocreales,1FZP4@110618|Nectriaceae	2759|Eukaryota	to ubiquitin fusion degradation protein UFD4	TRIP12	GO:0000209,GO:0000902,GO:0000904,GO:0003674,GO:0003824,GO:0004842,GO:0005102,GO:0005488,GO:0005515,GO:0005575,GO:0005622,GO:0005623,GO:0005634,GO:0005654,GO:0005737,GO:0005739,GO:0005829,GO:0005886,GO:0006139,GO:0006259,GO:0006260,GO:0006261,GO:0006282,GO:0006464,GO:0006508,GO:0006511,GO:0006513,GO:0006725,GO:0006807,GO:0006950,GO:0006974,GO:0007049,GO:0008134,GO:0008150,GO:0008152,GO:0009056,GO:…	2.3.2.26	ko:K10590	ko04120,map04120	-	-	-	ko00000,ko00001,ko01000,ko04121	-	-	-	HECT,WWE
TRINITY_DN104160_c0_g1_i1.p1	430998.XP_007679214.1	9.5e-200	703.0	COG0654@1|root,KOG3855@2759|Eukaryota,3912Q@33154|Opisthokonta,3NXHH@4751|Fungi,3QPRD@4890|Ascomycota,1ZYEN@147541|Dothideomycetes,3MJBM@451867|Dothideomycetidae	2759|Eukaryota	FAD binding domain	-	-	-	-	-	-	-	-	-	-	-	-	FAD_binding_3
TRINITY_DN104164_c0_g1_i1.p1	64363.EME39639	2.3e-108	398.7	COG0656@1|root,KOG1577@2759|Eukaryota,39SE4@33154|Opisthokonta,3NY1G@4751|Fungi,3QQM5@4890|Ascomycota,1ZYFH@147541|Dothideomycetes,3MF7D@451867|Dothideomycetidae	2759|Eukaryota	Aldo/keto reductase family	-	-	-	-	-	-	-	-	-	-	-	-	Aldo_ket_red
TRINITY_DN104167_c0_g1_i1.p1	64363.EME49764	1.2e-60	240.7	2C273@1|root,2S2R6@2759|Eukaryota,3A1UJ@33154|Opisthokonta,3P2V1@4751|Fungi,3QJI3@4890|Ascomycota,201U4@147541|Dothideomycetes,3MIJI@451867|Dothideomycetidae	2759|Eukaryota	Mitochondrial domain of unknown function (DUF1713)	-	-	-	-	-	-	-	-	-	-	-	-	DUF1713
TRINITY_DN104178_c0_g1_i1.p1	430998.XP_007677890.1	6.6e-66	257.7	KOG1248@1|root,KOG1248@2759|Eukaryota,38B52@33154|Opisthokonta,3NZ15@4751|Fungi,3QNJG@4890|Ascomycota,1ZXW1@147541|Dothideomycetes,3MJ8W@451867|Dothideomycetidae	2759|Eukaryota	NUC173 domain	RRP12	GO:0000462,GO:0003674,GO:0003676,GO:0003723,GO:0003729,GO:0005488,GO:0005575,GO:0005622,GO:0005623,GO:0005634,GO:0005730,GO:0005737,GO:0005840,GO:0006139,GO:0006364,GO:0006396,GO:0006725,GO:0006807,GO:0008150,GO:0008152,GO:0009987,GO:0010467,GO:0016070,GO:0016072,GO:0022613,GO:0030490,GO:0030684,GO:0030686,GO:0031974,GO:0031981,GO:0032991,GO:0034470,GO:0034641,GO:0034660,GO:0042254,GO:0042274,GO:…	-	ko:K14794	-	-	-	-	ko00000,ko03009	-	-	-	NUC173
TRINITY_DN104179_c0_g2_i1.p1	264951.V5GD74	4.7e-113	414.1	KOG0254@1|root,KOG0254@2759|Eukaryota,39V32@33154|Opisthokonta,3NVES@4751|Fungi,3RM1D@4890|Ascomycota,20FCZ@147545|Eurotiomycetes,3SBWV@5042|Eurotiales	2759|Eukaryota	Belongs to the major facilitator superfamily. Sugar transporter (TC 2.A.1.1) family	-	-	-	-	-	-	-	-	-	-	-	-	Sugar_tr
TRINITY_DN104180_c0_g2_i2.p1	64363.EME49493	3.6e-173	614.4	28JAZ@1|root,2QRPX@2759|Eukaryota,38HZI@33154|Opisthokonta,3NUK3@4751|Fungi,3QP7D@4890|Ascomycota,1ZY9K@147541|Dothideomycetes,3MJRF@451867|Dothideomycetidae	2759|Eukaryota	Glycosyltransferase family 62 protein	MNN9	GO:0000030,GO:0000032,GO:0000136,GO:0000137,GO:0000139,GO:0003674,GO:0003824,GO:0005575,GO:0005622,GO:0005623,GO:0005737,GO:0005783,GO:0005794,GO:0005795,GO:0005801,GO:0006056,GO:0006057,GO:0006464,GO:0006486,GO:0006487,GO:0006807,GO:0006950,GO:0008150,GO:0008152,GO:0009058,GO:0009059,GO:0009100,GO:0009101,GO:0009266,GO:0009408,GO:0009607,GO:0009628,GO:0009987,GO:0012505,GO:0016020,GO:0016021,GO:…	2.4.1.232	ko:K05529,ko:K05533	ko00513,ko01100,map00513,map01100	M00074	-	-	ko00000,ko00001,ko00002,ko01000,ko01003	-	GT62	-	Anp1
TRINITY_DN104182_c0_g2_i1.p1	64363.EME43028	8.6e-145	520.0	COG0130@1|root,KOG2529@2759|Eukaryota,38DDS@33154|Opisthokonta,3NVVD@4751|Fungi,3QKJ2@4890|Ascomycota,20097@147541|Dothideomycetes,3MGDY@451867|Dothideomycetidae	2759|Eukaryota	DKCLD (NUC011) domain	DKC1	GO:0000003,GO:0000154,GO:0000454,GO:0000455,GO:0000495,GO:0000723,GO:0001522,GO:0001650,GO:0003006,GO:0003674,GO:0003676,GO:0003720,GO:0003723,GO:0003729,GO:0003824,GO:0003964,GO:0004730,GO:0005488,GO:0005575,GO:0005622,GO:0005623,GO:0005634,GO:0005654,GO:0005697,GO:0005730,GO:0005732,GO:0006139,GO:0006259,GO:0006278,GO:0006364,GO:0006396,GO:0006403,GO:0006725,GO:0006807,GO:0006810,GO:0006897,GO:…	-	ko:K11131	ko03008,map03008	M00425	-	-	ko00000,ko00001,ko00002,ko01000,ko03009,ko03032	-	-	-	DKCLD,PUA,TruB_C_2,TruB_N
TRINITY_DN104183_c0_g1_i3.p1	5111.M1WCJ2	5.5e-55	221.1	2EC2N@1|root,2SI15@2759|Eukaryota,3AH7U@33154|Opisthokonta,3PA35@4751|Fungi,3R1C3@4890|Ascomycota,21NJY@147550|Sordariomycetes,3TW7Y@5125|Hypocreales,3G6EN@34397|Clavicipitaceae	2759|Eukaryota	-	-	-	-	-	-	-	-	-	-	-	-	-	BPL_N
TRINITY_DN104188_c0_g1_i4.p1	430998.XP_007677075.1	7.3e-95	355.5	2CNG9@1|root,2QW3V@2759|Eukaryota,39WR1@33154|Opisthokonta,3NXN7@4751|Fungi,3QS1D@4890|Ascomycota,20071@147541|Dothideomycetes,3MIFN@451867|Dothideomycetidae	2759|Eukaryota	Domain of unknwon function (DUF3824)	-	-	-	-	-	-	-	-	-	-	-	-	DUF3824
TRINITY_DN104189_c0_g1_i1.p1	64363.EME45537	2.2e-105	389.0	KOG0118@1|root,KOG0118@2759|Eukaryota,38F8Z@33154|Opisthokonta,3NX75@4751|Fungi,3QPJU@4890|Ascomycota,1ZY4V@147541|Dothideomycetes,3MHCV@451867|Dothideomycetidae	2759|Eukaryota	Putative RRM domain	-	GO:0000122,GO:0000375,GO:0000377,GO:0000398,GO:0000932,GO:0003674,GO:0003676,GO:0003723,GO:0003727,GO:0003729,GO:0005488,GO:0005575,GO:0005622,GO:0005623,GO:0005634,GO:0005737,GO:0006139,GO:0006325,GO:0006338,GO:0006355,GO:0006357,GO:0006396,GO:0006397,GO:0006725,GO:0006807,GO:0006996,GO:0008150,GO:0008152,GO:0008187,GO:0008266,GO:0008380,GO:0009889,GO:0009890,GO:0009892,GO:0009987,GO:0010467,GO:…	-	-	-	-	-	-	-	-	-	-	RRM,RRM_1
TRINITY_DN10418_c0_g1_i4.p1	85681.XP_006446596.1	1.1e-143	516.5	KOG1833@1|root,KOG1833@2759|Eukaryota,37JU7@33090|Viridiplantae,3G9GS@35493|Streptophyta	2759|Eukaryota	Nuclear pore membrane glycoprotein	-	GO:0005575,GO:0005622,GO:0005623,GO:0005634,GO:0005635,GO:0005737,GO:0005783,GO:0012505,GO:0031967,GO:0031975,GO:0043226,GO:0043227,GO:0043229,GO:0043231,GO:0044422,GO:0044424,GO:0044428,GO:0044444,GO:0044446,GO:0044464	-	ko:K14314	ko03013,map03013	M00427	-	-	ko00000,ko00001,ko00002,ko03019	1.l.1	-	-	Big_2,RRM_1
TRINITY_DN10418_c0_g1_i9.p1	2711.XP_006470237.1	0.0	3164.8	KOG0118@1|root,KOG1833@1|root,KOG0118@2759|Eukaryota,KOG1833@2759|Eukaryota,37JU7@33090|Viridiplantae,3G9GS@35493|Streptophyta	2759|Eukaryota	Nuclear pore membrane glycoprotein	-	GO:0003674,GO:0003676,GO:0003723,GO:0003729,GO:0005488,GO:0005575,GO:0005622,GO:0005623,GO:0005634,GO:0005635,GO:0005654,GO:0005737,GO:0005783,GO:0005849,GO:0006139,GO:0006378,GO:0006379,GO:0006396,GO:0006397,GO:0006725,GO:0006807,GO:0008150,GO:0008152,GO:0009607,GO:0009719,GO:0009987,GO:0010467,GO:0010494,GO:0012505,GO:0016070,GO:0016071,GO:0031123,GO:0031124,GO:0031967,GO:0031974,GO:0031975,GO:…	-	ko:K12741,ko:K14314	ko03013,ko03040,map03013,map03040	M00427	-	-	ko00000,ko00001,ko00002,ko03019,ko03041	1.l.1	-	-	Big_2,RRM_1
TRINITY_DN104198_c0_g1_i1.p1	4558.Sb10g015050.1	4.8e-54	218.0	COG2801@1|root,KOG0017@2759|Eukaryota,37R6P@33090|Viridiplantae,3G8BW@35493|Streptophyta,3KU9C@4447|Liliopsida	2759|Eukaryota	Uncharacterized protein K02A2.6-like	-	-	-	-	-	-	-	-	-	-	-	-	RVT_1,RVT_3,Retrotrans_gag,rve
TRINITY_DN10419_c0_g1_i7.p1	2711.XP_006467830.1	1.6e-110	405.6	KOG2625@1|root,KOG2625@2759|Eukaryota,37Q3B@33090|Viridiplantae,3GD61@35493|Streptophyta	2759|Eukaryota	Trafficking protein particle complex subunit	-	-	-	ko:K06671,ko:K20310	ko04110,ko04111,ko04113,map04110,map04111,map04113	-	-	-	ko00000,ko00001,ko03036,ko04131	-	-	-	DUF974
TRINITY_DN10420_c0_g1_i5.p1	430998.XP_007671679.1	0.0	1484.2	COG1131@1|root,KOG0065@2759|Eukaryota,38F6P@33154|Opisthokonta,3NTZE@4751|Fungi,3QK1K@4890|Ascomycota,1ZZJK@147541|Dothideomycetes,3MGRZ@451867|Dothideomycetidae	2759|Eukaryota	Belongs to the ABC transporter superfamily. ABCG family. PDR (TC 3.A.1.205) subfamily	SNQ2	GO:0003674,GO:0003824,GO:0005215,GO:0005342,GO:0005575,GO:0005622,GO:0005623,GO:0005737,GO:0005739,GO:0005829,GO:0005886,GO:0006810,GO:0006855,GO:0006873,GO:0008150,GO:0008559,GO:0009987,GO:0015238,GO:0015399,GO:0015405,GO:0015849,GO:0015893,GO:0016020,GO:0016021,GO:0016462,GO:0016787,GO:0016817,GO:0016818,GO:0016887,GO:0017111,GO:0019725,GO:0022804,GO:0022857,GO:0030003,GO:0031224,GO:0042221,GO:…	-	ko:K08712	ko02010,map02010	-	-	-	ko00000,ko00001,ko02000	3.A.1.205	-	-	ABC2_membrane,ABC_tran,ABC_trans_N,PDR_CDR,PDR_assoc
TRINITY_DN10420_c1_g1_i1.p1	83344.XP_007926650.1	3e-223	781.2	COG1131@1|root,KOG0065@2759|Eukaryota,38F6P@33154|Opisthokonta,3NTZE@4751|Fungi,3QK1K@4890|Ascomycota,1ZZJK@147541|Dothideomycetes,3MGRZ@451867|Dothideomycetidae	2759|Eukaryota	Belongs to the ABC transporter superfamily. ABCG family. PDR (TC 3.A.1.205) subfamily	SNQ2	GO:0003674,GO:0003824,GO:0005215,GO:0005342,GO:0005575,GO:0005622,GO:0005623,GO:0005737,GO:0005739,GO:0005829,GO:0005886,GO:0006810,GO:0006855,GO:0006873,GO:0008150,GO:0008559,GO:0009987,GO:0015238,GO:0015399,GO:0015405,GO:0015849,GO:0015893,GO:0016020,GO:0016021,GO:0016462,GO:0016787,GO:0016817,GO:0016818,GO:0016887,GO:0017111,GO:0019725,GO:0022804,GO:0022857,GO:0030003,GO:0031224,GO:0042221,GO:…	-	ko:K08712	ko02010,map02010	-	-	-	ko00000,ko00001,ko02000	3.A.1.205	-	-	ABC2_membrane,ABC_tran,ABC_trans_N,PDR_CDR,PDR_assoc
TRINITY_DN104213_c0_g1_i1.p1	83344.XP_007922290.1	9.4e-97	359.8	COG0488@1|root,KOG0062@2759|Eukaryota,38FBM@33154|Opisthokonta,3NWE1@4751|Fungi,3QM9Y@4890|Ascomycota,1ZXEI@147541|Dothideomycetes,3MIE9@451867|Dothideomycetidae	2759|Eukaryota	ABC transporter	ABCF3	GO:0000166,GO:0001932,GO:0001934,GO:0003674,GO:0003824,GO:0005488,GO:0005515,GO:0005524,GO:0005575,GO:0005622,GO:0005623,GO:0005737,GO:0005829,GO:0005840,GO:0006417,GO:0006448,GO:0008144,GO:0008150,GO:0009889,GO:0009893,GO:0010468,GO:0010556,GO:0010562,GO:0010604,GO:0010608,GO:0010941,GO:0016462,GO:0016787,GO:0016817,GO:0016818,GO:0016887,GO:0017076,GO:0017111,GO:0019220,GO:0019222,GO:0022626,GO:…	-	ko:K06158	-	-	-	-	ko00000,ko03012	-	-	-	ABC_tran,ABC_tran_Xtn
TRINITY_DN104216_c0_g1_i1.p1	430998.XP_007672909.1	6.4e-93	347.1	COG1612@1|root,KOG2725@2759|Eukaryota,38GT8@33154|Opisthokonta,3NWB3@4751|Fungi,3QJK3@4890|Ascomycota,1ZZU7@147541|Dothideomycetes,3MHW4@451867|Dothideomycetidae	2759|Eukaryota	Cytochrome oxidase assembly protein	COX15	GO:0003674,GO:0003824,GO:0004129,GO:0005215,GO:0005488,GO:0005575,GO:0005622,GO:0005623,GO:0005737,GO:0005739,GO:0005740,GO:0005743,GO:0006091,GO:0006725,GO:0006778,GO:0006779,GO:0006783,GO:0006784,GO:0006790,GO:0006807,GO:0006810,GO:0006811,GO:0006812,GO:0008150,GO:0008152,GO:0008324,GO:0009055,GO:0009058,GO:0009987,GO:0015002,GO:0015075,GO:0015077,GO:0015078,GO:0015318,GO:0015672,GO:0015980,GO:…	-	ko:K02259	ko00190,ko00860,ko01100,ko01110,ko02020,ko04714,map00190,map00860,map01100,map01110,map02020,map04714	M00154	R07412	RC00769	ko00000,ko00001,ko00002,ko03029	3.D.4.4	-	-	COX15-CtaA
TRINITY_DN104216_c0_g2_i2.p1	1047171.Mycgr3P107389	9.9e-83	313.2	COG1612@1|root,KOG2725@2759|Eukaryota,38GT8@33154|Opisthokonta,3NWB3@4751|Fungi,3QJK3@4890|Ascomycota,1ZZU7@147541|Dothideomycetes,3MHW4@451867|Dothideomycetidae	2759|Eukaryota	Cytochrome oxidase assembly protein	COX15	GO:0003674,GO:0003824,GO:0004129,GO:0005215,GO:0005488,GO:0005575,GO:0005622,GO:0005623,GO:0005737,GO:0005739,GO:0005740,GO:0005743,GO:0006091,GO:0006725,GO:0006778,GO:0006779,GO:0006783,GO:0006784,GO:0006790,GO:0006807,GO:0006810,GO:0006811,GO:0006812,GO:0008150,GO:0008152,GO:0008324,GO:0009055,GO:0009058,GO:0009987,GO:0015002,GO:0015075,GO:0015077,GO:0015078,GO:0015318,GO:0015672,GO:0015980,GO:…	-	ko:K02259	ko00190,ko00860,ko01100,ko01110,ko02020,ko04714,map00190,map00860,map01100,map01110,map02020,map04714	M00154	R07412	RC00769	ko00000,ko00001,ko00002,ko03029	3.D.4.4	-	-	COX15-CtaA
TRINITY_DN104218_c0_g1_i1.p1	61459.XP_007778299.1	1.8e-79	302.4	COG5188@1|root,KOG2636@2759|Eukaryota,38G63@33154|Opisthokonta,3NU4F@4751|Fungi,3QKUZ@4890|Ascomycota,20FTU@147545|Eurotiomycetes,3MQBM@451870|Chaetothyriomycetidae	2759|Eukaryota	Domain of unknown function (DUF3449)	SF3A3	GO:0000003,GO:0000245,GO:0000375,GO:0000377,GO:0000389,GO:0000395,GO:0000398,GO:0003674,GO:0003676,GO:0003723,GO:0005488,GO:0005515,GO:0005575,GO:0005622,GO:0005623,GO:0005634,GO:0005654,GO:0005681,GO:0005684,GO:0005686,GO:0005737,GO:0005829,GO:0006139,GO:0006376,GO:0006396,GO:0006397,GO:0006725,GO:0006807,GO:0008150,GO:0008152,GO:0008380,GO:0009566,GO:0009987,GO:0010467,GO:0016043,GO:0016070,GO:…	4.2.1.2,6.5.1.1	ko:K01676,ko:K10777,ko:K12827	ko00020,ko00620,ko00720,ko01100,ko01110,ko01120,ko01130,ko01200,ko03040,ko03450,map00020,map00620,map00720,map01100,map01110,map01120,map01130,map01200,map03040,map03450	M00009,M00011,M00173,M00352,M00374	R00381,R01082	RC00005,RC00443	ko00000,ko00001,ko00002,ko01000,ko03041,ko03400	-	-	-	DUF3449,PRP9_N,SF3A3,SF3a60_bindingd,Telomere_Sde2_2,zf-C2H2_jaz,zf-met
TRINITY_DN104225_c0_g1_i1.p1	83344.XP_007927066.1	1.1e-89	336.3	COG0531@1|root,KOG1286@2759|Eukaryota,38DMK@33154|Opisthokonta,3NUN0@4751|Fungi,3QSJD@4890|Ascomycota,200EG@147541|Dothideomycetes,3MK8G@451867|Dothideomycetidae	2759|Eukaryota	Amino acid permease	inda1	-	-	ko:K03293,ko:K16261	-	-	-	-	ko00000,ko02000	2.A.3.1,2.A.3.10	-	-	AA_permease
TRINITY_DN104225_c1_g1_i1.p1	430998.XP_007681732.1	3.5e-201	707.6	COG0531@1|root,KOG1286@2759|Eukaryota,38DMK@33154|Opisthokonta,3NUN0@4751|Fungi,3QMUE@4890|Ascomycota,1ZX9F@147541|Dothideomycetes,3MJTN@451867|Dothideomycetidae	2759|Eukaryota	Amino acid permease	HIP1	GO:0000041,GO:0000095,GO:0000100,GO:0000322,GO:0000323,GO:0000324,GO:0000328,GO:0003333,GO:0003674,GO:0005215,GO:0005287,GO:0005290,GO:0005291,GO:0005300,GO:0005342,GO:0005575,GO:0005618,GO:0005622,GO:0005623,GO:0005737,GO:0005739,GO:0005768,GO:0005770,GO:0005771,GO:0005773,GO:0005775,GO:0005783,GO:0005798,GO:0005886,GO:0005887,GO:0005933,GO:0005935,GO:0006810,GO:0006811,GO:0006812,GO:0006820,GO:…	-	ko:K03293,ko:K16261	-	-	-	-	ko00000,ko02000	2.A.3.1,2.A.3.10	-	iMM904.YLL061W,iMM904.YOL020W,iND750.YLL061W,iND750.YOL020W	AA_permease
TRINITY_DN104225_c3_g1_i1.p1	293227.XP_008720353.1	6.5e-117	426.8	COG0531@1|root,KOG1286@2759|Eukaryota,38DMK@33154|Opisthokonta,3NUN0@4751|Fungi,3QSJD@4890|Ascomycota,20BPY@147545|Eurotiomycetes,3MV61@451870|Chaetothyriomycetidae	2759|Eukaryota	Amino acid permease	-	-	-	ko:K03293,ko:K16261	-	-	-	-	ko00000,ko02000	2.A.3.1,2.A.3.10	-	-	AA_permease
TRINITY_DN104227_c0_g1_i1.p1	64363.EME49918	5.2e-140	503.8	COG0520@1|root,KOG2142@2759|Eukaryota,39ZJM@33154|Opisthokonta,3P0BA@4751|Fungi,3QSU2@4890|Ascomycota,203JC@147541|Dothideomycetes,3MFVB@451867|Dothideomycetidae	2759|Eukaryota	molybdenum cofactor sulfurtransferase activity	MOCOS	GO:0003674,GO:0003824,GO:0005575,GO:0005622,GO:0005623,GO:0005737,GO:0005829,GO:0006139,GO:0006163,GO:0006725,GO:0006726,GO:0006727,GO:0006732,GO:0006753,GO:0006793,GO:0006796,GO:0006807,GO:0008055,GO:0008150,GO:0008152,GO:0008265,GO:0009058,GO:0009116,GO:0009117,GO:0009119,GO:0009141,GO:0009144,GO:0009150,GO:0009199,GO:0009205,GO:0009259,GO:0009987,GO:0016740,GO:0016782,GO:0016783,GO:0018130,GO:…	2.8.1.9	ko:K15631	ko00790,map00790	-	R11583	-	ko00000,ko00001,ko01000	-	-	-	Aminotran_5,MOSC,MOSC_N
TRINITY_DN10422_c0_g1_i1.p1	85681.XP_006427525.1	6.6e-209	733.4	KOG1947@1|root,KOG1947@2759|Eukaryota,37QNQ@33090|Viridiplantae,3GAMJ@35493|Streptophyta	2759|Eukaryota	F-box LRR-repeat protein	-	-	2.3.2.27	ko:K10268,ko:K10632	ko04014,map04014	-	-	-	ko00000,ko00001,ko01000,ko04121	-	-	-	F-box,LRR_6
TRINITY_DN10423_c0_g1_i3.p1	2711.XP_006494442.1	2e-113	415.6	28PIQ@1|root,2QW6T@2759|Eukaryota,37K83@33090|Viridiplantae,3GFHX@35493|Streptophyta	2759|Eukaryota	C1 domain	-	-	-	-	-	-	-	-	-	-	-	-	C1_2
TRINITY_DN104248_c0_g2_i1.p1	85681.XP_006422961.1	5.1e-79	301.6	COG4886@1|root,2QV80@2759|Eukaryota,37RY8@33090|Viridiplantae,3GBSM@35493|Streptophyta	2759|Eukaryota	At4g06744-like	-	-	-	-	-	-	-	-	-	-	-	-	LRRNT_2
TRINITY_DN104253_c0_g1_i1.p1	69319.XP_008554238.1	6.4e-95	354.0	COG1471@1|root,KOG0378@2759|Eukaryota,38DSV@33154|Opisthokonta,3BBBC@33208|Metazoa,3CUBC@33213|Bilateria,41WX3@6656|Arthropoda,3SGTG@50557|Insecta,46DVG@7399|Hymenoptera	2759|Eukaryota	40S ribosomal protein S4	RPS4X	GO:0000184,GO:0000822,GO:0000956,GO:0002181,GO:0003674,GO:0003676,GO:0003723,GO:0003729,GO:0003735,GO:0005198,GO:0005488,GO:0005575,GO:0005622,GO:0005623,GO:0005634,GO:0005654,GO:0005730,GO:0005737,GO:0005773,GO:0005774,GO:0005829,GO:0005840,GO:0005844,GO:0005856,GO:0005886,GO:0006139,GO:0006401,GO:0006402,GO:0006412,GO:0006413,GO:0006417,GO:0006518,GO:0006605,GO:0006612,GO:0006613,GO:0006614,GO:…	2.3.2.27	ko:K02987,ko:K22377	ko03010,map03010	M00177,M00179	-	-	br01610,ko00000,ko00001,ko00002,ko01000,ko03011,ko04121	-	-	-	40S_S4_C,KOW,RS4NT,Ribosomal_S4e,S4
TRINITY_DN104257_c0_g3_i2.p1	64363.EME39992	4.6e-115	420.6	COG0157@1|root,KOG3008@2759|Eukaryota,38D18@33154|Opisthokonta,3NUQX@4751|Fungi,3QMBE@4890|Ascomycota,200JB@147541|Dothideomycetes,3MFQQ@451867|Dothideomycetidae	2759|Eukaryota	Involved in the catabolism of quinolinic acid (QA)	QPRT	GO:0003674,GO:0003824,GO:0004514,GO:0005488,GO:0005515,GO:0005575,GO:0005622,GO:0005623,GO:0005634,GO:0005737,GO:0005829,GO:0006082,GO:0006139,GO:0006520,GO:0006568,GO:0006576,GO:0006586,GO:0006725,GO:0006732,GO:0006733,GO:0006753,GO:0006793,GO:0006796,GO:0006807,GO:0008150,GO:0008152,GO:0009056,GO:0009058,GO:0009072,GO:0009108,GO:0009117,GO:0009165,GO:0009308,GO:0009435,GO:0009987,GO:0016043,GO:…	1.2.1.38,2.4.2.19,2.7.2.8	ko:K00767,ko:K12659	ko00220,ko00760,ko01100,ko01110,ko01130,ko01210,ko01230,map00220,map00760,map01100,map01110,map01130,map01210,map01230	M00028,M00115	R02649,R03348,R03443	RC00002,RC00043,RC00684,RC02877	ko00000,ko00001,ko00002,ko01000	-	-	-	QRPTase_C,QRPTase_N
TRINITY_DN10425_c0_g1_i2.p1	29760.VIT_16s0022g01210.t01	1.6e-90	339.3	COG5147@1|root,KOG0048@2759|Eukaryota,37RSA@33090|Viridiplantae,3GE1T@35493|Streptophyta	2759|Eukaryota	Myb-like DNA-binding domain	-	GO:0000981,GO:0000988,GO:0000989,GO:0001067,GO:0001076,GO:0001134,GO:0001135,GO:0003674,GO:0003676,GO:0003677,GO:0003700,GO:0005488,GO:0005575,GO:0005622,GO:0005623,GO:0005634,GO:0006355,GO:0006357,GO:0008150,GO:0009889,GO:0009987,GO:0010468,GO:0010556,GO:0019219,GO:0019222,GO:0030154,GO:0031323,GO:0031326,GO:0032502,GO:0043226,GO:0043227,GO:0043229,GO:0043231,GO:0043565,GO:0044212,GO:0044424,GO:…	-	ko:K09422	-	-	-	-	ko00000,ko03000	-	-	-	Myb_DNA-binding
TRINITY_DN10425_c0_g1_i3.p1	85681.XP_006421721.1	1.2e-86	326.6	COG5147@1|root,KOG0048@2759|Eukaryota,37RSA@33090|Viridiplantae,3GE1T@35493|Streptophyta	2759|Eukaryota	Myb-like DNA-binding domain	-	GO:0000981,GO:0000988,GO:0000989,GO:0001067,GO:0001076,GO:0001134,GO:0001135,GO:0003674,GO:0003676,GO:0003677,GO:0003700,GO:0005488,GO:0005575,GO:0005622,GO:0005623,GO:0005634,GO:0006355,GO:0006357,GO:0008150,GO:0009889,GO:0009987,GO:0010468,GO:0010556,GO:0019219,GO:0019222,GO:0030154,GO:0031323,GO:0031326,GO:0032502,GO:0043226,GO:0043227,GO:0043229,GO:0043231,GO:0043565,GO:0044212,GO:0044424,GO:…	-	ko:K09422	-	-	-	-	ko00000,ko03000	-	-	-	Myb_DNA-binding
TRINITY_DN10425_c0_g1_i8.p1	3641.EOY22926	3.8e-85	321.2	COG5147@1|root,KOG0048@2759|Eukaryota,37RSA@33090|Viridiplantae,3GE1T@35493|Streptophyta	2759|Eukaryota	Myb-like DNA-binding domain	-	GO:0000981,GO:0000988,GO:0000989,GO:0001067,GO:0001076,GO:0001134,GO:0001135,GO:0003674,GO:0003676,GO:0003677,GO:0003700,GO:0005488,GO:0005575,GO:0005622,GO:0005623,GO:0005634,GO:0006355,GO:0006357,GO:0008150,GO:0009889,GO:0009987,GO:0010468,GO:0010556,GO:0019219,GO:0019222,GO:0030154,GO:0031323,GO:0031326,GO:0032502,GO:0043226,GO:0043227,GO:0043229,GO:0043231,GO:0043565,GO:0044212,GO:0044424,GO:…	-	ko:K09422	-	-	-	-	ko00000,ko03000	-	-	-	Myb_DNA-binding
TRINITY_DN104260_c0_g2_i4.p1	1182553.XP_007745386.1	3.6e-15	89.4	2E15A@1|root,2S8HK@2759|Eukaryota,3AAES@33154|Opisthokonta,3PED2@4751|Fungi,3R5RG@4890|Ascomycota	2759|Eukaryota	-	-	-	-	-	-	-	-	-	-	-	-	-	C6,HsbA,TSP_1
TRINITY_DN104266_c0_g1_i3.p1	2711.XP_006484385.1	3.1e-106	391.3	COG5409@1|root,KOG1162@2759|Eukaryota,37NVA@33090|Viridiplantae,3G7DP@35493|Streptophyta	2759|Eukaryota	phosphate transporter	-	GO:0005575,GO:0005622,GO:0005623,GO:0005737,GO:0005794,GO:0005802,GO:0005886,GO:0006810,GO:0006811,GO:0006817,GO:0006820,GO:0006950,GO:0007154,GO:0008150,GO:0009267,GO:0009605,GO:0009987,GO:0009991,GO:0012505,GO:0015698,GO:0016020,GO:0016036,GO:0031667,GO:0031668,GO:0031669,GO:0031984,GO:0033554,GO:0042594,GO:0043226,GO:0043227,GO:0043229,GO:0043231,GO:0044422,GO:0044424,GO:0044431,GO:0044444,GO:…	-	ko:K17808	-	-	-	-	ko00000,ko03029	-	-	-	EXS,SPX
TRINITY_DN104266_c0_g2_i2.p1	3641.EOY02189	3.5e-113	414.8	COG5409@1|root,KOG1162@2759|Eukaryota,37NVA@33090|Viridiplantae,3G7DP@35493|Streptophyta	2759|Eukaryota	phosphate transporter	-	GO:0005575,GO:0005622,GO:0005623,GO:0005737,GO:0005794,GO:0005802,GO:0005886,GO:0006810,GO:0006811,GO:0006817,GO:0006820,GO:0006950,GO:0007154,GO:0008150,GO:0009267,GO:0009605,GO:0009987,GO:0009991,GO:0012505,GO:0015698,GO:0016020,GO:0016036,GO:0031667,GO:0031668,GO:0031669,GO:0031984,GO:0033554,GO:0042594,GO:0043226,GO:0043227,GO:0043229,GO:0043231,GO:0044422,GO:0044424,GO:0044431,GO:0044444,GO:…	-	ko:K17808	-	-	-	-	ko00000,ko03029	-	-	-	EXS,SPX
TRINITY_DN10426_c0_g1_i10.p1	2711.XP_006486672.1	1.8e-86	325.5	COG0515@1|root,KOG0192@2759|Eukaryota,37N3E@33090|Viridiplantae,3GGHT@35493|Streptophyta	2759|Eukaryota	serine threonine-protein kinase	-	GO:0003674,GO:0003824,GO:0004672,GO:0004674,GO:0004712,GO:0005575,GO:0005622,GO:0005623,GO:0005737,GO:0005829,GO:0006464,GO:0006468,GO:0006793,GO:0006796,GO:0006807,GO:0006996,GO:0007154,GO:0007165,GO:0008150,GO:0008152,GO:0009657,GO:0009658,GO:0009987,GO:0016043,GO:0016301,GO:0016310,GO:0016740,GO:0016772,GO:0016773,GO:0019538,GO:0023052,GO:0035556,GO:0036211,GO:0043170,GO:0043412,GO:0044237,GO:…	2.7.11.1	ko:K04365	ko01521,ko01522,ko04010,ko04012,ko04013,ko04015,ko04024,ko04062,ko04068,ko04150,ko04214,ko04270,ko04320,ko04510,ko04650,ko04720,ko04722,ko04726,ko04730,ko04810,ko04910,ko04914,ko04934,ko05034,ko05160,ko05200,ko05205,ko05210,ko05211,ko05212,ko05213,ko05214,ko05215,ko05216,ko05218,ko05219,ko05220,ko05221,ko05223,ko05224,ko05225,ko05226,map01521,map01522,map04010,map04012,map04013,map04015,map04024,…	M00687	-	-	ko00000,ko00001,ko00002,ko01000,ko01001	-	-	-	ACT,Pkinase_Tyr
TRINITY_DN10427_c0_g1_i19.p1	2711.XP_006490097.1	2e-122	445.3	COG4677@1|root,2QSQ4@2759|Eukaryota,37NN8@33090|Viridiplantae,3GC28@35493|Streptophyta	2759|Eukaryota	Acts in the modification of cell walls via demethylesterification of cell wall pectin	-	GO:0003674,GO:0003824,GO:0004857,GO:0005575,GO:0005623,GO:0006950,GO:0006952,GO:0008150,GO:0009605,GO:0009607,GO:0009617,GO:0009620,GO:0016020,GO:0016787,GO:0016788,GO:0030234,GO:0030599,GO:0042742,GO:0043086,GO:0043207,GO:0044092,GO:0044464,GO:0046910,GO:0050790,GO:0050829,GO:0050896,GO:0051704,GO:0051707,GO:0052689,GO:0065007,GO:0065009,GO:0071944,GO:0098542,GO:0098772	3.1.1.11	ko:K01051	ko00040,ko01100,map00040,map01100	M00081	R02362	RC00460,RC00461	ko00000,ko00001,ko00002,ko01000	-	-	-	PMEI,Pectinesterase
TRINITY_DN104283_c0_g1_i1.p1	64363.EME47134	4e-205	720.7	COG3386@1|root,2QVUM@2759|Eukaryota,38DVT@33154|Opisthokonta,3NVKX@4751|Fungi,3QT9Y@4890|Ascomycota,1ZY0W@147541|Dothideomycetes,3MIBT@451867|Dothideomycetidae	2759|Eukaryota	Major royal jelly protein	-	-	-	-	-	-	-	-	-	-	-	-	MRJP
TRINITY_DN10428_c0_g1_i13.p1	2711.XP_006484615.1	3.5e-270	937.2	COG5597@1|root,KOG1950@2759|Eukaryota,37JAF@33090|Viridiplantae,3GF1D@35493|Streptophyta	2759|Eukaryota	Belongs to the glycosyltransferase 8 family	-	GO:0000271,GO:0003674,GO:0003824,GO:0005488,GO:0005536,GO:0005575,GO:0005622,GO:0005623,GO:0005737,GO:0005768,GO:0005794,GO:0005802,GO:0005975,GO:0005976,GO:0005977,GO:0005978,GO:0006073,GO:0006091,GO:0006112,GO:0006629,GO:0006643,GO:0006665,GO:0006672,GO:0006807,GO:0008150,GO:0008152,GO:0008194,GO:0008466,GO:0008610,GO:0009058,GO:0009059,GO:0009250,GO:0009987,GO:0012505,GO:0015020,GO:0015980,GO:…	2.4.1.186	ko:K00750	ko00500,ko01100,map00500,map01100	-	R00292,R03681	RC00005,RC00171	ko00000,ko00001,ko01000,ko01003	-	GT8	-	Glyco_transf_8
TRINITY_DN10428_c0_g1_i16.p1	2711.XP_006484615.1	3.4e-103	381.3	COG5597@1|root,KOG1950@2759|Eukaryota,37JAF@33090|Viridiplantae,3GF1D@35493|Streptophyta	2759|Eukaryota	Belongs to the glycosyltransferase 8 family	-	GO:0000271,GO:0003674,GO:0003824,GO:0005488,GO:0005536,GO:0005575,GO:0005622,GO:0005623,GO:0005737,GO:0005768,GO:0005794,GO:0005802,GO:0005975,GO:0005976,GO:0005977,GO:0005978,GO:0006073,GO:0006091,GO:0006112,GO:0006629,GO:0006643,GO:0006665,GO:0006672,GO:0006807,GO:0008150,GO:0008152,GO:0008194,GO:0008466,GO:0008610,GO:0009058,GO:0009059,GO:0009250,GO:0009987,GO:0012505,GO:0015020,GO:0015980,GO:…	2.4.1.186	ko:K00750	ko00500,ko01100,map00500,map01100	-	R00292,R03681	RC00005,RC00171	ko00000,ko00001,ko01000,ko01003	-	GT8	-	Glyco_transf_8
TRINITY_DN104293_c0_g1_i1.p1	83344.XP_007924860.1	2e-96	358.6	KOG3589@1|root,KOG3589@2759|Eukaryota,38GQ1@33154|Opisthokonta,3NUSG@4751|Fungi,3QNEY@4890|Ascomycota,1ZZB4@147541|Dothideomycetes,3MISX@451867|Dothideomycetidae	2759|Eukaryota	Regulator of G protein signalling domain	SST2	GO:0000003,GO:0000749,GO:0000754,GO:0003674,GO:0005096,GO:0005575,GO:0005622,GO:0005623,GO:0005634,GO:0005737,GO:0005886,GO:0006355,GO:0006357,GO:0006725,GO:0007154,GO:0007165,GO:0008047,GO:0008150,GO:0008152,GO:0008277,GO:0009056,GO:0009058,GO:0009403,GO:0009404,GO:0009407,GO:0009636,GO:0009889,GO:0009891,GO:0009893,GO:0009966,GO:0009968,GO:0009987,GO:0010033,GO:0010468,GO:0010556,GO:0010646,GO:…	-	ko:K16449,ko:K19838	ko04011,map04011	-	-	-	ko00000,ko00001	-	-	-	DEP,RGS
TRINITY_DN104293_c0_g2_i1.p1	430998.XP_007675628.1	8.6e-124	449.9	KOG3589@1|root,KOG3589@2759|Eukaryota,38GQ1@33154|Opisthokonta,3NUSG@4751|Fungi,3QNEY@4890|Ascomycota,1ZZB4@147541|Dothideomycetes,3MISX@451867|Dothideomycetidae	2759|Eukaryota	Regulator of G protein signalling domain	SST2	GO:0000003,GO:0000749,GO:0000754,GO:0003674,GO:0005096,GO:0005575,GO:0005622,GO:0005623,GO:0005634,GO:0005737,GO:0005886,GO:0006355,GO:0006357,GO:0006725,GO:0007154,GO:0007165,GO:0008047,GO:0008150,GO:0008152,GO:0008277,GO:0009056,GO:0009058,GO:0009403,GO:0009404,GO:0009407,GO:0009636,GO:0009889,GO:0009891,GO:0009893,GO:0009966,GO:0009968,GO:0009987,GO:0010033,GO:0010468,GO:0010556,GO:0010646,GO:…	-	ko:K16449,ko:K19838	ko04011,map04011	-	-	-	ko00000,ko00001	-	-	-	DEP,RGS
TRINITY_DN104313_c0_g1_i1.p1	83344.XP_007921952.1	9.3e-183	646.4	28KFK@1|root,2QSWP@2759|Eukaryota,38E1Q@33154|Opisthokonta,3NXU9@4751|Fungi,3QKK0@4890|Ascomycota,200AR@147541|Dothideomycetes,3MF82@451867|Dothideomycetidae	2759|Eukaryota	Glycoside hydrolase family 76 protein	DCW1	GO:0000003,GO:0003674,GO:0003824,GO:0004553,GO:0004559,GO:0005575,GO:0005622,GO:0005623,GO:0005737,GO:0005783,GO:0005886,GO:0005933,GO:0005975,GO:0007114,GO:0007117,GO:0008150,GO:0008152,GO:0008496,GO:0009056,GO:0009272,GO:0009311,GO:0009313,GO:0009897,GO:0009986,GO:0009987,GO:0012505,GO:0015923,GO:0016020,GO:0016052,GO:0016787,GO:0016798,GO:0019954,GO:0022414,GO:0030447,GO:0031224,GO:0031225,GO:…	3.2.1.101	ko:K08257	-	-	-	-	ko00000,ko00537,ko01000	-	GH76	-	Glyco_hydro_76
TRINITY_DN104332_c0_g1_i1.p1	83344.XP_007932164.1	1.1e-168	599.7	KOG0401@1|root,KOG0401@2759|Eukaryota,38BXU@33154|Opisthokonta,3NY2A@4751|Fungi,3QJBI@4890|Ascomycota,1ZXD4@147541|Dothideomycetes,3MF9Q@451867|Dothideomycetidae	2759|Eukaryota	Middle domain of eukaryotic initiation factor 4G (eIF4G)	EIF4G3	GO:0000003,GO:0000166,GO:0000184,GO:0000280,GO:0000339,GO:0000340,GO:0000932,GO:0000956,GO:0001558,GO:0001662,GO:0001932,GO:0001933,GO:0001934,GO:0002181,GO:0002183,GO:0002191,GO:0002209,GO:0003006,GO:0003674,GO:0003676,GO:0003723,GO:0003729,GO:0003743,GO:0005198,GO:0005488,GO:0005515,GO:0005524,GO:0005575,GO:0005622,GO:0005623,GO:0005634,GO:0005737,GO:0005739,GO:0005829,GO:0005844,GO:0006139,GO:…	-	ko:K03260	ko03013,ko05416,map03013,map05416	M00428	-	-	ko00000,ko00001,ko00002,ko03012,ko03019	-	-	-	MA3,MIF4G,W2,eIF_4G1
TRINITY_DN104351_c0_g1_i1.p1	430998.XP_007672373.1	6.1e-147	527.3	2C2RZ@1|root,2S2SB@2759|Eukaryota,39RQH@33154|Opisthokonta,3NXKR@4751|Fungi,3QJWI@4890|Ascomycota,1ZXXY@147541|Dothideomycetes,3MEZU@451867|Dothideomycetidae	2759|Eukaryota	Casein kinase II beta 2 subunit	-	GO:0003674,GO:0005488,GO:0008150,GO:0009987,GO:0016043,GO:0022607,GO:0034622,GO:0043248,GO:0043933,GO:0044085,GO:0044877,GO:0065003,GO:0070628,GO:0071840	-	-	-	-	-	-	-	-	-	-	-
TRINITY_DN104355_c0_g2_i1.p1	84751.XP_007877489.1	6.3e-24	117.5	2CNA0@1|root,2QURG@2759|Eukaryota,39XYY@33154|Opisthokonta,3P00F@4751|Fungi,3V164@5204|Basidiomycota,3N0KP@452284|Ustilaginomycotina	2759|Eukaryota	RTA1 like protein	-	-	-	-	-	-	-	-	-	-	-	-	RTA1
TRINITY_DN104357_c0_g1_i1.p1	83344.XP_007922830.1	9.8e-13	80.9	COG1075@1|root,2QVGS@2759|Eukaryota,3A9V4@33154|Opisthokonta,3P7IS@4751|Fungi,3QZ6D@4890|Ascomycota,202ZF@147541|Dothideomycetes,3MMA7@451867|Dothideomycetidae	2759|Eukaryota	palmitoyl-(protein) hydrolase activity	-	GO:0003674,GO:0003824,GO:0004806,GO:0005575,GO:0005622,GO:0005623,GO:0005737,GO:0005783,GO:0005811,GO:0008150,GO:0012505,GO:0016298,GO:0016787,GO:0016788,GO:0017171,GO:0042592,GO:0043226,GO:0043227,GO:0043228,GO:0043229,GO:0043231,GO:0043232,GO:0044424,GO:0044444,GO:0044464,GO:0048878,GO:0052689,GO:0055088,GO:0065007,GO:0065008	-	-	-	-	-	-	-	-	-	-	Abhydrolase_1,Abhydrolase_6
TRINITY_DN10437_c0_g1_i2.p1	2711.XP_006492576.1	7.7e-96	357.1	28IIJ@1|root,2QUIN@2759|Eukaryota,37QVS@33090|Viridiplantae,3GCQY@35493|Streptophyta	2759|Eukaryota	S-adenosylmethionine-dependent methyltransferase	-	GO:0001101,GO:0002238,GO:0003674,GO:0003824,GO:0006950,GO:0006952,GO:0008150,GO:0008152,GO:0008168,GO:0008171,GO:0008757,GO:0009314,GO:0009416,GO:0009605,GO:0009607,GO:0009611,GO:0009617,GO:0009620,GO:0009628,GO:0009719,GO:0009725,GO:0009751,GO:0009753,GO:0009892,GO:0009987,GO:0010029,GO:0010033,GO:0010468,GO:0010605,GO:0010608,GO:0010629,GO:0014070,GO:0016441,GO:0016458,GO:0016740,GO:0016741,GO:…	-	ko:K12844	ko03040,map03040	M00354	-	-	ko00000,ko00001,ko00002,ko03041	-	-	-	Methyltransf_7
TRINITY_DN104384_c0_g1_i2.p1	64363.EME49659	1.3e-157	563.5	KOG1674@1|root,KOG1674@2759|Eukaryota,38YM7@33154|Opisthokonta,3NYVQ@4751|Fungi,3QR53@4890|Ascomycota,207ZZ@147541|Dothideomycetes,3MHMV@451867|Dothideomycetidae	2759|Eukaryota	g1 s-specific cyclin	PCL5	GO:0000082,GO:0000083,GO:0000278,GO:0000307,GO:0001932,GO:0003674,GO:0005575,GO:0005622,GO:0005623,GO:0005634,GO:0006355,GO:0007049,GO:0007089,GO:0007154,GO:0007165,GO:0007346,GO:0008150,GO:0009889,GO:0009891,GO:0009892,GO:0009893,GO:0009894,GO:0009895,GO:0009987,GO:0010468,GO:0010506,GO:0010507,GO:0010556,GO:0010557,GO:0010564,GO:0010604,GO:0010628,GO:0010948,GO:0010958,GO:0010963,GO:0016241,GO:…	-	ko:K21197	ko04138,map04138	-	-	-	ko00000,ko00001	-	-	-	Cyclin,Cyclin_N
TRINITY_DN104388_c0_g1_i1.p1	430998.XP_007678650.1	6.1e-78	297.7	COG4266@1|root,KOG0769@2759|Eukaryota,392R3@33154|Opisthokonta,3P068@4751|Fungi,3QSMF@4890|Ascomycota,1ZXP9@147541|Dothideomycetes,3MJQR@451867|Dothideomycetidae	2759|Eukaryota	Belongs to the mitochondrial carrier (TC 2.A.29) family	-	-	3.1.1.23	ko:K13704	-	-	R01352	RC00037,RC00094	ko00000,ko01000,ko01002,ko04147	-	-	-	Mito_carr
TRINITY_DN104389_c0_g1_i1.p1	85929.M3B3S0	3.1e-129	468.8	KOG1064@1|root,KOG1064@2759|Eukaryota,38E6B@33154|Opisthokonta,3NXZY@4751|Fungi,3QJTC@4890|Ascomycota,2009V@147541|Dothideomycetes,3MHJM@451867|Dothideomycetidae	2759|Eukaryota	RAVE protein 1 C terminal	DMXL1	GO:0003674,GO:0005488,GO:0005515,GO:0005575,GO:0005622,GO:0005623,GO:0005737,GO:0005768,GO:0006810,GO:0006873,GO:0006885,GO:0007034,GO:0007035,GO:0007275,GO:0007424,GO:0008021,GO:0008150,GO:0008593,GO:0009653,GO:0009966,GO:0009987,GO:0010008,GO:0010035,GO:0010038,GO:0010043,GO:0010646,GO:0012505,GO:0016020,GO:0016043,GO:0016192,GO:0016482,GO:0017016,GO:0017137,GO:0019725,GO:0019898,GO:0019899,GO:…	-	-	-	-	-	-	-	-	-	-	Rav1p_C,WD40
TRINITY_DN10438_c0_g1_i16.p1	2711.XP_006473927.1	8.5e-141	506.9	28P1B@1|root,2QVMW@2759|Eukaryota,37NUU@33090|Viridiplantae,3GFFR@35493|Streptophyta	2759|Eukaryota	zinc finger CCCH domain-containing protein	-	GO:0003674,GO:0003676,GO:0003677,GO:0005488,GO:0005575,GO:0005622,GO:0005623,GO:0005634,GO:0005635,GO:0005737,GO:0008150,GO:0009966,GO:0009968,GO:0010646,GO:0010648,GO:0012505,GO:0023051,GO:0023057,GO:0031967,GO:0031975,GO:0043226,GO:0043227,GO:0043229,GO:0043231,GO:0043565,GO:0044422,GO:0044424,GO:0044428,GO:0044446,GO:0044464,GO:0048519,GO:0048523,GO:0048583,GO:0048585,GO:0050789,GO:0050794,GO:…	-	ko:K14321	ko03013,map03013	M00427	-	-	ko00000,ko00001,ko00002,ko03019	-	-	-	zf-CCCH
TRINITY_DN104390_c0_g1_i1.p1	84751.XP_007880929.1	2.6e-105	388.7	COG1022@1|root,KOG1256@2759|Eukaryota,38BK9@33154|Opisthokonta,3NUAR@4751|Fungi,3UZGX@5204|Basidiomycota,3MZ9J@452284|Ustilaginomycotina	2759|Eukaryota	AMP-binding enzyme	FAA2	GO:0000302,GO:0001101,GO:0001676,GO:0003674,GO:0003824,GO:0004467,GO:0005575,GO:0005622,GO:0005623,GO:0005737,GO:0005739,GO:0005777,GO:0006082,GO:0006629,GO:0006631,GO:0006950,GO:0006970,GO:0006979,GO:0008150,GO:0008152,GO:0009628,GO:0009651,GO:0009987,GO:0010035,GO:0010193,GO:0015645,GO:0016020,GO:0016405,GO:0016874,GO:0016877,GO:0016878,GO:0019752,GO:0031956,GO:0031957,GO:0032787,GO:0042221,GO:…	6.2.1.3	ko:K01897	ko00061,ko00071,ko01100,ko01212,ko02024,ko03320,ko04146,ko04216,ko04714,ko04920,map00061,map00071,map01100,map01212,map02024,map03320,map04146,map04216,map04714,map04920	M00086	R01280	RC00004,RC00014	ko00000,ko00001,ko00002,ko01000,ko01004,ko04147	4.C.1.1	-	-	AMP-binding,AMP-binding_C
TRINITY_DN104393_c0_g1_i2.p1	64363.EME46427	1.1e-98	366.3	28M6I@1|root,2QTPD@2759|Eukaryota,3A2D5@33154|Opisthokonta,3P32G@4751|Fungi,3QV1N@4890|Ascomycota,202J1@147541|Dothideomycetes,3MM57@451867|Dothideomycetidae	2759|Eukaryota	Metal dependent phosphohydrolases with conserved 'HD' motif.	-	GO:0003674,GO:0003824,GO:0006805,GO:0006807,GO:0008150,GO:0008152,GO:0009410,GO:0009987,GO:0016829,GO:0016835,GO:0016836,GO:0018820,GO:0018890,GO:0042221,GO:0044237,GO:0050896,GO:0050898,GO:0051716,GO:0070887,GO:0071466,GO:0071704,GO:1901564	4.2.1.69	ko:K06035	ko00791,ko01120,map00791,map01120	-	R00778	RC00381	ko00000,ko00001,ko01000	-	-	-	HD
TRINITY_DN104397_c0_g1_i3.p1	83344.XP_007931615.1	1.1e-182	646.0	KOG4091@1|root,KOG4091@2759|Eukaryota,38EMI@33154|Opisthokonta,3NX1W@4751|Fungi,3QPRF@4890|Ascomycota,1ZZGA@147541|Dothideomycetes,3MHPA@451867|Dothideomycetidae	2759|Eukaryota	CP2 transcription factor	GRHL2	GO:0000003,GO:0000902,GO:0000904,GO:0000976,GO:0000977,GO:0000978,GO:0000981,GO:0000982,GO:0000987,GO:0001012,GO:0001067,GO:0001077,GO:0001161,GO:0001228,GO:0001501,GO:0001654,GO:0001701,GO:0001709,GO:0001736,GO:0001738,GO:0001745,GO:0001751,GO:0001752,GO:0001754,GO:0001763,GO:0001838,GO:0001841,GO:0001843,GO:0001890,GO:0001892,GO:0002009,GO:0002064,GO:0002934,GO:0003006,GO:0003007,GO:0003205,GO:…	-	ko:K09275	-	-	-	-	ko00000,ko03000	-	-	-	CP2
TRINITY_DN104397_c0_g1_i6.p1	83344.XP_007931615.1	1.7e-134	485.3	KOG4091@1|root,KOG4091@2759|Eukaryota,38EMI@33154|Opisthokonta,3NX1W@4751|Fungi,3QPRF@4890|Ascomycota,1ZZGA@147541|Dothideomycetes,3MHPA@451867|Dothideomycetidae	2759|Eukaryota	CP2 transcription factor	GRHL2	GO:0000003,GO:0000902,GO:0000904,GO:0000976,GO:0000977,GO:0000978,GO:0000981,GO:0000982,GO:0000987,GO:0001012,GO:0001067,GO:0001077,GO:0001161,GO:0001228,GO:0001501,GO:0001654,GO:0001701,GO:0001709,GO:0001736,GO:0001738,GO:0001745,GO:0001751,GO:0001752,GO:0001754,GO:0001763,GO:0001838,GO:0001841,GO:0001843,GO:0001890,GO:0001892,GO:0002009,GO:0002064,GO:0002934,GO:0003006,GO:0003007,GO:0003205,GO:…	-	ko:K09275	-	-	-	-	ko00000,ko03000	-	-	-	CP2
TRINITY_DN10439_c0_g1_i14.p1	2711.XP_006483965.1	7.5e-305	1052.4	28JSQ@1|root,2QU4K@2759|Eukaryota,37MST@33090|Viridiplantae,3G7Y0@35493|Streptophyta	2759|Eukaryota	GDP-fucose protein O-fucosyltransferase	-	GO:0000271,GO:0005575,GO:0005622,GO:0005623,GO:0005737,GO:0005768,GO:0005794,GO:0005802,GO:0005975,GO:0005976,GO:0008150,GO:0008152,GO:0009058,GO:0009059,GO:0009664,GO:0009832,GO:0009987,GO:0010383,GO:0010393,GO:0012505,GO:0016043,GO:0016051,GO:0017144,GO:0031410,GO:0031982,GO:0031984,GO:0033692,GO:0034637,GO:0034645,GO:0042546,GO:0043170,GO:0043226,GO:0043227,GO:0043229,GO:0043231,GO:0044036,GO:…	-	-	-	-	-	-	-	-	-	-	O-FucT
TRINITY_DN1043_c0_g1_i12.p1	85681.XP_006423013.1	1.1e-160	573.2	2C7YN@1|root,2QPP6@2759|Eukaryota,37MD8@33090|Viridiplantae,3G9T4@35493|Streptophyta	2759|Eukaryota	ABSCISIC ACID-INSENSITIVE 5-like protein	ABF1	GO:0000976,GO:0001067,GO:0001101,GO:0003674,GO:0003676,GO:0003677,GO:0003690,GO:0003700,GO:0005488,GO:0005575,GO:0005622,GO:0005623,GO:0005634,GO:0006355,GO:0006950,GO:0006970,GO:0007154,GO:0007165,GO:0008150,GO:0009414,GO:0009415,GO:0009628,GO:0009651,GO:0009719,GO:0009725,GO:0009737,GO:0009738,GO:0009755,GO:0009787,GO:0009789,GO:0009889,GO:0009966,GO:0009967,GO:0009987,GO:0010033,GO:0010035,GO:…	-	ko:K14432	ko04075,map04075	-	-	-	ko00000,ko00001,ko03000	-	-	-	bZIP_1
TRINITY_DN1043_c0_g1_i14.p1	85681.XP_006423013.1	7.8e-167	593.6	2C7YN@1|root,2QPP6@2759|Eukaryota,37MD8@33090|Viridiplantae,3G9T4@35493|Streptophyta	2759|Eukaryota	ABSCISIC ACID-INSENSITIVE 5-like protein	ABF1	GO:0000976,GO:0001067,GO:0001101,GO:0003674,GO:0003676,GO:0003677,GO:0003690,GO:0003700,GO:0005488,GO:0005575,GO:0005622,GO:0005623,GO:0005634,GO:0006355,GO:0006950,GO:0006970,GO:0007154,GO:0007165,GO:0008150,GO:0009414,GO:0009415,GO:0009628,GO:0009651,GO:0009719,GO:0009725,GO:0009737,GO:0009738,GO:0009755,GO:0009787,GO:0009789,GO:0009889,GO:0009966,GO:0009967,GO:0009987,GO:0010033,GO:0010035,GO:…	-	ko:K14432	ko04075,map04075	-	-	-	ko00000,ko00001,ko03000	-	-	-	bZIP_1
TRINITY_DN1043_c0_g1_i22.p1	85681.XP_006423013.1	3.4e-170	604.7	2C7YN@1|root,2QPP6@2759|Eukaryota,37MD8@33090|Viridiplantae,3G9T4@35493|Streptophyta	2759|Eukaryota	ABSCISIC ACID-INSENSITIVE 5-like protein	ABF1	GO:0000976,GO:0001067,GO:0001101,GO:0003674,GO:0003676,GO:0003677,GO:0003690,GO:0003700,GO:0005488,GO:0005575,GO:0005622,GO:0005623,GO:0005634,GO:0006355,GO:0006950,GO:0006970,GO:0007154,GO:0007165,GO:0008150,GO:0009414,GO:0009415,GO:0009628,GO:0009651,GO:0009719,GO:0009725,GO:0009737,GO:0009738,GO:0009755,GO:0009787,GO:0009789,GO:0009889,GO:0009966,GO:0009967,GO:0009987,GO:0010033,GO:0010035,GO:…	-	ko:K14432	ko04075,map04075	-	-	-	ko00000,ko00001,ko03000	-	-	-	bZIP_1
TRINITY_DN104402_c0_g1_i1.p1	2711.XP_006469984.1	1.2e-104	386.0	COG0814@1|root,KOG1303@2759|Eukaryota,37S1T@33090|Viridiplantae,3G766@35493|Streptophyta	2759|Eukaryota	lysine histidine transporter	-	-	-	ko:K15015	ko04721,ko04723,ko04727,ko05032,ko05033,map04721,map04723,map04727,map05032,map05033	-	-	-	ko00000,ko00001,ko02000	2.A.18.5	-	-	Aa_trans
TRINITY_DN104405_c0_g2_i1.p1	1047171.Mycgr3P73738	2.5e-46	192.2	COG0170@1|root,KOG2468@2759|Eukaryota,38Y7A@33154|Opisthokonta,3NUCX@4751|Fungi,3QS8S@4890|Ascomycota,1ZZ11@147541|Dothideomycetes,3MJTD@451867|Dothideomycetidae	2759|Eukaryota	Phosphatidate cytidylyltransferase	DOLK	GO:0000003,GO:0003674,GO:0003824,GO:0004168,GO:0005575,GO:0005622,GO:0005623,GO:0005737,GO:0005783,GO:0005789,GO:0006464,GO:0006486,GO:0006487,GO:0006488,GO:0006489,GO:0006490,GO:0006629,GO:0006644,GO:0006793,GO:0006796,GO:0006807,GO:0007275,GO:0008150,GO:0008152,GO:0008610,GO:0008654,GO:0009058,GO:0009059,GO:0009100,GO:0009101,GO:0009555,GO:0009856,GO:0009987,GO:0010483,GO:0012505,GO:0016020,GO:…	1.3.1.88,2.7.1.108	ko:K00902,ko:K05542,ko:K11236	ko00510,ko01100,ko04011,map00510,map01100,map04011	-	R01018	RC00002,RC00017	ko00000,ko00001,ko01000,ko03016	-	-	-	-
TRINITY_DN104409_c0_g1_i1.p1	83344.XP_007922372.1	4e-167	594.3	COG0477@1|root,KOG2533@2759|Eukaryota,38BY7@33154|Opisthokonta,3NXUF@4751|Fungi,3QM2W@4890|Ascomycota,208WW@147541|Dothideomycetes,3MNI8@451867|Dothideomycetidae	2759|Eukaryota	Plays an important role in the de novo pathway and in the salvage pathway of purine nucleotide biosynthesis. Catalyzes the first commited step in the biosynthesis of AMP from IMP	-	-	6.3.4.4	ko:K01939	ko00230,ko00250,ko01100,map00230,map00250,map01100	M00049	R01135	RC00458,RC00459	ko00000,ko00001,ko00002,ko01000	-	-	-	Adenylsucc_synt,MFS_1
TRINITY_DN10440_c0_g1_i3.p1	2711.XP_006475395.1	0.0	1190.6	KOG2027@1|root,KOG2027@2759|Eukaryota,37NMT@33090|Viridiplantae,3G8CM@35493|Streptophyta	2759|Eukaryota	Regulator of Vps4 activity in the MVB pathway protein	IST1	GO:0005575,GO:0005622,GO:0005623,GO:0005737,GO:0005768,GO:0006508,GO:0006511,GO:0006807,GO:0006810,GO:0006886,GO:0007034,GO:0008104,GO:0008150,GO:0008152,GO:0009056,GO:0009057,GO:0009987,GO:0012505,GO:0015031,GO:0015833,GO:0016192,GO:0016197,GO:0019538,GO:0019941,GO:0030163,GO:0031410,GO:0031982,GO:0032509,GO:0032511,GO:0033036,GO:0033365,GO:0034613,GO:0042886,GO:0043162,GO:0043170,GO:0043226,GO:…	-	ko:K03453,ko:K19476	ko04144,map04144	-	-	-	ko00000,ko00001	2.A.28	-	-	Ist1
TRINITY_DN10440_c0_g1_i5.p1	2711.XP_006475395.1	0.0	1130.2	KOG2027@1|root,KOG2027@2759|Eukaryota,37NMT@33090|Viridiplantae,3G8CM@35493|Streptophyta	2759|Eukaryota	Regulator of Vps4 activity in the MVB pathway protein	IST1	GO:0005575,GO:0005622,GO:0005623,GO:0005737,GO:0005768,GO:0006508,GO:0006511,GO:0006807,GO:0006810,GO:0006886,GO:0007034,GO:0008104,GO:0008150,GO:0008152,GO:0009056,GO:0009057,GO:0009987,GO:0012505,GO:0015031,GO:0015833,GO:0016192,GO:0016197,GO:0019538,GO:0019941,GO:0030163,GO:0031410,GO:0031982,GO:0032509,GO:0032511,GO:0033036,GO:0033365,GO:0034613,GO:0042886,GO:0043162,GO:0043170,GO:0043226,GO:…	-	ko:K03453,ko:K19476	ko04144,map04144	-	-	-	ko00000,ko00001	2.A.28	-	-	Ist1
TRINITY_DN104416_c0_g1_i1.p1	430998.XP_007672487.1	2.5e-34	152.5	2CUD9@1|root,2RKTF@2759|Eukaryota,38QKW@33154|Opisthokonta,3P776@4751|Fungi,3RBRJ@4890|Ascomycota,205FU@147541|Dothideomycetes,3MNUN@451867|Dothideomycetidae	2759|Eukaryota	Acetyltransferase (GNAT) domain	-	-	-	-	-	-	-	-	-	-	-	-	-
TRINITY_DN10441_c0_g1_i1.p1	2711.XP_006480893.1	1.7e-174	619.0	2CM9Q@1|root,2QPQK@2759|Eukaryota,37M53@33090|Viridiplantae,3G7BW@35493|Streptophyta	2759|Eukaryota	multicellular organism development	-	GO:0000302,GO:0005575,GO:0005622,GO:0005623,GO:0005737,GO:0006950,GO:0006979,GO:0007275,GO:0008150,GO:0009314,GO:0009416,GO:0009507,GO:0009526,GO:0009536,GO:0009628,GO:0009648,GO:0009941,GO:0016020,GO:0031967,GO:0031975,GO:0032501,GO:0032502,GO:0042221,GO:0043226,GO:0043227,GO:0043229,GO:0043231,GO:0044422,GO:0044424,GO:0044434,GO:0044435,GO:0044444,GO:0044446,GO:0044464,GO:0048366,GO:0048367,GO:…	-	-	-	-	-	-	-	-	-	-	RETICULATA-like
TRINITY_DN10441_c0_g1_i2.p1	2711.XP_006480893.1	1.2e-172	612.8	2CM9Q@1|root,2QPQK@2759|Eukaryota,37M53@33090|Viridiplantae,3G7BW@35493|Streptophyta	2759|Eukaryota	multicellular organism development	-	GO:0000302,GO:0005575,GO:0005622,GO:0005623,GO:0005737,GO:0006950,GO:0006979,GO:0007275,GO:0008150,GO:0009314,GO:0009416,GO:0009507,GO:0009526,GO:0009536,GO:0009628,GO:0009648,GO:0009941,GO:0016020,GO:0031967,GO:0031975,GO:0032501,GO:0032502,GO:0042221,GO:0043226,GO:0043227,GO:0043229,GO:0043231,GO:0044422,GO:0044424,GO:0044434,GO:0044435,GO:0044444,GO:0044446,GO:0044464,GO:0048366,GO:0048367,GO:…	-	-	-	-	-	-	-	-	-	-	RETICULATA-like
TRINITY_DN104421_c0_g1_i1.p1	430998.XP_007674695.1	8e-199	700.3	COG0017@1|root,KOG0556@2759|Eukaryota,38CRQ@33154|Opisthokonta,3NUP6@4751|Fungi,3QM7K@4890|Ascomycota,1ZXDC@147541|Dothideomycetes,3MG22@451867|Dothideomycetidae	2759|Eukaryota	tRNA synthetases class II (D, K and N)	DARS	GO:0002181,GO:0003674,GO:0003676,GO:0003723,GO:0003824,GO:0004046,GO:0004812,GO:0004815,GO:0005488,GO:0005575,GO:0005622,GO:0005623,GO:0005634,GO:0005737,GO:0005829,GO:0006082,GO:0006139,GO:0006399,GO:0006412,GO:0006418,GO:0006422,GO:0006518,GO:0006520,GO:0006725,GO:0006807,GO:0008150,GO:0008152,GO:0009058,GO:0009059,GO:0009987,GO:0010467,GO:0016043,GO:0016070,GO:0016787,GO:0016810,GO:0016811,GO:…	6.1.1.12	ko:K01876,ko:K22503	ko00970,map00970	M00359,M00360	R05577	RC00055,RC00523	ko00000,ko00001,ko00002,ko01000,ko01007,ko03016,ko03029	-	-	iRC1080.CRv4_Au5_s6_g12982_t1	tRNA-synt_2,tRNA_anti-codon
TRINITY_DN104432_c0_g2_i1.p1	83344.XP_007923361.1	1.6e-189	669.8	28PZ4@1|root,2QWMT@2759|Eukaryota,38DZH@33154|Opisthokonta,3NYQ4@4751|Fungi,3QN29@4890|Ascomycota,1ZY2Y@147541|Dothideomycetes,3MF4B@451867|Dothideomycetidae	2759|Eukaryota	PalH/RIM21	RIM21	GO:0000003,GO:0001403,GO:0003006,GO:0005575,GO:0005622,GO:0005623,GO:0005737,GO:0005783,GO:0005886,GO:0007049,GO:0008104,GO:0008150,GO:0009268,GO:0009272,GO:0009628,GO:0009653,GO:0009987,GO:0010035,GO:0010038,GO:0010226,GO:0010446,GO:0010468,GO:0012505,GO:0016020,GO:0016021,GO:0019222,GO:0019953,GO:0022402,GO:0022413,GO:0022414,GO:0030154,GO:0030162,GO:0030435,GO:0030437,GO:0030447,GO:0031224,GO:…	-	-	-	-	-	-	-	-	-	-	PalH
TRINITY_DN10443_c0_g1_i11.p1	2711.XP_006473723.1	3e-187	661.4	KOG2816@1|root,KOG2816@2759|Eukaryota,37M6E@33090|Viridiplantae,3GBBH@35493|Streptophyta	2759|Eukaryota	Hippocampus abundant transcript-like protein	-	-	-	-	-	-	-	-	-	-	-	-	MFS_1
TRINITY_DN10443_c0_g1_i12.p1	3988.XP_002510601.1	2.9e-138	498.4	KOG2816@1|root,KOG2816@2759|Eukaryota,37M6E@33090|Viridiplantae,3GBBH@35493|Streptophyta,4JHET@91835|fabids	2759|Eukaryota	Hippocampus abundant transcript 1	-	-	-	-	-	-	-	-	-	-	-	-	MFS_1
TRINITY_DN10443_c0_g1_i5.p1	2711.XP_006473723.1	1.5e-127	462.6	KOG2816@1|root,KOG2816@2759|Eukaryota,37M6E@33090|Viridiplantae,3GBBH@35493|Streptophyta	2759|Eukaryota	Hippocampus abundant transcript-like protein	-	-	-	-	-	-	-	-	-	-	-	-	MFS_1
TRINITY_DN104448_c0_g1_i1.p1	430998.XP_007672244.1	1.4e-118	432.6	COG1012@1|root,KOG2455@2759|Eukaryota,38D6T@33154|Opisthokonta,3NWNB@4751|Fungi,3QMTQ@4890|Ascomycota,1ZZB0@147541|Dothideomycetes,3MFZA@451867|Dothideomycetidae	2759|Eukaryota	Belongs to the aldehyde dehydrogenase family	ALDH4A1	GO:0003008,GO:0003674,GO:0003824,GO:0003842,GO:0004029,GO:0004888,GO:0005488,GO:0005515,GO:0005575,GO:0005622,GO:0005623,GO:0005737,GO:0005739,GO:0005759,GO:0005886,GO:0006081,GO:0006082,GO:0006091,GO:0006520,GO:0006536,GO:0006537,GO:0006560,GO:0006562,GO:0006575,GO:0006807,GO:0006950,GO:0007154,GO:0007165,GO:0007600,GO:0007606,GO:0008150,GO:0008152,GO:0008527,GO:0008652,GO:0009055,GO:0009056,GO:…	1.2.1.88	ko:K00294	ko00250,ko00330,ko01100,map00250,map00330,map01100	-	R00245,R00707,R00708,R04444,R04445,R05051	RC00080,RC00216,RC00242,RC00255	ko00000,ko00001,ko01000	-	-	-	Aldedh
TRINITY_DN10444_c0_g1_i7.p1	1047171.Mycgr3P40386	4.4e-253	880.9	COG1893@1|root,2QT3Z@2759|Eukaryota,38MKV@33154|Opisthokonta,3NWNV@4751|Fungi,3QJC2@4890|Ascomycota,200VF@147541|Dothideomycetes,3MFJP@451867|Dothideomycetidae	2759|Eukaryota	Ketopantoate reductase PanE/ApbA C terminal	-	GO:0005575,GO:0005622,GO:0005623,GO:0005737,GO:0005933,GO:0005934,GO:0005935,GO:0006810,GO:0006897,GO:0007124,GO:0008150,GO:0009987,GO:0016049,GO:0016192,GO:0030427,GO:0030447,GO:0040007,GO:0044182,GO:0044424,GO:0044464,GO:0051179,GO:0051234,GO:0070783,GO:0071944,GO:0098657	-	-	-	-	-	-	-	-	-	-	ApbA,ApbA_C
TRINITY_DN104459_c0_g1_i1.p1	83344.XP_007920484.1	5.7e-69	268.1	COG1161@1|root,KOG2484@2759|Eukaryota,38CBA@33154|Opisthokonta,3NYZI@4751|Fungi,3QK8H@4890|Ascomycota,202FU@147541|Dothideomycetes,3MJ5V@451867|Dothideomycetidae	2759|Eukaryota	GNL3L/Grn1 putative GTPase	GNL3	GO:0000003,GO:0000054,GO:0000055,GO:0000166,GO:0000226,GO:0000278,GO:0000280,GO:0000459,GO:0000460,GO:0000463,GO:0000466,GO:0000467,GO:0000469,GO:0000470,GO:0001652,GO:0001654,GO:0001882,GO:0001883,GO:0002119,GO:0002164,GO:0003006,GO:0003407,GO:0003674,GO:0003676,GO:0003723,GO:0003729,GO:0003824,GO:0003924,GO:0005488,GO:0005525,GO:0005575,GO:0005622,GO:0005623,GO:0005634,GO:0005654,GO:0005697,GO:…	-	ko:K14538	ko03008,map03008	-	-	-	ko00000,ko00001,ko03009	-	-	-	GN3L_Grn1,MMR_HSR1
TRINITY_DN104459_c1_g1_i1.p1	430998.XP_007672495.1	1.9e-27	129.4	COG1161@1|root,KOG2484@2759|Eukaryota,38CBA@33154|Opisthokonta,3NYZI@4751|Fungi,3QK8H@4890|Ascomycota,202FU@147541|Dothideomycetes,3MJ5V@451867|Dothideomycetidae	2759|Eukaryota	GNL3L/Grn1 putative GTPase	GNL3	GO:0000003,GO:0000054,GO:0000055,GO:0000166,GO:0000226,GO:0000278,GO:0000280,GO:0000459,GO:0000460,GO:0000463,GO:0000466,GO:0000467,GO:0000469,GO:0000470,GO:0001652,GO:0001654,GO:0001882,GO:0001883,GO:0002119,GO:0002164,GO:0003006,GO:0003407,GO:0003674,GO:0003676,GO:0003723,GO:0003729,GO:0003824,GO:0003924,GO:0005488,GO:0005525,GO:0005575,GO:0005622,GO:0005623,GO:0005634,GO:0005654,GO:0005697,GO:…	-	ko:K14538	ko03008,map03008	-	-	-	ko00000,ko00001,ko03009	-	-	-	GN3L_Grn1,MMR_HSR1
TRINITY_DN10445_c0_g1_i5.p1	84751.XP_007878430.1	2.5e-125	455.3	COG0656@1|root,KOG1577@2759|Eukaryota,38CPJ@33154|Opisthokonta,3NXGZ@4751|Fungi,3UZR2@5204|Basidiomycota,3N2B5@452284|Ustilaginomycotina	2759|Eukaryota	Aldo/keto reductase family	PGFS	GO:0003674,GO:0003824,GO:0004032,GO:0004033,GO:0005575,GO:0005622,GO:0005623,GO:0005634,GO:0005737,GO:0005975,GO:0005996,GO:0006950,GO:0006979,GO:0008106,GO:0008150,GO:0008152,GO:0009056,GO:0009987,GO:0016052,GO:0016491,GO:0016614,GO:0016616,GO:0019321,GO:0019323,GO:0019566,GO:0019568,GO:0033554,GO:0034599,GO:0042221,GO:0042732,GO:0042843,GO:0043226,GO:0043227,GO:0043229,GO:0043231,GO:0044238,GO:…	-	-	-	-	-	-	-	-	-	-	Aldo_ket_red
TRINITY_DN10446_c0_g1_i15.p1	2711.XP_006477278.1	2e-97	362.1	COG1186@1|root,KOG3429@2759|Eukaryota,37RA7@33090|Viridiplantae,3GERP@35493|Streptophyta	2759|Eukaryota	Peptidyl-tRNA hydrolase ICT1	-	GO:0000313,GO:0000315,GO:0003674,GO:0003676,GO:0003723,GO:0003747,GO:0003824,GO:0004045,GO:0005488,GO:0005575,GO:0005622,GO:0005623,GO:0005737,GO:0005739,GO:0005759,GO:0005761,GO:0005762,GO:0005840,GO:0006412,GO:0006414,GO:0006415,GO:0006417,GO:0006518,GO:0006807,GO:0008079,GO:0008135,GO:0008150,GO:0008152,GO:0009058,GO:0009059,GO:0009889,GO:0009987,GO:0010467,GO:0010468,GO:0010556,GO:0010608,GO:…	3.1.1.29	ko:K15033	-	-	-	-	ko00000,ko01000,ko03012	-	-	-	RF-1
TRINITY_DN10446_c0_g2_i1.p1	2711.XP_006494690.1	1.7e-120	438.7	28IV3@1|root,2QR6S@2759|Eukaryota,37J5J@33090|Viridiplantae,3GAU2@35493|Streptophyta	2759|Eukaryota	atnic1,nic1	-	GO:0005575,GO:0005622,GO:0005623,GO:0005737,GO:0006139,GO:0006206,GO:0006208,GO:0006212,GO:0006725,GO:0006807,GO:0008150,GO:0008152,GO:0009056,GO:0009112,GO:0009987,GO:0017144,GO:0019860,GO:0034641,GO:0042737,GO:0044237,GO:0044238,GO:0044248,GO:0044270,GO:0044281,GO:0044424,GO:0044464,GO:0046113,GO:0046483,GO:0046700,GO:0055086,GO:0071704,GO:0072527,GO:0072529,GO:1901360,GO:1901361,GO:1901564,GO:…	-	-	-	-	-	-	-	-	-	-	Isochorismatase
TRINITY_DN104474_c0_g1_i3.p1	85681.XP_006446349.1	0.0	1265.8	KOG4197@1|root,KOG4197@2759|Eukaryota,37J07@33090|Viridiplantae,3GFNH@35493|Streptophyta	2759|Eukaryota	Pentatricopeptide repeat-containing protein	-	-	-	-	-	-	-	-	-	-	-	-	PPR,PPR_2
TRINITY_DN104481_c0_g2_i1.p1	430998.XP_007680936.1	2.2e-49	202.6	28NJQ@1|root,2QV5C@2759|Eukaryota,39S7U@33154|Opisthokonta,3NUXW@4751|Fungi,3QPJT@4890|Ascomycota,201EQ@147541|Dothideomycetes,3MJ1W@451867|Dothideomycetidae	2759|Eukaryota	Repeated motif present between transmembrane helices in cystinosin, yeast ERS1p, mannose-P-dolichol utilization defect 1, and other hypothetical proteins.	-	GO:0005575,GO:0016020,GO:0016021,GO:0031224,GO:0044425	-	-	-	-	-	-	-	-	-	-	PQ-loop
[truncated: 44,244 more rows]
