# Supplementary material for: De novo transcriptome analysis of Dysoxylum binectariferum to unravel the biosynthesis of pharmaceutically relevant specialized metabolites
Source: Front Plant Sci. 2023 Aug 9;14:1098987. doi: 10.3389/fpls.2023.1098987 (PMC10450223; doi:10.3389/fpls.2023.1098987)
Supplement: Additional File 4 — Differential expression of unigenes (DEGs) in root and leaf tissues of D. binectariferum of selected 17 specialized metabolic pathways. [file DataSheet_4.zip]

Archive with 6 entries (5 files):
- Additional file 1s-GO,COG/
- __MACOSX/._Additional file 1s-GO,COG
- Additional file 1s-GO,COG/Additional file 1j - PantherGO.xlsx
- __MACOSX/Additional file 1s-GO,COG/._Additional file 1j - PantherGO.xlsx
- Additional file 1s-GO,COG/Additional file 1i-COG.xlsx
- __MACOSX/Additional file 1s-GO,COG/._Additional file 1i-COG.xlsx
