# Supplementary material for: De novo transcriptome analysis of Dysoxylum binectariferum to unravel the biosynthesis of pharmaceutically relevant specialized metabolites
Source: Front Plant Sci. 2023 Aug 9;14:1098987. doi: 10.3389/fpls.2023.1098987 (PMC10450223; doi:10.3389/fpls.2023.1098987)
Supplement: Additional File 4 — Differential expression of unigenes (DEGs) in root and leaf tissues of D. binectariferum of selected 17 specialized metabolic pathways. [file DataSheet_4.zip › Additional file 1s-GO,COG/Additional file 1j - PantherGO.xlsx]

## Sheet: Panther GO
Non-redundant or representative sequences were annotated based on sequence similarity using blastp against the GO database
qpid	Ontology	GOid	description	ARGOT_score	ARGOT_PPV	ARGOT_rank	GOclasscount\
TRINITY_DN100011_c0_g1_i4.p1	CC	16021	integral component of membrane	0.89904	0.442375	1	1\
TRINITY_DN100011_c1_g1_i3.p1	MF	16740	transferase activity	2.28421	0.52415	1	1\
TRINITY_DN10001_c0_g1_i3.p1	BP	31505	fungal-type cell wall organization	14.1857	0.845935	1	3\
TRINITY_DN100031_c0_g1_i1.p1	MF	16787	hydrolase activity	2.4826	0.533481	1	4\
TRINITY_DN10003_c0_g1_i10.p1	MF	8375	acetylglucosaminyltransferase activity	1.97771	0.508896	1	18\
TRINITY_DN10003_c0_g1_i15.p1	CC	16021	integral component of membrane	0.898729	0.442352	1	1\
TRINITY_DN1000470_c0_g1_i1.p1	BP	6614	SRP-dependent cotranslational protein targeting to membrane	8.94835	0.739048	1	1\
TRINITY_DN10005_c0_g1_i15.p1	MF	8878	glucose-1-phosphate adenylyltransferase activity	11.9039	0.80567	1	5\
TRINITY_DN10007_c0_g1_i3.p1	MF	106245	L-serine-phosphatidylethanolamine phosphatidyltransferase activity	15.1105	0.851482	1	100\
TRINITY_DN10008_c0_g1_i21.p1	MF	16274	protein-arginine N-methyltransferase activity	12.207	0.812007	1	100\
TRINITY_DN10008_c0_g1_i25.p1	MF	16274	protein-arginine N-methyltransferase activity	12.2069	0.812006	1	100\
TRINITY_DN1000_c0_g1_i1.p1	MF	4672	protein kinase activity	5.37781	0.64142	1	100\
TRINITY_DN1000_c0_g1_i2.p1	MF	4672	protein kinase activity	5.37781	0.64142	1	100\
TRINITY_DN1000_c0_g2_i1.p1	MF	106310	protein serine kinase activity	8.30022	0.723023	1	100\
TRINITY_DN1001127_c0_g1_i1.p1	MF	140033	acetylation-dependent protein binding	14.5919	0.848393	1	2\
TRINITY_DN10015_c0_g1_i4.p1	BP	6281	DNA repair	5.50111	0.645259	1	99\
TRINITY_DN100163_c2_g2_i1.p1	MF	30544	Hsp70 protein binding	12.8579	0.825356	1	100\
TRINITY_DN100163_c2_g3_i1.p1	MF	30544	Hsp70 protein binding	12.8552	0.825303	1	11\
TRINITY_DN10016_c0_g1_i11.p1	BP	35556	intracellular signal transduction	2.79944	0.547642	1	7\
TRINITY_DN10016_c0_g1_i12.p1	MF	47134	protein-disulfide reductase (NAD(P)) activity	4.75618	0.621362	1	1\
TRINITY_DN10016_c1_g1_i14.p1	MF	8146	sulfotransferase activity	10.3808	0.772523	1	100\
TRINITY_DN10016_c1_g1_i4.p1	MF	8146	sulfotransferase activity	10.3809	0.772526	1	100\
TRINITY_DN10018_c0_g1_i6.p1	BP	45727	positive regulation of translation	10.5581	0.776501	1	99\
TRINITY_DN10018_c0_g2_i4.p1	BP	6364	rRNA processing	6.76784	0.682439	1	100\
TRINITY_DN10019_c0_g1_i2.p1	BP	70534	protein K63-linked ubiquitination	13.9305	0.844372	1	99\
TRINITY_DN1001_c0_g1_i7.p1	MF	3724	RNA helicase activity	8.61255	0.730821	1	24\
TRINITY_DN1001_c1_g1_i3.p1	MF	8270	zinc ion binding	5.17161	0.634902	1	100\
TRINITY_DN100200_c0_g1_i1.p1	CC	16021	integral component of membrane	0.897662	0.44227	1	1\
TRINITY_DN100246_c0_g1_i2.p1	MF	3700	DNA-binding transcription factor activity	4.73395	0.620621	1	100\
TRINITY_DN10025_c1_g1_i3.p1	BP	6865	amino acid transport	6.8431	0.684533	1	20\
TRINITY_DN100269_c0_g1_i1.p1	MF	4124	cysteine synthase activity	11.3418	0.793699	1	100\
TRINITY_DN10028_c0_g1_i48.p1	MF	8478	pyridoxal kinase activity	12.7937	0.824055	1	100\
TRINITY_DN10028_c0_g2_i7.p1	BP	244	spliceosomal tri-snRNP complex assembly	9.47956	0.751755	1	19\
TRINITY_DN1002_c0_g1_i1.p1	MF	50660	flavin adenine dinucleotide binding	6.09103	0.663054	1	100\
TRINITY_DN100363_c0_g2_i1.p1	MF	22857	transmembrane transporter activity	3.38402	0.571806	1	100\
TRINITY_DN10037_c0_g1_i2.p1	MF	16301	kinase activity	3.87895	0.590672	1	25\
TRINITY_DN10037_c1_g1_i1.p1	CC	8278	cohesin complex	12.8838	0.825882	1	100\
TRINITY_DN100395_c0_g1_i1.p1	MF	3746	translation elongation factor activity	8.01535	0.715781	1	86\
TRINITY_DN10039_c0_g2_i1.p1	MF	3700	DNA-binding transcription factor activity	4.73386	0.620618	1	78\
TRINITY_DN1003_c0_g1_i19.p1	MF	4222	metalloendopeptidase activity	7.2332	0.69521	1	97\
TRINITY_DN1003_c0_g1_i20.p1	BP	6627	protein processing involved in protein targeting to mitochondrion	13.1417	0.831071	1	93\
TRINITY_DN1003_c0_g1_i25.p1	BP	6627	protein processing involved in protein targeting to mitochondrion	9.8757	0.761	1	70\
TRINITY_DN100429_c0_g1_i1.p1	MF	4222	metalloendopeptidase activity	3.08262	0.559633	1	1\
TRINITY_DN10042_c0_g1_i1.p1	MF	16705	oxidoreductase activity, acting on paired donors, with incorporation or reduction of molecular oxygen	6.93373	0.68704	1	100\
TRINITY_DN10042_c1_g1_i11.p1	MF	4826	phenylalanine-tRNA ligase activity	10.162	0.767568	1	100\
TRINITY_DN10044_c2_g1_i11.p1	MF	3824	catalytic activity	0.708248	0.426897	1	51\
TRINITY_DN100484_c0_g2_i1.p1	MF	36440	citrate synthase activity	10.5632	0.776616	1	93\
TRINITY_DN100484_c0_g2_i2.p3	MF	30170	pyridoxal phosphate binding	6.42869	0.672853	1	100\
TRINITY_DN100484_c0_g2_i4.p3	MF	4108	citrate (Si)-synthase activity	12.1531	0.810885	1	100\
TRINITY_DN10048_c0_g1_i14.p1	MF	8324	cation transmembrane transporter activity	4.83076	0.623835	1	100\
TRINITY_DN100497_c0_g1_i4.p1	MF	31386	protein tag	5.83292	0.655379	1	8\
TRINITY_DN10049_c0_g1_i7.p1	MF	50155	ornithine(lysine) transaminase activity	13.2225	0.832686	1	100\
TRINITY_DN10050_c0_g1_i2.p1	MF	46983	protein dimerization activity	6.89157	0.685876	1	99\
TRINITY_DN10050_c0_g1_i2.p2	MF	3677	DNA binding	3.21325	0.564979	1	1\
TRINITY_DN100515_c0_g1_i10.p1	CC	16021	integral component of membrane	0.896117	0.442151	1	1\
TRINITY_DN100515_c0_g1_i18.p1	BP	9755	hormone-mediated signaling pathway	3.26467	0.567053	1	1\
TRINITY_DN100525_c0_g1_i1.p1	MF	386	second spliceosomal transesterification activity	15.1535	0.851736	1	100\
TRINITY_DN100552_c0_g2_i3.p1	MF	3735	structural constituent of ribosome	3.80974	0.588109	1	100\
TRINITY_DN100560_c0_g1_i2.p1	MF	8270	zinc ion binding	5.17159	0.634901	1	100\
TRINITY_DN100563_c0_g1_i2.p1	MF	10333	terpene synthase activity	13.138	0.830997	1	13\
TRINITY_DN100578_c0_g1_i3.p1	MF	30544	Hsp70 protein binding	12.8528	0.825254	1	1\
TRINITY_DN10057_c0_g1_i15.p1	MF	46872	metal ion binding	2.59263	0.538496	1	96\
TRINITY_DN10058_c1_g1_i5.p1	MF	4672	protein kinase activity	5.35781	0.640794	1	1\
TRINITY_DN1005_c0_g1_i1.p1	BP	10608	posttranscriptional regulation of gene expression	7.46537	0.701428	1	10\
TRINITY_DN1005_c0_g1_i2.p1	BP	6417	regulation of translation	7.69961	0.707603	1	99\
TRINITY_DN10062_c0_g1_i22.p1	MF	8171	O-methyltransferase activity	8.83148	0.736203	1	100\
TRINITY_DN10062_c0_g1_i9.p1	MF	8171	O-methyltransferase activity	8.8308	0.736186	1	35\
TRINITY_DN100693_c0_g1_i4.p1	CC	71014	post-mRNA release spliceosomal complex	12.7129	0.822413	1	15\
TRINITY_DN1006_c0_g1_i1.p1	BP	9585	red, far-red light phototransduction	15.0825	0.851317	1	17\
TRINITY_DN100706_c0_g2_i5.p1	MF	8270	zinc ion binding	5.17134	0.634893	1	16\
TRINITY_DN10070_c0_g1_i2.p1	BP	9834	plant-type secondary cell wall biogenesis	14.9362	0.85045	1	100\
TRINITY_DN10070_c0_g1_i5.p2	BP	42274	ribosomal small subunit biogenesis	9.0073	0.740477	1	73\
TRINITY_DN10072_c0_g1_i5.p1	CC	124	SAGA complex	11.8763	0.805089	1	1\
TRINITY_DN10072_c0_g2_i4.p1	CC	124	SAGA complex	11.8682	0.804918	1	1\
TRINITY_DN10073_c0_g2_i1.p1	MF	3677	DNA binding	3.22476	0.565445	1	2\
TRINITY_DN100755_c0_g1_i1.p1	MF	4144	diacylglycerol O-acyltransferase activity	10.6198	0.777878	1	3\
TRINITY_DN1007658_c0_g1_i1.p1	MF	3735	structural constituent of ribosome	3.80581	0.587963	1	7\
TRINITY_DN10078_c0_g1_i1.p1	MF	8168	methyltransferase activity	5.20822	0.636069	1	1\
TRINITY_DN100799_c0_g1_i1.p1	MF	16746	acyltransferase activity	5.1254	0.633423	1	1\
TRINITY_DN1007_c0_g1_i10.p1	BP	6396	RNA processing	4.73516	0.620661	1	100\
TRINITY_DN1007_c0_g2_i7.p1	BP	6336	DNA replication-independent nucleosome assembly	14.1174	0.845518	1	12\
TRINITY_DN10082_c0_g1_i10.p1	CC	9570	chloroplast stroma	10.1602	0.767527	1	14\
TRINITY_DN10082_c0_g1_i11.p1	CC	9570	chloroplast stroma	10.8582	0.783161	1	8\
TRINITY_DN10082_c0_g1_i6.p1	CC	9570	chloroplast stroma	10.1583	0.767482	1	16\
TRINITY_DN100837_c3_g1_i2.p1	MF	15267	channel activity	6.49713	0.674807	1	100\
TRINITY_DN10083_c0_g1_i12.p1	CC	16021	integral component of membrane	0.900531	0.442489	1	100\
TRINITY_DN10083_c0_g1_i15.p1	CC	16021	integral component of membrane	0.90053	0.442489	1	100\
TRINITY_DN10083_c1_g1_i3.p1	MF	4252	serine-type endopeptidase activity	6.9965	0.688767	1	100\
TRINITY_DN100840_c0_g1_i2.p1	MF	3721	telomerase RNA reverse transcriptase activity	15.3024	0.852612	1	30\
TRINITY_DN100850_c0_g3_i1.p1	MF	22857	transmembrane transporter activity	3.38401	0.571805	1	100\
TRINITY_DN10086_c0_g1_i8.p1	MF	4672	protein kinase activity	5.37781	0.64142	1	100\
TRINITY_DN10087_c0_g1_i4.p1	MF	3697	single-stranded DNA binding	8.75703	0.73438	1	100\
TRINITY_DN100884_c0_g2_i1.p1	MF	4049	anthranilate synthase activity	11.5668	0.798524	1	2\
TRINITY_DN100886_c0_g2_i2.p1	MF	4826	phenylalanine-tRNA ligase activity	10.1572	0.767458	1	4\
TRINITY_DN100891_c0_g1_i2.p1	MF	8168	methyltransferase activity	2.88274	0.55123	1	1\
TRINITY_DN100897_c1_g1_i9.p1	BP	6260	DNA replication	5.99112	0.660103	1	100\
TRINITY_DN1008_c0_g1_i16.p1	MF	3724	RNA helicase activity	8.61275	0.730826	1	100\
TRINITY_DN100923_c0_g1_i12.p1	MF	3964	RNA-directed DNA polymerase activity	7.8335	0.711091	1	1\
TRINITY_DN100930_c0_g2_i2.p1	MF	31625	ubiquitin protein ligase binding	11.6446	0.800184	1	23\
TRINITY_DN100932_c0_g1_i1.p1	MF	3676	nucleic acid binding	2.26591	0.523269	1	28\
TRINITY_DN10093_c0_g1_i11.p1	MF	3924	GTPase activity	6.68323	0.68007	1	100\
TRINITY_DN10096_c0_g1_i10.p1	BP	6004	fucose metabolic process	11.0389	0.787125	1	100\
TRINITY_DN10096_c0_g1_i21.p1	BP	6004	fucose metabolic process	11.0239	0.786796	1	2\
TRINITY_DN1009_c0_g1_i19.p1	CC	1990316	Atg1/ULK1 kinase complex	14.2986	0.846621	1	100\
TRINITY_DN1009_c0_g1_i23.p1	BP	45	autophagosome assembly	12.4404	0.816834	1	3\
TRINITY_DN10102_c0_g1_i4.p1	MF	3676	nucleic acid binding	2.26396	0.523174	1	2\
TRINITY_DN101031_c0_g1_i1.p1	BP	15074	DNA integration	6.81037	0.683624	1	10\
TRINITY_DN101031_c0_g1_i2.p1	BP	15074	DNA integration	6.45662	0.673651	1	12\
TRINITY_DN101034_c0_g1_i1.p1	CC	16021	integral component of membrane	0.900489	0.442486	1	98\
TRINITY_DN101042_c0_g1_i1.p1	CC	16021	integral component of membrane	0.894746	0.442046	1	1\
TRINITY_DN101042_c1_g1_i1.p1	CC	16021	integral component of membrane	0.894379	0.442018	1	1\
TRINITY_DN101055_c0_g1_i1.p1	MF	3723	RNA binding	3.47583	0.575405	1	97\
TRINITY_DN10105_c0_g1_i1.p1	BP	7049	cell cycle	6.22148	0.666871	1	16\
TRINITY_DN1010_c0_g1_i1.p2	MF	5524	ATP binding	3.02284	0.557149	1	100\
TRINITY_DN1010_c0_g1_i19.p1	MF	5524	ATP binding	3.02288	0.557151	1	100\
TRINITY_DN101107_c0_g1_i4.p1	BP	42773	ATP synthesis coupled electron transport	6.54955	0.676297	1	26\
TRINITY_DN101122_c0_g1_i1.p1	MF	4553	hydrolase activity, hydrolyzing O-glycosyl compounds	6.30272	0.669228	1	100\
TRINITY_DN10112_c0_g2_i1.p1	MF	19825	oxygen binding	7.79568	0.710109	1	25\
TRINITY_DN1011_c0_g1_i3.p1	MF	46872	metal ion binding	2.5926	0.538494	1	100\
TRINITY_DN1011_c0_g1_i4.p1	MF	46872	metal ion binding	2.59262	0.538495	1	100\
TRINITY_DN10121_c0_g2_i12.p1	CC	9507	chloroplast	5.9163	0.657876	1	9\
TRINITY_DN10122_c0_g2_i1.p1	MF	16756	glutathione gamma-glutamylcysteinyltransferase activity	15.5094	0.853823	1	100\
TRINITY_DN10122_c0_g2_i3.p1	MF	16756	glutathione gamma-glutamylcysteinyltransferase activity	15.5094	0.853823	1	100\
TRINITY_DN101230_c0_g1_i5.p1	BP	6952	defense response	6.24125	0.667446	1	16\
TRINITY_DN101259_c0_g1_i10.p1	MF	3677	DNA binding	3.2284	0.565592	1	100\
TRINITY_DN101266_c0_g1_i1.p1	CC	16021	integral component of membrane	0.900095	0.442456	1	7\
TRINITY_DN10126_c1_g1_i9.p1	MF	16491	oxidoreductase activity	2.83321	0.549103	1	1\
TRINITY_DN10126_c1_g2_i3.p1	MF	16491	oxidoreductase activity	2.83988	0.54939	1	4\
TRINITY_DN10126_c2_g2_i1.p1	MF	10181	FMN binding	7.72644	0.708305	1	100\
TRINITY_DN101278_c0_g1_i1.p1	MF	5524	ATP binding	3.02283	0.557149	1	100\
TRINITY_DN101278_c0_g1_i2.p1	MF	5524	ATP binding	3.0228	0.557148	1	99\
TRINITY_DN10127_c0_g2_i2.p1	MF	4672	protein kinase activity	5.37781	0.64142	1	100\
TRINITY_DN10129_c0_g1_i17.p1	MF	4222	metalloendopeptidase activity	7.31236	0.697341	1	98\
TRINITY_DN1012_c0_g1_i29.p1	MF	43565	sequence-specific DNA binding	6.29845	0.669104	1	100\
TRINITY_DN1012_c0_g1_i4.p1	MF	43565	sequence-specific DNA binding	6.29845	0.669104	1	100\
TRINITY_DN10130_c0_g1_i2.p1	BP	90610	bundle sheath cell fate specification	7.21073	0.694603	1	12\
TRINITY_DN10132_c1_g1_i12.p1	MF	4672	protein kinase activity	3.46257	0.574888	1	12\
TRINITY_DN10132_c1_g1_i17.p1	MF	4672	protein kinase activity	3.21386	0.565004	1	14\
TRINITY_DN10134_c0_g2_i1.p1	BP	48544	recognition of pollen	11.9997	0.807681	1	100\
TRINITY_DN10134_c0_g2_i5.p1	BP	48544	recognition of pollen	11.9997	0.807681	1	100\
TRINITY_DN10136_c0_g1_i11.p1	MF	8318	protein prenyltransferase activity	12.8107	0.824399	1	100\
TRINITY_DN10136_c0_g1_i17.p1	MF	8318	protein prenyltransferase activity	12.8009	0.824202	1	6\
TRINITY_DN10136_c0_g1_i19.p1	BP	97354	prenylation	12.5102	0.818269	1	20\
TRINITY_DN10137_c0_g1_i1.p1	MF	4185	serine-type carboxypeptidase activity	9.15069	0.743932	1	100\
TRINITY_DN10137_c1_g1_i1.p1	MF	4672	protein kinase activity	5.37552	0.641349	1	8\
TRINITY_DN10139_c0_g1_i22.p1	BP	48193	Golgi vesicle transport	9.29259	0.747324	1	17\
TRINITY_DN10139_c0_g1_i23.p1	BP	48193	Golgi vesicle transport	9.07731	0.742167	1	98\
TRINITY_DN1013_c0_g1_i16.p1	CC	90730	Las1 complex	14.6128	0.848519	1	89\
TRINITY_DN10140_c0_g1_i2.p1	BP	9742	brassinosteroid mediated signaling pathway	14.4668	0.84764	1	100\
TRINITY_DN101410_c0_g1_i1.p1	CC	30018	Z disc	13.0711	0.829657	1	48\
TRINITY_DN10141_c0_g1_i46.p1	MF	4842	ubiquitin-protein transferase activity	8.35745	0.724462	1	97\
TRINITY_DN101420_c0_g1_i1.p1	MF	3700	DNA-binding transcription factor activity	4.73373	0.620613	1	31\
TRINITY_DN101420_c0_g2_i1.p1	MF	4553	hydrolase activity, hydrolyzing O-glycosyl compounds	6.3028	0.66923	1	100\
TRINITY_DN10143_c0_g1_i3.p1	MF	46983	protein dimerization activity	6.94737	0.687416	1	4\
TRINITY_DN10143_c0_g1_i4.p1	MF	46983	protein dimerization activity	6.95564	0.687644	1	21\
TRINITY_DN101454_c0_g1_i1.p2	CC	16021	integral component of membrane	0.899855	0.442438	1	4\
TRINITY_DN101454_c0_g2_i1.p1	CC	16021	integral component of membrane	0.90002	0.44245	1	4\
TRINITY_DN1014_c0_g1_i12.p1	BP	9617	response to bacterium	10.0709	0.765487	1	100\
TRINITY_DN1014_c0_g1_i2.p1	BP	9617	response to bacterium	10.0709	0.765487	1	100\
TRINITY_DN10150_c0_g3_i1.p1	BP	9734	auxin-activated signaling pathway	11.4056	0.795073	1	100\
TRINITY_DN10153_c0_g1_i13.p1	MF	4672	protein kinase activity	5.37663	0.641383	1	7\
TRINITY_DN10153_c0_g1_i6.p1	MF	4672	protein kinase activity	5.37603	0.641365	1	6\
TRINITY_DN10155_c0_g1_i1.p1	MF	43424	protein histidine kinase binding	17.4284	0.864682	1	2\
TRINITY_DN1015_c0_g1_i2.p1	MF	4430	1-phosphatidylinositol 4-kinase activity	14.3331	0.846831	1	100\
TRINITY_DN1015_c0_g1_i3.p1	MF	4430	1-phosphatidylinositol 4-kinase activity	14.3331	0.846831	1	100\
TRINITY_DN10160_c0_g1_i28.p1	MF	8168	methyltransferase activity	5.21268	0.63621	1	100\
TRINITY_DN101617_c0_g1_i1.p1	MF	71949	FAD binding	7.7562	0.709081	1	15\
TRINITY_DN101617_c0_g2_i1.p1	MF	106307	protein threonine phosphatase activity	10.2759	0.770154	1	7\
TRINITY_DN10161_c0_g1_i14.p1	MF	3700	DNA-binding transcription factor activity	4.73398	0.620622	1	100\
TRINITY_DN10162_c0_g1_i17.p1	MF	15018	galactosylgalactosylxylosylprotein 3-beta-glucuronosyltransferase activity	14.501	0.847846	1	100\
TRINITY_DN10163_c0_g1_i3.p1	MF	8168	methyltransferase activity	5.20104	0.63584	1	1\
TRINITY_DN10167_c0_g1_i23.p1	BP	16567	protein ubiquitination	6.56551	0.676749	1	55\
TRINITY_DN10167_c0_g1_i5.p1	BP	16567	protein ubiquitination	7.74235	0.70872	1	4\
TRINITY_DN10168_c0_g1_i64.p1	CC	16021	integral component of membrane	0.900444	0.442483	1	27\
TRINITY_DN101698_c0_g2_i1.p1	MF	51082	unfolded protein binding	8.15632	0.719381	1	100\
TRINITY_DN101700_c0_g1_i1.p1	MF	3723	RNA binding	3.57832	0.579367	1	100\
TRINITY_DN10172_c0_g1_i10.p1	CC	5886	plasma membrane	2.634	0.540354	1	6\
TRINITY_DN10172_c0_g2_i1.p1	BP	31146	SCF-dependent proteasomal ubiquitin-dependent protein catabolic process	12.6118	0.820351	1	18\
TRINITY_DN10173_c0_g1_i1.p1	CC	16021	integral component of membrane	0.882253	0.441084	1	98\
TRINITY_DN10174_c0_g1_i5.p2	MF	3735	structural constituent of ribosome	3.80972	0.588109	1	100\
TRINITY_DN10174_c1_g1_i4.p1	MF	3735	structural constituent of ribosome	3.80972	0.588109	1	100\
TRINITY_DN10174_c1_g2_i1.p2	MF	3735	structural constituent of ribosome	3.80972	0.588109	1	100\
TRINITY_DN101758_c0_g1_i10.p1	MF	4842	ubiquitin-protein transferase activity	8.62912	0.73123	1	100\
TRINITY_DN101758_c0_g2_i1.p1	MF	4842	ubiquitin-protein transferase activity	8.58519	0.730143	1	1\
TRINITY_DN101760_c0_g1_i1.p1	BP	1902445	regulation of mitochondrial membrane permeability involved in programmed necrotic cell death	16.2809	0.858265	1	1\
TRINITY_DN101766_c0_g3_i1.p1	MF	70040	rRNA (adenine-C2-)-methyltransferase activity	11.5441	0.798041	1	97\
TRINITY_DN10176_c0_g1_i11.p1	CC	5681	spliceosomal complex	9.27006	0.746787	1	100\
TRINITY_DN10176_c0_g1_i16.p1	MF	3723	RNA binding	1.68966	0.493441	1	1\
TRINITY_DN101777_c0_g1_i1.p1	MF	70290	N-acylphosphatidylethanolamine-specific phospholipase D activity	12.5837	0.819774	1	3\
TRINITY_DN101795_c0_g1_i5.p1	MF	16874	ligase activity	4.78171	0.622211	1	1\
TRINITY_DN1017_c0_g1_i12.p1	BP	7031	peroxisome organization	11.3851	0.79463	1	100\
TRINITY_DN101818_c0_g1_i1.p1	CC	19773	proteasome core complex, alpha-subunit complex	11.4024	0.795002	1	100\
TRINITY_DN10181_c0_g1_i10.p1	MF	16620	oxidoreductase activity, acting on the aldehyde or oxo group of donors, NAD or NADP as acceptor	7.34454	0.698204	1	6\
TRINITY_DN10181_c0_g1_i29.p1	BP	6006	glucose metabolic process	7.83566	0.711147	1	100\
TRINITY_DN10181_c0_g1_i4.p1	MF	16620	oxidoreductase activity, acting on the aldehyde or oxo group of donors, NAD or NADP as acceptor	7.34908	0.698325	1	100\
TRINITY_DN101846_c0_g1_i1.p1	MF	47834	D-threo-aldose 1-dehydrogenase activity	8.6284	0.731212	1	100\
TRINITY_DN101878_c0_g1_i1.p1	MF	51741	2-methyl-6-phytyl-1,4-benzoquinone methyltransferase activity	16.7727	0.861042	1	100\
TRINITY_DN10187_c0_g1_i34.p1	MF	52906	tRNA (guanine(37)-N(1))-methyltransferase activity	11.4226	0.795436	1	99\
TRINITY_DN10189_c0_g2_i3.p2	CC	5576	extracellular region	5.77526	0.653641	1	15\
TRINITY_DN10189_c0_g2_i5.p2	CC	5576	extracellular region	5.71982	0.651962	1	96\
TRINITY_DN10189_c0_g4_i2.p1	CC	5576	extracellular region	5.77707	0.653696	1	25\
TRINITY_DN10189_c0_g4_i3.p1	CC	5576	extracellular region	5.77778	0.653717	1	100\
TRINITY_DN10189_c1_g1_i2.p1	CC	5576	extracellular region	5.72075	0.651991	1	96\
TRINITY_DN1018_c0_g3_i1.p1	MF	46983	protein dimerization activity	6.76493	0.682358	1	97\
TRINITY_DN10190_c0_g1_i15.p3	MF	3860	3-hydroxyisobutyryl-CoA hydrolase activity	12.5223	0.818518	1	9\
TRINITY_DN10190_c0_g1_i38.p1	MF	3860	3-hydroxyisobutyryl-CoA hydrolase activity	12.5267	0.818608	1	100\
TRINITY_DN10190_c0_g1_i56.p1	BP	70125	mitochondrial translational elongation	14.9866	0.850749	1	100\
TRINITY_DN10190_c0_g1_i66.p1	MF	3860	3-hydroxyisobutyryl-CoA hydrolase activity	12.5267	0.818608	1	100\
TRINITY_DN10191_c0_g1_i4.p1	MF	4722	protein serine/threonine phosphatase activity	9.61445	0.754924	1	100\
TRINITY_DN10192_c0_g1_i3.p1	MF	16787	hydrolase activity	2.06694	0.513452	1	44\
TRINITY_DN101937_c0_g1_i1.p1	CC	5737	cytoplasm	2.05202	0.512697	1	100\
TRINITY_DN101937_c0_g1_i1.p2	BP	6446	regulation of translational initiation	11.7851	0.803163	1	100\
TRINITY_DN10193_c0_g1_i1.p1	MF	3899	DNA-directed 5'-3' RNA polymerase activity	5.20544	0.63598	1	2\
TRINITY_DN10193_c0_g1_i4.p1	MF	3899	DNA-directed 5'-3' RNA polymerase activity	4.01607	0.595683	1	1\
TRINITY_DN10194_c0_g1_i6.p1	MF	19706	protein-cysteine S-palmitoyltransferase activity	11.543	0.798017	1	99\
TRINITY_DN10195_c0_g2_i11.p1	MF	4672	protein kinase activity	5.37783	0.641421	1	100\
TRINITY_DN10195_c0_g2_i32.p1	MF	4672	protein kinase activity	5.3707	0.641198	1	2\
TRINITY_DN10196_c0_g1_i10.p1	MF	3723	RNA binding	3.57833	0.579367	1	100\
TRINITY_DN10196_c0_g1_i2.p1	MF	3723	RNA binding	3.57832	0.579367	1	100\
TRINITY_DN10198_c0_g1_i10.p1	BP	6355	regulation of transcription, DNA-templated	3.49913	0.57631	1	100\
TRINITY_DN10198_c0_g1_i2.p1	BP	6355	regulation of transcription, DNA-templated	3.49913	0.57631	1	100\
TRINITY_DN101996_c0_g1_i1.p1	MF	140326	ATPase-coupled intramembrane lipid transporter activity	12.0358	0.808437	1	1\
TRINITY_DN1019_c0_g1_i10.p1	MF	46872	metal ion binding	2.39542	0.529428	1	12\
TRINITY_DN1019_c0_g1_i29.p1	MF	46872	metal ion binding	1.78733	0.498819	1	11\
TRINITY_DN1019_c0_g1_i3.p1	MF	46872	metal ion binding	1.93783	0.506827	1	12\
TRINITY_DN101_c0_g1_i11.p1	MF	43716	2-hydroxy-3-keto-5-methylthiopentenyl-1-phosphate phosphatase activity	14.3563	0.846972	1	99\
TRINITY_DN102031_c0_g1_i1.p1	MF	4553	hydrolase activity, hydrolyzing O-glycosyl compounds	6.28187	0.668624	1	1\
TRINITY_DN10204_c0_g1_i3.p1	MF	43565	sequence-specific DNA binding	5.49918	0.645199	1	7\
TRINITY_DN10207_c0_g1_i1.p1	BP	6629	lipid metabolic process	4.76252	0.621573	1	100\
TRINITY_DN10208_c0_g1_i1.p1	MF	51082	unfolded protein binding	8.15412	0.719325	1	8\
TRINITY_DN102095_c0_g1_i4.p1	MF	4601	peroxidase activity	8.35265	0.724342	1	55\
TRINITY_DN10209_c0_g1_i8.p1	MF	42134	rRNA primary transcript binding	14.3296	0.84681	1	100\
TRINITY_DN1020_c0_g1_i11.p1	MF	8270	zinc ion binding	5.17156	0.6349	1	100\
TRINITY_DN1020_c0_g1_i23.p1	MF	8270	zinc ion binding	5.16678	0.634748	1	4\
TRINITY_DN1020_c0_g1_i33.p1	MF	8270	zinc ion binding	5.17156	0.6349	1	100\
TRINITY_DN10211_c0_g1_i1.p1	MF	8194	UDP-glycosyltransferase activity	8.44822	0.726736	1	100\
TRINITY_DN102132_c0_g1_i1.p1	CC	5794	Golgi apparatus	7.166	0.693391	1	3\
TRINITY_DN10213_c0_g1_i25.p1	CC	796	condensin complex	13.2581	0.833398	1	2\
TRINITY_DN10214_c0_g1_i1.p1	MF	16746	acyltransferase activity	3.05167	0.55835	1	1\
TRINITY_DN10216_c0_g1_i10.p1	BP	52837	thiazole biosynthetic process	13.0316	0.828862	1	96\
TRINITY_DN10218_c0_g1_i14.p1	BP	15031	protein transport	5.51322	0.645633	1	100\
TRINITY_DN10218_c0_g1_i16.p1	BP	15031	protein transport	5.51322	0.645633	1	100\
TRINITY_DN102190_c0_g1_i1.p1	MF	8483	transaminase activity	6.95709	0.687684	1	100\
TRINITY_DN10219_c0_g1_i3.p1	MF	22857	transmembrane transporter activity	3.38403	0.571806	1	100\
TRINITY_DN1021_c0_g1_i34.p1	BP	1510	RNA methylation	6.83715	0.684368	1	17\
TRINITY_DN1021_c0_g1_i35.p1	MF	3723	RNA binding	3.57728	0.579327	1	10\
TRINITY_DN1021_c0_g1_i73.p1	BP	1510	RNA methylation	6.83827	0.684399	1	100\
TRINITY_DN10221_c0_g1_i10.p1	MF	1990939	ATP-dependent microtubule motor activity	10.0238	0.764408	1	100\
TRINITY_DN10221_c0_g1_i2.p2	MF	1990939	ATP-dependent microtubule motor activity	10.0194	0.764308	1	4\
TRINITY_DN102227_c0_g1_i2.p1	CC	16021	integral component of membrane	0.899143	0.442383	1	1\
TRINITY_DN102235_c0_g2_i1.p1	CC	145	exocyst	11.0691	0.787784	1	2\
TRINITY_DN10223_c0_g1_i24.p1	MF	774	adenyl-nucleotide exchange factor activity	11.255	0.791824	1	100\
TRINITY_DN10224_c0_g1_i1.p1	CC	9507	chloroplast	5.91805	0.657929	1	16\
TRINITY_DN10225_c0_g1_i2.p1	CC	5681	spliceosomal complex	8.29006	0.722766	1	89\
TRINITY_DN10225_c1_g1_i2.p1	MF	8233	peptidase activity	3.10197	0.560432	1	2\
TRINITY_DN10226_c0_g1_i4.p1	CC	16021	integral component of membrane	0.90049	0.442486	1	57\
TRINITY_DN10226_c0_g1_i6.p1	CC	16021	integral component of membrane	0.900451	0.442483	1	38\
TRINITY_DN10228_c0_g1_i3.p3	MF	31683	G-protein beta/gamma-subunit complex binding	12.2591	0.813089	1	100\
TRINITY_DN1022_c0_g1_i27.p1	MF	4550	nucleoside diphosphate kinase activity	4.55234	0.614502	1	10\
TRINITY_DN102311_c0_g1_i12.p1	MF	140359	ABC-type transporter activity	4.70185	0.619548	1	68\
TRINITY_DN10233_c0_g1_i1.p1	MF	4743	pyruvate kinase activity	11.0595	0.787575	1	100\
TRINITY_DN102359_c0_g1_i1.p1	MF	16491	oxidoreductase activity	2.84145	0.549458	1	100\
TRINITY_DN10238_c0_g1_i3.p1	BP	6914	autophagy	9.9405	0.762495	1	100\
TRINITY_DN10238_c0_g1_i5.p1	BP	6914	autophagy	9.9404	0.762492	1	58\
TRINITY_DN102391_c0_g1_i1.p1	MF	8194	UDP-glycosyltransferase activity	8.44828	0.726737	1	100\
TRINITY_DN102396_c0_g2_i4.p1	MF	3746	translation elongation factor activity	8.01559	0.715787	1	100\
TRINITY_DN102401_c0_g1_i3.p1	BP	50832	defense response to fungus	12.8143	0.824473	1	3\
TRINITY_DN10242_c0_g1_i2.p1	CC	16021	integral component of membrane	0.89983	0.442436	1	5\
TRINITY_DN102438_c0_g2_i1.p1	MF	71949	FAD binding	7.75762	0.709118	1	100\
TRINITY_DN10244_c0_g1_i2.p1	MF	3677	DNA binding	1.96317	0.508144	1	3\
TRINITY_DN10245_c0_g1_i1.p1	MF	4930	G protein-coupled receptor activity	1.31797	0.471393	1	16\
TRINITY_DN10246_c0_g1_i1.p1	CC	5615	extracellular space	8.34529	0.724157	1	99\
TRINITY_DN102470_c0_g1_i2.p1	MF	16491	oxidoreductase activity	2.84146	0.549458	1	97\
TRINITY_DN10247_c0_g1_i15.p1	MF	30170	pyridoxal phosphate binding	6.42747	0.672818	1	14\
TRINITY_DN10247_c0_g1_i21.p1	MF	30170	pyridoxal phosphate binding	6.4287	0.672853	1	100\
TRINITY_DN10247_c0_g1_i27.p1	MF	30170	pyridoxal phosphate binding	6.4287	0.672853	1	100\
TRINITY_DN102484_c0_g2_i1.p1	CC	502	proteasome complex	8.61089	0.730779	1	21\
TRINITY_DN102490_c0_g1_i15.p1	MF	3677	DNA binding	3.22369	0.565401	1	2\
TRINITY_DN102504_c0_g1_i1.p1	MF	16985	mannan endo-1,4-beta-mannosidase activity	13.2051	0.832339	1	100\
TRINITY_DN102506_c0_g1_i1.p1	MF	3746	translation elongation factor activity	7.99547	0.715271	1	1\
TRINITY_DN102522_c0_g1_i5.p1	CC	5576	extracellular region	3.30695	0.568746	1	32\
TRINITY_DN102550_c0_g1_i1.p1	MF	3724	RNA helicase activity	8.61272	0.730825	1	100\
TRINITY_DN102560_c0_g1_i4.p1	MF	5200	structural constituent of cytoskeleton	10.5767	0.776916	1	100\
TRINITY_DN102575_c0_g1_i1.p1	MF	3723	RNA binding	3.57471	0.579228	1	4\
TRINITY_DN10257_c0_g2_i1.p1	CC	5634	nucleus	4.02153	0.59588	1	98\
TRINITY_DN10257_c0_g3_i1.p1	MF	46983	protein dimerization activity	6.95722	0.687687	1	100\
TRINITY_DN10258_c0_g1_i3.p1	BP	6865	amino acid transport	6.84366	0.684549	1	100\
TRINITY_DN1025_c0_g1_i1.p1	MF	3924	GTPase activity	6.68324	0.68007	1	100\
TRINITY_DN1025_c0_g2_i1.p1	MF	3924	GTPase activity	6.68325	0.680071	1	100\
TRINITY_DN102624_c0_g1_i2.p1	CC	16021	integral component of membrane	0.900258	0.442469	1	10\
TRINITY_DN102641_c0_g1_i1.p1	MF	16491	oxidoreductase activity	2.84146	0.549458	1	100\
TRINITY_DN102646_c0_g1_i1.p1	MF	4553	hydrolase activity, hydrolyzing O-glycosyl compounds	6.30105	0.669179	1	5\
TRINITY_DN10264_c0_g1_i11.p1	CC	16021	integral component of membrane	0.900529	0.442489	1	47\
TRINITY_DN10264_c0_g1_i13.p1	MF	8168	methyltransferase activity	5.21274	0.636212	1	99\
TRINITY_DN10265_c0_g1_i4.p1	MF	4332	fructose-bisphosphate aldolase activity	10.8749	0.783529	1	100\
TRINITY_DN10265_c0_g2_i1.p1	MF	4332	fructose-bisphosphate aldolase activity	10.8749	0.783529	1	100\
TRINITY_DN102661_c0_g1_i1.p1	MF	4506	squalene monooxygenase activity	14.8217	0.849769	1	100\
TRINITY_DN10266_c0_g1_i15.p1	MF	51879	Hsp90 protein binding	13.6336	0.840832	1	100\
TRINITY_DN10268_c0_g1_i2.p1	MF	3700	DNA-binding transcription factor activity	4.73385	0.620618	1	100\
TRINITY_DN10269_c0_g1_i4.p1	BP	2000022	regulation of jasmonic acid mediated signaling pathway	15.4315	0.853368	1	12\
TRINITY_DN10269_c0_g2_i14.p1	BP	2000022	regulation of jasmonic acid mediated signaling pathway	15.4294	0.853356	1	7\
TRINITY_DN10269_c0_g2_i8.p1	BP	2000022	regulation of jasmonic acid mediated signaling pathway	15.4305	0.853362	1	8\
TRINITY_DN10271_c0_g1_i9.p1	BP	42138	meiotic DNA double-strand break formation	13.6315	0.840792	1	29\
TRINITY_DN102738_c2_g1_i1.p1	CC	5886	plasma membrane	2.63436	0.54037	1	100\
TRINITY_DN10273_c0_g1_i5.p1	MF	16787	hydrolase activity	2.48424	0.533556	1	7\
TRINITY_DN102741_c0_g1_i1.p1	MF	22857	transmembrane transporter activity	3.37993	0.571644	1	3\
TRINITY_DN102741_c0_g1_i2.p1	MF	22857	transmembrane transporter activity	3.38401	0.571805	1	100\
TRINITY_DN10274_c0_g2_i1.p1	MF	4672	protein kinase activity	5.37782	0.641421	1	100\
TRINITY_DN102763_c0_g1_i1.p1	MF	22857	transmembrane transporter activity	3.37509	0.571453	1	1\
TRINITY_DN102789_c0_g1_i5.p1	MF	15095	magnesium ion transmembrane transporter activity	10.466	0.774439	1	2\
TRINITY_DN1027_c0_g2_i11.p1	BP	290	deadenylation-dependent decapping of nuclear-transcribed mRNA	12.8098	0.824383	1	100\
TRINITY_DN1027_c0_g2_i12.p1	BP	290	deadenylation-dependent decapping of nuclear-transcribed mRNA	12.8099	0.824383	1	100\
TRINITY_DN1027_c1_g1_i1.p1	BP	6355	regulation of transcription, DNA-templated	3.49905	0.576307	1	100\
TRINITY_DN10281_c0_g1_i12.p1	MF	4843	thiol-dependent deubiquitinase	9.63136	0.75532	1	57\
TRINITY_DN10281_c0_g1_i18.p1	MF	4843	thiol-dependent deubiquitinase	9.63153	0.755324	1	100\
TRINITY_DN10281_c0_g1_i9.p1	MF	4843	thiol-dependent deubiquitinase	9.62628	0.755201	1	3\
TRINITY_DN10283_c0_g1_i5.p1	MF	71949	FAD binding	7.75764	0.709119	1	100\
TRINITY_DN10283_c0_g1_i7.p1	MF	71949	FAD binding	7.75764	0.709119	1	100\
TRINITY_DN10283_c0_g1_i8.p1	MF	71949	FAD binding	7.75763	0.709119	1	100\
TRINITY_DN10284_c0_g1_i2.p1	CC	16021	integral component of membrane	0.900533	0.44249	1	96\
TRINITY_DN10284_c0_g1_i6.p1	CC	16021	integral component of membrane	0.900532	0.44249	1	97\
TRINITY_DN102853_c0_g1_i2.p1	BP	8643	carbohydrate transport	3.94395	0.593058	1	1\
TRINITY_DN10285_c0_g1_i102.p1	MF	16887	ATPase	4.97798	0.628661	1	3\
TRINITY_DN10285_c0_g1_i110.p1	MF	8094	ATPase, acting on DNA	5.20673	0.636021	1	5\
TRINITY_DN10285_c0_g1_i16.p1	MF	4386	helicase activity	6.40289	0.672113	1	1\
TRINITY_DN102870_c0_g1_i5.p1	MF	51119	sugar transmembrane transporter activity	10.5641	0.776637	1	100\
TRINITY_DN102872_c0_g2_i1.p1	MF	8233	peptidase activity	4.65754	0.618061	1	3\
TRINITY_DN102877_c0_g2_i1.p2	MF	19843	rRNA binding	6.23909	0.667383	1	100\
TRINITY_DN102896_c0_g1_i1.p1	MF	4076	biotin synthase activity	12.1725	0.811291	1	100\
TRINITY_DN1028_c0_g1_i16.p1	MF	70034	telomerase RNA binding	13.0923	0.830082	1	14\
TRINITY_DN102928_c0_g1_i1.p1	MF	3677	DNA binding	3.19503	0.56424	1	1\
TRINITY_DN102948_c0_g1_i1.p1	BP	6749	glutathione metabolic process	7.92064	0.713346	1	100\
TRINITY_DN102956_c0_g1_i1.p1	MF	22857	transmembrane transporter activity	3.38235	0.57174	1	3\
TRINITY_DN10295_c1_g1_i4.p1	BP	6629	lipid metabolic process	4.76253	0.621573	1	100\
TRINITY_DN10295_c1_g1_i9.p2	CC	16021	integral component of membrane	0.898637	0.442345	1	2\
TRINITY_DN102963_c0_g1_i2.p2	MF	4497	monooxygenase activity	6.72235	0.681167	1	2\
TRINITY_DN102981_c0_g1_i1.p1	MF	22857	transmembrane transporter activity	3.38403	0.571806	1	100\
TRINITY_DN102982_c0_g1_i1.p1	CC	5743	mitochondrial inner membrane	5.00798	0.629636	1	99\
TRINITY_DN10298_c0_g1_i4.p1	CC	16021	integral component of membrane	0.900467	0.442485	1	42\
TRINITY_DN10298_c0_g1_i5.p1	CC	16021	integral component of membrane	0.90052	0.442489	1	98\
TRINITY_DN102_c0_g1_i13.p1	MF	47429	nucleoside-triphosphate diphosphatase activity	9.4503	0.751064	1	100\
TRINITY_DN102_c0_g1_i7.p1	MF	47429	nucleoside-triphosphate diphosphatase activity	9.45013	0.75106	1	96\
TRINITY_DN103001_c0_g1_i1.p1	CC	9654	photosystem II oxygen evolving complex	12.7771	0.823718	1	100\
TRINITY_DN103001_c0_g1_i2.p1	CC	9654	photosystem II oxygen evolving complex	12.7771	0.823718	1	100\
TRINITY_DN103009_c0_g1_i1.p1	CC	16021	integral component of membrane	0.900374	0.442477	1	9\
TRINITY_DN103015_c0_g1_i2.p1	BP	6364	rRNA processing	6.76786	0.68244	1	100\
TRINITY_DN103035_c0_g2_i1.p1	MF	19825	oxygen binding	8.22722	0.721179	1	18\
TRINITY_DN103035_c0_g3_i1.p1	MF	19825	oxygen binding	5.50158	0.645273	1	3\
TRINITY_DN103035_c0_g4_i1.p1	MF	19825	oxygen binding	9.80717	0.759414	1	11\
TRINITY_DN103041_c0_g1_i4.p1	BP	6102	isocitrate metabolic process	12.1884	0.811621	1	3\
TRINITY_DN103049_c0_g2_i1.p1	MF	16491	oxidoreductase activity	2.84144	0.549458	1	100\
TRINITY_DN10304_c0_g1_i8.p1	MF	4842	ubiquitin-protein transferase activity	8.62911	0.73123	1	100\
TRINITY_DN10305_c0_g1_i2.p1	MF	3714	transcription corepressor activity	8.90619	0.738024	1	14\
TRINITY_DN10305_c0_g1_i5.p1	MF	3714	transcription corepressor activity	9.77014	0.758555	1	16\
TRINITY_DN10308_c0_g1_i10.p2	BP	45053	protein retention in Golgi apparatus	15.399	0.853178	1	1\
TRINITY_DN10308_c0_g1_i2.p1	BP	45053	protein retention in Golgi apparatus	6.1225	0.663978	1	6\
TRINITY_DN103098_c0_g1_i1.p1	MF	50203	oxalate-CoA ligase activity	7.17894	0.693742	1	18\
TRINITY_DN10309_c0_g1_i3.p1	CC	9654	photosystem II oxygen evolving complex	12.7771	0.823718	1	100\
TRINITY_DN10312_c0_g1_i3.p1	MF	22857	transmembrane transporter activity	3.3836	0.571789	1	19\
TRINITY_DN10312_c0_g1_i6.p1	MF	22857	transmembrane transporter activity	3.38401	0.571805	1	100\
TRINITY_DN103135_c0_g1_i3.p1	MF	3899	DNA-directed 5'-3' RNA polymerase activity	7.80618	0.710382	1	100\
TRINITY_DN10314_c0_g1_i1.p1	BP	209	protein polyubiquitination	11.7026	0.801415	1	100\
TRINITY_DN10318_c0_g1_i1.p1	MF	16787	hydrolase activity	1.20751	0.464256	1	1\
TRINITY_DN103191_c0_g1_i1.p1	CC	502	proteasome complex	8.61125	0.730788	1	99\
TRINITY_DN103197_c0_g2_i1.p1	MF	4176	ATP-dependent peptidase activity	8.98705	0.739986	1	3\
TRINITY_DN10319_c0_g1_i11.p1	MF	46408	chlorophyll synthetase activity	16.8736	0.861606	1	100\
TRINITY_DN10319_c0_g1_i13.p1	MF	46408	chlorophyll synthetase activity	16.8736	0.861607	1	100\
TRINITY_DN10320_c0_g1_i10.p1	BP	6952	defense response	7.39958	0.699676	1	2\
TRINITY_DN10320_c0_g1_i12.p1	MF	4674	protein serine/threonine kinase activity	5.5965	0.648199	1	2\
TRINITY_DN10320_c0_g1_i7.p1	MF	4674	protein serine/threonine kinase activity	4.7367	0.620713	1	1\
TRINITY_DN10321_c0_g1_i5.p1	MF	102721	ubiquinol:oxygen oxidoreductase activity	16.0637	0.857025	1	99\
TRINITY_DN103258_c0_g1_i1.p1	MF	8686	3,4-dihydroxy-2-butanone-4-phosphate synthase activity	11.5053	0.79721	1	100\
TRINITY_DN103280_c0_g1_i3.p1	BP	1732	formation of cytoplasmic translation initiation complex	11.3259	0.793356	1	96\
TRINITY_DN103283_c0_g2_i1.p1	BP	7165	signal transduction	4.1204	0.599438	1	100\
TRINITY_DN10328_c0_g1_i1.p1	MF	5509	calcium ion binding	7.22391	0.694959	1	100\
TRINITY_DN1032_c0_g1_i14.p1	MF	4672	protein kinase activity	5.37783	0.641421	1	100\
TRINITY_DN1032_c0_g1_i19.p1	MF	4672	protein kinase activity	5.37783	0.641421	1	100\
TRINITY_DN10331_c0_g1_i5.p1	BP	6541	glutamine metabolic process	4.27974	0.605083	1	41\
TRINITY_DN10332_c0_g1_i9.p1	MF	4839	ubiquitin activating enzyme activity	15.6737	0.854778	1	1\
TRINITY_DN103333_c0_g1_i3.p1	CC	16021	integral component of membrane	0.900408	0.44248	1	26\
TRINITY_DN10333_c0_g2_i2.p1	BP	10438	cellular response to sulfur starvation	5.09905	0.632577	1	1\
TRINITY_DN10334_c0_g1_i2.p1	MF	16705	oxidoreductase activity, acting on paired donors, with incorporation or reduction of molecular oxygen	6.93375	0.687041	1	100\
TRINITY_DN10334_c1_g1_i3.p1	BP	10305	leaf vascular tissue pattern formation	2.3616	0.527836	1	2\
TRINITY_DN103373_c0_g1_i3.p1	MF	3677	DNA binding	3.22448	0.565433	1	3\
TRINITY_DN10337_c0_g1_i2.p1	BP	6865	amino acid transport	6.84363	0.684548	1	99\
TRINITY_DN10338_c0_g1_i10.p1	MF	16301	kinase activity	4.34039	0.607204	1	4\
TRINITY_DN103391_c0_g1_i2.p1	MF	61630	ubiquitin protein ligase activity	9.63138	0.75532	1	100\
TRINITY_DN103412_c0_g3_i1.p1	MF	4812	aminoacyl-tRNA ligase activity	6.717	0.681018	1	5\
TRINITY_DN10341_c0_g1_i6.p1	BP	45048	protein insertion into ER membrane	13.0671	0.829576	1	99\
TRINITY_DN103431_c0_g1_i1.p1	MF	3735	structural constituent of ribosome	3.806	0.58797	1	8\
TRINITY_DN103434_c0_g1_i1.p1	MF	16787	hydrolase activity	2.47082	0.532938	1	1\
TRINITY_DN103443_c0_g1_i1.p1	BP	42843	D-xylose catabolic process	16.8685	0.861578	1	99\
TRINITY_DN10345_c0_g1_i1.p1	CC	16021	integral component of membrane	0.900541	0.44249	1	89\
TRINITY_DN103463_c0_g1_i1.p1	CC	5604	basement membrane	12.0253	0.808218	1	99\
TRINITY_DN10346_c0_g1_i15.p1	CC	5759	mitochondrial matrix	9.43747	0.750761	1	100\
TRINITY_DN10346_c0_g1_i21.p1	CC	5759	mitochondrial matrix	9.43743	0.75076	1	100\
TRINITY_DN10346_c0_g1_i28.p1	CC	5759	mitochondrial matrix	9.43745	0.750761	1	100\
TRINITY_DN10347_c0_g1_i4.p1	CC	326	protein storage vacuole	17.1187	0.862972	1	18\
TRINITY_DN10347_c0_g1_i5.p1	CC	326	protein storage vacuole	17.1027	0.862882	1	18\
TRINITY_DN10347_c0_g1_i9.p1	CC	326	protein storage vacuole	17.1585	0.863192	1	20\
TRINITY_DN10348_c0_g1_i1.p1	MF	33743	peptide-methionine (R)-S-oxide reductase activity	11.2816	0.792398	1	100\
TRINITY_DN10349_c0_g1_i2.p1	BP	40029	regulation of gene expression, epigenetic	11.9768	0.807202	1	1\
TRINITY_DN1034_c0_g1_i1.p1	BP	6396	RNA processing	4.73519	0.620662	1	100\
TRINITY_DN1034_c0_g1_i2.p1	BP	6396	RNA processing	4.7346	0.620643	1	13\
TRINITY_DN10351_c0_g1_i36.p1	BP	6644	phospholipid metabolic process	6.38075	0.671477	1	100\
TRINITY_DN10353_c0_g1_i1.p1	MF	4672	protein kinase activity	5.37738	0.641407	1	30\
TRINITY_DN103540_c0_g1_i2.p1	MF	16491	oxidoreductase activity	2.84146	0.549458	1	100\
TRINITY_DN103552_c0_g1_i1.p1	MF	5034	osmosensor activity	15.7499	0.855219	1	100\
TRINITY_DN103557_c0_g1_i1.p1	MF	51082	unfolded protein binding	8.15646	0.719384	1	100\
TRINITY_DN10357_c0_g1_i49.p1	CC	5634	nucleus	4.11369	0.599198	1	99\
TRINITY_DN1035_c1_g1_i1.p1	BP	6355	regulation of transcription, DNA-templated	3.49908	0.576309	1	79\
TRINITY_DN1035_c1_g1_i11.p1	BP	6355	regulation of transcription, DNA-templated	3.49909	0.576309	1	100\
TRINITY_DN103608_c0_g1_i1.p1	MF	22857	transmembrane transporter activity	2.71389	0.543901	1	3\
TRINITY_DN103616_c0_g1_i2.p1	MF	3723	RNA binding	3.57598	0.579277	1	5\
TRINITY_DN103619_c0_g1_i1.p1	MF	51745	4-hydroxy-3-methylbut-2-en-1-yl diphosphate reductase activity	11.7498	0.802416	1	100\
TRINITY_DN10361_c0_g1_i12.p1	CC	5634	nucleus	4.11367	0.599197	1	98\
TRINITY_DN10362_c0_g1_i1.p1	BP	9725	response to hormone	1.50292	0.482706	1	16\
TRINITY_DN10362_c0_g1_i17.p1	BP	9725	response to hormone	2.92921	0.553209	1	1\
TRINITY_DN10362_c0_g1_i6.p1	CC	16021	integral component of membrane	0.896294	0.442165	1	1\
TRINITY_DN103648_c0_g1_i1.p1	MF	8080	N-acetyltransferase activity	6.72403	0.681214	1	91\
TRINITY_DN103674_c0_g2_i1.p1	MF	22857	transmembrane transporter activity	3.38397	0.571804	1	100\
TRINITY_DN10367_c0_g1_i13.p1	MF	3700	DNA-binding transcription factor activity	4.73064	0.620511	1	4\
TRINITY_DN10367_c0_g1_i7.p1	MF	3700	DNA-binding transcription factor activity	4.73265	0.620578	1	13\
TRINITY_DN10368_c0_g2_i4.p1	MF	16301	kinase activity	4.34212	0.607264	1	100\
TRINITY_DN103692_c0_g1_i1.p1	MF	5199	structural constituent of cell wall	14.0776	0.845275	1	28\
TRINITY_DN1036_c0_g1_i3.p1	CC	16021	integral component of membrane	0.900546	0.442491	1	99\
TRINITY_DN103712_c0_g1_i4.p1	MF	3723	RNA binding	3.56805	0.578973	1	1\
TRINITY_DN103722_c0_g1_i1.p1	CC	16021	integral component of membrane	0.900427	0.442481	1	21\
TRINITY_DN10372_c0_g1_i13.p1	BP	33320	UDP-D-xylose biosynthetic process	12.3129	0.814202	1	99\
TRINITY_DN103737_c0_g1_i2.p1	MF	16274	protein-arginine N-methyltransferase activity	12.2069	0.812005	1	100\
TRINITY_DN10373_c0_g2_i10.p1	CC	16021	integral component of membrane	0.900477	0.442485	1	25\
TRINITY_DN10373_c0_g2_i10.p3	MF	9	alpha-1,6-mannosyltransferase activity	12.9752	0.827726	1	19\
TRINITY_DN10373_c0_g2_i11.p1	CC	16021	integral component of membrane	0.900235	0.442467	1	14\
TRINITY_DN10373_c0_g2_i7.p1	CC	16021	integral component of membrane	0.900452	0.442483	1	19\
TRINITY_DN10376_c0_g1_i1.p1	MF	62046	dehydropipecolic acid reductase	10.213	0.768726	1	12\
TRINITY_DN103778_c0_g1_i1.p2	MF	16491	oxidoreductase activity	2.84146	0.549458	1	100\
TRINITY_DN1037_c0_g1_i26.p1	BP	16567	protein ubiquitination	7.74652	0.708829	1	94\
TRINITY_DN103806_c0_g2_i1.p1	MF	4176	ATP-dependent peptidase activity	8.98078	0.739835	1	4\
TRINITY_DN10380_c0_g1_i1.p1	MF	16301	kinase activity	4.33812	0.607125	1	3\
TRINITY_DN10381_c0_g1_i1.p1	MF	51213	dioxygenase activity	3.45098	0.574435	1	45\
TRINITY_DN10382_c0_g1_i5.p1	MF	4674	protein serine/threonine kinase activity	7.19617	0.694209	1	99\
TRINITY_DN103850_c0_g1_i1.p1	MF	8194	UDP-glycosyltransferase activity	8.44825	0.726737	1	100\
TRINITY_DN10385_c0_g2_i7.p1	MF	3830	beta-1,4-mannosylglycoprotein 4-beta-N-acetylglucosaminyltransferase activity	14.9883	0.850759	1	100\
TRINITY_DN103871_c0_g1_i1.p1	MF	4672	protein kinase activity	5.37247	0.641253	1	3\
TRINITY_DN10388_c0_g2_i2.p1	CC	22625	cytosolic large ribosomal subunit	10.9571	0.785335	1	100\
TRINITY_DN10389_c0_g1_i12.p1	CC	5846	nuclear cap binding complex	13.5663	0.839507	1	100\
TRINITY_DN10389_c0_g1_i3.p1	CC	5730	nucleolus	7.54118	0.703437	1	100\
TRINITY_DN1038_c0_g1_i12.p1	MF	4519	endonuclease activity	5.86398	0.656311	1	7\
TRINITY_DN1038_c0_g1_i16.p1	MF	4518	nuclease activity	5.27933	0.638323	1	21\
TRINITY_DN103901_c0_g1_i1.p1	CC	31314	extrinsic component of mitochondrial inner membrane	12.6301	0.820724	1	99\
TRINITY_DN10390_c0_g1_i10.p1	CC	5634	nucleus	4.03192	0.596256	1	98\
TRINITY_DN10390_c0_g1_i12.p1	CC	5634	nucleus	4.0349	0.596364	1	98\
TRINITY_DN10390_c1_g1_i1.p1	CC	5634	nucleus	4.11365	0.599197	1	95\
TRINITY_DN10390_c1_g1_i10.p1	CC	5634	nucleus	2.44353	0.531674	1	2\
TRINITY_DN10392_c0_g1_i1.p1	MF	22857	transmembrane transporter activity	2.83943	0.549371	1	83\
TRINITY_DN10392_c0_g2_i1.p1	MF	22857	transmembrane transporter activity	3.11659	0.561034	1	92\
TRINITY_DN103938_c0_g1_i1.p1	MF	15267	channel activity	6.49715	0.674808	1	97\
TRINITY_DN10393_c0_g1_i18.p1	MF	52716	hydroquinone:oxygen oxidoreductase activity	13.9683	0.844605	1	100\
TRINITY_DN10395_c0_g1_i2.p1	MF	3988	acetyl-CoA C-acyltransferase activity	10.6043	0.777533	1	98\
TRINITY_DN103962_c0_g1_i1.p1	MF	4674	protein serine/threonine kinase activity	7.25736	0.695861	1	2\
TRINITY_DN10396_c0_g1_i1.p1	MF	30246	carbohydrate binding	1.27364	0.468566	1	1\
TRINITY_DN10396_c0_g1_i11.p1	BP	7166	cell surface receptor signaling pathway	6.85505	0.684865	1	18\
TRINITY_DN10396_c0_g1_i18.p1	MF	30246	carbohydrate binding	2.61817	0.539645	1	1\
TRINITY_DN103970_c0_g2_i1.p1	MF	8374	O-acyltransferase activity	9.22894	0.745805	1	100\
TRINITY_DN1039_c0_g1_i10.p1	CC	16021	integral component of membrane	0.900534	0.44249	1	97\
TRINITY_DN103_c0_g1_i8.p1	BP	6383	transcription by RNA polymerase III	11.473	0.796518	1	100\
TRINITY_DN104018_c0_g1_i1.p1	MF	140603	ATP hydrolysis activity	7.18514	0.69391	1	2\
TRINITY_DN104018_c1_g1_i1.p1	MF	140603	ATP hydrolysis activity	7.18963	0.694032	1	3\
TRINITY_DN10401_c0_g1_i1.p1	CC	16021	integral component of membrane	0.900303	0.442472	1	5\
TRINITY_DN104029_c0_g1_i2.p1	CC	5634	nucleus	3.9521	0.593356	1	74\
TRINITY_DN10402_c0_g1_i1.p1	MF	3934	GTP cyclohydrolase I activity	11.3765	0.794446	1	100\
TRINITY_DN10402_c0_g1_i18.p1	MF	3934	GTP cyclohydrolase I activity	11.3765	0.794446	1	100\
TRINITY_DN104036_c0_g1_i1.p1	CC	5634	nucleus	4.10659	0.598944	1	2\
TRINITY_DN10405_c0_g1_i12.p1	MF	4601	peroxidase activity	2.58599	0.538196	1	1\
TRINITY_DN10405_c0_g1_i6.p1	MF	4601	peroxidase activity	8.31467	0.723387	1	1\
TRINITY_DN10406_c0_g1_i6.p2	BP	61163	endoplasmic reticulum polarization	4.1063	0.598933	1	23\
TRINITY_DN104087_c0_g1_i1.p3	MF	4141	dethiobiotin synthase activity	12.2812	0.813547	1	100\
TRINITY_DN104087_c0_g1_i1.p2	BP	55085	transmembrane transport	2.77283	0.546484	1	3\
TRINITY_DN104087_c0_g1_i1.p1	MF	4015	adenosylmethionine-8-amino-7-oxononanoate transaminase activity	12.0271	0.808256	1	98\
TRINITY_DN104088_c0_g1_i1.p1	CC	139	Golgi membrane	1.46976	0.480731	1	20\
TRINITY_DN10408_c0_g1_i2.p1	MF	3700	DNA-binding transcription factor activity	4.73402	0.620623	1	100\
TRINITY_DN1040_c0_g1_i20.p1	MF	3993	acid phosphatase activity	11.3423	0.793709	1	100\
TRINITY_DN104105_c0_g1_i1.p1	MF	16628	oxidoreductase activity, acting on the CH-CH group of donors, NAD or NADP as acceptor	8.61788	0.730952	1	100\
TRINITY_DN10410_c0_g2_i6.p1	MF	4674	protein serine/threonine kinase activity	7.04765	0.690168	1	97\
TRINITY_DN104110_c0_g1_i1.p1	MF	70615	nucleosome-dependent ATPase activity	9.74957	0.758077	1	1\
TRINITY_DN104127_c0_g1_i1.p2	MF	4519	endonuclease activity	5.85445	0.656026	1	1\
TRINITY_DN10412_c0_g1_i15.p1	MF	32549	ribonucleoside binding	9.89394	0.761421	1	100\
TRINITY_DN10412_c0_g1_i16.p1	MF	32549	ribonucleoside binding	9.89358	0.761413	1	18\
TRINITY_DN104137_c0_g2_i1.p1	MF	4830	tryptophan-tRNA ligase activity	11.1815	0.79023	1	69\
TRINITY_DN104143_c0_g1_i1.p1	BP	6486	protein glycosylation	8.53465	0.728889	1	100\
TRINITY_DN104148_c0_g1_i1.p1	MF	4523	RNA-DNA hybrid ribonuclease activity	6.22267	0.666905	1	2\
TRINITY_DN104152_c0_g1_i1.p1	MF	4842	ubiquitin-protein transferase activity	8.58528	0.730145	1	1\
TRINITY_DN104153_c0_g1_i1.p1	MF	50515	4-(cytidine 5'-diphospho)-2-C-methyl-D-erythritol kinase activity	11.7846	0.803154	1	100\
TRINITY_DN104155_c0_g1_i1.p2	MF	8817	cob(I)yrinic acid a,c-diamide adenosyltransferase activity	11.1895	0.790404	1	99\
TRINITY_DN104155_c0_g1_i1.p1	MF	33958	DNA-deoxyinosine glycosylase activity	13.7244	0.842615	1	99\
TRINITY_DN104160_c0_g1_i1.p1	MF	71949	FAD binding	7.75762	0.709118	1	100\
TRINITY_DN104164_c0_g1_i1.p1	MF	47834	D-threo-aldose 1-dehydrogenase activity	8.62834	0.731211	1	100\
TRINITY_DN104167_c0_g1_i1.p1	MF	31683	G-protein beta/gamma-subunit complex binding	12.2116	0.812104	1	1\
TRINITY_DN104177_c0_g1_i1.p2	MF	8483	transaminase activity	6.95421	0.687604	1	6\
TRINITY_DN104179_c0_g2_i1.p1	MF	22857	transmembrane transporter activity	3.38146	0.571705	1	3\
TRINITY_DN104180_c0_g2_i2.p1	CC	136	mannan polymerase complex	4.77798	0.622087	1	26\
TRINITY_DN104182_c0_g2_i1.p1	MF	9982	pseudouridine synthase activity	8.5713	0.729799	1	100\
TRINITY_DN104183_c0_g1_i3.p1	MF	16874	ligase activity	4.04712	0.596805	1	17\
TRINITY_DN104185_c0_g1_i1.p2	MF	4478	methionine adenosyltransferase activity	11.2493	0.791701	1	11\
TRINITY_DN104185_c0_g1_i1.p1	MF	4632	phosphopantothenate--cysteine ligase activity	11.7467	0.802351	1	100\
TRINITY_DN104188_c0_g1_i4.p1	MF	3735	structural constituent of ribosome	2.31881	0.525805	1	1\
TRINITY_DN104189_c0_g1_i1.p1	MF	3723	RNA binding	3.57452	0.579221	1	2\
TRINITY_DN10418_c0_g1_i9.p1	CC	16021	integral component of membrane	0.878475	0.440792	1	84\
TRINITY_DN10419_c0_g1_i7.p1	CC	1990072	TRAPPIII protein complex	16.6331	0.860258	1	1\
TRINITY_DN10420_c0_g1_i5.p1	MF	42626	ATPase-coupled transmembrane transporter activity	6.29269	0.668938	1	100\
TRINITY_DN10420_c1_g1_i1.p1	MF	140359	ABC-type transporter activity	6.8746	0.685406	1	1\
TRINITY_DN104216_c0_g1_i1.p1	BP	46160	heme a metabolic process	11.7497	0.802415	1	2\
TRINITY_DN104216_c0_g2_i2.p1	BP	46160	heme a metabolic process	11.7458	0.802332	1	2\
TRINITY_DN104224_c0_g2_i1.p2	MF	44540	L-cystine L-cysteine-lyase (deaminating)	14.8408	0.849883	1	4\
TRINITY_DN104225_c1_g1_i1.p1	BP	6865	amino acid transport	6.77243	0.682567	1	99\
TRINITY_DN104225_c3_g1_i1.p1	BP	6865	amino acid transport	3.26534	0.56708	1	1\
TRINITY_DN104227_c0_g1_i1.p1	MF	3824	catalytic activity	0.707784	0.426857	1	4\
TRINITY_DN10422_c0_g1_i1.p1	BP	31146	SCF-dependent proteasomal ubiquitin-dependent protein catabolic process	12.6116	0.820346	1	15\
TRINITY_DN10423_c0_g1_i3.p1	MF	46872	metal ion binding	1.57268	0.48679	1	20\
TRINITY_DN104248_c0_g2_i1.p1	MF	16740	transferase activity	1.748	0.496672	1	3\
TRINITY_DN104253_c0_g1_i1.p1	MF	19843	rRNA binding	5.81139	0.654731	1	93\
TRINITY_DN104256_c0_g1_i1.p1	MF	16628	oxidoreductase activity, acting on the CH-CH group of donors, NAD or NADP as acceptor	8.61803	0.730956	1	100\
TRINITY_DN104256_c0_g4_i1.p1	MF	16787	hydrolase activity	2.485	0.533591	1	99\
TRINITY_DN104256_c0_g4_i1.p2	MF	22857	transmembrane transporter activity	2.26496	0.523223	1	67\
TRINITY_DN104257_c0_g3_i2.p1	MF	4514	nicotinate-nucleotide diphosphorylase (carboxylating) activity	10.6791	0.779198	1	100\
TRINITY_DN10425_c0_g1_i2.p1	CC	5634	nucleus	4.11361	0.599195	1	96\
TRINITY_DN10425_c0_g1_i3.p1	CC	5634	nucleus	4.11105	0.599103	1	6\
TRINITY_DN10425_c0_g1_i8.p1	CC	5634	nucleus	4.1136	0.599195	1	97\
TRINITY_DN104262_c0_g1_i1.p1	MF	4252	serine-type endopeptidase activity	6.9965	0.688767	1	78\
TRINITY_DN104266_c0_g2_i2.p1	CC	16021	integral component of membrane	0.899763	0.442431	1	3\
TRINITY_DN10426_c0_g1_i10.p1	MF	4672	protein kinase activity	5.36965	0.641165	1	2\
TRINITY_DN10427_c0_g1_i19.p1	MF	45330	aspartyl esterase activity	12.24	0.812693	1	17\
TRINITY_DN104282_c0_g1_i1.p1	BP	32324	molybdopterin cofactor biosynthetic process	10.7164	0.780025	1	100\
TRINITY_DN104283_c0_g1_i1.p1	CC	16021	integral component of membrane	0.899254	0.442392	1	1\
TRINITY_DN10428_c0_g1_i13.p1	MF	16757	glycosyltransferase activity	5.22511	0.636605	1	94\
TRINITY_DN10428_c0_g1_i16.p1	MF	102751	UDP-alpha-D-glucose:glucosyl-glycogenin alpha-D-glucosyltransferase activity	3.03619	0.557706	1	1\
TRINITY_DN104291_c0_g1_i1.p1	BP	46160	heme a metabolic process	11.5659	0.798507	1	99\
TRINITY_DN104293_c0_g1_i1.p1	BP	9968	negative regulation of signal transduction	8.55963	0.729509	1	1\
TRINITY_DN104313_c0_g1_i1.p1	MF	8496	mannan endo-1,6-alpha-mannosidase activity	14.781	0.849526	1	100\
TRINITY_DN104317_c1_g1_i1.p1	MF	4252	serine-type endopeptidase activity	6.97157	0.688082	1	1\
TRINITY_DN104328_c0_g1_i1.p1	MF	5525	GTP binding	6.01567	0.66083	1	2\
TRINITY_DN104332_c0_g1_i1.p1	MF	3723	RNA binding	3.57772	0.579344	1	9\
TRINITY_DN104351_c0_g1_i1.p1	MF	70628	proteasome binding	13.2303	0.832842	1	100\
TRINITY_DN104352_c0_g1_i1.p1	MF	16874	ligase activity	4.78626	0.622361	1	100\
TRINITY_DN104376_c0_g2_i1.p3	CC	5737	cytoplasm	2.05072	0.512631	1	3\
TRINITY_DN104379_c0_g2_i1.p2	MF	9982	pseudouridine synthase activity	8.57128	0.729798	1	100\
TRINITY_DN10437_c0_g1_i2.p1	MF	8168	methyltransferase activity	5.21262	0.636208	1	100\
TRINITY_DN104384_c0_g1_i2.p1	BP	79	regulation of cyclin-dependent protein serine/threonine kinase activity	11.6802	0.800939	1	96\
TRINITY_DN104388_c0_g1_i1.p1	CC	16021	integral component of membrane	0.900478	0.442485	1	34\
TRINITY_DN10438_c0_g1_i16.p1	MF	3677	DNA binding	3.04344	0.558008	1	86\
TRINITY_DN104393_c0_g1_i2.p1	MF	16829	lyase activity	4.74675	0.621048	1	3\
TRINITY_DN10439_c0_g1_i14.p1	BP	6004	fucose metabolic process	11.0389	0.787125	1	100\
TRINITY_DN1043_c0_g1_i12.p1	BP	45893	positive regulation of transcription, DNA-templated	8.07851	0.717398	1	100\
TRINITY_DN1043_c0_g1_i14.p1	BP	45893	positive regulation of transcription, DNA-templated	8.07844	0.717396	1	89\
TRINITY_DN1043_c0_g1_i22.p1	BP	45893	positive regulation of transcription, DNA-templated	8.07851	0.717398	1	100\
TRINITY_DN104402_c0_g1_i1.p1	BP	6865	amino acid transport	6.84223	0.684509	1	12\
TRINITY_DN104409_c0_g1_i1.p1	MF	22857	transmembrane transporter activity	3.38401	0.571805	1	100\
TRINITY_DN10440_c0_g1_i3.p1	BP	15031	protein transport	5.5129	0.645623	1	18\
TRINITY_DN10440_c0_g1_i5.p1	BP	15031	protein transport	5.51295	0.645625	1	23\
TRINITY_DN104416_c0_g1_i1.p1	MF	8080	N-acetyltransferase activity	6.6827	0.680055	1	1\
TRINITY_DN10441_c0_g1_i1.p1	CC	31969	chloroplast membrane	11.1313	0.789139	1	100\
TRINITY_DN10441_c0_g1_i2.p1	CC	31969	chloroplast membrane	11.1313	0.789139	1	100\
TRINITY_DN104421_c0_g1_i1.p1	MF	4815	aspartate-tRNA ligase activity	11.3086	0.792982	1	100\
TRINITY_DN104432_c0_g2_i1.p1	CC	16021	integral component of membrane	0.900531	0.442489	1	56\
TRINITY_DN104438_c0_g2_i1.p1	MF	50480	imidazolonepropionase activity	12.463	0.817299	1	100\
TRINITY_DN10443_c0_g1_i11.p1	MF	22857	transmembrane transporter activity	3.38402	0.571806	1	100\
TRINITY_DN10443_c0_g1_i12.p1	MF	22857	transmembrane transporter activity	3.38401	0.571805	1	100\
TRINITY_DN10443_c0_g1_i5.p1	MF	22857	transmembrane transporter activity	3.384	0.571805	1	100\
TRINITY_DN104441_c0_g2_i1.p1	MF	5524	ATP binding	3.02281	0.557148	1	100\
TRINITY_DN10444_c0_g1_i7.p1	MF	16491	oxidoreductase activity	2.84149	0.54946	1	100\
TRINITY_DN10445_c0_g1_i5.p1	MF	47834	D-threo-aldose 1-dehydrogenase activity	8.62832	0.731211	1	100\
TRINITY_DN10446_c0_g1_i15.p1	MF	3747	translation release factor activity	9.82981	0.759939	1	100\
TRINITY_DN10446_c0_g2_i1.p1	BP	19365	pyridine nucleotide salvage	15.7305	0.855107	1	100\
TRINITY_DN104474_c0_g1_i3.p1	MF	4519	endonuclease activity	0.793368	0.434031	1	1\
TRINITY_DN104481_c0_g2_i1.p1	CC	16021	integral component of membrane	0.899735	0.442429	1	5\
TRINITY_DN104495_c0_g1_i1.p1	BP	6974	cellular response to DNA damage stimulus	5.43456	0.643192	1	12\
TRINITY_DN104498_c0_g1_i10.p1	CC	45095	keratin filament	12.1859	0.811568	1	26\
TRINITY_DN104498_c0_g1_i6.p2	CC	45095	keratin filament	12.5494	0.819073	1	100\
TRINITY_DN104498_c0_g1_i8.p1	CC	45095	keratin filament	12.5467	0.819018	1	11\
TRINITY_DN104498_c0_g1_i9.p1	CC	5882	intermediate filament	10.465	0.774416	1	100\
TRINITY_DN104498_c0_g3_i2.p1	CC	5882	intermediate filament	10.465	0.774416	1	100\
TRINITY_DN104498_c0_g4_i1.p1	CC	16363	nuclear matrix	13.4746	0.837696	1	100\
TRINITY_DN1044_c0_g1_i1.p1	MF	32454	histone demethylase activity (H3-K9 specific)	13.5511	0.839207	1	75\
TRINITY_DN1044_c0_g1_i7.p1	MF	32454	histone demethylase activity (H3-K9 specific)	13.55	0.839186	1	16\
TRINITY_DN10450_c0_g2_i1.p1	MF	22857	transmembrane transporter activity	3.38402	0.571806	1	100\
TRINITY_DN10450_c0_g2_i2.p1	MF	22857	transmembrane transporter activity	3.38403	0.571806	1	100\
TRINITY_DN104513_c0_g2_i1.p1	MF	22857	transmembrane transporter activity	3.384	0.571805	1	89\
TRINITY_DN10452_c0_g1_i7.p1	MF	30337	DNA polymerase processivity factor activity	14.0175	0.844907	1	100\
TRINITY_DN104536_c0_g1_i4.p1	CC	16021	integral component of membrane	0.896343	0.442169	1	1\
TRINITY_DN10453_c0_g1_i4.p1	CC	813	ESCRT I complex	13.3868	0.835957	1	100\
TRINITY_DN104541_c0_g1_i1.p1	CC	16021	integral component of membrane	0.89911	0.442381	1	2\
TRINITY_DN104541_c0_g2_i1.p1	CC	16021	integral component of membrane	0.90026	0.442469	1	8\
TRINITY_DN104543_c0_g2_i1.p1	MF	42802	identical protein binding	5.65528	0.649998	1	3\
TRINITY_DN104543_c1_g3_i2.p3	MF	774	adenyl-nucleotide exchange factor activity	11.2549	0.791821	1	100\
TRINITY_DN104543_c1_g3_i2.p1	MF	31072	heat shock protein binding	10.5468	0.776249	1	100\
TRINITY_DN104543_c1_g3_i2.p2	MF	52689	carboxylic ester hydrolase activity	6.20797	0.666477	1	22\
TRINITY_DN104548_c0_g1_i1.p1	CC	16021	integral component of membrane	0.900528	0.442489	1	98\
TRINITY_DN104548_c0_g1_i2.p1	CC	16021	integral component of membrane	0.899271	0.442393	1	3\
TRINITY_DN104550_c0_g2_i1.p1	MF	5096	GTPase activator activity	8.38226	0.725085	1	25\
TRINITY_DN104559_c0_g2_i3.p1	MF	46872	metal ion binding	2.47321	0.533048	1	49\
TRINITY_DN104565_c0_g1_i1.p1	MF	22857	transmembrane transporter activity	3.38403	0.571806	1	100\
TRINITY_DN104579_c0_g1_i1.p1	MF	3723	RNA binding	3.57496	0.579238	1	4\
TRINITY_DN10457_c0_g1_i5.p1	CC	16021	integral component of membrane	0.896664	0.442193	1	1\
TRINITY_DN104580_c0_g1_i1.p1	BP	8643	carbohydrate transport	3.5871	0.579703	1	1\
TRINITY_DN10458_c0_g1_i1.p1	BP	8299	isoprenoid biosynthetic process	7.63997	0.70604	1	100\
TRINITY_DN10458_c0_g1_i2.p1	BP	8299	isoprenoid biosynthetic process	7.63996	0.70604	1	100\
TRINITY_DN10458_c0_g2_i1.p1	MF	3723	RNA binding	3.57832	0.579367	1	100\
TRINITY_DN10458_c0_g3_i5.p1	BP	48280	vesicle fusion with Golgi apparatus	14.5378	0.848068	1	1\
TRINITY_DN10458_c0_g3_i6.p1	BP	48280	vesicle fusion with Golgi apparatus	14.5541	0.848166	1	29\
TRINITY_DN104597_c0_g1_i1.p1	MF	22857	transmembrane transporter activity	3.38389	0.5718	1	38\
TRINITY_DN104599_c0_g1_i1.p1	MF	17040	N-acylsphingosine amidohydrolase activity	13.8042	0.843594	1	23\
TRINITY_DN1045_c0_g1_i19.p1	MF	8641	ubiquitin-like modifier activating enzyme activity	10.1408	0.767083	1	100\
TRINITY_DN1045_c0_g1_i22.p1	MF	8641	ubiquitin-like modifier activating enzyme activity	10.1407	0.767081	1	100\
TRINITY_DN104606_c0_g1_i1.p1	MF	10181	FMN binding	7.71993	0.708135	1	4\
TRINITY_DN104610_c0_g2_i1.p1	MF	8170	N-methyltransferase activity	6.6338	0.678679	1	91\
TRINITY_DN104621_c0_g1_i2.p1	CC	5634	nucleus	4.10397	0.59885	1	1\
TRINITY_DN104631_c0_g1_i1.p1	MF	22857	transmembrane transporter activity	3.37659	0.571512	1	2\
TRINITY_DN10464_c0_g1_i1.p1	BP	9555	pollen development	7.10106	0.691626	1	1\
TRINITY_DN104651_c0_g1_i1.p2	MF	16157	sucrose synthase activity	14.4812	0.847727	1	22\
TRINITY_DN104651_c0_g2_i1.p1	MF	16157	sucrose synthase activity	14.4781	0.847708	1	8\
TRINITY_DN10467_c0_g1_i11.p1	BP	6004	fucose metabolic process	11.0389	0.787125	1	99\
TRINITY_DN104685_c0_g2_i1.p3	MF	3725	double-stranded RNA binding	10.1794	0.767963	1	100\
TRINITY_DN104685_c0_g3_i1.p2	MF	3935	GTP cyclohydrolase II activity	11.5526	0.798222	1	1\
TRINITY_DN104699_c0_g1_i3.p1	BP	7165	signal transduction	4.11865	0.599375	1	3\
TRINITY_DN10469_c0_g1_i7.p1	CC	9706	chloroplast inner membrane	11.7481	0.802381	1	100\
TRINITY_DN10469_c1_g1_i1.p1	MF	16301	kinase activity	3.3207	0.569295	1	9\
TRINITY_DN1046_c0_g1_i3.p1	CC	16021	integral component of membrane	0.890998	0.441758	1	99\
TRINITY_DN104701_c0_g1_i1.p1	BP	338	protein deneddylation	13.7113	0.842357	1	51\
TRINITY_DN104708_c0_g1_i2.p1	CC	16021	integral component of membrane	0.90048	0.442486	1	36\
TRINITY_DN104712_c0_g1_i1.p1	MF	16853	isomerase activity	1.66399	0.492002	1	33\
TRINITY_DN104713_c0_g1_i1.p1	MF	3959	NADPH dehydrogenase activity	12.2419	0.812732	1	100\
TRINITY_DN104723_c0_g1_i12.p1	MF	8080	N-acetyltransferase activity	6.72397	0.681213	1	58\
TRINITY_DN10472_c0_g1_i11.p1	MF	3917	DNA topoisomerase type I (single strand cut, ATP-independent) activity	10.2368	0.769267	1	1\
TRINITY_DN10472_c0_g1_i7.p1	MF	3917	DNA topoisomerase type I (single strand cut, ATP-independent) activity	10.237	0.769272	1	1\
TRINITY_DN104732_c0_g1_i2.p1	MF	22857	transmembrane transporter activity	3.38403	0.571806	1	100\
TRINITY_DN104732_c0_g2_i1.p1	MF	22857	transmembrane transporter activity	3.38057	0.57167	1	4\
TRINITY_DN10473_c0_g1_i12.p1	BP	9736	cytokinin-activated signaling pathway	12.4639	0.817318	1	88\
TRINITY_DN10473_c0_g1_i4.p1	BP	160	phosphorelay signal transduction system	1.42185	0.477838	1	1\
TRINITY_DN10473_c0_g1_i5.p1	BP	9736	cytokinin-activated signaling pathway	11.8128	0.803749	1	32\
TRINITY_DN10474_c0_g1_i3.p1	MF	61630	ubiquitin protein ligase activity	9.63129	0.755318	1	100\
TRINITY_DN104769_c0_g1_i5.p1	MF	8408	3'-5' exonuclease activity	8.35897	0.7245	1	100\
TRINITY_DN10476_c0_g1_i15.p1	MF	3700	DNA-binding transcription factor activity	4.73002	0.62049	1	4\
TRINITY_DN10476_c0_g1_i18.p1	MF	3700	DNA-binding transcription factor activity	4.73397	0.620622	1	100\
TRINITY_DN104785_c0_g1_i2.p1	CC	16021	integral component of membrane	0.900516	0.442488	1	63\
TRINITY_DN104793_c0_g1_i1.p1	MF	8121	ubiquinol-cytochrome-c reductase activity	9.82825	0.759903	1	100\
TRINITY_DN10479_c0_g1_i1.p1	MF	8168	methyltransferase activity	2.42783	0.530943	1	1\
TRINITY_DN1047_c0_g1_i23.p1	CC	97361	CIA complex	13.5612	0.839407	1	23\
TRINITY_DN1047_c0_g1_i3.p1	CC	97361	CIA complex	13.5625	0.839433	1	100\
TRINITY_DN1047_c1_g1_i20.p1	CC	16021	integral component of membrane	0.891605	0.441805	1	97\
TRINITY_DN1047_c1_g2_i1.p2	MF	4654	polyribonucleotide nucleotidyltransferase activity	11.47	0.796455	1	7\
TRINITY_DN1047_c1_g2_i2.p1	MF	4654	polyribonucleotide nucleotidyltransferase activity	11.4733	0.796524	1	100\
TRINITY_DN104801_c0_g2_i1.p1	MF	4474	malate synthase activity	12.1133	0.810057	1	2\
TRINITY_DN10482_c0_g1_i3.p1	BP	55085	transmembrane transport	2.77646	0.546643	1	100\
TRINITY_DN104831_c0_g1_i1.p1	BP	7626	locomotory behavior	6.4285	0.672847	1	1\
TRINITY_DN104834_c0_g1_i1.p1	CC	16021	integral component of membrane	0.89993	0.442443	1	6\
TRINITY_DN104835_c0_g1_i1.p1	MF	4476	mannose-6-phosphate isomerase activity	11.9078	0.805751	1	100\
TRINITY_DN104845_c0_g1_i1.p1	MF	45330	aspartyl esterase activity	12.2415	0.812724	1	100\
TRINITY_DN104847_c0_g1_i1.p1	MF	8270	zinc ion binding	5.16265	0.634616	1	2\
TRINITY_DN104849_c0_g1_i1.p1	CC	16021	integral component of membrane	0.899407	0.442403	1	1\
TRINITY_DN104849_c0_g2_i1.p1	MF	16787	hydrolase activity	2.485	0.533592	1	93\
TRINITY_DN10486_c0_g1_i6.p1	BP	6369	termination of RNA polymerase II transcription	13.876	0.844037	1	1\
TRINITY_DN104870_c0_g1_i1.p1	MF	8289	lipid binding	7.99818	0.715341	1	3\
TRINITY_DN104872_c0_g2_i1.p1	MF	8177	succinate dehydrogenase (ubiquinone) activity	11.6588	0.800485	1	99\
TRINITY_DN104888_c0_g1_i2.p1	BP	16540	protein autoprocessing	12.9049	0.826308	1	97\
TRINITY_DN10488_c0_g1_i11.p1	MF	8289	lipid binding	2.55762	0.536912	1	1\
TRINITY_DN10488_c0_g1_i22.p1	CC	16021	integral component of membrane	0.898432	0.442329	1	1\
TRINITY_DN10488_c0_g1_i6.p1	CC	16021	integral component of membrane	0.897674	0.442271	1	1\
TRINITY_DN10488_c0_g2_i1.p1	MF	8289	lipid binding	4.58025	0.61545	1	5\
TRINITY_DN104896_c0_g1_i1.p1	MF	4672	protein kinase activity	5.37283	0.641264	1	3\
TRINITY_DN1048_c0_g1_i17.p1	MF	46556	alpha-L-arabinofuranosidase activity	12.0512	0.808759	1	100\
TRINITY_DN1048_c0_g1_i20.p1	MF	46556	alpha-L-arabinofuranosidase activity	12.0512	0.808759	1	100\
TRINITY_DN104904_c0_g1_i1.p1	MF	35673	oligopeptide transmembrane transporter activity	11.4441	0.795898	1	4\
TRINITY_DN104907_c0_g1_i1.p1	MF	102521	tRNA-4-demethylwyosine synthase activity	14.7833	0.84954	1	99\
TRINITY_DN104909_c0_g1_i1.p1	MF	4365	glyceraldehyde-3-phosphate dehydrogenase (NAD+) (phosphorylating) activity	10.6219	0.777925	1	82\
TRINITY_DN104922_c0_g1_i1.p1	MF	16810	hydrolase activity, acting on carbon-nitrogen (but not peptide) bonds	5.87792	0.656729	1	39\
TRINITY_DN104924_c0_g1_i2.p1	MF	8198	ferrous iron binding	11.2123	0.7909	1	100\
TRINITY_DN104927_c0_g3_i2.p1	MF	4803	transposase activity	8.35317	0.724355	1	7\
TRINITY_DN10492_c0_g1_i21.p1	BP	19252	starch biosynthetic process	12.1398	0.810609	1	94\
TRINITY_DN104934_c0_g1_i1.p1	BP	6749	glutathione metabolic process	7.92031	0.713337	1	36\
TRINITY_DN10493_c0_g1_i1.p1	CC	5783	endoplasmic reticulum	4.43052	0.610329	1	2\
TRINITY_DN10493_c1_g1_i1.p1	MF	5509	calcium ion binding	7.22373	0.694954	1	100\
TRINITY_DN104941_c0_g1_i1.p1	BP	32196	transposition	7.53367	0.703238	1	21\
TRINITY_DN104941_c0_g3_i4.p1	BP	15074	DNA integration	6.5142	0.675293	1	87\
TRINITY_DN104941_c0_g4_i1.p3	MF	5524	ATP binding	3.02284	0.557149	1	100\
TRINITY_DN104941_c0_g4_i1.p1	BP	15074	DNA integration	6.81111	0.683644	1	15\
TRINITY_DN104942_c0_g1_i1.p3	MF	71949	FAD binding	7.73846	0.708619	1	1\
TRINITY_DN104944_c0_g1_i1.p1	CC	16021	integral component of membrane	0.900503	0.442487	1	48\
TRINITY_DN10494_c0_g1_i3.p1	MF	35091	phosphatidylinositol binding	9.7565	0.758238	1	73\
TRINITY_DN10494_c0_g1_i4.p1	MF	35091	phosphatidylinositol binding	9.75649	0.758238	1	74\
TRINITY_DN104955_c0_g1_i1.p2	MF	4364	glutathione transferase activity	10.9721	0.785663	1	100\
TRINITY_DN104955_c0_g2_i1.p2	MF	4364	glutathione transferase activity	10.9721	0.785663	1	100\
TRINITY_DN104966_c0_g1_i1.p1	MF	8324	cation transmembrane transporter activity	4.83075	0.623835	1	99\
TRINITY_DN10497_c0_g1_i3.p1	BP	6081	cellular aldehyde metabolic process	7.78101	0.709727	1	100\
TRINITY_DN10497_c0_g1_i32.p1	BP	6081	cellular aldehyde metabolic process	7.78104	0.709728	1	100\
TRINITY_DN104982_c0_g1_i1.p1	CC	1905862	ferroxidase complex	12.1205	0.810206	1	27\
TRINITY_DN104982_c0_g1_i2.p1	CC	1905862	ferroxidase complex	12.1215	0.810228	1	100\
TRINITY_DN104989_c1_g2_i3.p1	MF	4491	methylmalonate-semialdehyde dehydrogenase (acylating) activity	11.8267	0.804043	1	1\
TRINITY_DN10498_c0_g1_i2.p1	BP	10052	guard cell differentiation	14.7225	0.849177	1	100\
TRINITY_DN10499_c0_g1_i38.p1	MF	8236	serine-type peptidase activity	6.40004	0.672031	1	75\
TRINITY_DN1049_c0_g1_i5.p1	MF	4674	protein serine/threonine kinase activity	6.76179	0.68227	1	93\
TRINITY_DN104_c0_g1_i16.p1	CC	16021	integral component of membrane	0.894841	0.442053	1	1\
TRINITY_DN105029_c0_g1_i2.p3	MF	35091	phosphatidylinositol binding	9.75633	0.758234	1	100\
TRINITY_DN105047_c0_g1_i3.p1	MF	45290	D-arabinose 1-dehydrogenase [NAD(P)+] activity	17.413	0.864597	1	100\
TRINITY_DN105059_c0_g1_i1.p1	MF	4096	catalase activity	10.7622	0.781041	1	6\
TRINITY_DN105065_c0_g1_i3.p1	BP	16559	peroxisome fission	13.2037	0.832312	1	2\
TRINITY_DN105073_c0_g1_i1.p1	MF	46983	protein dimerization activity	6.94921	0.687467	1	4\
TRINITY_DN10508_c0_g1_i12.p1	BP	16192	vesicle-mediated transport	6.64097	0.678881	1	100\
TRINITY_DN105092_c0_g1_i1.p1	BP	32968	positive regulation of transcription elongation from RNA polymerase II promoter	12.3158	0.814263	1	100\
TRINITY_DN10510_c0_g1_i32.p1	CC	5847	mRNA cleavage and polyadenylation specificity factor complex	13.5516	0.839218	1	100\
TRINITY_DN10510_c0_g1_i5.p1	CC	5847	mRNA cleavage and polyadenylation specificity factor complex	13.5484	0.839155	1	9\
TRINITY_DN10511_c0_g1_i19.p1	CC	30915	Smc5-Smc6 complex	12.4555	0.817144	1	100\
TRINITY_DN10511_c0_g1_i3.p1	CC	30915	Smc5-Smc6 complex	12.4551	0.817137	1	30\
TRINITY_DN10512_c0_g1_i23.p1	MF	16852	sirohydrochlorin cobaltochelatase activity	6.01954	0.660945	1	1\
TRINITY_DN10512_c0_g1_i3.p1	MF	16757	glycosyltransferase activity	5.54005	0.646462	1	1\
TRINITY_DN105165_c0_g1_i1.p1	MF	8974	phosphoribulokinase activity	13.9912	0.844745	1	100\
TRINITY_DN105169_c0_g2_i2.p2	MF	5200	structural constituent of cytoskeleton	10.5767	0.776917	1	100\
TRINITY_DN10516_c0_g1_i17.p1	CC	5634	nucleus	4.1136	0.599195	1	100\
TRINITY_DN105170_c0_g1_i1.p1	MF	8270	zinc ion binding	5.17154	0.6349	1	100\
TRINITY_DN105180_c0_g1_i4.p1	MF	4475	mannose-1-phosphate guanylyltransferase activity	12.2896	0.813721	1	1\
TRINITY_DN1051_c1_g1_i4.p1	MF	4001	adenosine kinase activity	14.7376	0.849267	1	100\
TRINITY_DN105214_c0_g1_i1.p1	CC	5576	extracellular region	5.72086	0.651994	1	96\
TRINITY_DN105217_c0_g4_i2.p3	MF	3941	L-serine ammonia-lyase activity	11.468	0.796412	1	3\
TRINITY_DN105232_c0_g1_i10.p1	CC	16021	integral component of membrane	0.780383	0.432969	1	13\
TRINITY_DN105246_c0_g1_i1.p1	BP	34765	regulation of ion transmembrane transport	9.62313	0.755127	1	100\
TRINITY_DN105249_c0_g1_i1.p1	MF	3924	GTPase activity	6.68328	0.680072	1	66\
TRINITY_DN105263_c0_g1_i1.p1	BP	31571	mitotic G1 DNA damage checkpoint signaling	14.982	0.850722	1	53\
TRINITY_DN10526_c0_g1_i10.p1	MF	4672	protein kinase activity	5.37782	0.641421	1	100\
TRINITY_DN105271_c0_g2_i3.p1	MF	4476	mannose-6-phosphate isomerase activity	11.9076	0.805748	1	100\
TRINITY_DN105271_c0_g5_i1.p1	MF	3918	DNA topoisomerase type II (double strand cut, ATP-hydrolyzing) activity	9.28113	0.747051	1	2\
TRINITY_DN10527_c0_g1_i2.p1	MF	52905	tRNA (guanine(9)-N(1))-methyltransferase activity	6.22705	0.667033	1	40\
TRINITY_DN105280_c0_g1_i1.p1	MF	5524	ATP binding	3.02276	0.557146	1	100\
TRINITY_DN10528_c0_g1_i17.p1	CC	5840	ribosome	3.069	0.559069	1	1\
TRINITY_DN105297_c0_g1_i1.p1	MF	30170	pyridoxal phosphate binding	6.4136	0.67242	1	2\
TRINITY_DN1052_c0_g1_i17.p1	BP	45488	pectin metabolic process	11.078	0.787978	1	100\
TRINITY_DN1052_c0_g1_i2.p1	BP	45488	pectin metabolic process	11.0779	0.787976	1	100\
TRINITY_DN105345_c0_g1_i2.p1	MF	16491	oxidoreductase activity	2.84144	0.549457	1	100\
TRINITY_DN10534_c0_g1_i4.p1	MF	3746	translation elongation factor activity	8.00822	0.715599	1	2\
TRINITY_DN10534_c1_g1_i10.p1	MF	5525	GTP binding	6.02384	0.661072	1	6\
TRINITY_DN10535_c0_g1_i4.p1	MF	3676	nucleic acid binding	2.26631	0.523288	1	100\
TRINITY_DN105367_c0_g1_i1.p1	BP	1510	RNA methylation	6.81935	0.683874	1	1\
TRINITY_DN105389_c0_g1_i1.p1	MF	16301	kinase activity	4.31888	0.606453	1	1\
TRINITY_DN10539_c0_g1_i2.p1	MF	46872	metal ion binding	2.5926	0.538495	1	100\
TRINITY_DN10539_c0_g1_i3.p1	MF	46872	metal ion binding	2.5926	0.538495	1	100\
TRINITY_DN1053_c0_g1_i1.p1	MF	16787	hydrolase activity	2.485	0.533591	1	100\
TRINITY_DN105402_c0_g1_i1.p1	CC	5618	cell wall	4.25926	0.604363	1	1\
TRINITY_DN105406_c0_g1_i1.p1	MF	71949	FAD binding	7.75752	0.709116	1	100\
TRINITY_DN105418_c0_g1_i1.p1	CC	31225	anchored component of membrane	10.2056	0.768559	1	1\
TRINITY_DN10542_c0_g1_i1.p1	MF	46983	protein dimerization activity	6.9572	0.687687	1	100\
TRINITY_DN10542_c0_g1_i11.p1	MF	46983	protein dimerization activity	6.95719	0.687687	1	100\
TRINITY_DN105447_c0_g1_i1.p2	MF	8171	O-methyltransferase activity	8.83161	0.736206	1	100\
TRINITY_DN10544_c0_g1_i6.p1	MF	5200	structural constituent of cytoskeleton	10.5486	0.776289	1	1\
TRINITY_DN105451_c0_g1_i2.p1	CC	5634	nucleus	4.11348	0.59919	1	98\
TRINITY_DN105457_c0_g1_i1.p1	MF	34511	U3 snoRNA binding	13.9222	0.844321	1	100\
TRINITY_DN105483_c0_g2_i2.p1	CC	16021	integral component of membrane	0.900507	0.442488	1	98\
TRINITY_DN105494_c0_g1_i1.p1	CC	5634	nucleus	3.95087	0.593311	1	96\
TRINITY_DN1054_c0_g1_i5.p1	MF	3723	RNA binding	3.55439	0.578447	1	1\
TRINITY_DN105501_c0_g1_i1.p1	MF	8168	methyltransferase activity	5.2127	0.636211	1	74\
TRINITY_DN105502_c0_g1_i1.p1	CC	5618	cell wall	6.87075	0.6853	1	80\
TRINITY_DN105507_c0_g1_i1.p1	CC	19867	outer membrane	1.82942	0.501092	1	1\
TRINITY_DN105515_c0_g2_i1.p1	BP	6606	protein import into nucleus	11.1813	0.790225	1	1\
TRINITY_DN105526_c0_g1_i1.p1	MF	16747	acyltransferase activity, transferring groups other than amino-acyl groups	5.53731	0.646377	1	100\
TRINITY_DN105544_c0_g1_i1.p1	MF	3723	RNA binding	3.57186	0.579119	1	4\
TRINITY_DN10554_c0_g1_i11.p1	CC	5634	nucleus	4.09943	0.598687	1	2\
TRINITY_DN10554_c0_g1_i18.p1	CC	5634	nucleus	4.11368	0.599198	1	100\
TRINITY_DN10554_c0_g1_i22.p2	CC	5634	nucleus	4.11199	0.599137	1	8\
TRINITY_DN105550_c0_g1_i3.p1	BP	45454	cell redox homeostasis	9.00868	0.74051	1	2\
TRINITY_DN105559_c0_g2_i1.p1	MF	4803	transposase activity	8.35748	0.724463	1	100\
TRINITY_DN105559_c0_g3_i1.p1	MF	140603	ATP hydrolysis activity	7.19092	0.694067	1	5\
TRINITY_DN10555_c0_g1_i1.p1	BP	10286	heat acclimation	3.1984	0.564377	1	19\
TRINITY_DN105560_c0_g1_i3.p1	MF	981	DNA-binding transcription factor activity, RNA polymerase II-specific	7.84245	0.711324	1	96\
TRINITY_DN105566_c0_g1_i1.p1	MF	3899	DNA-directed 5'-3' RNA polymerase activity	7.78703	0.709884	1	1\
TRINITY_DN105576_c0_g1_i4.p1	MF	16740	transferase activity	1.88303	0.503949	1	9\
TRINITY_DN10557_c0_g1_i1.p1	BP	10104	regulation of ethylene-activated signaling pathway	1.99033	0.509547	1	12\
TRINITY_DN10557_c0_g2_i2.p1	BP	10104	regulation of ethylene-activated signaling pathway	1.9957	0.509823	1	12\
TRINITY_DN10558_c0_g1_i16.p1	CC	16021	integral component of membrane	0.900527	0.442489	1	99\
TRINITY_DN10559_c0_g1_i1.p1	CC	16021	integral component of membrane	0.900091	0.442456	1	6\
TRINITY_DN10559_c0_g1_i10.p1	CC	16021	integral component of membrane	0.900478	0.442485	1	29\
TRINITY_DN1055_c0_g1_i15.p1	BP	34497	protein localization to phagophore assembly site	13.1143	0.830522	1	14\
TRINITY_DN10560_c0_g1_i10.p1	MF	4647	phosphoserine phosphatase activity	11.9989	0.807664	1	88\
TRINITY_DN10560_c0_g1_i18.p1	MF	4647	phosphoserine phosphatase activity	11.9989	0.807665	1	85\
TRINITY_DN10561_c0_g1_i15.p1	BP	71586	CAAX-box protein processing	9.64802	0.75571	1	99\
TRINITY_DN10561_c0_g1_i7.p1	BP	71586	CAAX-box protein processing	9.69097	0.756712	1	1\
TRINITY_DN105620_c0_g1_i1.p1	MF	4421	hydroxymethylglutaryl-CoA synthase activity	13.5536	0.839257	1	100\
TRINITY_DN105620_c0_g1_i3.p1	MF	4421	hydroxymethylglutaryl-CoA synthase activity	13.5446	0.83908	1	3\
TRINITY_DN105620_c0_g2_i2.p1	MF	4421	hydroxymethylglutaryl-CoA synthase activity	13.5525	0.839235	1	24\
TRINITY_DN10562_c0_g1_i15.p1	MF	4842	ubiquitin-protein transferase activity	8.62902	0.731228	1	100\
TRINITY_DN10562_c0_g1_i16.p1	MF	4842	ubiquitin-protein transferase activity	8.6291	0.73123	1	100\
TRINITY_DN10562_c0_g1_i6.p1	MF	4842	ubiquitin-protein transferase activity	8.62897	0.731227	1	89\
TRINITY_DN10565_c0_g1_i16.p1	CC	5681	spliceosomal complex	1.55659	0.485856	1	1\
TRINITY_DN105682_c0_g1_i2.p1	MF	16491	oxidoreductase activity	2.84145	0.549458	1	100\
TRINITY_DN105691_c0_g1_i2.p1	MF	46538	2,3-bisphosphoglycerate-dependent phosphoglycerate mutase activity	11.5015	0.797129	1	90\
TRINITY_DN105692_c0_g1_i1.p1	MF	4105	choline-phosphate cytidylyltransferase activity	14.6503	0.848744	1	1\
TRINITY_DN1056_c0_g1_i12.p1	MF	8312	7S RNA binding	11.0682	0.787764	1	16\
TRINITY_DN1056_c0_g1_i22.p1	MF	8312	7S RNA binding	11.0694	0.78779	1	100\
TRINITY_DN10571_c0_g1_i12.p1	BP	52325	cell wall pectin biosynthetic process	4.32804	0.606773	1	23\
TRINITY_DN105727_c0_g1_i2.p1	MF	35673	oligopeptide transmembrane transporter activity	11.4523	0.796076	1	7\
TRINITY_DN10573_c0_g1_i1.p1	CC	5634	nucleus	4.10058	0.598729	1	1\
TRINITY_DN10574_c0_g1_i2.p1	MF	8289	lipid binding	8.00502	0.715517	1	90\
TRINITY_DN10574_c1_g1_i3.p1	MF	8289	lipid binding	8.00495	0.715515	1	55\
TRINITY_DN105756_c1_g1_i18.p1	MF	4672	protein kinase activity	5.3778	0.64142	1	100\
TRINITY_DN105779_c0_g1_i1.p1	MF	22857	transmembrane transporter activity	2.10656	0.515443	1	4\
TRINITY_DN10577_c0_g1_i1.p1	MF	16747	acyltransferase activity, transferring groups other than amino-acyl groups	5.53734	0.646378	1	100\
TRINITY_DN1057_c0_g1_i12.p1	MF	4073	aspartate-semialdehyde dehydrogenase activity	11.5265	0.797663	1	3\
TRINITY_DN1057_c0_g2_i3.p1	MF	4073	aspartate-semialdehyde dehydrogenase activity	11.5262	0.797657	1	3\
TRINITY_DN1057_c0_g2_i5.p1	MF	4073	aspartate-semialdehyde dehydrogenase activity	8.66555	0.73213	1	3\
TRINITY_DN105813_c1_g1_i1.p1	MF	42300	beta-amyrin synthase activity	12.9723	0.827668	1	17\
TRINITY_DN10581_c0_g1_i2.p1	MF	62	fatty-acyl-CoA binding	12.5931	0.819968	1	2\
TRINITY_DN10581_c0_g1_i5.p1	MF	62	fatty-acyl-CoA binding	12.6125	0.820365	1	5\
TRINITY_DN10584_c0_g1_i10.p1	BP	16192	vesicle-mediated transport	6.64096	0.678881	1	100\
TRINITY_DN10584_c1_g1_i4.p1	CC	16021	integral component of membrane	0.898555	0.442338	1	1\
TRINITY_DN105862_c2_g1_i2.p1	MF	8235	metalloexopeptidase activity	8.38405	0.72513	1	100\
TRINITY_DN105865_c0_g1_i1.p1	CC	16021	integral component of membrane	0.900535	0.44249	1	99\
TRINITY_DN10587_c0_g1_i3.p1	MF	16791	phosphatase activity	6.76476	0.682353	1	31\
TRINITY_DN105883_c0_g1_i2.p1	MF	5544	calcium-dependent phospholipid binding	11.6727	0.800781	1	8\
TRINITY_DN105908_c0_g2_i1.p1	CC	5730	nucleolus	7.54114	0.703436	1	100\
TRINITY_DN105926_c0_g1_i1.p1	MF	5516	calmodulin binding	10.4319	0.773674	1	100\
TRINITY_DN105941_c0_g1_i1.p1	CC	16021	integral component of membrane	0.900515	0.442488	1	84\
TRINITY_DN105949_c0_g1_i1.p1	CC	16021	integral component of membrane	0.768946	0.432025	1	16\
TRINITY_DN105966_c0_g1_i1.p1	MF	3677	DNA binding	3.22046	0.565271	1	2\
TRINITY_DN10596_c0_g1_i1.p1	BP	1904380	endoplasmic reticulum mannose trimming	13.8369	0.843796	1	18\
TRINITY_DN10596_c0_g1_i15.p2	BP	1904380	endoplasmic reticulum mannose trimming	13.8315	0.843763	1	6\
TRINITY_DN10596_c0_g1_i16.p1	BP	1904380	endoplasmic reticulum mannose trimming	13.8385	0.843806	1	100\
TRINITY_DN105974_c0_g1_i5.p1	CC	16021	integral component of membrane	0.900511	0.442488	1	96\
TRINITY_DN105975_c0_g1_i1.p1	MF	19843	rRNA binding	6.23899	0.66738	1	100\
TRINITY_DN1059_c0_g1_i10.p1	CC	221	vacuolar proton-transporting V-type ATPase, V1 domain	14.0376	0.84503	1	100\
TRINITY_DN105_c1_g1_i1.p1	CC	178	exosome (RNase complex)	11.3423	0.793709	1	100\
TRINITY_DN106002_c0_g1_i1.p1	MF	5524	ATP binding	3.01438	0.556796	1	1\
TRINITY_DN106002_c0_g2_i1.p1	MF	51082	unfolded protein binding	7.43385	0.700589	1	53\
TRINITY_DN10600_c0_g3_i1.p1	BP	6353	DNA-templated transcription, termination	8.88927	0.737612	1	98\
TRINITY_DN10601_c0_g1_i23.p1	MF	15095	magnesium ion transmembrane transporter activity	10.4846	0.774857	1	100\
TRINITY_DN10601_c0_g1_i5.p1	MF	15095	magnesium ion transmembrane transporter activity	10.4806	0.774766	1	10\
TRINITY_DN10602_c0_g1_i1.p1	MF	43565	sequence-specific DNA binding	6.29853	0.669106	1	100\
TRINITY_DN10602_c0_g1_i2.p1	MF	43565	sequence-specific DNA binding	6.29852	0.669106	1	100\
TRINITY_DN10603_c0_g1_i6.p1	CC	10008	endosome membrane	9.13302	0.743507	1	98\
TRINITY_DN106045_c0_g1_i1.p1	CC	16021	integral component of membrane	0.89912	0.442381	1	2\
TRINITY_DN10604_c0_g1_i20.p1	BP	6817	phosphate ion transport	4.12412	0.599571	1	2\
TRINITY_DN10604_c0_g1_i9.p1	MF	51119	sugar transmembrane transporter activity	10.5641	0.776635	1	100\
TRINITY_DN10607_c0_g1_i5.p1	CC	5634	nucleus	4.07274	0.597729	1	99\
TRINITY_DN106081_c0_g1_i1.p1	CC	5856	cytoskeleton	6.3934	0.671841	1	1\
TRINITY_DN106084_c0_g1_i1.p1	MF	4672	protein kinase activity	5.37312	0.641273	1	4\
TRINITY_DN10609_c0_g1_i1.p1	MF	16787	hydrolase activity	2.48502	0.533592	1	100\
TRINITY_DN1060_c0_g1_i15.p1	CC	16021	integral component of membrane	0.900533	0.44249	1	100\
TRINITY_DN106115_c0_g1_i1.p1	MF	4197	cysteine-type endopeptidase activity	9.16089	0.744176	1	26\
TRINITY_DN10611_c0_g1_i10.p1	MF	981	DNA-binding transcription factor activity, RNA polymerase II-specific	8.17579	0.719875	1	100\
TRINITY_DN10611_c0_g1_i13.p1	MF	981	DNA-binding transcription factor activity, RNA polymerase II-specific	8.1758	0.719875	1	100\
TRINITY_DN10611_c1_g1_i2.p1	MF	3697	single-stranded DNA binding	8.75704	0.73438	1	100\
TRINITY_DN106123_c0_g1_i4.p1	MF	42085	5-methyltetrahydropteroyltri-L-glutamate-dependent methyltransferase activity	11.468	0.796412	1	100\
TRINITY_DN10612_c0_g1_i2.p1	MF	16762	xyloglucan:xyloglucosyl transferase activity	13.8423	0.843829	1	2\
TRINITY_DN10613_c0_g1_i1.p1	CC	16021	integral component of membrane	0.900511	0.442488	1	97\
TRINITY_DN10613_c0_g1_i18.p1	MF	4674	protein serine/threonine kinase activity	7.12643	0.692317	1	98\
TRINITY_DN10613_c0_g1_i28.p1	CC	16021	integral component of membrane	0.900509	0.442488	1	97\
TRINITY_DN106149_c0_g1_i1.p1	MF	15450	P-P-bond-hydrolysis-driven protein transmembrane transporter activity	10.2238	0.768971	1	100\
TRINITY_DN106151_c0_g1_i3.p1	BP	9451	RNA modification	5.66062	0.650161	1	10\
TRINITY_DN106151_c0_g1_i6.p1	MF	8270	zinc ion binding	5.17157	0.634901	1	95\
TRINITY_DN106182_c0_g2_i1.p1	MF	4144	diacylglycerol O-acyltransferase activity	12.1794	0.811433	1	5\
TRINITY_DN106188_c0_g1_i1.p1	MF	16717	oxidoreductase activity, acting on paired donors, with oxidation of a pair of donors resulting in the reduction of molecular oxygen to two molecules of water	11.5336	0.797817	1	4\
TRINITY_DN106191_c0_g1_i1.p1	CC	16021	integral component of membrane	0.89765	0.442269	1	1\
TRINITY_DN106192_c0_g1_i1.p1	MF	22857	transmembrane transporter activity	3.38398	0.571804	1	69\
TRINITY_DN106197_c0_g1_i1.p1	BP	6506	GPI anchor biosynthetic process	10.3925	0.772788	1	23\
TRINITY_DN1061_c0_g1_i1.p1	MF	3700	DNA-binding transcription factor activity	4.73386	0.620618	1	100\
TRINITY_DN1061_c0_g1_i10.p1	MF	3700	DNA-binding transcription factor activity	4.73387	0.620618	1	100\
TRINITY_DN1061_c0_g1_i11.p1	MF	3700	DNA-binding transcription factor activity	4.73387	0.620618	1	100\
TRINITY_DN1061_c0_g2_i1.p1	MF	42800	histone methyltransferase activity (H3-K4 specific)	13.7058	0.84225	1	74\
TRINITY_DN106200_c0_g1_i1.p1	CC	5615	extracellular space	8.33807	0.723975	1	2\
TRINITY_DN10622_c0_g1_i1.p1	MF	102756	very-long-chain 3-ketoacyl-CoA synthase activity	12.6791	0.821725	1	100\
TRINITY_DN106236_c0_g1_i5.p1	BP	18279	protein N-linked glycosylation via asparagine	14.4048	0.847265	1	22\
TRINITY_DN106262_c0_g1_i2.p1	MF	8097	5S rRNA binding	11.486	0.796798	1	100\
TRINITY_DN106269_c0_g1_i2.p1	MF	5525	GTP binding	6.02393	0.661074	1	9\
TRINITY_DN106271_c0_g1_i2.p1	CC	16021	integral component of membrane	0.900248	0.442468	1	5\
TRINITY_DN106277_c0_g1_i1.p1	MF	5524	ATP binding	3.02261	0.55714	1	19\
TRINITY_DN106279_c0_g1_i1.p1	MF	51539	4 iron, 4 sulfur cluster binding	6.22473	0.666965	1	2\
TRINITY_DN10628_c0_g1_i5.p1	MF	42973	glucan endo-1,3-beta-D-glucosidase activity	13.2101	0.832441	1	99\
TRINITY_DN106294_c0_g1_i1.p1	MF	16779	nucleotidyltransferase activity	5.28809	0.6386	1	1\
TRINITY_DN1062_c0_g1_i1.p1	MF	8194	UDP-glycosyltransferase activity	8.44823	0.726736	1	100\
TRINITY_DN106305_c0_g2_i1.p1	MF	3676	nucleic acid binding	2.26466	0.523208	1	3\
TRINITY_DN106311_c0_g1_i1.p1	MF	3676	nucleic acid binding	2.2554	0.522761	1	1\
TRINITY_DN106327_c0_g1_i1.p1	BP	42773	ATP synthesis coupled electron transport	7.53644	0.703311	1	98\
TRINITY_DN106331_c0_g1_i2.p1	MF	106310	protein serine kinase activity	8.30012	0.72302	1	100\
TRINITY_DN106336_c0_g1_i2.p1	MF	47834	D-threo-aldose 1-dehydrogenase activity	8.62819	0.731207	1	100\
TRINITY_DN10633_c0_g1_i15.p1	MF	4672	protein kinase activity	5.37783	0.641421	1	100\
TRINITY_DN106356_c0_g1_i1.p1	BP	6355	regulation of transcription, DNA-templated	3.49909	0.576309	1	97\
TRINITY_DN10635_c0_g1_i1.p1	MF	50313	sulfur dioxygenase activity	12.1222	0.810243	1	31\
TRINITY_DN10635_c0_g1_i2.p1	MF	50313	sulfur dioxygenase activity	12.123	0.810259	1	100\
TRINITY_DN106364_c0_g1_i1.p1	MF	4049	anthranilate synthase activity	10.1208	0.766628	1	33\
TRINITY_DN10639_c0_g1_i17.p1	BP	160	phosphorelay signal transduction system	5.07436	0.631782	1	10\
TRINITY_DN10639_c0_g1_i21.p1	BP	160	phosphorelay signal transduction system	5.05427	0.631134	1	1\
TRINITY_DN1063_c0_g1_i10.p1	MF	8270	zinc ion binding	5.15462	0.634359	1	1\
TRINITY_DN1063_c0_g1_i7.p1	MF	8270	zinc ion binding	5.17125	0.63489	1	41\
TRINITY_DN106406_c0_g3_i1.p1	MF	4664	prephenate dehydratase activity	4.22686	0.603221	1	1\
TRINITY_DN10640_c0_g1_i22.p1	BP	6289	nucleotide-excision repair	8.78194	0.734991	1	100\
TRINITY_DN10642_c0_g1_i2.p1	BP	42176	regulation of protein catabolic process	10.6737	0.779078	1	100\
TRINITY_DN106434_c0_g2_i1.p1	CC	5886	plasma membrane	2.40022	0.529653	1	7\
TRINITY_DN10643_c0_g1_i7.p1	MF	102704	GDP-Man:Man2GlcNAc2-PP-dolichol alpha-1,6-mannosyltransferase activity	15.4436	0.853439	1	100\
TRINITY_DN10644_c1_g1_i18.p1	BP	2000031	regulation of salicylic acid mediated signaling pathway	14.4742	0.847684	1	35\
TRINITY_DN10644_c1_g1_i2.p1	BP	2000031	regulation of salicylic acid mediated signaling pathway	14.4748	0.847688	1	100\
TRINITY_DN10645_c0_g1_i3.p1	BP	6355	regulation of transcription, DNA-templated	3.49909	0.576309	1	100\
TRINITY_DN10646_c0_g1_i10.p1	MF	4784	superoxide dismutase activity	10.7731	0.781282	1	100\
TRINITY_DN10647_c0_g1_i23.p1	MF	106310	protein serine kinase activity	8.29449	0.722878	1	4\
TRINITY_DN10647_c0_g1_i3.p1	MF	106310	protein serine kinase activity	3.43997	0.574005	1	1\
TRINITY_DN10648_c0_g1_i4.p1	MF	4364	glutathione transferase activity	10.9721	0.785663	1	100\
TRINITY_DN106494_c0_g1_i16.p1	CC	16021	integral component of membrane	0.900536	0.44249	1	98\
TRINITY_DN106494_c0_g1_i4.p1	CC	16021	integral component of membrane	0.900537	0.44249	1	99\
TRINITY_DN106495_c0_g1_i1.p1	CC	5774	vacuolar membrane	9.26332	0.746627	1	4\
TRINITY_DN10649_c0_g1_i10.p1	MF	4672	protein kinase activity	5.3778	0.64142	1	100\
TRINITY_DN10649_c0_g2_i2.p1	MF	4672	protein kinase activity	5.37778	0.641419	1	100\
TRINITY_DN10649_c1_g1_i17.p2	MF	70403	NAD+ binding	6.82437	0.684013	1	15\
TRINITY_DN10649_c1_g1_i17.p1	MF	70403	NAD+ binding	9.37197	0.74921	1	100\
TRINITY_DN10649_c2_g1_i1.p1	MF	19843	rRNA binding	6.17558	0.665532	1	99\
TRINITY_DN1064_c0_g1_i15.p1	MF	16740	transferase activity	2.29	0.524427	1	4\
TRINITY_DN10650_c0_g1_i11.p1	BP	40029	regulation of gene expression, epigenetic	11.9925	0.807531	1	4\
TRINITY_DN10650_c0_g1_i20.p1	BP	40029	regulation of gene expression, epigenetic	11.9926	0.807533	1	4\
TRINITY_DN10650_c0_g1_i7.p1	BP	40029	regulation of gene expression, epigenetic	11.9911	0.807501	1	3\
TRINITY_DN106512_c0_g1_i1.p1	MF	4190	aspartic-type endopeptidase activity	7.81232	0.710542	1	11\
TRINITY_DN10651_c0_g1_i12.p1	MF	4674	protein serine/threonine kinase activity	7.26785	0.696144	1	52\
TRINITY_DN106520_c0_g1_i1.p1	MF	8270	zinc ion binding	5.1675	0.634771	1	4\
TRINITY_DN106526_c0_g1_i1.p1	BP	6541	glutamine metabolic process	5.97396	0.659593	1	7\
TRINITY_DN106526_c0_g1_i4.p1	BP	6541	glutamine metabolic process	6.02993	0.661252	1	8\
TRINITY_DN106526_c0_g2_i2.p1	BP	6541	glutamine metabolic process	5.40585	0.642297	1	7\
TRINITY_DN10652_c0_g1_i24.p1	MF	19706	protein-cysteine S-palmitoyltransferase activity	11.6566	0.800439	1	100\
TRINITY_DN10652_c0_g1_i33.p1	MF	19706	protein-cysteine S-palmitoyltransferase activity	11.5325	0.797792	1	99\
TRINITY_DN106537_c0_g1_i1.p1	MF	4814	arginine-tRNA ligase activity	10.7242	0.780198	1	9\
TRINITY_DN10654_c0_g1_i11.p1	MF	5525	GTP binding	6.02514	0.66111	1	100\
TRINITY_DN10655_c0_g1_i14.p1	MF	4084	branched-chain-amino-acid transaminase activity	11.3274	0.793387	1	100\
TRINITY_DN10655_c0_g1_i3.p1	MF	16413	O-acetyltransferase activity	2.67261	0.542075	1	15\
TRINITY_DN10655_c0_g1_i4.p1	MF	4084	branched-chain-amino-acid transaminase activity	11.3274	0.793387	1	100\
TRINITY_DN10655_c0_g1_i9.p1	CC	16021	integral component of membrane	0.899699	0.442426	1	4\
TRINITY_DN10656_c0_g1_i15.p1	MF	3824	catalytic activity	0.708249	0.426897	1	100\
TRINITY_DN10656_c0_g1_i3.p1	MF	3824	catalytic activity	0.708249	0.426897	1	100\
TRINITY_DN106576_c0_g1_i3.p1	MF	16413	O-acetyltransferase activity	1.48818	0.481831	1	14\
TRINITY_DN10657_c0_g1_i29.p1	BP	46855	inositol phosphate dephosphorylation	9.8812	0.761127	1	9\
TRINITY_DN10657_c0_g1_i39.p1	MF	8441	3'(2'),5'-bisphosphate nucleotidase activity	12.8995	0.826199	1	100\
TRINITY_DN10658_c0_g1_i19.p1	MF	4185	serine-type carboxypeptidase activity	9.15032	0.743923	1	37\
TRINITY_DN106594_c2_g1_i1.p1	MF	981	DNA-binding transcription factor activity, RNA polymerase II-specific	8.07877	0.717404	1	88\
TRINITY_DN10659_c0_g1_i22.p1	MF	16705	oxidoreductase activity, acting on paired donors, with incorporation or reduction of molecular oxygen	6.93373	0.68704	1	100\
TRINITY_DN1065_c0_g1_i11.p1	BP	43631	RNA polyadenylation	11.5083	0.797275	1	100\
TRINITY_DN1065_c0_g1_i17.p1	BP	43631	RNA polyadenylation	11.5083	0.797275	1	100\
TRINITY_DN1065_c0_g2_i3.p1	BP	43631	RNA polyadenylation	11.5083	0.797275	1	100\
TRINITY_DN1065_c1_g1_i2.p1	MF	5096	GTPase activator activity	8.38324	0.725109	1	100\
TRINITY_DN1065_c2_g1_i2.p1	BP	9734	auxin-activated signaling pathway	11.4056	0.795071	1	100\
TRINITY_DN1065_c4_g1_i2.p1	MF	5044	scavenger receptor activity	2.49641	0.534116	1	2\
TRINITY_DN1065_c9_g1_i3.p1	MF	3680	minor groove of adenine-thymine-rich DNA binding	13.8216	0.843701	1	100\
TRINITY_DN106605_c0_g3_i1.p1	MF	8270	zinc ion binding	5.07009	0.631645	1	97\
TRINITY_DN10660_c0_g1_i20.p1	MF	5507	copper ion binding	8.43101	0.726306	1	100\
TRINITY_DN10664_c0_g1_i1.p1	MF	8234	cysteine-type peptidase activity	8.08685	0.717611	1	100\
TRINITY_DN10665_c0_g1_i1.p1	MF	4190	aspartic-type endopeptidase activity	7.81598	0.710637	1	100\
TRINITY_DN10666_c0_g1_i2.p1	CC	16021	integral component of membrane	0.899493	0.44241	1	3\
TRINITY_DN10666_c0_g1_i5.p1	BP	10497	plasmodesmata-mediated intercellular transport	1.60526	0.488667	1	7\
TRINITY_DN10666_c1_g1_i1.p1	BP	45892	negative regulation of transcription, DNA-templated	7.87225	0.712095	1	100\
TRINITY_DN10666_c3_g1_i1.p1	MF	16705	oxidoreductase activity, acting on paired donors, with incorporation or reduction of molecular oxygen	6.93374	0.68704	1	100\
TRINITY_DN10667_c0_g1_i1.p1	MF	62	fatty-acyl-CoA binding	12.6276	0.820674	1	100\
TRINITY_DN106691_c0_g1_i2.p1	CC	16021	integral component of membrane	0.900424	0.442481	1	36\
TRINITY_DN106696_c0_g1_i2.p1	BP	6850	mitochondrial pyruvate transmembrane transport	13.9641	0.844579	1	100\
TRINITY_DN10669_c0_g1_i6.p1	BP	31146	SCF-dependent proteasomal ubiquitin-dependent protein catabolic process	11.8353	0.804225	1	16\
TRINITY_DN1066_c0_g1_i18.p1	CC	5615	extracellular space	8.34534	0.724158	1	100\
TRINITY_DN1066_c1_g1_i1.p1	CC	5615	extracellular space	8.34532	0.724158	1	100\
TRINITY_DN106704_c0_g1_i25.p1	MF	42910	xenobiotic transmembrane transporter activity	9.07177	0.742033	1	100\
TRINITY_DN10670_c0_g1_i1.p1	MF	8234	cysteine-type peptidase activity	8.08661	0.717605	1	45\
TRINITY_DN10672_c0_g1_i1.p1	MF	4144	diacylglycerol O-acyltransferase activity	12.1856	0.811562	1	100\
TRINITY_DN10672_c0_g1_i6.p1	MF	4144	diacylglycerol O-acyltransferase activity	12.1856	0.811562	1	100\
TRINITY_DN106752_c0_g1_i1.p1	MF	5507	copper ion binding	8.41177	0.725824	1	2\
TRINITY_DN106764_c0_g3_i1.p1	MF	3678	DNA helicase activity	7.60787	0.705196	1	100\
TRINITY_DN106768_c0_g1_i1.p2	CC	5681	spliceosomal complex	9.27007	0.746787	1	100\
TRINITY_DN10677_c0_g1_i30.p1	MF	4843	thiol-dependent deubiquitinase	9.63143	0.755322	1	100\
TRINITY_DN106790_c0_g1_i1.p1	MF	4190	aspartic-type endopeptidase activity	7.79103	0.709988	1	1\
TRINITY_DN10679_c0_g1_i1.p1	MF	3993	acid phosphatase activity	11.3421	0.793706	1	100\
TRINITY_DN1067_c0_g1_i13.p1	MF	46933	proton-transporting ATP synthase activity, rotational mechanism	8.19628	0.720395	1	100\
TRINITY_DN10682_c0_g1_i1.p1	MF	3735	structural constituent of ribosome	3.80973	0.588109	1	100\
TRINITY_DN106842_c1_g1_i1.p1	CC	16021	integral component of membrane	0.899826	0.442436	1	7\
TRINITY_DN10684_c0_g1_i25.p1	MF	3995	acyl-CoA dehydrogenase activity	9.34077	0.74847	1	100\
TRINITY_DN10684_c0_g1_i5.p1	MF	3995	acyl-CoA dehydrogenase activity	9.32626	0.748125	1	2\
TRINITY_DN106888_c0_g1_i2.p1	MF	16758	hexosyltransferase activity	6.90925	0.686365	1	79\
TRINITY_DN10689_c0_g1_i2.p1	CC	5634	nucleus	2.89874	0.551913	1	2\
TRINITY_DN106926_c0_g2_i2.p1	CC	16021	integral component of membrane	0.900527	0.442489	1	100\
TRINITY_DN106927_c0_g1_i3.p1	MF	42800	histone methyltransferase activity (H3-K4 specific)	13.6581	0.841313	1	1\
TRINITY_DN106929_c0_g1_i1.p1	MF	4674	protein serine/threonine kinase activity	7.04629	0.690131	1	97\
TRINITY_DN106929_c0_g1_i4.p1	MF	4672	protein kinase activity	5.37559	0.641351	1	8\
TRINITY_DN106929_c0_g1_i6.p1	MF	4674	protein serine/threonine kinase activity	6.0044	0.660496	1	20\
TRINITY_DN106934_c0_g1_i1.p1	BP	16192	vesicle-mediated transport	6.64084	0.678878	1	93\
TRINITY_DN106989_c0_g1_i2.p1	CC	19773	proteasome core complex, alpha-subunit complex	11.4024	0.795002	1	100\
TRINITY_DN1069_c0_g1_i2.p1	MF	46872	metal ion binding	2.59262	0.538496	1	100\
TRINITY_DN1069_c0_g1_i3.p1	MF	46872	metal ion binding	2.59262	0.538496	1	100\
TRINITY_DN1069_c0_g1_i6.p1	MF	46872	metal ion binding	2.5926	0.538495	1	100\
TRINITY_DN106_c0_g1_i13.p1	MF	4672	protein kinase activity	5.37782	0.641421	1	100\
TRINITY_DN107001_c0_g1_i1.p1	MF	4674	protein serine/threonine kinase activity	7.26786	0.696144	1	100\
TRINITY_DN10702_c0_g1_i14.p1	MF	140603	ATP hydrolysis activity	7.1899	0.694039	1	3\
TRINITY_DN10702_c0_g1_i18.p1	MF	140603	ATP hydrolysis activity	7.1921	0.694099	1	4\
TRINITY_DN10702_c0_g1_i8.p1	MF	140603	ATP hydrolysis activity	7.17542	0.693647	1	1\
TRINITY_DN107039_c0_g1_i1.p2	BP	1510	RNA methylation	6.82872	0.684134	1	2\
TRINITY_DN107039_c0_g1_i4.p1	BP	1510	RNA methylation	6.82863	0.684132	1	2\
TRINITY_DN10704_c0_g1_i1.p1	MF	16787	hydrolase activity	2.48498	0.533591	1	100\
TRINITY_DN10704_c0_g2_i1.p1	MF	16787	hydrolase activity	2.48498	0.533591	1	100\
TRINITY_DN10705_c0_g1_i1.p1	BP	80167	response to karrikin	12.539	0.818859	1	26\
TRINITY_DN10705_c0_g2_i1.p1	BP	80167	response to karrikin	11.8758	0.805078	1	21\
TRINITY_DN107060_c0_g1_i14.p1	CC	22627	cytosolic small ribosomal subunit	12.1385	0.810582	1	98\
TRINITY_DN10706_c0_g1_i24.p1	MF	5542	folic acid binding	13.5038	0.838273	1	100\
TRINITY_DN107075_c0_g1_i1.p1	MF	140326	ATPase-coupled intramembrane lipid transporter activity	12.0415	0.808557	1	1\
TRINITY_DN10708_c0_g1_i12.p1	MF	8276	protein methyltransferase activity	8.6995	0.732966	1	94\
TRINITY_DN10709_c0_g1_i1.p1	MF	47834	D-threo-aldose 1-dehydrogenase activity	8.62836	0.731211	1	100\
TRINITY_DN1070_c0_g1_i34.p1	MF	8270	zinc ion binding	5.17153	0.634899	1	87\
TRINITY_DN1070_c0_g1_i51.p1	MF	8270	zinc ion binding	5.17154	0.6349	1	100\
TRINITY_DN107108_c0_g1_i1.p1	MF	22857	transmembrane transporter activity	3.38354	0.571787	1	14\
TRINITY_DN107108_c0_g1_i2.p1	MF	22857	transmembrane transporter activity	3.37789	0.571564	1	2\
TRINITY_DN10714_c0_g1_i3.p1	MF	16705	oxidoreductase activity, acting on paired donors, with incorporation or reduction of molecular oxygen	6.93373	0.68704	1	100\
TRINITY_DN107151_c0_g1_i1.p1	MF	3899	DNA-directed 5'-3' RNA polymerase activity	7.79506	0.710093	1	1\
TRINITY_DN107153_c0_g1_i1.p1	CC	5840	ribosome	3.08917	0.559904	1	98\
TRINITY_DN10716_c0_g1_i10.p1	CC	16021	integral component of membrane	0.900529	0.442489	1	100\
TRINITY_DN10716_c0_g1_i28.p1	CC	16021	integral component of membrane	0.900529	0.442489	1	100\
TRINITY_DN10719_c0_g1_i1.p1	MF	4525	ribonuclease III activity	10.904	0.784167	1	100\
TRINITY_DN10719_c0_g1_i9.p1	BP	15074	DNA integration	6.81164	0.683659	1	15\
TRINITY_DN1071_c0_g1_i10.p1	MF	4672	protein kinase activity	5.37785	0.641422	1	100\
TRINITY_DN10721_c0_g1_i12.p1	MF	3723	RNA binding	3.57828	0.579365	1	100\
TRINITY_DN10721_c0_g1_i15.p1	MF	3723	RNA binding	3.57828	0.579365	1	100\
TRINITY_DN107244_c0_g1_i2.p1	CC	5643	nuclear pore	10.3642	0.77215	1	100\
TRINITY_DN107269_c0_g1_i1.p1	MF	4372	glycine hydroxymethyltransferase activity	10.9771	0.785772	1	1\
TRINITY_DN10726_c0_g1_i3.p1	MF	102483	scopolin beta-glucosidase activity	9.23644	0.745985	1	78\
TRINITY_DN10727_c0_g1_i1.p1	BP	32012	regulation of ARF protein signal transduction	11.8817	0.805203	1	100\
TRINITY_DN10727_c1_g2_i7.p1	MF	5484	SNAP receptor activity	11.402	0.794994	1	95\
TRINITY_DN107287_c0_g1_i3.p1	CC	16021	integral component of membrane	0.825122	0.436594	1	64\
TRINITY_DN10729_c0_g1_i1.p1	MF	3723	RNA binding	3.57832	0.579367	1	100\
TRINITY_DN107302_c0_g1_i1.p1	MF	16740	transferase activity	2.28247	0.524066	1	1\
TRINITY_DN10730_c0_g1_i2.p1	BP	32220	plasma membrane fusion involved in cytogamy	15.3693	0.853004	1	100\
TRINITY_DN10731_c0_g1_i4.p1	MF	8270	zinc ion binding	5.17151	0.634899	1	100\
TRINITY_DN10731_c0_g2_i1.p1	MF	8270	zinc ion binding	5.13595	0.633761	1	99\
TRINITY_DN10732_c0_g1_i2.p1	CC	16021	integral component of membrane	0.90051	0.442488	1	99\
TRINITY_DN10732_c0_g2_i1.p1	CC	16021	integral component of membrane	0.90047	0.442485	1	61\
TRINITY_DN107336_c0_g1_i3.p1	CC	71339	MLL1 complex	12.5188	0.818445	1	3\
TRINITY_DN107346_c0_g1_i1.p1	MF	16788	hydrolase activity, acting on ester bonds	4.3557	0.607737	1	100\
TRINITY_DN10734_c0_g1_i7.p1	CC	5770	late endosome	10.4226	0.773464	1	100\
TRINITY_DN107358_c0_g2_i2.p2	MF	3697	single-stranded DNA binding	8.75717	0.734383	1	100\
TRINITY_DN107358_c1_g1_i3.p2	MF	3697	single-stranded DNA binding	8.75529	0.734337	1	14\
TRINITY_DN10735_c0_g1_i4.p1	BP	1902626	assembly of large subunit precursor of preribosome	13.3983	0.836185	1	28\
TRINITY_DN107366_c0_g2_i1.p1	MF	3983	UTP:glucose-1-phosphate uridylyltransferase activity	11.4371	0.795748	1	6\
TRINITY_DN107366_c0_g2_i3.p1	MF	3983	UTP:glucose-1-phosphate uridylyltransferase activity	11.4365	0.795737	1	7\
TRINITY_DN10737_c0_g1_i1.p1	MF	43565	sequence-specific DNA binding	6.29604	0.669035	1	11\
TRINITY_DN10738_c0_g1_i1.p1	MF	15267	channel activity	6.49715	0.674808	1	100\
TRINITY_DN10739_c0_g1_i10.p1	MF	4672	protein kinase activity	5.37699	0.641395	1	11\
TRINITY_DN10739_c0_g1_i16.p1	MF	4672	protein kinase activity	5.3757	0.641354	1	8\
TRINITY_DN10739_c0_g1_i18.p2	MF	4672	protein kinase activity	5.37659	0.641382	1	13\
TRINITY_DN10739_c0_g1_i19.p2	MF	4674	protein serine/threonine kinase activity	5.8477	0.655823	1	7\
TRINITY_DN10739_c0_g1_i23.p2	MF	4672	protein kinase activity	5.37699	0.641395	1	20\
TRINITY_DN10739_c0_g1_i25.p1	BP	48544	recognition of pollen	11.8957	0.805498	1	99\
TRINITY_DN1073_c0_g1_i1.p1	MF	106310	protein serine kinase activity	8.13708	0.718891	1	98\
TRINITY_DN107409_c0_g1_i12.p1	BP	9734	auxin-activated signaling pathway	11.3765	0.794446	1	2\
TRINITY_DN107409_c0_g1_i6.p1	BP	9734	auxin-activated signaling pathway	11.4056	0.795071	1	100\
TRINITY_DN107429_c0_g1_i1.p1	MF	3824	catalytic activity	0.707477	0.42683	1	2\
TRINITY_DN10744_c0_g1_i14.p1	MF	3746	translation elongation factor activity	7.98757	0.715069	1	1\
TRINITY_DN10746_c0_g1_i12.p1	MF	175	3'-5'-exoribonuclease activity	1.18631	0.462849	1	4\
TRINITY_DN10746_c0_g1_i16.p1	MF	175	3'-5'-exoribonuclease activity	2.90471	0.552167	1	4\
TRINITY_DN10747_c0_g1_i1.p1	BP	7142	male meiosis II	16.0508	0.856951	1	100\
TRINITY_DN10747_c0_g1_i8.p1	BP	7142	male meiosis II	16.0508	0.856952	1	100\
TRINITY_DN10749_c0_g1_i18.p1	MF	4185	serine-type carboxypeptidase activity	9.1507	0.743932	1	100\
TRINITY_DN10749_c0_g1_i20.p1	MF	4185	serine-type carboxypeptidase activity	9.14841	0.743877	1	13\
TRINITY_DN1074_c0_g1_i15.p1	CC	16592	mediator complex	10.2774	0.770187	1	100\
TRINITY_DN10750_c0_g1_i1.p1	MF	5199	structural constituent of cell wall	12.9854	0.827932	1	13\
TRINITY_DN10750_c0_g1_i3.p1	MF	5199	structural constituent of cell wall	13.2352	0.83294	1	17\
TRINITY_DN10754_c0_g2_i12.p1	CC	30915	Smc5-Smc6 complex	12.4551	0.817137	1	100\
TRINITY_DN10754_c0_g2_i4.p1	CC	30915	Smc5-Smc6 complex	12.4552	0.817139	1	100\
TRINITY_DN10757_c0_g1_i10.p1	MF	8270	zinc ion binding	5.17159	0.634901	1	100\
TRINITY_DN107584_c0_g3_i1.p2	MF	5524	ATP binding	3.02284	0.557149	1	100\
TRINITY_DN1075_c0_g1_i10.p1	CC	5634	nucleus	3.82523	0.588685	1	13\
TRINITY_DN1075_c0_g2_i1.p1	CC	31224	intrinsic component of membrane	0.864517	0.439706	1	26\
TRINITY_DN1075_c0_g3_i1.p1	CC	31224	intrinsic component of membrane	0.877025	0.440679	1	42\
TRINITY_DN10760_c0_g1_i7.p1	MF	31071	cysteine desulfurase activity	7.0237	0.689513	1	8\
TRINITY_DN10760_c0_g1_i9.p1	MF	31071	cysteine desulfurase activity	10.3678	0.77223	1	100\
TRINITY_DN10761_c1_g1_i2.p1	MF	4842	ubiquitin-protein transferase activity	8.62909	0.73123	1	100\
TRINITY_DN10761_c1_g2_i3.p1	MF	4842	ubiquitin-protein transferase activity	8.62909	0.73123	1	100\
TRINITY_DN107635_c0_g1_i1.p1	MF	3723	RNA binding	3.57294	0.57916	1	3\
TRINITY_DN107644_c0_g1_i2.p1	BP	7602	phototransduction	11.2248	0.791169	1	99\
TRINITY_DN10764_c0_g1_i4.p1	MF	140359	ABC-type transporter activity	5.14881	0.634173	1	75\
TRINITY_DN10765_c0_g1_i6.p1	BP	16102	diterpenoid biosynthetic process	13.1953	0.832143	1	100\
TRINITY_DN10766_c0_g1_i11.p2	MF	15299	solute:proton antiporter activity	9.28288	0.747093	1	13\
TRINITY_DN10766_c0_g1_i25.p1	MF	15385	sodium:proton antiporter activity	12.4725	0.817495	1	100\
TRINITY_DN10767_c0_g1_i17.p1	MF	3924	GTPase activity	6.68333	0.680073	1	100\
TRINITY_DN10768_c0_g1_i3.p1	MF	4519	endonuclease activity	0.84007	0.437784	1	1\
TRINITY_DN10769_c0_g1_i6.p1	MF	4812	aminoacyl-tRNA ligase activity	6.70901	0.680793	1	1\
TRINITY_DN1076_c0_g4_i1.p2	CC	5618	cell wall	7.72021	0.708142	1	78\
TRINITY_DN10770_c0_g1_i12.p1	MF	140359	ABC-type transporter activity	6.88291	0.685636	1	20\
TRINITY_DN10770_c0_g1_i2.p1	MF	140359	ABC-type transporter activity	6.88311	0.685642	1	100\
TRINITY_DN10770_c0_g1_i31.p1	MF	140359	ABC-type transporter activity	6.88303	0.68564	1	48\
TRINITY_DN10770_c0_g1_i32.p1	MF	140359	ABC-type transporter activity	6.88311	0.685642	1	100\
TRINITY_DN10770_c0_g1_i4.p2	MF	140359	ABC-type transporter activity	6.88221	0.685617	1	10\
TRINITY_DN107718_c0_g2_i1.p1	MF	16757	glycosyltransferase activity	5.5379	0.646396	1	2\
TRINITY_DN10771_c0_g1_i1.p1	MF	16985	mannan endo-1,4-beta-mannosidase activity	13.2052	0.832341	1	100\
TRINITY_DN10773_c0_g1_i33.p1	CC	9507	chloroplast	5.65092	0.649865	1	22\
TRINITY_DN107743_c0_g1_i1.p1	MF	30145	manganese ion binding	8.73136	0.73375	1	90\
TRINITY_DN10774_c0_g1_i1.p1	CC	16021	integral component of membrane	0.900536	0.44249	1	98\
TRINITY_DN107762_c0_g1_i1.p1	MF	10181	FMN binding	6.80517	0.683479	1	5\
TRINITY_DN10776_c0_g1_i3.p1	MF	16829	lyase activity	4.75268	0.621245	1	100\
TRINITY_DN10777_c0_g2_i6.p1	CC	5634	nucleus	4.11253	0.599157	1	22\
TRINITY_DN10777_c0_g2_i9.p1	CC	5634	nucleus	4.11354	0.599193	1	97\
TRINITY_DN107780_c0_g1_i5.p1	BP	6086	acetyl-CoA biosynthetic process from pyruvate	11.5301	0.79774	1	100\
TRINITY_DN1077_c0_g1_i1.p1	MF	51082	unfolded protein binding	8.15647	0.719384	1	100\
TRINITY_DN1077_c1_g1_i10.p1	MF	8483	transaminase activity	6.95714	0.687685	1	100\
TRINITY_DN1077_c1_g1_i15.p1	MF	4512	inositol-3-phosphate synthase activity	12.9971	0.828167	1	100\
TRINITY_DN1077_c1_g1_i8.p1	MF	16773	phosphotransferase activity, alcohol group as acceptor	4.78132	0.622198	1	100\
TRINITY_DN10780_c0_g1_i4.p1	MF	16787	hydrolase activity	0.920568	0.444014	1	8\
TRINITY_DN10780_c0_g1_i6.p1	MF	3824	catalytic activity	0.708244	0.426896	1	100\
TRINITY_DN10782_c0_g1_i13.p1	MF	3676	nucleic acid binding	0.791626	0.433889	1	1\
TRINITY_DN10782_c0_g1_i30.p1	MF	3676	nucleic acid binding	0.795402	0.434197	1	1\
TRINITY_DN10783_c0_g1_i2.p1	CC	32299	ribonuclease H2 complex	13.8935	0.844145	1	100\
TRINITY_DN107857_c0_g1_i1.p1	BP	46907	intracellular transport	6.52982	0.675737	1	74\
TRINITY_DN10785_c0_g1_i1.p1	CC	32040	small-subunit processome	11.0924	0.788291	1	1\
TRINITY_DN107895_c0_g1_i1.p1	BP	6749	glutathione metabolic process	7.9206	0.713344	1	100\
TRINITY_DN1078_c0_g1_i4.p1	MF	3924	GTPase activity	6.68325	0.680071	1	100\
TRINITY_DN10790_c0_g1_i1.p1	BP	42744	hydrogen peroxide catabolic process	10.2639	0.769882	1	100\
TRINITY_DN10791_c0_g1_i2.p1	MF	16705	oxidoreductase activity, acting on paired donors, with incorporation or reduction of molecular oxygen	6.93373	0.68704	1	100\
TRINITY_DN107928_c0_g1_i1.p1	MF	16702	oxidoreductase activity, acting on single donors with incorporation of molecular oxygen, incorporation of two atoms of oxygen	9.23396	0.745926	1	5\
TRINITY_DN10795_c0_g1_i1.p1	MF	4777	succinate-semialdehyde dehydrogenase (NAD+) activity	15.1829	0.851909	1	100\
TRINITY_DN10796_c0_g1_i9.p1	MF	106310	protein serine kinase activity	8.0591	0.716902	1	97\
TRINITY_DN10798_c0_g1_i81.p1	MF	4553	hydrolase activity, hydrolyzing O-glycosyl compounds	6.30291	0.669233	1	100\
TRINITY_DN10798_c0_g1_i89.p1	BP	5975	carbohydrate metabolic process	1.95154	0.507541	1	2\
TRINITY_DN1079_c0_g1_i7.p1	BP	6850	mitochondrial pyruvate transmembrane transport	7.37383	0.698988	1	1\
TRINITY_DN107_c0_g1_i14.p1	MF	976	transcription cis-regulatory region binding	9.58666	0.754273	1	15\
TRINITY_DN107_c0_g2_i8.p1	CC	16021	integral component of membrane	0.89872	0.442351	1	1\
TRINITY_DN108001_c0_g1_i1.p1	MF	16740	transferase activity	1.15634	0.460838	1	1\
TRINITY_DN10800_c0_g1_i24.p1	MF	16772	transferase activity, transferring phosphorus-containing groups	3.04759	0.558181	1	5\
TRINITY_DN10800_c0_g1_i8.p1	MF	3899	DNA-directed 5'-3' RNA polymerase activity	3.43433	0.573784	1	4\
TRINITY_DN10800_c1_g1_i2.p1	MF	15276	ligand-gated ion channel activity	9.49334	0.752079	1	100\
TRINITY_DN10801_c0_g1_i10.p1	MF	43531	ADP binding	9.8936	0.761413	1	100\
TRINITY_DN10802_c0_g1_i10.p1	MF	16757	glycosyltransferase activity	5.54982	0.646763	1	100\
TRINITY_DN10802_c0_g1_i11.p1	MF	16757	glycosyltransferase activity	5.54982	0.646763	1	100\
TRINITY_DN108041_c0_g1_i1.p2	MF	32549	ribonucleoside binding	9.89233	0.761384	1	11\
TRINITY_DN108041_c1_g1_i1.p2	MF	32549	ribonucleoside binding	9.88496	0.761214	1	3\
TRINITY_DN108053_c0_g1_i1.p1	MF	4427	inorganic diphosphatase activity	10.7296	0.780317	1	100\
TRINITY_DN10806_c0_g1_i14.p1	MF	4190	aspartic-type endopeptidase activity	7.81596	0.710636	1	100\
TRINITY_DN10806_c0_g1_i2.p1	MF	4190	aspartic-type endopeptidase activity	7.81077	0.710502	1	5\
TRINITY_DN108075_c0_g1_i1.p1	MF	4553	hydrolase activity, hydrolyzing O-glycosyl compounds	6.30105	0.66918	1	8\
TRINITY_DN10809_c0_g1_i29.p1	BP	19252	starch biosynthetic process	7.79649	0.71013	1	60\
TRINITY_DN10809_c0_g1_i3.p1	BP	19252	starch biosynthetic process	8.03587	0.716307	1	62\
TRINITY_DN1080_c0_g2_i3.p1	MF	5484	SNAP receptor activity	11.9955	0.807594	1	100\
TRINITY_DN108104_c0_g1_i1.p1	CC	16602	CCAAT-binding factor complex	12.6514	0.821159	1	100\
TRINITY_DN10810_c0_g1_i4.p1	BP	6281	DNA repair	5.50113	0.645259	1	100\
TRINITY_DN10812_c0_g1_i2.p1	MF	16301	kinase activity	0.993598	0.449434	1	22\
TRINITY_DN10812_c0_g1_i7.p2	MF	16301	kinase activity	1.86659	0.503077	1	4\
TRINITY_DN108149_c0_g1_i5.p1	MF	15267	channel activity	6.49713	0.674807	1	100\
TRINITY_DN108149_c0_g1_i8.p1	MF	15267	channel activity	6.49715	0.674808	1	100\
TRINITY_DN10814_c2_g1_i3.p1	MF	4672	protein kinase activity	5.37669	0.641385	1	7\
TRINITY_DN10815_c0_g1_i25.p1	MF	61630	ubiquitin protein ligase activity	7.65322	0.706388	1	15\
TRINITY_DN10815_c0_g1_i48.p1	MF	61630	ubiquitin protein ligase activity	7.73518	0.708533	1	16\
TRINITY_DN10817_c0_g1_i3.p1	MF	8324	cation transmembrane transporter activity	4.83078	0.623836	1	100\
TRINITY_DN10818_c0_g1_i3.p1	MF	46983	protein dimerization activity	6.6763	0.679876	1	74\
TRINITY_DN108199_c0_g1_i1.p1	BP	9451	RNA modification	3.16778	0.563131	1	8\
TRINITY_DN1081_c0_g1_i8.p1	MF	43565	sequence-specific DNA binding	6.29852	0.669106	1	100\
TRINITY_DN108210_c0_g1_i1.p1	MF	774	adenyl-nucleotide exchange factor activity	11.2548	0.791819	1	100\
TRINITY_DN108218_c0_g1_i1.p1	BP	6526	arginine biosynthetic process	8.17935	0.719966	1	1\
TRINITY_DN10821_c0_g1_i14.p1	MF	8483	transaminase activity	6.95009	0.687491	1	2\
TRINITY_DN10821_c0_g1_i15.p1	MF	8483	transaminase activity	6.95127	0.687524	1	3\
TRINITY_DN10821_c0_g1_i17.p1	MF	8483	transaminase activity	6.94996	0.687488	1	2\
TRINITY_DN108230_c1_g1_i1.p1	MF	5247	voltage-gated chloride channel activity	10.9484	0.785144	1	2\
TRINITY_DN108235_c0_g1_i1.p1	BP	19346	transsulfuration	9.60771	0.754766	1	82\
TRINITY_DN10823_c0_g1_i5.p1	BP	6334	nucleosome assembly	11.1239	0.788979	1	100\
TRINITY_DN108270_c0_g1_i1.p1	MF	3924	GTPase activity	6.68322	0.68007	1	100\
TRINITY_DN108270_c0_g4_i1.p2	MF	3924	GTPase activity	6.68324	0.68007	1	100\
TRINITY_DN10827_c0_g1_i3.p1	MF	4069	L-aspartate:2-oxoglutarate aminotransferase activity	12.4185	0.816384	1	99\
TRINITY_DN10827_c0_g1_i4.p1	MF	4069	L-aspartate:2-oxoglutarate aminotransferase activity	12.4153	0.816317	1	99\
TRINITY_DN10827_c0_g1_i5.p1	MF	4069	L-aspartate:2-oxoglutarate aminotransferase activity	12.5401	0.818882	1	33\
TRINITY_DN108287_c0_g1_i2.p1	MF	70628	proteasome binding	12.5868	0.819838	1	19\
TRINITY_DN108288_c0_g1_i1.p1	CC	5840	ribosome	2.9298	0.553234	1	24\
TRINITY_DN108288_c0_g5_i1.p1	CC	5794	Golgi apparatus	7.16146	0.693268	1	3\
TRINITY_DN10828_c0_g1_i1.p1	MF	5216	ion channel activity	6.77728	0.682702	1	100\
TRINITY_DN10828_c0_g1_i4.p1	MF	5216	ion channel activity	6.77294	0.682581	1	6\
TRINITY_DN10828_c0_g1_i4.p2	CC	31358	intrinsic component of chloroplast outer membrane	6.78002	0.682779	1	2\
TRINITY_DN10828_c0_g1_i5.p1	MF	5216	ion channel activity	6.77738	0.682705	1	100\
TRINITY_DN108293_c0_g2_i3.p1	CC	16021	integral component of membrane	0.900513	0.442488	1	99\
TRINITY_DN108293_c0_g2_i4.p1	CC	16021	integral component of membrane	0.900515	0.442488	1	100\
TRINITY_DN108297_c0_g1_i1.p1	MF	3723	RNA binding	3.57465	0.579226	1	3\
TRINITY_DN10829_c0_g1_i3.p1	MF	8483	transaminase activity	6.95712	0.687685	1	100\
TRINITY_DN108304_c0_g1_i1.p1	MF	3924	GTPase activity	6.61881	0.678257	1	99\
TRINITY_DN10831_c0_g1_i4.p1	MF	43531	ADP binding	9.89177	0.761371	1	10\
TRINITY_DN10831_c0_g1_i8.p1	MF	43531	ADP binding	9.89195	0.761375	1	13\
TRINITY_DN10835_c0_g1_i15.p1	MF	106307	protein threonine phosphatase activity	10.1779	0.76793	1	99\
TRINITY_DN108365_c1_g2_i2.p2	MF	4601	peroxidase activity	2.28164	0.524026	1	22\
TRINITY_DN10836_c0_g1_i1.p1	MF	4347	glucose-6-phosphate isomerase activity	3.64265	0.581825	1	4\
TRINITY_DN108390_c0_g1_i1.p1	MF	70403	NAD+ binding	9.37179	0.749206	1	100\
TRINITY_DN108393_c2_g1_i1.p1	MF	4096	catalase activity	10.7665	0.781136	1	100\
TRINITY_DN108400_c0_g3_i2.p1	CC	43332	mating projection tip	14.1817	0.845911	1	2\
TRINITY_DN108411_c0_g1_i2.p1	MF	16760	cellulose synthase (UDP-forming) activity	4.5881	0.615716	1	2\
TRINITY_DN108417_c0_g1_i11.p1	CC	16021	integral component of membrane	0.90053	0.442489	1	99\
TRINITY_DN108431_c0_g1_i2.p1	MF	47834	D-threo-aldose 1-dehydrogenase activity	8.62838	0.731212	1	100\
TRINITY_DN10845_c0_g1_i10.p1	BP	17004	cytochrome complex assembly	8.46219	0.727084	1	99\
TRINITY_DN10845_c0_g1_i5.p2	BP	17004	cytochrome complex assembly	8.44744	0.726716	1	2\
TRINITY_DN10846_c0_g1_i13.p1	BP	15074	DNA integration	6.80914	0.68359	1	3\
TRINITY_DN10846_c0_g1_i4.p1	BP	15074	DNA integration	6.81125	0.683648	1	11\
TRINITY_DN10846_c0_g1_i9.p1	BP	15074	DNA integration	6.81143	0.683653	1	14\
TRINITY_DN10847_c0_g1_i1.p1	BP	6355	regulation of transcription, DNA-templated	3.49896	0.576304	1	59\
TRINITY_DN1084_c0_g1_i1.p1	BP	6862	nucleotide transport	11.7827	0.803113	1	100\
TRINITY_DN1084_c0_g1_i3.p1	BP	6862	nucleotide transport	11.7827	0.803112	1	100\
TRINITY_DN10853_c0_g1_i5.p1	MF	5524	ATP binding	1.85894	0.50267	1	5\
TRINITY_DN108572_c0_g1_i10.p1	MF	46983	protein dimerization activity	6.95698	0.687681	1	82\
TRINITY_DN108572_c0_g1_i36.p1	MF	46983	protein dimerization activity	6.95703	0.687682	1	90\
TRINITY_DN108572_c0_g1_i38.p1	MF	46983	protein dimerization activity	6.81638	0.683791	1	98\
TRINITY_DN108581_c0_g1_i6.p1	MF	8276	protein methyltransferase activity	8.7839	0.735039	1	100\
TRINITY_DN10859_c0_g1_i1.p1	MF	16620	oxidoreductase activity, acting on the aldehyde or oxo group of donors, NAD or NADP as acceptor	7.34918	0.698328	1	100\
TRINITY_DN1085_c0_g1_i1.p1	MF	3677	DNA binding	3.2285	0.565596	1	100\
TRINITY_DN1085_c0_g1_i8.p1	MF	3677	DNA binding	3.2285	0.565596	1	100\
TRINITY_DN1085_c0_g1_i9.p1	MF	3677	DNA binding	3.22849	0.565595	1	100\
TRINITY_DN10860_c0_g1_i1.p1	MF	8194	UDP-glycosyltransferase activity	8.44824	0.726736	1	100\
TRINITY_DN108610_c0_g1_i1.p1	MF	8173	RNA methyltransferase activity	7.33415	0.697925	1	100\
TRINITY_DN10861_c0_g1_i4.p1	CC	16021	integral component of membrane	0.899679	0.442424	1	1\
TRINITY_DN108625_c2_g1_i1.p1	BP	160	phosphorelay signal transduction system	5.07516	0.631808	1	100\
TRINITY_DN10862_c0_g1_i3.p1	BP	6282	regulation of DNA repair	11.0558	0.787494	1	98\
TRINITY_DN10863_c0_g1_i9.p1	CC	5634	nucleus	4.10569	0.598911	1	2\
TRINITY_DN10868_c0_g1_i1.p1	MF	70628	proteasome binding	13.2303	0.832843	1	100\
TRINITY_DN1086_c0_g1_i18.p1	BP	1903646	positive regulation of chaperone-mediated protein folding	15.8733	0.855931	1	13\
TRINITY_DN1086_c0_g1_i19.p1	MF	16405	CoA-ligase activity	8.46693	0.727203	1	29\
TRINITY_DN108718_c0_g3_i1.p1	MF	15093	ferrous iron transmembrane transporter activity	12.0272	0.808258	1	5\
TRINITY_DN10871_c0_g1_i3.p1	MF	4602	glutathione peroxidase activity	11.4792	0.796651	1	100\
TRINITY_DN108732_c0_g1_i1.p1	MF	16874	ligase activity	3.88244	0.590801	1	4\
TRINITY_DN10874_c0_g2_i2.p1	CC	16021	integral component of membrane	0.899917	0.442442	1	5\
TRINITY_DN10878_c0_g1_i1.p1	MF	52593	tryptamine:oxygen oxidoreductase (deaminating) activity	14.5259	0.847996	1	100\
TRINITY_DN10878_c0_g2_i5.p1	MF	52593	tryptamine:oxygen oxidoreductase (deaminating) activity	14.5259	0.847996	1	100\
TRINITY_DN1087_c0_g1_i10.p1	MF	22857	transmembrane transporter activity	3.38301	0.571766	1	6\
TRINITY_DN1087_c0_g1_i4.p1	MF	22857	transmembrane transporter activity	3.38403	0.571806	1	100\
TRINITY_DN108801_c0_g1_i14.p1	BP	65003	protein-containing complex assembly	6.27299	0.668367	1	100\
TRINITY_DN10880_c0_g1_i1.p1	BP	6281	DNA repair	5.49953	0.64521	1	3\
TRINITY_DN108812_c0_g1_i1.p1	CC	16021	integral component of membrane	0.900444	0.442483	1	18\
TRINITY_DN108817_c0_g1_i1.p1	MF	4601	peroxidase activity	8.35298	0.72435	1	100\
TRINITY_DN108818_c0_g1_i1.p1	CC	16021	integral component of membrane	0.900512	0.442488	1	100\
TRINITY_DN108835_c0_g1_i2.p1	MF	4069	L-aspartate:2-oxoglutarate aminotransferase activity	12.5345	0.818766	1	5\
TRINITY_DN10885_c0_g1_i1.p1	MF	4672	protein kinase activity	5.36466	0.641009	1	2\
TRINITY_DN10885_c0_g1_i7.p1	BP	48544	recognition of pollen	9.52757	0.752885	1	3\
TRINITY_DN10885_c1_g1_i1.p1	BP	48544	recognition of pollen	11.9996	0.807679	1	100\
TRINITY_DN10885_c1_g2_i2.p1	BP	48544	recognition of pollen	11.9991	0.80767	1	35\
TRINITY_DN10885_c1_g3_i3.p1	MF	4674	protein serine/threonine kinase activity	5.53356	0.646262	1	13\
TRINITY_DN108877_c0_g1_i1.p1	MF	22857	transmembrane transporter activity	3.38401	0.571805	1	100\
TRINITY_DN10887_c0_g1_i1.p1	MF	9881	photoreceptor activity	10.8956	0.783983	1	1\
TRINITY_DN1088_c0_g1_i2.p1	MF	4335	galactokinase activity	12.2067	0.812001	1	100\
TRINITY_DN1089_c0_g1_i11.p1	MF	4506	squalene monooxygenase activity	14.8217	0.849769	1	100\
TRINITY_DN1089_c0_g1_i15.p1	MF	4506	squalene monooxygenase activity	14.7643	0.849426	1	1\
TRINITY_DN108_c0_g1_i13.p1	MF	4834	tryptophan synthase activity	10.4974	0.775144	1	100\
TRINITY_DN10901_c0_g1_i10.p1	MF	4788	thiamine diphosphokinase activity	12.5095	0.818254	1	100\
TRINITY_DN10901_c0_g1_i20.p1	MF	4788	thiamine diphosphokinase activity	12.5094	0.818252	1	100\
TRINITY_DN10901_c0_g1_i8.p1	BP	48544	recognition of pollen	11.9997	0.807681	1	100\
TRINITY_DN10902_c0_g1_i2.p1	CC	5634	nucleus	4.10916	0.599036	1	4\
TRINITY_DN10902_c0_g1_i5.p1	CC	5634	nucleus	4.11371	0.599199	1	100\
TRINITY_DN10903_c0_g1_i25.p1	MF	1990939	ATP-dependent microtubule motor activity	10.0104	0.764101	1	2\
TRINITY_DN10905_c0_g1_i11.p1	MF	43531	ADP binding	9.88389	0.761189	1	2\
TRINITY_DN10906_c0_g1_i7.p1	MF	5524	ATP binding	2.99156	0.55584	1	99\
TRINITY_DN10906_c1_g1_i2.p1	MF	5524	ATP binding	2.99042	0.555792	1	99\
TRINITY_DN10906_c1_g2_i1.p1	MF	5524	ATP binding	3.02276	0.557146	1	42\
TRINITY_DN10909_c0_g1_i32.p1	MF	16491	oxidoreductase activity	2.83352	0.549116	1	1\
TRINITY_DN1090_c0_g1_i58.p1	MF	52726	inositol-1,3,4-trisphosphate 5-kinase activity	15.2126	0.852084	1	100\
TRINITY_DN109105_c0_g1_i1.p1	MF	8080	N-acetyltransferase activity	6.724	0.681213	1	100\
TRINITY_DN10910_c0_g1_i1.p1	BP	42744	hydrogen peroxide catabolic process	10.2639	0.769882	1	100\
TRINITY_DN10912_c0_g1_i2.p1	CC	33588	elongator holoenzyme complex	12.4679	0.8174	1	100\
TRINITY_DN10915_c0_g1_i13.p1	MF	46872	metal ion binding	2.59259	0.538494	1	98\
TRINITY_DN10915_c0_g1_i14.p1	MF	46872	metal ion binding	2.59259	0.538494	1	97\
TRINITY_DN10915_c0_g1_i17.p1	MF	46872	metal ion binding	2.59258	0.538494	1	99\
TRINITY_DN10915_c0_g1_i7.p1	MF	46872	metal ion binding	2.59259	0.538494	1	99\
TRINITY_DN10916_c0_g1_i14.p1	MF	4674	protein serine/threonine kinase activity	6.38415	0.671575	1	87\
TRINITY_DN109225_c0_g1_i1.p1	BP	1990426	mitotic recombination-dependent replication fork processing	15.1226	0.851554	1	4\
TRINITY_DN10923_c0_g1_i1.p1	MF	16491	oxidoreductase activity	2.84146	0.549458	1	100\
TRINITY_DN109255_c0_g1_i2.p2	BP	1732	formation of cytoplasmic translation initiation complex	11.2051	0.790742	1	95\
TRINITY_DN109262_c0_g3_i3.p1	MF	8270	zinc ion binding	5.17153	0.634899	1	100\
TRINITY_DN109279_c0_g1_i1.p1	MF	5524	ATP binding	3.01402	0.556781	1	1\
TRINITY_DN10928_c0_g1_i22.p1	CC	30126	COPI vesicle coat	7.07119	0.690812	1	20\
TRINITY_DN109294_c0_g1_i1.p2	MF	3678	DNA helicase activity	7.60776	0.705193	1	55\
TRINITY_DN109294_c0_g3_i1.p1	MF	3678	DNA helicase activity	7.58796	0.704672	1	1\
TRINITY_DN10930_c0_g1_i14.p1	BP	16192	vesicle-mediated transport	6.64107	0.678884	1	100\
TRINITY_DN109311_c0_g1_i2.p1	MF	47834	D-threo-aldose 1-dehydrogenase activity	8.62837	0.731212	1	100\
TRINITY_DN109333_c0_g1_i2.p1	CC	16021	integral component of membrane	0.900543	0.44249	1	100\
TRINITY_DN109335_c0_g1_i1.p1	BP	45916	negative regulation of complement activation	15.4026	0.853199	1	5\
TRINITY_DN10935_c0_g1_i1.p2	CC	9507	chloroplast	2.14454	0.517334	1	19\
TRINITY_DN10935_c0_g1_i6.p1	BP	32508	DNA duplex unwinding	3.72358	0.584886	1	1\
TRINITY_DN109363_c0_g1_i1.p1	MF	51082	unfolded protein binding	8.15104	0.719246	1	3\
TRINITY_DN10936_c0_g1_i17.p1	CC	16021	integral component of membrane	0.900546	0.442491	1	99\
TRINITY_DN10936_c0_g1_i18.p2	CC	16021	integral component of membrane	0.900216	0.442465	1	6\
TRINITY_DN10939_c0_g1_i6.p1	MF	4601	peroxidase activity	8.35293	0.724349	1	100\
TRINITY_DN10939_c1_g1_i1.p2	MF	4601	peroxidase activity	8.35295	0.724349	1	100\
TRINITY_DN1093_c0_g1_i1.p1	MF	16620	oxidoreductase activity, acting on the aldehyde or oxo group of donors, NAD or NADP as acceptor	7.34918	0.698328	1	100\
TRINITY_DN10942_c0_g1_i10.p1	BP	6452	translational frameshifting	5.32677	0.639819	1	31\
TRINITY_DN10942_c1_g1_i1.p1	BP	6452	translational frameshifting	4.12512	0.599607	1	24\
TRINITY_DN10943_c0_g1_i11.p1	BP	6865	amino acid transport	6.84365	0.684549	1	100\
TRINITY_DN109489_c0_g1_i1.p2	MF	4725	protein tyrosine phosphatase activity	8.80736	0.735613	1	59\
TRINITY_DN109493_c0_g1_i1.p1	MF	8146	sulfotransferase activity	1.9439	0.507144	1	1\
TRINITY_DN109493_c0_g1_i4.p1	MF	8146	sulfotransferase activity	2.14751	0.517482	1	1\
TRINITY_DN1094_c0_g1_i7.p1	CC	36020	endolysosome membrane	8.69519	0.73286	1	7\
TRINITY_DN10950_c0_g1_i10.p1	MF	4017	adenylate kinase activity	10.9326	0.784795	1	100\
TRINITY_DN10950_c0_g1_i4.p1	MF	4017	adenylate kinase activity	10.9326	0.784795	1	100\
TRINITY_DN109522_c0_g1_i1.p1	CC	974	Prp19 complex	13.812	0.843642	1	1\
TRINITY_DN109534_c0_g2_i1.p1	MF	4591	oxoglutarate dehydrogenase (succinyl-transferring) activity	11.7747	0.802943	1	100\
TRINITY_DN10953_c0_g1_i23.p1	CC	22627	cytosolic small ribosomal subunit	11.6944	0.801241	1	94\
TRINITY_DN10954_c0_g1_i3.p1	MF	16787	hydrolase activity	2.48319	0.533508	1	4\
TRINITY_DN10954_c0_g1_i6.p1	MF	16787	hydrolase activity	2.48292	0.533496	1	3\
TRINITY_DN109553_c0_g1_i2.p2	MF	16787	hydrolase activity	2.48427	0.533558	1	9\
TRINITY_DN109560_c0_g2_i1.p1	MF	22857	transmembrane transporter activity	3.37761	0.571553	1	2\
TRINITY_DN109560_c0_g4_i1.p1	MF	22857	transmembrane transporter activity	3.37901	0.571608	1	2\
TRINITY_DN109562_c1_g1_i1.p1	CC	502	proteasome complex	8.59518	0.730391	1	1\
TRINITY_DN10956_c0_g1_i64.p1	CC	9707	chloroplast outer membrane	14.0437	0.845067	1	100\
TRINITY_DN10959_c0_g1_i27.p1	MF	16740	transferase activity	2.29054	0.524453	1	98\
TRINITY_DN10959_c0_g1_i28.p1	MF	16740	transferase activity	2.29006	0.52443	1	11\
TRINITY_DN10959_c0_g1_i29.p1	BP	10366	negative regulation of ethylene biosynthetic process	4.20471	0.602438	1	1\
TRINITY_DN1095_c0_g1_i10.p1	MF	4402	histone acetyltransferase activity	5.16901	0.634819	1	2\
TRINITY_DN1095_c0_g1_i7.p1	MF	4402	histone acetyltransferase activity	5.24682	0.637294	1	2\
TRINITY_DN109607_c0_g1_i2.p1	MF	16627	oxidoreductase activity, acting on the CH-CH group of donors	6.7143	0.680942	1	1\
TRINITY_DN10963_c0_g1_i10.p1	MF	4672	protein kinase activity	5.37778	0.641419	1	100\
TRINITY_DN10963_c0_g1_i7.p1	MF	4672	protein kinase activity	5.37773	0.641418	1	100\
TRINITY_DN10964_c1_g1_i2.p1	MF	3700	DNA-binding transcription factor activity	4.73382	0.620617	1	97\
TRINITY_DN10965_c0_g1_i56.p1	MF	5516	calmodulin binding	10.3269	0.771306	1	99\
TRINITY_DN109662_c0_g1_i2.p2	BP	33540	fatty acid beta-oxidation using acyl-CoA oxidase	14.5319	0.848032	1	98\
TRINITY_DN10967_c0_g1_i5.p1	BP	6886	intracellular protein transport	6.92919	0.686915	1	100\
TRINITY_DN10968_c0_g1_i7.p1	MF	22857	transmembrane transporter activity	3.384	0.571805	1	100\
TRINITY_DN10969_c0_g1_i1.p1	MF	4568	chitinase activity	11.7128	0.801632	1	100\
TRINITY_DN1096_c0_g1_i1.p1	MF	46983	protein dimerization activity	6.95715	0.687685	1	100\
TRINITY_DN1096_c0_g2_i1.p1	MF	46983	protein dimerization activity	6.95718	0.687686	1	100\
TRINITY_DN10970_c0_g1_i28.p1	MF	4834	tryptophan synthase activity	10.4974	0.775144	1	100\
TRINITY_DN10970_c0_g1_i33.p1	MF	4834	tryptophan synthase activity	10.4974	0.775144	1	100\
TRINITY_DN10971_c0_g1_i26.p1	MF	42392	sphingosine-1-phosphate phosphatase activity	3.38858	0.571986	1	20\
TRINITY_DN10972_c0_g1_i3.p1	MF	4674	protein serine/threonine kinase activity	7.26787	0.696145	1	100\
TRINITY_DN10974_c0_g1_i2.p1	MF	3978	UDP-glucose 4-epimerase activity	11.1495	0.789536	1	100\
TRINITY_DN109764_c0_g1_i1.p1	MF	22857	transmembrane transporter activity	3.38198	0.571725	1	4\
TRINITY_DN109768_c0_g1_i1.p1	MF	16864	intramolecular oxidoreductase activity, transposing S-S bonds	12.8858	0.825921	1	100\
TRINITY_DN1097_c0_g1_i1.p1	BP	72596	establishment of protein localization to chloroplast	15.2904	0.852542	1	100\
TRINITY_DN10983_c0_g1_i1.p1	MF	3979	UDP-glucose 6-dehydrogenase activity	11.3627	0.794149	1	100\
TRINITY_DN10984_c0_g1_i2.p1	MF	140359	ABC-type transporter activity	5.71056	0.651681	1	13\
TRINITY_DN109854_c1_g1_i1.p2	MF	47834	D-threo-aldose 1-dehydrogenase activity	8.62516	0.731132	1	11\
TRINITY_DN10986_c0_g1_i20.p1	MF	8270	zinc ion binding	5.17148	0.634898	1	100\
TRINITY_DN10986_c0_g1_i23.p1	MF	8270	zinc ion binding	5.17147	0.634897	1	100\
TRINITY_DN10986_c0_g1_i9.p1	MF	8270	zinc ion binding	5.17147	0.634897	1	100\
TRINITY_DN109877_c0_g1_i1.p1	BP	31146	SCF-dependent proteasomal ubiquitin-dependent protein catabolic process	12.6123	0.820361	1	100\
TRINITY_DN1098_c0_g1_i1.p1	MF	4857	enzyme inhibitor activity	8.9135	0.738202	1	100\
TRINITY_DN1098_c0_g2_i1.p1	MF	4857	enzyme inhibitor activity	8.9135	0.738202	1	100\
TRINITY_DN1098_c1_g1_i24.p1	MF	3724	RNA helicase activity	8.44253	0.726594	1	98\
TRINITY_DN1098_c1_g1_i26.p1	MF	3724	RNA helicase activity	8.61269	0.730824	1	100\
TRINITY_DN109926_c0_g1_i1.p1	BP	6996	organelle organization	5.03985	0.630668	1	5\
TRINITY_DN109929_c0_g1_i1.p1	MF	51213	dioxygenase activity	7.65219	0.706361	1	95\
TRINITY_DN109931_c0_g2_i3.p1	MF	5509	calcium ion binding	7.21391	0.694689	1	3\
TRINITY_DN109935_c0_g1_i2.p1	CC	5840	ribosome	3.0588	0.558646	1	99\
TRINITY_DN109935_c0_g1_i5.p2	CC	5840	ribosome	3.02873	0.557395	1	98\
TRINITY_DN10993_c0_g1_i10.p1	MF	4843	thiol-dependent deubiquitinase	9.63026	0.755294	1	18\
TRINITY_DN10994_c0_g1_i11.p1	CC	5634	nucleus	4.11234	0.59915	1	12\
TRINITY_DN10995_c0_g1_i3.p1	MF	50291	sphingosine N-acyltransferase activity	13.597	0.840112	1	100\
TRINITY_DN109961_c0_g1_i1.p1	MF	3723	RNA binding	3.56581	0.578886	1	1\
TRINITY_DN109_c0_g2_i10.p1	MF	3680	minor groove of adenine-thymine-rich DNA binding	13.8215	0.843701	1	100\
TRINITY_DN109_c0_g2_i7.p1	MF	3680	minor groove of adenine-thymine-rich DNA binding	13.8215	0.843701	1	100\
TRINITY_DN10_c0_g1_i2.p1	BP	70973	protein localization to endoplasmic reticulum exit site	14.2108	0.846088	1	100\
TRINITY_DN110023_c0_g1_i1.p1	CC	5634	nucleus	4.10819	0.599001	1	2\
TRINITY_DN11005_c0_g1_i3.p1	MF	31625	ubiquitin protein ligase binding	11.6454	0.8002	1	100\
TRINITY_DN11005_c0_g1_i5.p1	MF	31625	ubiquitin protein ligase binding	11.643	0.800149	1	4\
TRINITY_DN11006_c0_g2_i1.p1	MF	4601	peroxidase activity	8.35272	0.724343	1	84\
TRINITY_DN110080_c0_g1_i1.p1	MF	16874	ligase activity	4.78286	0.622249	1	3\
TRINITY_DN11008_c0_g1_i1.p1	MF	3700	DNA-binding transcription factor activity	4.7338	0.620616	1	80\
TRINITY_DN11009_c0_g1_i20.p1	MF	16787	hydrolase activity	1.44395	0.479179	1	1\
TRINITY_DN11009_c0_g1_i4.p1	MF	16787	hydrolase activity	1.41488	0.477414	1	1\
TRINITY_DN1100_c0_g1_i1.p1	BP	30154	cell differentiation	7.65561	0.706451	1	99\
TRINITY_DN11010_c0_g1_i19.p1	BP	6383	transcription by RNA polymerase III	11.4725	0.796508	1	92\
TRINITY_DN11012_c0_g1_i1.p1	CC	48046	apoplast	11.0262	0.786847	1	100\
TRINITY_DN11012_c0_g1_i13.p1	CC	48046	apoplast	11.0262	0.786846	1	100\
TRINITY_DN11016_c0_g1_i1.p1	CC	16021	integral component of membrane	0.900545	0.442491	1	99\
TRINITY_DN11017_c0_g1_i1.p1	MF	16787	hydrolase activity	2.48441	0.533565	1	10\
TRINITY_DN11019_c0_g1_i1.p1	MF	4045	aminoacyl-tRNA hydrolase activity	11.0319	0.786971	1	100\
TRINITY_DN1101_c0_g1_i3.p1	MF	19843	rRNA binding	6.2391	0.667383	1	100\
TRINITY_DN11020_c0_g1_i3.p1	BP	9820	alkaloid metabolic process	1.06492	0.454539	1	4\
TRINITY_DN110222_c0_g1_i1.p1	BP	42752	regulation of circadian rhythm	13.1028	0.830293	1	7\
TRINITY_DN110238_c0_g1_i1.p1	MF	4672	protein kinase activity	5.36603	0.641051	1	2\
TRINITY_DN11025_c0_g1_i7.p1	MF	4333	fumarate hydratase activity	11.0742	0.787895	1	100\
TRINITY_DN11026_c0_g1_i2.p1	CC	5634	nucleus	4.11368	0.599198	1	99\
TRINITY_DN110297_c0_g1_i10.p1	MF	22857	transmembrane transporter activity	3.38403	0.571806	1	100\
TRINITY_DN110311_c0_g1_i1.p1	CC	276	mitochondrial proton-transporting ATP synthase complex, coupling factor F(o)	11.1078	0.788629	1	100\
TRINITY_DN11032_c0_g2_i3.p1	MF	32440	2-alkenal reductase [NAD(P)+] activity	1.66582	0.492105	1	1\
TRINITY_DN110339_c0_g1_i3.p1	BP	16042	lipid catabolic process	6.93208	0.686995	1	87\
TRINITY_DN11033_c0_g1_i10.p1	BP	9451	RNA modification	3.63785	0.581642	1	7\
TRINITY_DN11033_c0_g1_i23.p1	CC	9535	chloroplast thylakoid membrane	6.54227	0.67609	1	13\
TRINITY_DN110345_c0_g1_i2.p1	MF	51996	squalene synthase activity	14.7182	0.849151	1	100\
TRINITY_DN11034_c0_g2_i3.p1	MF	3843	1,3-beta-D-glucan synthase activity	14.0557	0.845141	1	100\
TRINITY_DN11035_c0_g1_i26.p1	MF	31072	heat shock protein binding	10.5468	0.776248	1	100\
TRINITY_DN110382_c0_g1_i2.p1	MF	3838	sterol 24-C-methyltransferase activity	16.1059	0.857267	1	98\
TRINITY_DN1103_c0_g2_i20.p1	BP	90332	stomatal closure	19.0487	0.873393	1	10\
TRINITY_DN11040_c0_g1_i2.p1	MF	46872	metal ion binding	2.59261	0.538495	1	99\
TRINITY_DN11040_c0_g1_i4.p1	MF	46872	metal ion binding	2.59262	0.538495	1	99\
TRINITY_DN11040_c1_g1_i16.p1	CC	5794	Golgi apparatus	7.16905	0.693474	1	50\
TRINITY_DN11041_c0_g1_i2.p1	BP	8535	respiratory chain complex IV assembly	4.04881	0.596867	1	31\
TRINITY_DN11041_c0_g1_i3.p1	BP	8535	respiratory chain complex IV assembly	4.77771	0.622078	1	37\
TRINITY_DN11042_c0_g1_i10.p2	MF	4553	hydrolase activity, hydrolyzing O-glycosyl compounds	6.29862	0.669109	1	4\
TRINITY_DN11042_c0_g1_i12.p1	MF	4553	hydrolase activity, hydrolyzing O-glycosyl compounds	6.30289	0.669233	1	100\
TRINITY_DN11044_c0_g1_i21.p1	MF	16787	hydrolase activity	2.46042	0.532457	1	99\
TRINITY_DN11045_c0_g1_i4.p1	BP	6353	DNA-templated transcription, termination	8.96807	0.739527	1	99\
TRINITY_DN110464_c0_g1_i2.p1	MF	3723	RNA binding	3.57832	0.579367	1	100\
TRINITY_DN110496_c0_g1_i1.p1	CC	42579	microbody	9.58534	0.754242	1	25\
TRINITY_DN11049_c0_g1_i6.p1	CC	33179	proton-transporting V-type ATPase, V0 domain	11.0462	0.787285	1	100\
TRINITY_DN1104_c0_g1_i1.p1	MF	8233	peptidase activity	4.66083	0.618172	1	100\
TRINITY_DN1104_c0_g1_i2.p1	MF	8233	peptidase activity	4.66084	0.618172	1	100\
TRINITY_DN11050_c0_g1_i3.p1	BP	10497	plasmodesmata-mediated intercellular transport	2.86317	0.550391	1	16\
TRINITY_DN11051_c0_g1_i1.p2	CC	16021	integral component of membrane	0.897925	0.44229	1	1\
TRINITY_DN11051_c0_g1_i6.p1	MF	5249	voltage-gated potassium channel activity	9.3483	0.748649	1	89\
TRINITY_DN11053_c0_g1_i8.p1	MF	18024	histone-lysine N-methyltransferase activity	11.3888	0.79471	1	100\
TRINITY_DN110543_c0_g1_i1.p1	MF	3824	catalytic activity	0.708194	0.426892	1	20\
TRINITY_DN110543_c0_g1_i1.p2	CC	16021	integral component of membrane	0.900518	0.442488	1	94\
TRINITY_DN11057_c1_g1_i2.p1	CC	16021	integral component of membrane	0.900391	0.442479	1	8\
TRINITY_DN11058_c0_g1_i6.p1	MF	15079	potassium ion transmembrane transporter activity	8.66402	0.732092	1	9\
TRINITY_DN11059_c0_g1_i4.p1	BP	42744	hydrogen peroxide catabolic process	10.2639	0.769882	1	100\
TRINITY_DN1105_c0_g1_i5.p1	MF	4630	phospholipase D activity	13.4323	0.836859	1	100\
TRINITY_DN1105_c0_g1_i9.p1	MF	4630	phospholipase D activity	13.4323	0.836859	1	100\
TRINITY_DN1105_c1_g1_i19.p1	MF	4345	glucose-6-phosphate dehydrogenase activity	11.4773	0.796611	1	100\
TRINITY_DN11060_c0_g1_i4.p1	MF	51015	actin filament binding	10.395	0.772843	1	2\
TRINITY_DN110618_c1_g1_i1.p1	MF	4471	malate dehydrogenase (decarboxylating) (NAD+) activity	11.0417	0.787186	1	100\
TRINITY_DN11061_c0_g1_i40.p1	MF	9029	tetraacyldisaccharide 4'-kinase activity	12.3552	0.815078	1	60\
TRINITY_DN11061_c0_g1_i7.p1	MF	9029	tetraacyldisaccharide 4'-kinase activity	12.3555	0.815084	1	100\
TRINITY_DN11062_c0_g1_i6.p1	BP	6952	defense response	7.41448	0.700073	1	15\
TRINITY_DN110672_c0_g1_i3.p2	MF	4100	chitin synthase activity	13.0368	0.828966	1	1\
TRINITY_DN1106_c0_g2_i10.p1	CC	16021	integral component of membrane	0.900535	0.44249	1	96\
TRINITY_DN110702_c0_g1_i2.p1	BP	46621	negative regulation of organ growth	15.2212	0.852135	1	100\
TRINITY_DN11072_c0_g1_i12.p1	CC	16021	integral component of membrane	0.900536	0.44249	1	97\
TRINITY_DN11072_c0_g1_i14.p1	CC	16021	integral component of membrane	0.900529	0.442489	1	100\
TRINITY_DN11076_c0_g1_i1.p1	CC	16021	integral component of membrane	0.900522	0.442489	1	98\
TRINITY_DN11076_c0_g1_i8.p1	CC	16021	integral component of membrane	0.900534	0.44249	1	97\
TRINITY_DN11076_c0_g2_i10.p1	MF	16705	oxidoreductase activity, acting on paired donors, with incorporation or reduction of molecular oxygen	6.93372	0.68704	1	100\
TRINITY_DN11076_c1_g1_i1.p1	CC	31225	anchored component of membrane	9.78514	0.758903	1	78\
TRINITY_DN11078_c0_g1_i2.p1	MF	4519	endonuclease activity	2.96524	0.554733	1	1\
TRINITY_DN11079_c0_g1_i13.p1	MF	4674	protein serine/threonine kinase activity	5.43219	0.643119	1	5\
TRINITY_DN11079_c0_g1_i15.p1	MF	4674	protein serine/threonine kinase activity	6.05836	0.662092	1	5\
TRINITY_DN1107_c0_g1_i1.p1	MF	42393	histone binding	10.8097	0.78209	1	100\
TRINITY_DN1107_c0_g2_i2.p1	CC	16021	integral component of membrane	0.900518	0.442488	1	88\
TRINITY_DN110806_c0_g1_i11.p1	MF	4672	protein kinase activity	5.37779	0.64142	1	100\
TRINITY_DN110806_c0_g1_i4.p1	MF	4672	protein kinase activity	5.3778	0.64142	1	100\
TRINITY_DN11083_c0_g1_i10.p1	MF	3878	ATP citrate synthase activity	14.3052	0.846662	1	8\
TRINITY_DN11083_c1_g1_i10.p1	MF	3878	ATP citrate synthase activity	14.3074	0.846675	1	100\
TRINITY_DN110864_c0_g2_i2.p1	CC	15935	small ribosomal subunit	7.77291	0.709517	1	100\
TRINITY_DN11087_c0_g1_i2.p1	MF	16688	L-ascorbate peroxidase activity	14.8052	0.84967	1	95\
TRINITY_DN110881_c0_g2_i1.p1	MF	5506	iron ion binding	6.40713	0.672235	1	99\
TRINITY_DN1108_c0_g1_i1.p1	MF	4672	protein kinase activity	5.37785	0.641422	1	100\
TRINITY_DN11092_c0_g1_i9.p1	MF	3725	double-stranded RNA binding	10.1794	0.767964	1	100\
TRINITY_DN110935_c1_g1_i1.p1	MF	8270	zinc ion binding	4.9639	0.628203	1	95\
TRINITY_DN110946_c0_g1_i1.p1	CC	16021	integral component of membrane	0.896946	0.442215	1	1\
TRINITY_DN110996_c0_g1_i1.p1	MF	16762	xyloglucan:xyloglucosyl transferase activity	13.8885	0.844114	1	100\
TRINITY_DN11099_c0_g1_i11.p1	BP	10027	thylakoid membrane organization	1.32526	0.471854	1	1\
TRINITY_DN11099_c0_g1_i13.p1	BP	10027	thylakoid membrane organization	6.13163	0.664246	1	2\
TRINITY_DN11099_c0_g1_i18.p2	MF	5525	GTP binding	6.01978	0.660952	1	3\
TRINITY_DN1109_c0_g1_i30.p1	MF	51119	sugar transmembrane transporter activity	10.5641	0.776635	1	100\
TRINITY_DN1109_c0_g1_i34.p1	MF	51119	sugar transmembrane transporter activity	9.94695	0.762643	1	94\
TRINITY_DN110_c0_g1_i1.p1	MF	981	DNA-binding transcription factor activity, RNA polymerase II-specific	7.84342	0.711349	1	96\
TRINITY_DN110_c0_g1_i2.p1	MF	981	DNA-binding transcription factor activity, RNA polymerase II-specific	7.69293	0.707429	1	94\
TRINITY_DN110_c0_g1_i8.p1	MF	981	DNA-binding transcription factor activity, RNA polymerase II-specific	7.69667	0.707527	1	94\
TRINITY_DN110_c0_g2_i1.p1	MF	4674	protein serine/threonine kinase activity	6.84464	0.684576	1	94\
TRINITY_DN111007_c0_g1_i1.p1	MF	3995	acyl-CoA dehydrogenase activity	9.33726	0.748387	1	7\
TRINITY_DN11101_c0_g1_i1.p1	CC	5886	plasma membrane	2.61839	0.539655	1	1\
TRINITY_DN11101_c0_g2_i1.p1	CC	5886	plasma membrane	1.63677	0.490464	1	3\
TRINITY_DN11102_c1_g1_i14.p1	MF	3743	translation initiation factor activity	2.85586	0.550078	1	1\
TRINITY_DN111030_c0_g1_i1.p1	MF	8270	zinc ion binding	3.57907	0.579396	1	68\
TRINITY_DN111030_c0_g1_i2.p2	MF	16491	oxidoreductase activity	2.84146	0.549458	1	100\
TRINITY_DN11104_c0_g1_i3.p1	MF	43531	ADP binding	9.89352	0.761412	1	47\
TRINITY_DN11104_c1_g1_i8.p1	MF	43531	ADP binding	9.89098	0.761353	1	10\
TRINITY_DN111052_c1_g1_i1.p1	MF	3843	1,3-beta-D-glucan synthase activity	14.0222	0.844936	1	1\
TRINITY_DN11107_c0_g1_i11.p1	MF	4089	carbonate dehydratase activity	10.6003	0.777443	1	100\
TRINITY_DN111088_c0_g1_i1.p1	MF	8308	voltage-gated anion channel activity	10.7514	0.7808	1	100\
TRINITY_DN11108_c0_g1_i14.p1	MF	8233	peptidase activity	4.63286	0.61723	1	1\
TRINITY_DN1110_c0_g1_i7.p1	MF	16760	cellulose synthase (UDP-forming) activity	12.7122	0.822399	1	100\
TRINITY_DN1110_c0_g1_i8.p1	MF	16760	cellulose synthase (UDP-forming) activity	12.7116	0.822387	1	37\
TRINITY_DN111108_c0_g1_i1.p1	BP	16567	protein ubiquitination	7.74125	0.708691	1	6\
TRINITY_DN111151_c0_g1_i4.p1	MF	43130	ubiquitin binding	11.065	0.787694	1	57\
TRINITY_DN11116_c0_g1_i3.p1	MF	4842	ubiquitin-protein transferase activity	2.46569	0.5327	1	1\
TRINITY_DN11116_c0_g1_i44.p1	MF	4842	ubiquitin-protein transferase activity	4.24607	0.603899	1	3\
TRINITY_DN11118_c0_g1_i3.p1	MF	3723	RNA binding	3.57827	0.579365	1	100\
TRINITY_DN11118_c0_g1_i5.p1	MF	3723	RNA binding	3.57735	0.57933	1	12\
TRINITY_DN11125_c0_g1_i3.p1	CC	16021	integral component of membrane	0.900537	0.44249	1	98\
TRINITY_DN111289_c0_g1_i1.p1	MF	3993	acid phosphatase activity	11.2345	0.79138	1	1\
TRINITY_DN11128_c0_g1_i7.p1	BP	7229	integrin-mediated signaling pathway	5.5762	0.647575	1	3\
TRINITY_DN11128_c0_g1_i8.p1	MF	4672	protein kinase activity	5.37779	0.64142	1	100\
TRINITY_DN111291_c0_g1_i1.p1	CC	5634	nucleus	4.10677	0.59895	1	2\
TRINITY_DN1112_c0_g1_i12.p1	BP	9617	response to bacterium	10.0708	0.765486	1	100\
TRINITY_DN11130_c0_g1_i18.p1	CC	124	SAGA complex	11.8717	0.804992	1	1\
TRINITY_DN11130_c0_g1_i21.p1	CC	124	SAGA complex	11.9195	0.805999	1	94\
TRINITY_DN11130_c1_g1_i12.p1	MF	71949	FAD binding	7.74788	0.708864	1	3\
TRINITY_DN11130_c1_g1_i13.p2	MF	19139	cytokinin dehydrogenase activity	15.1603	0.851776	1	4\
TRINITY_DN11130_c1_g1_i4.p1	MF	19139	cytokinin dehydrogenase activity	15.1726	0.851848	1	100\
TRINITY_DN111311_c0_g1_i1.p1	CC	5874	microtubule	5.33558	0.640096	1	2\
TRINITY_DN111312_c0_g1_i2.p1	MF	10181	FMN binding	7.7263	0.708301	1	100\
TRINITY_DN11131_c0_g1_i14.p1	BP	51017	actin filament bundle assembly	12.7342	0.822846	1	9\
TRINITY_DN11131_c0_g1_i16.p1	BP	51017	actin filament bundle assembly	12.7361	0.822885	1	100\
TRINITY_DN111335_c0_g1_i2.p1	MF	10181	FMN binding	7.72325	0.708221	1	6\
TRINITY_DN11133_c0_g2_i2.p1	MF	3989	acetyl-CoA carboxylase activity	9.66893	0.756198	1	9\
TRINITY_DN11133_c0_g3_i2.p1	MF	3989	acetyl-CoA carboxylase activity	7.54614	0.703568	1	3\
TRINITY_DN11135_c0_g1_i1.p1	CC	16021	integral component of membrane	0.90051	0.442488	1	81\
TRINITY_DN11135_c0_g1_i3.p1	CC	16021	integral component of membrane	0.90052	0.442489	1	100\
TRINITY_DN1113_c0_g1_i26.p1	MF	4471	malate dehydrogenase (decarboxylating) (NAD+) activity	11.0416	0.787184	1	100\
TRINITY_DN1113_c0_g1_i32.p1	MF	4471	malate dehydrogenase (decarboxylating) (NAD+) activity	11.0417	0.787185	1	100\
TRINITY_DN111411_c0_g1_i1.p1	MF	3743	translation initiation factor activity	8.60973	0.730751	1	100\
TRINITY_DN111445_c0_g1_i1.p1	CC	16021	integral component of membrane	0.898661	0.442346	1	1\
TRINITY_DN111491_c1_g1_i1.p1	CC	89701	U2AF complex	13.7098	0.842328	1	100\
TRINITY_DN11152_c0_g1_i1.p1	MF	5524	ATP binding	3.02287	0.557151	1	100\
TRINITY_DN11153_c0_g1_i1.p1	MF	16628	oxidoreductase activity, acting on the CH-CH group of donors, NAD or NADP as acceptor	8.61321	0.730837	1	5\
TRINITY_DN11153_c0_g2_i4.p1	MF	16491	oxidoreductase activity	2.84143	0.549457	1	65\
TRINITY_DN11155_c0_g2_i1.p1	CC	97255	R2TP complex	13.6691	0.84153	1	100\
TRINITY_DN1115_c0_g1_i14.p1	BP	6914	autophagy	9.94047	0.762494	1	99\
TRINITY_DN1115_c0_g1_i18.p1	BP	6914	autophagy	9.93517	0.762372	1	6\
TRINITY_DN111612_c0_g1_i1.p2	MF	16491	oxidoreductase activity	2.84146	0.549458	1	100\
TRINITY_DN111630_c0_g1_i1.p1	MF	4181	metallocarboxypeptidase activity	9.95981	0.762939	1	94\
TRINITY_DN111642_c0_g2_i1.p2	MF	4654	polyribonucleotide nucleotidyltransferase activity	11.4653	0.796353	1	5\
TRINITY_DN111642_c0_g3_i1.p2	MF	4654	polyribonucleotide nucleotidyltransferase activity	11.4699	0.796452	1	11\
TRINITY_DN11165_c0_g1_i2.p1	MF	47751	cholestenone 5-alpha-reductase activity	15.3684	0.852999	1	94\
TRINITY_DN11165_c0_g1_i5.p1	MF	47751	cholestenone 5-alpha-reductase activity	15.3512	0.852898	1	94\
TRINITY_DN11167_c0_g1_i1.p1	MF	4540	ribonuclease activity	7.15758	0.693163	1	1\
TRINITY_DN111692_c0_g1_i2.p1	MF	30276	clathrin binding	11.5491	0.798147	1	100\
TRINITY_DN11172_c0_g1_i3.p1	MF	9982	pseudouridine synthase activity	8.55853	0.729482	1	2\
TRINITY_DN11172_c0_g1_i49.p1	MF	9982	pseudouridine synthase activity	8.57134	0.7298	1	100\
TRINITY_DN11172_c1_g2_i14.p1	BP	16567	protein ubiquitination	7.74624	0.708822	1	53\
TRINITY_DN11172_c1_g2_i18.p2	BP	16567	protein ubiquitination	7.69205	0.707405	1	1\
TRINITY_DN11172_c1_g2_i9.p1	BP	16567	protein ubiquitination	7.67194	0.706879	1	99\
TRINITY_DN11176_c0_g1_i6.p1	BP	45893	positive regulation of transcription, DNA-templated	8.07755	0.717373	1	18\
TRINITY_DN11176_c0_g1_i7.p1	BP	45893	positive regulation of transcription, DNA-templated	8.07744	0.71737	1	18\
TRINITY_DN11178_c0_g1_i3.p1	MF	46983	protein dimerization activity	6.9573	0.68769	1	100\
TRINITY_DN1117_c0_g1_i17.p1	MF	8234	cysteine-type peptidase activity	8.08687	0.717611	1	100\
TRINITY_DN1117_c0_g1_i6.p1	MF	8234	cysteine-type peptidase activity	8.08687	0.717611	1	100\
TRINITY_DN1117_c1_g1_i1.p1	MF	8234	cysteine-type peptidase activity	8.08658	0.717604	1	55\
TRINITY_DN1117_c1_g2_i1.p1	MF	8234	cysteine-type peptidase activity	8.08481	0.717559	1	11\
TRINITY_DN111847_c0_g1_i1.p2	MF	4347	glucose-6-phosphate isomerase activity	11.03	0.78693	1	100\
TRINITY_DN111847_c0_g1_i1.p3	MF	4801	transaldolase activity	11.5963	0.799154	1	100\
TRINITY_DN111876_c0_g1_i1.p1	MF	4372	glycine hydroxymethyltransferase activity	11.0014	0.786304	1	7\
TRINITY_DN11188_c0_g1_i8.p1	MF	19706	protein-cysteine S-palmitoyltransferase activity	11.5446	0.798052	1	99\
TRINITY_DN11189_c0_g1_i19.p1	CC	178	exosome (RNase complex)	10.7769	0.781365	1	95\
TRINITY_DN1118_c0_g1_i11.p1	MF	8289	lipid binding	8.00501	0.715516	1	100\
TRINITY_DN1118_c1_g1_i3.p1	MF	8289	lipid binding	7.99971	0.71538	1	3\
TRINITY_DN11190_c1_g1_i2.p1	CC	16021	integral component of membrane	0.90015	0.44246	1	8\
TRINITY_DN11191_c0_g1_i12.p1	MF	5247	voltage-gated chloride channel activity	10.959	0.785375	1	100\
TRINITY_DN11193_c0_g1_i2.p1	BP	1990547	mitochondrial phosphate ion transmembrane transport	13.8112	0.843637	1	100\
TRINITY_DN11193_c0_g1_i9.p1	BP	1990547	mitochondrial phosphate ion transmembrane transport	13.8112	0.843637	1	100\
TRINITY_DN11194_c0_g1_i6.p1	MF	978	RNA polymerase II cis-regulatory region sequence-specific DNA binding	10.759	0.780969	1	100\
TRINITY_DN11197_c0_g1_i3.p1	MF	16987	sigma factor activity	7.71299	0.707953	1	99\
TRINITY_DN11199_c0_g1_i5.p1	BP	184	nuclear-transcribed mRNA catabolic process, nonsense-mediated decay	11.2808	0.792383	1	97\
TRINITY_DN1119_c1_g1_i2.p1	CC	159	protein phosphatase type 2A complex	11.8712	0.80498	1	100\
TRINITY_DN111_c0_g1_i23.p1	BP	10162	seed dormancy process	13.5485	0.839156	1	14\
TRINITY_DN111_c0_g1_i30.p1	BP	10162	seed dormancy process	15.8348	0.855709	1	23\
TRINITY_DN11201_c0_g1_i1.p1	CC	5779	integral component of peroxisomal membrane	12.4737	0.81752	1	100\
TRINITY_DN112033_c0_g1_i1.p1	MF	3723	RNA binding	3.36368	0.571002	1	94\
TRINITY_DN112081_c0_g1_i11.p1	MF	3735	structural constituent of ribosome	3.80971	0.588108	1	100\
TRINITY_DN112083_c0_g1_i6.p1	MF	30429	kynureninase activity	13.0145	0.828518	1	100\
TRINITY_DN11209_c0_g1_i1.p1	MF	4176	ATP-dependent peptidase activity	8.8187	0.73589	1	98\
TRINITY_DN1120_c0_g1_i6.p1	MF	3755	peptidyl-prolyl cis-trans isomerase activity	8.38305	0.725105	1	100\
TRINITY_DN112124_c0_g1_i10.p1	BP	6635	fatty acid beta-oxidation	10.2078	0.768609	1	100\
TRINITY_DN112124_c0_g1_i23.p1	BP	6635	fatty acid beta-oxidation	10.2078	0.768609	1	100\
TRINITY_DN112149_c0_g1_i1.p1	MF	70300	phosphatidic acid binding	15.4365	0.853397	1	94\
TRINITY_DN112156_c0_g1_i10.p1	MF	4712	protein serine/threonine/tyrosine kinase activity	12.4261	0.81654	1	100\
TRINITY_DN11215_c0_g1_i1.p1	MF	15165	pyrimidine nucleotide-sugar transmembrane transporter activity	13.2511	0.833257	1	100\
TRINITY_DN11215_c0_g1_i6.p1	MF	15165	pyrimidine nucleotide-sugar transmembrane transporter activity	13.2496	0.833229	1	19\
TRINITY_DN112168_c0_g1_i1.p1	CC	5759	mitochondrial matrix	9.43757	0.750763	1	100\
TRINITY_DN112180_c0_g1_i1.p1	MF	15267	channel activity	6.49715	0.674808	1	100\
TRINITY_DN112183_c0_g2_i3.p1	BP	16192	vesicle-mediated transport	6.61779	0.678228	1	1\
TRINITY_DN11218_c0_g1_i10.p1	MF	8168	methyltransferase activity	5.21239	0.636201	1	44\
TRINITY_DN11218_c0_g1_i11.p1	MF	8168	methyltransferase activity	5.21254	0.636206	1	47\
TRINITY_DN112195_c0_g1_i12.p1	CC	30176	integral component of endoplasmic reticulum membrane	10.2924	0.770527	1	100\
TRINITY_DN1121_c0_g1_i18.p1	MF	3746	translation elongation factor activity	8.01568	0.71579	1	100\
TRINITY_DN112200_c0_g1_i2.p1	CC	16021	integral component of membrane	0.90053	0.442489	1	100\
TRINITY_DN112214_c0_g1_i1.p1	MF	4311	farnesyltranstransferase activity	10.7989	0.781852	1	1\
TRINITY_DN11221_c0_g1_i16.p1	BP	10497	plasmodesmata-mediated intercellular transport	16.6464	0.860333	1	100\
TRINITY_DN11221_c0_g1_i24.p1	BP	10497	plasmodesmata-mediated intercellular transport	16.6464	0.860333	1	100\
TRINITY_DN11221_c0_g1_i7.p1	MF	3723	RNA binding	3.57823	0.579363	1	100\
TRINITY_DN112226_c1_g2_i1.p1	MF	8308	voltage-gated anion channel activity	10.7515	0.780803	1	100\
TRINITY_DN112226_c1_g2_i4.p1	MF	8308	voltage-gated anion channel activity	10.7515	0.780803	1	100\
TRINITY_DN112239_c0_g1_i1.p1	MF	4190	aspartic-type endopeptidase activity	7.81323	0.710565	1	13\
TRINITY_DN11223_c0_g1_i2.p1	BP	6353	DNA-templated transcription, termination	8.84752	0.736594	1	85\
TRINITY_DN11223_c0_g1_i3.p1	BP	6353	DNA-templated transcription, termination	8.97001	0.739574	1	99\
TRINITY_DN11224_c0_g1_i18.p1	MF	4674	protein serine/threonine kinase activity	7.26787	0.696145	1	100\
TRINITY_DN11224_c0_g1_i20.p1	MF	4674	protein serine/threonine kinase activity	7.20446	0.694433	1	99\
TRINITY_DN11226_c0_g1_i5.p1	CC	16021	integral component of membrane	0.472185	0.404475	1	1\
TRINITY_DN11226_c0_g1_i7.p1	CC	16021	integral component of membrane	0.342308	0.389652	1	1\
TRINITY_DN1122_c0_g1_i61.p1	CC	10287	plastoglobule	15.5411	0.854007	1	4\
TRINITY_DN11231_c0_g1_i3.p1	MF	3700	DNA-binding transcription factor activity	4.73099	0.620522	1	8\
TRINITY_DN112352_c0_g1_i2.p1	MF	4784	superoxide dismutase activity	10.7731	0.78128	1	100\
TRINITY_DN11237_c0_g1_i5.p1	BP	42274	ribosomal small subunit biogenesis	8.87553	0.737277	1	64\
TRINITY_DN11238_c0_g1_i3.p1	MF	4519	endonuclease activity	1.91219	0.505486	1	1\
TRINITY_DN112397_c0_g1_i2.p1	MF	5363	maltose transmembrane transporter activity	2.73242	0.544716	1	18\
TRINITY_DN11239_c0_g1_i14.p2	MF	4177	aminopeptidase activity	8.12197	0.718506	1	100\
TRINITY_DN11239_c0_g1_i21.p1	MF	4177	aminopeptidase activity	8.11945	0.718442	1	9\
TRINITY_DN1123_c0_g2_i1.p2	CC	5634	nucleus	4.11146	0.599118	1	8\
TRINITY_DN1123_c0_g2_i3.p1	CC	5634	nucleus	4.11309	0.599177	1	23\
TRINITY_DN1123_c0_g2_i6.p1	CC	5634	nucleus	4.10355	0.598835	1	2\
TRINITY_DN1123_c1_g1_i11.p1	MF	32041	NAD-dependent histone deacetylase activity (H3-K14 specific)	12.5718	0.819532	1	98\
TRINITY_DN11241_c0_g1_i11.p1	BP	6611	protein export from nucleus	13.09	0.830034	1	2\
TRINITY_DN11243_c0_g1_i1.p1	MF	16746	acyltransferase activity	5.13379	0.633692	1	3\
TRINITY_DN11243_c0_g1_i12.p1	MF	16746	acyltransferase activity	5.13644	0.633777	1	7\
TRINITY_DN11243_c0_g1_i2.p1	MF	16746	acyltransferase activity	5.13881	0.633853	1	100\
TRINITY_DN112451_c0_g1_i1.p1	MF	981	DNA-binding transcription factor activity, RNA polymerase II-specific	8.17557	0.71987	1	24\
TRINITY_DN112466_c0_g1_i4.p1	BP	51028	mRNA transport	9.63912	0.755501	1	99\
TRINITY_DN112490_c0_g1_i2.p1	CC	16021	integral component of membrane	0.895031	0.442068	1	1\
TRINITY_DN112491_c0_g1_i1.p1	MF	5524	ATP binding	3.02212	0.557119	1	10\
TRINITY_DN112491_c0_g1_i1.p2	MF	8270	zinc ion binding	5.1713	0.634892	1	58\
TRINITY_DN112491_c0_g1_i11.p2	MF	8270	zinc ion binding	5.16144	0.634577	1	3\
TRINITY_DN112491_c0_g1_i2.p1	MF	8270	zinc ion binding	5.17153	0.634899	1	100\
TRINITY_DN112491_c0_g1_i7.p2	MF	8270	zinc ion binding	5.16667	0.634744	1	6\
TRINITY_DN1124_c0_g1_i7.p1	MF	9055	electron transfer activity	4.96582	0.628265	1	100\
TRINITY_DN112511_c0_g1_i1.p1	MF	4100	chitin synthase activity	13.0706	0.829645	1	2\
TRINITY_DN112526_c0_g2_i1.p1	MF	46961	proton-transporting ATPase activity, rotational mechanism	9.75156	0.758123	1	20\
TRINITY_DN11252_c0_g1_i1.p1	CC	15934	large ribosomal subunit	7.59813	0.704939	1	100\
TRINITY_DN112533_c0_g1_i1.p1	CC	16021	integral component of membrane	0.896503	0.442181	1	1\
TRINITY_DN112566_c0_g1_i1.p1	MF	4553	hydrolase activity, hydrolyzing O-glycosyl compounds	6.30282	0.669231	1	100\
TRINITY_DN112569_c0_g2_i1.p1	MF	5524	ATP binding	3.02281	0.557148	1	100\
TRINITY_DN11256_c0_g1_i1.p1	BP	42254	ribosome biogenesis	6.25405	0.667818	1	100\
TRINITY_DN11256_c0_g1_i6.p1	BP	42254	ribosome biogenesis	6.2541	0.667819	1	88\
TRINITY_DN11256_c1_g2_i1.p1	BP	42254	ribosome biogenesis	6.19244	0.666024	1	98\
TRINITY_DN11256_c2_g1_i1.p1	BP	42254	ribosome biogenesis	6.19144	0.665995	1	99\
TRINITY_DN112574_c0_g1_i1.p1	MF	16746	acyltransferase activity	5.13877	0.633852	1	100\
TRINITY_DN11258_c0_g1_i1.p1	MF	15930	glutamate synthase activity	10.7522	0.780819	1	100\
TRINITY_DN11259_c0_g1_i13.p1	MF	3735	structural constituent of ribosome	3.80971	0.588108	1	100\
TRINITY_DN11259_c0_g1_i18.p1	MF	3735	structural constituent of ribosome	3.80975	0.58811	1	100\
TRINITY_DN1125_c0_g1_i21.p1	CC	9941	chloroplast envelope	1.82584	0.5009	1	17\
TRINITY_DN1125_c0_g1_i29.p1	CC	9941	chloroplast envelope	1.89705	0.504689	1	3\
TRINITY_DN112610_c0_g1_i1.p1	MF	8289	lipid binding	7.9957	0.715277	1	1\
TRINITY_DN112620_c0_g1_i1.p1	CC	8290	F-actin capping protein complex	13.3698	0.83562	1	100\
TRINITY_DN112624_c0_g2_i2.p1	MF	3994	aconitate hydratase activity	8.26148	0.722045	1	3\
TRINITY_DN112624_c0_g2_i2.p2	BP	43968	histone H2A acetylation	13.7815	0.843454	1	36\
TRINITY_DN112627_c0_g1_i11.p1	CC	5634	nucleus	4.1137	0.599198	1	99\
TRINITY_DN11264_c0_g1_i11.p1	MF	43813	phosphatidylinositol-3,5-bisphosphate 5-phosphatase activity	14.5434	0.848101	1	100\
TRINITY_DN11264_c0_g1_i3.p1	MF	43813	phosphatidylinositol-3,5-bisphosphate 5-phosphatase activity	14.5426	0.848097	1	12\
TRINITY_DN112655_c0_g1_i2.p1	BP	6887	exocytosis	10.0593	0.765221	1	1\
TRINITY_DN112695_c0_g1_i1.p1	MF	3743	translation initiation factor activity	8.60977	0.730752	1	100\
TRINITY_DN11269_c0_g1_i14.p1	CC	5634	nucleus	4.11367	0.599197	1	98\
TRINITY_DN11269_c0_g1_i18.p1	CC	5634	nucleus	4.11367	0.599197	1	98\
TRINITY_DN1126_c0_g1_i1.p1	CC	16021	integral component of membrane	0.90055	0.442491	1	100\
TRINITY_DN11273_c0_g1_i7.p1	MF	4721	phosphoprotein phosphatase activity	8.16025	0.71948	1	1\
TRINITY_DN112761_c0_g3_i3.p1	MF	140359	ABC-type transporter activity	6.88311	0.685642	1	100\
TRINITY_DN112763_c0_g1_i2.p1	CC	5634	nucleus	4.1136	0.599195	1	40\
TRINITY_DN11277_c0_g1_i1.p1	MF	8270	zinc ion binding	5.16507	0.634693	1	1\
TRINITY_DN11278_c0_g2_i1.p1	MF	4365	glyceraldehyde-3-phosphate dehydrogenase (NAD+) (phosphorylating) activity	12.0206	0.808119	1	94\
TRINITY_DN112793_c0_g1_i3.p1	MF	46961	proton-transporting ATPase activity, rotational mechanism	9.75237	0.758142	1	100\
TRINITY_DN11279_c0_g1_i14.p1	CC	16021	integral component of membrane	0.900085	0.442455	1	5\
TRINITY_DN1127_c0_g1_i11.p1	BP	51365	cellular response to potassium ion starvation	19.0162	0.873223	1	18\
TRINITY_DN112807_c0_g1_i1.p1	MF	18580	nitronate monooxygenase activity	10.9217	0.784558	1	100\
TRINITY_DN11280_c0_g1_i1.p1	MF	5381	iron ion transmembrane transporter activity	10.5573	0.776485	1	100\
TRINITY_DN11283_c0_g1_i2.p1	MF	5525	GTP binding	6.02509	0.661109	1	100\
TRINITY_DN11283_c0_g1_i6.p1	MF	5525	GTP binding	6.02391	0.661074	1	18\
TRINITY_DN112855_c0_g1_i1.p1	MF	4096	catalase activity	10.7634	0.781066	1	6\
TRINITY_DN112855_c1_g1_i2.p1	MF	4096	catalase activity	10.7616	0.781026	1	4\
TRINITY_DN11287_c0_g1_i2.p1	MF	5509	calcium ion binding	7.22386	0.694958	1	100\
TRINITY_DN112887_c1_g1_i3.p1	MF	4096	catalase activity	10.7634	0.781068	1	7\
TRINITY_DN1128_c0_g1_i4.p1	BP	71051	polyadenylation-dependent snoRNA 3'-end processing	13.3503	0.835232	1	22\
TRINITY_DN112910_c0_g1_i2.p1	BP	10390	histone monoubiquitination	11.2162	0.790983	1	100\
TRINITY_DN112916_c1_g1_i1.p1	BP	79	regulation of cyclin-dependent protein serine/threonine kinase activity	11.6798	0.80093	1	52\
TRINITY_DN112954_c0_g1_i1.p1	CC	5666	RNA polymerase III complex	12.0947	0.809669	1	1\
TRINITY_DN112968_c0_g1_i1.p1	BP	16192	vesicle-mediated transport	6.64066	0.678873	1	45\
TRINITY_DN11296_c0_g1_i2.p1	BP	19483	beta-alanine biosynthetic process	15.8005	0.855512	1	7\
TRINITY_DN11296_c0_g1_i3.p1	BP	19483	beta-alanine biosynthetic process	15.6461	0.854618	1	99\
TRINITY_DN11297_c0_g1_i7.p1	MF	5199	structural constituent of cell wall	14.0349	0.845013	1	3\
TRINITY_DN112982_c0_g1_i1.p1	BP	5975	carbohydrate metabolic process	4.06108	0.597309	1	3\
TRINITY_DN112994_c0_g2_i1.p2	MF	16491	oxidoreductase activity	2.8414	0.549456	1	100\
TRINITY_DN11299_c0_g1_i1.p2	MF	5524	ATP binding	3.02167	0.5571	1	5\
TRINITY_DN1129_c0_g1_i2.p1	BP	17182	peptidyl-diphthamide metabolic process	12.3099	0.814142	1	100\
TRINITY_DN112_c0_g1_i12.p1	MF	4222	metalloendopeptidase activity	7.45615	0.701183	1	100\
TRINITY_DN112_c1_g1_i12.p1	MF	31625	ubiquitin protein ligase binding	11.6454	0.8002	1	100\
TRINITY_DN112_c5_g1_i1.p1	BP	16567	protein ubiquitination	7.74633	0.708824	1	100\
TRINITY_DN11300_c0_g1_i1.p1	MF	16209	antioxidant activity	6.24826	0.667649	1	17\
TRINITY_DN11301_c0_g1_i1.p1	BP	55085	transmembrane transport	2.77646	0.546643	1	100\
TRINITY_DN11301_c0_g1_i4.p1	BP	55085	transmembrane transport	2.77508	0.546582	1	8\
TRINITY_DN113026_c0_g1_i1.p1	MF	16747	acyltransferase activity, transferring groups other than amino-acyl groups	5.53732	0.646378	1	100\
TRINITY_DN113027_c0_g1_i1.p1	MF	8168	methyltransferase activity	5.21261	0.636208	1	65\
TRINITY_DN113034_c0_g1_i1.p1	BP	6260	DNA replication	4.96102	0.628109	1	5\
TRINITY_DN113090_c0_g1_i2.p1	MF	16627	oxidoreductase activity, acting on the CH-CH group of donors	6.7474	0.681868	1	100\
TRINITY_DN113097_c0_g1_i4.p1	MF	4671	protein C-terminal S-isoprenylcysteine carboxyl O-methyltransferase activity	13.1268	0.830774	1	100\
TRINITY_DN11309_c0_g1_i3.p1	CC	31410	cytoplasmic vesicle	7.27235	0.696265	1	8\
TRINITY_DN113109_c0_g1_i1.p1	MF	4807	triose-phosphate isomerase activity	11.1031	0.788526	1	100\
TRINITY_DN11311_c0_g1_i1.p1	MF	47793	cycloeucalenol cycloisomerase activity	17.6852	0.866089	1	100\
TRINITY_DN11311_c0_g1_i2.p1	MF	47793	cycloeucalenol cycloisomerase activity	17.6068	0.865661	1	1\
TRINITY_DN11312_c0_g1_i1.p1	MF	4044	amidophosphoribosyltransferase activity	11.6413	0.800112	1	100\
TRINITY_DN113132_c0_g1_i1.p1	MF	4462	lactoylglutathione lyase activity	11.7512	0.802445	1	100\
TRINITY_DN113145_c0_g1_i2.p1	MF	22857	transmembrane transporter activity	3.38381	0.571797	1	35\
TRINITY_DN113146_c0_g1_i1.p1	BP	6886	intracellular protein transport	6.92918	0.686915	1	100\
TRINITY_DN11314_c0_g1_i1.p1	MF	3677	DNA binding	3.22849	0.565595	1	100\
TRINITY_DN11314_c0_g1_i5.p1	MF	3677	DNA binding	3.22707	0.565538	1	9\
TRINITY_DN113155_c0_g1_i1.p1	BP	6749	glutathione metabolic process	7.84724	0.711448	1	68\
TRINITY_DN11316_c0_g1_i13.p1	MF	8168	methyltransferase activity	1.57559	0.486959	1	2\
TRINITY_DN11317_c0_g1_i12.p1	MF	8194	UDP-glycosyltransferase activity	8.44827	0.726737	1	100\
TRINITY_DN11317_c1_g1_i2.p1	CC	31225	anchored component of membrane	9.21889	0.745565	1	50\
TRINITY_DN113181_c0_g1_i1.p1	MF	16491	oxidoreductase activity	2.84143	0.549457	1	100\
TRINITY_DN113187_c0_g1_i1.p1	CC	16021	integral component of membrane	0.899726	0.442428	1	2\
TRINITY_DN11318_c0_g1_i23.p1	MF	3755	peptidyl-prolyl cis-trans isomerase activity	8.38314	0.725107	1	100\
TRINITY_DN1131_c0_g1_i5.p1	MF	8168	methyltransferase activity	5.21278	0.636213	1	100\
TRINITY_DN113223_c0_g2_i2.p1	MF	5506	iron ion binding	6.40337	0.672127	1	6\
TRINITY_DN11322_c0_g2_i3.p1	MF	31072	heat shock protein binding	10.5468	0.776249	1	100\
TRINITY_DN113241_c0_g1_i1.p1	MF	16301	kinase activity	4.33483	0.60701	1	1\
TRINITY_DN113248_c0_g1_i2.p1	MF	47834	D-threo-aldose 1-dehydrogenase activity	8.62829	0.73121	1	100\
TRINITY_DN113269_c0_g1_i2.p2	MF	80101	phosphatidyl-N-dimethylethanolamine N-methyltransferase activity	15.406	0.853219	1	96\
TRINITY_DN113283_c0_g1_i1.p1	MF	4364	glutathione transferase activity	10.7703	0.78122	1	98\
TRINITY_DN113289_c0_g1_i1.p1	BP	42147	retrograde transport, endosome to Golgi	11.527	0.797675	1	2\
TRINITY_DN113358_c0_g2_i1.p1	BP	31388	organic acid phosphorylation	11.8339	0.804194	1	100\
TRINITY_DN113359_c0_g1_i3.p1	BP	51014	actin filament severing	13.4716	0.837637	1	8\
TRINITY_DN113362_c0_g1_i1.p1	BP	31505	fungal-type cell wall organization	14.181	0.845906	1	1\
TRINITY_DN113371_c0_g1_i3.p1	CC	42765	GPI-anchor transamidase complex	12.3399	0.814761	1	100\
TRINITY_DN11338_c0_g1_i13.p1	CC	16021	integral component of membrane	0.898424	0.442328	1	1\
TRINITY_DN11339_c0_g1_i10.p1	CC	16021	integral component of membrane	0.900524	0.442489	1	98\
TRINITY_DN11339_c0_g1_i9.p1	CC	16021	integral component of membrane	0.900525	0.442489	1	98\
TRINITY_DN1133_c0_g1_i2.p1	BP	35556	intracellular signal transduction	4.60891	0.616421	1	29\
TRINITY_DN113405_c1_g1_i1.p1	MF	3723	RNA binding	3.577	0.579316	1	5\
TRINITY_DN11340_c0_g2_i1.p1	MF	3746	translation elongation factor activity	7.37443	0.699004	1	92\
TRINITY_DN113423_c1_g1_i1.p1	MF	46961	proton-transporting ATPase activity, rotational mechanism	9.65731	0.755927	1	99\
TRINITY_DN113425_c0_g1_i1.p1	MF	8803	bis(5'-nucleosyl)-tetraphosphatase (symmetrical) activity	13.5706	0.839592	1	100\
TRINITY_DN113427_c0_g2_i1.p3	MF	4070	aspartate carbamoyltransferase activity	11.4936	0.796959	1	100\
TRINITY_DN113431_c0_g1_i1.p1	CC	16021	integral component of membrane	0.895261	0.442086	1	1\
TRINITY_DN113439_c0_g1_i3.p1	MF	47834	D-threo-aldose 1-dehydrogenase activity	8.62838	0.731212	1	100\
TRINITY_DN113439_c0_g3_i1.p1	MF	47834	D-threo-aldose 1-dehydrogenase activity	8.62839	0.731212	1	100\
TRINITY_DN11343_c0_g1_i1.p1	MF	4386	helicase activity	4.80732	0.62306	1	39\
TRINITY_DN113446_c0_g1_i1.p3	MF	16829	lyase activity	4.75264	0.621244	1	100\
TRINITY_DN11344_c0_g1_i1.p1	CC	5760	gamma DNA polymerase complex	14.8589	0.84999	1	1\
TRINITY_DN11344_c0_g1_i11.p2	CC	16021	integral component of membrane	0.900186	0.442463	1	9\
TRINITY_DN11344_c0_g1_i15.p1	CC	16021	integral component of membrane	0.900518	0.442488	1	85\
TRINITY_DN11344_c0_g1_i5.p2	CC	16021	integral component of membrane	0.900519	0.442488	1	85\
TRINITY_DN11345_c0_g2_i3.p1	MF	4190	aspartic-type endopeptidase activity	7.81589	0.710634	1	100\
TRINITY_DN113466_c0_g1_i2.p1	MF	4601	peroxidase activity	8.35295	0.724349	1	100\
TRINITY_DN113466_c1_g2_i1.p1	MF	4601	peroxidase activity	8.33304	0.723849	1	2\
TRINITY_DN11346_c0_g1_i1.p1	MF	16301	kinase activity	4.16655	0.601084	1	47\
TRINITY_DN113481_c0_g1_i1.p1	BP	79	regulation of cyclin-dependent protein serine/threonine kinase activity	11.6801	0.800939	1	93\
TRINITY_DN113491_c0_g1_i2.p1	MF	42134	rRNA primary transcript binding	14.3296	0.84681	1	100\
TRINITY_DN11349_c0_g1_i1.p1	MF	4553	hydrolase activity, hydrolyzing O-glycosyl compounds	6.30266	0.669226	1	46\
TRINITY_DN1134_c0_g2_i5.p1	BP	10252	auxin homeostasis	16.053	0.856964	1	100\
TRINITY_DN113510_c2_g1_i1.p1	CC	16021	integral component of membrane	0.898469	0.442332	1	1\
TRINITY_DN113511_c0_g1_i2.p1	BP	9635	response to herbicide	12.3761	0.815508	1	99\
TRINITY_DN113518_c0_g1_i1.p1	MF	8121	ubiquinol-cytochrome-c reductase activity	9.82639	0.759859	1	27\
TRINITY_DN11352_c0_g1_i2.p1	MF	8173	RNA methyltransferase activity	7.33374	0.697914	1	23\
TRINITY_DN11352_c0_g1_i22.p1	MF	8173	RNA methyltransferase activity	7.33419	0.697926	1	87\
TRINITY_DN11352_c0_g1_i25.p1	MF	8173	RNA methyltransferase activity	7.32733	0.697742	1	4\
TRINITY_DN113539_c0_g1_i1.p1	MF	43565	sequence-specific DNA binding	6.29475	0.668997	1	4\
TRINITY_DN11353_c0_g1_i29.p1	CC	16021	integral component of membrane	0.897388	0.442249	1	1\
TRINITY_DN113549_c0_g1_i5.p1	MF	4519	endonuclease activity	2.29959	0.524887	1	1\
TRINITY_DN11354_c0_g1_i11.p1	MF	15079	potassium ion transmembrane transporter activity	8.66745	0.732176	1	100\
TRINITY_DN113579_c0_g4_i1.p1	MF	8743	L-threonine 3-dehydrogenase activity	13.1209	0.830655	1	98\
TRINITY_DN113594_c0_g1_i1.p1	CC	31428	box C/D RNP complex	12.9401	0.827018	1	100\
TRINITY_DN11359_c0_g1_i14.p1	CC	5737	cytoplasm	2.05081	0.512636	1	2\
TRINITY_DN11359_c0_g1_i8.p1	CC	5737	cytoplasm	1.83498	0.50139	1	15\
TRINITY_DN1135_c0_g1_i23.p1	MF	3723	RNA binding	3.57827	0.579365	1	88\
TRINITY_DN1135_c0_g1_i8.p1	MF	3723	RNA binding	3.57831	0.579366	1	100\
TRINITY_DN1135_c0_g2_i1.p1	MF	5199	structural constituent of cell wall	13.153	0.831298	1	8\
TRINITY_DN1135_c0_g2_i2.p1	MF	5199	structural constituent of cell wall	14.0659	0.845203	1	3\
TRINITY_DN113605_c0_g1_i1.p1	MF	140359	ABC-type transporter activity	6.8797	0.685548	1	5\
TRINITY_DN11360_c0_g1_i12.p1	MF	4096	catalase activity	8.65684	0.731915	1	79\
TRINITY_DN113617_c0_g1_i1.p1	MF	16810	hydrolase activity, acting on carbon-nitrogen (but not peptide) bonds	5.31801	0.639543	1	5\
TRINITY_DN11362_c0_g1_i11.p1	MF	102043	isopentenyl phosphate kinase activity	15.2746	0.852449	1	100\
TRINITY_DN113649_c0_g2_i1.p2	BP	7034	vacuolar transport	10.4542	0.774174	1	100\
TRINITY_DN113649_c0_g2_i3.p2	BP	7034	vacuolar transport	10.4541	0.774173	1	100\
TRINITY_DN113658_c0_g1_i2.p1	MF	5199	structural constituent of cell wall	14.0772	0.845272	1	36\
TRINITY_DN11365_c0_g1_i1.p1	BP	9737	response to abscisic acid	12.2774	0.813468	1	100\
TRINITY_DN113667_c0_g1_i2.p1	CC	16021	integral component of membrane	0.900524	0.442489	1	55\
TRINITY_DN113688_c0_g1_i1.p1	CC	16020	membrane	0.71883	0.427806	1	3\
TRINITY_DN11368_c0_g1_i1.p1	MF	2161	aminoacyl-tRNA editing activity	8.85398	0.736752	1	100\
TRINITY_DN113702_c0_g2_i2.p1	CC	16021	integral component of membrane	0.900316	0.442473	1	8\
TRINITY_DN113708_c0_g1_i1.p1	MF	3925	G protein activity	13.2177	0.832591	1	99\
TRINITY_DN113713_c0_g1_i1.p1	MF	8168	methyltransferase activity	5.21201	0.636189	1	26\
TRINITY_DN113721_c0_g1_i3.p1	MF	4105	choline-phosphate cytidylyltransferase activity	14.7078	0.849088	1	100\
TRINITY_DN113721_c0_g2_i1.p1	MF	4105	choline-phosphate cytidylyltransferase activity	14.7027	0.849058	1	8\
TRINITY_DN11372_c0_g1_i2.p1	MF	8124	4-alpha-hydroxytetrahydrobiopterin dehydratase activity	12.1173	0.810139	1	100\
TRINITY_DN11373_c0_g1_i11.p1	CC	5634	nucleus	4.11358	0.599194	1	87\
TRINITY_DN11373_c0_g1_i13.p1	CC	5634	nucleus	4.1126	0.599159	1	19\
TRINITY_DN11373_c0_g1_i15.p1	CC	5634	nucleus	4.11361	0.599195	1	97\
TRINITY_DN11373_c0_g1_i24.p1	CC	5634	nucleus	4.04735	0.596814	1	51\
TRINITY_DN113741_c0_g1_i1.p1	MF	16491	oxidoreductase activity	2.84147	0.549459	1	99\
TRINITY_DN113744_c0_g1_i2.p1	MF	4834	tryptophan synthase activity	10.4887	0.774949	1	2\
TRINITY_DN11374_c0_g1_i1.p1	MF	51996	squalene synthase activity	14.7182	0.849151	1	100\
TRINITY_DN113763_c0_g1_i2.p1	BP	6013	mannose metabolic process	11.7134	0.801644	1	5\
TRINITY_DN113775_c0_g1_i1.p3	MF	4589	orotate reductase (NADH) activity	14.5693	0.848257	1	1\
TRINITY_DN11377_c0_g1_i10.p1	BP	6865	amino acid transport	6.84325	0.684538	1	37\
TRINITY_DN11377_c0_g1_i26.p1	BP	6865	amino acid transport	6.84363	0.684548	1	97\
TRINITY_DN11378_c0_g1_i5.p1	MF	140359	ABC-type transporter activity	6.88312	0.685642	1	100\
TRINITY_DN113793_c0_g1_i1.p1	MF	3983	UTP:glucose-1-phosphate uridylyltransferase activity	11.4406	0.795824	1	19\
TRINITY_DN113798_c1_g1_i1.p1	CC	5730	nucleolus	7.52699	0.703061	1	1\
TRINITY_DN1137_c0_g1_i13.p1	BP	51202	phytochromobilin metabolic process	15.5643	0.854142	1	100\
TRINITY_DN1137_c0_g1_i16.p1	BP	51202	phytochromobilin metabolic process	15.5641	0.854141	1	100\
TRINITY_DN113803_c0_g1_i2.p1	MF	22857	transmembrane transporter activity	3.38401	0.571805	1	100\
TRINITY_DN113824_c0_g1_i2.p1	CC	5634	nucleus	4.10998	0.599065	1	6\
TRINITY_DN113832_c0_g2_i7.p1	MF	16491	oxidoreductase activity	2.83389	0.549132	1	1\
TRINITY_DN113834_c0_g1_i1.p1	MF	49	tRNA binding	7.07264	0.690851	1	1\
TRINITY_DN113834_c1_g1_i2.p1	MF	106261	tRNA uridine(34) acetyltransferase activity	15.8123	0.85558	1	99\
TRINITY_DN113839_c0_g2_i1.p1	MF	22857	transmembrane transporter activity	3.37498	0.571449	1	2\
TRINITY_DN11385_c0_g1_i4.p1	MF	43565	sequence-specific DNA binding	6.29845	0.669104	1	100\
TRINITY_DN113864_c0_g1_i1.p1	MF	16705	oxidoreductase activity, acting on paired donors, with incorporation or reduction of molecular oxygen	6.93285	0.687016	1	16\
TRINITY_DN113879_c0_g1_i1.p1	MF	47834	D-threo-aldose 1-dehydrogenase activity	8.62744	0.731189	1	40\
TRINITY_DN113881_c0_g1_i1.p3	BP	5975	carbohydrate metabolic process	4.06244	0.597358	1	3\
TRINITY_DN1138_c0_g1_i3.p1	MF	4519	endonuclease activity	1.45079	0.479592	1	1\
TRINITY_DN113902_c0_g1_i4.p1	MF	4069	L-aspartate:2-oxoglutarate aminotransferase activity	12.4208	0.81643	1	99\
TRINITY_DN113902_c2_g1_i1.p1	MF	4069	L-aspartate:2-oxoglutarate aminotransferase activity	12.2938	0.813808	1	98\
TRINITY_DN113907_c0_g1_i1.p1	MF	8271	secondary active sulfate transmembrane transporter activity	10.8295	0.782527	1	1\
TRINITY_DN11391_c0_g1_i1.p1	CC	17119	Golgi transport complex	12.3687	0.815357	1	100\
TRINITY_DN11392_c0_g1_i1.p1	BP	9734	auxin-activated signaling pathway	11.4052	0.795063	1	100\
TRINITY_DN11392_c0_g1_i3.p1	BP	9734	auxin-activated signaling pathway	11.4052	0.795063	1	100\
TRINITY_DN11392_c0_g1_i4.p1	BP	9734	auxin-activated signaling pathway	11.4052	0.795062	1	100\
TRINITY_DN11392_c0_g1_i5.p1	BP	9734	auxin-activated signaling pathway	11.3925	0.79479	1	5\
TRINITY_DN113938_c0_g1_i2.p2	MF	4829	threonine-tRNA ligase activity	11.115	0.788784	1	1\
TRINITY_DN113939_c0_g3_i1.p1	MF	8270	zinc ion binding	5.17151	0.634899	1	100\
TRINITY_DN11393_c0_g2_i13.p1	MF	8276	protein methyltransferase activity	8.78388	0.735038	1	100\
TRINITY_DN11395_c1_g1_i1.p1	BP	15074	DNA integration	5.58846	0.647952	1	3\
TRINITY_DN11397_c0_g1_i13.p1	CC	9536	plastid	5.75435	0.653009	1	12\
TRINITY_DN11397_c0_g1_i5.p1	CC	9536	plastid	5.75417	0.653003	1	13\
TRINITY_DN1139_c0_g1_i12.p1	MF	4792	thiosulfate sulfurtransferase activity	11.0749	0.787911	1	99\
TRINITY_DN1139_c0_g1_i8.p1	MF	4792	thiosulfate sulfurtransferase activity	11.0749	0.787911	1	99\
TRINITY_DN11400_c0_g1_i10.p1	MF	8526	phosphatidylinositol transfer activity	13.8232	0.843711	1	13\
TRINITY_DN11400_c0_g1_i8.p1	MF	8526	phosphatidylinositol transfer activity	15.8552	0.855827	1	2\
TRINITY_DN11401_c0_g1_i1.p1	MF	16747	acyltransferase activity, transferring groups other than amino-acyl groups	5.53732	0.646378	1	100\
TRINITY_DN114024_c0_g1_i1.p1	MF	47429	nucleoside-triphosphate diphosphatase activity	9.45037	0.751066	1	100\
TRINITY_DN114025_c0_g3_i1.p1	MF	981	DNA-binding transcription factor activity, RNA polymerase II-specific	8.10448	0.718061	1	1\
TRINITY_DN11402_c0_g1_i10.p1	MF	16787	hydrolase activity	1.04766	0.45332	1	41\
TRINITY_DN11402_c0_g1_i57.p1	MF	16787	hydrolase activity	1.00342	0.450148	1	38\
TRINITY_DN11405_c0_g1_i5.p1	MF	16491	oxidoreductase activity	2.84146	0.549458	1	100\
TRINITY_DN114064_c0_g1_i2.p1	CC	5886	plasma membrane	2.62137	0.539788	1	1\
TRINITY_DN11406_c1_g2_i2.p1	MF	16627	oxidoreductase activity, acting on the CH-CH group of donors	6.74738	0.681867	1	100\
TRINITY_DN114073_c0_g1_i1.p1	BP	16559	peroxisome fission	13.2308	0.832854	1	61\
TRINITY_DN114087_c0_g1_i1.p1	CC	1990298	bub1-bub3 complex	18.295	0.869389	1	1\
TRINITY_DN114087_c0_g2_i1.p1	BP	8033	tRNA processing	5.88479	0.656935	1	4\
TRINITY_DN11409_c0_g1_i9.p1	MF	3824	catalytic activity	0.707831	0.426861	1	8\
TRINITY_DN1140_c0_g1_i12.p1	MF	4013	adenosylhomocysteinase activity	11.7671	0.802782	1	100\
TRINITY_DN1140_c0_g1_i13.p1	MF	4013	adenosylhomocysteinase activity	11.7671	0.802782	1	100\
TRINITY_DN1140_c1_g1_i1.p1	MF	22857	transmembrane transporter activity	3.38399	0.571804	1	100\
TRINITY_DN11410_c0_g2_i1.p1	MF	10277	chlorophyllide a oxygenase [overall] activity	15.5343	0.853968	1	100\
TRINITY_DN114118_c0_g1_i3.p1	MF	8553	P-type proton-exporting transporter activity	8.43936	0.726514	1	13\
TRINITY_DN114120_c0_g1_i2.p1	CC	16021	integral component of membrane	0.900514	0.442488	1	31\
TRINITY_DN11413_c0_g1_i29.p1	MF	8798	beta-aspartyl-peptidase activity	2.84986	0.54982	1	20\
TRINITY_DN114198_c0_g1_i2.p1	BP	60303	regulation of nucleosome density	4.65093	0.617839	1	29\
TRINITY_DN1141_c0_g1_i4.p1	MF	16757	glycosyltransferase activity	4.6329	0.617231	1	21\
TRINITY_DN114209_c0_g1_i2.p1	CC	5634	nucleus	4.11361	0.599195	1	100\
TRINITY_DN11426_c0_g1_i6.p1	CC	16021	integral component of membrane	0.90046	0.442484	1	24\
TRINITY_DN114285_c0_g1_i1.p1	MF	5524	ATP binding	3.0211	0.557077	1	4\
TRINITY_DN11429_c0_g2_i2.p1	MF	3979	UDP-glucose 6-dehydrogenase activity	11.3627	0.794149	1	100\
TRINITY_DN1142_c0_g1_i10.p1	MF	51537	2 iron, 2 sulfur cluster binding	7.7178	0.708079	1	11\
TRINITY_DN1142_c0_g1_i51.p1	MF	10277	chlorophyllide a oxygenase [overall] activity	15.5344	0.853968	1	100\
TRINITY_DN114301_c0_g2_i1.p1	MF	22857	transmembrane transporter activity	3.38355	0.571787	1	26\
TRINITY_DN114305_c0_g1_i1.p1	MF	16787	hydrolase activity	2.4782	0.533278	1	2\
TRINITY_DN114306_c0_g1_i2.p1	CC	16021	integral component of membrane	0.88841	0.441559	1	67\
TRINITY_DN114311_c0_g1_i1.p1	CC	16021	integral component of membrane	0.900541	0.44249	1	99\
TRINITY_DN11432_c0_g1_i11.p1	CC	5787	signal peptidase complex	12.8452	0.825101	1	100\
TRINITY_DN114331_c0_g2_i1.p1	MF	3677	DNA binding	3.22048	0.565271	1	1\
TRINITY_DN114332_c0_g1_i1.p1	CC	16021	integral component of membrane	0.900533	0.44249	1	99\
TRINITY_DN11433_c0_g1_i1.p1	MF	51082	unfolded protein binding	8.15643	0.719384	1	100\
TRINITY_DN11433_c0_g1_i7.p1	MF	51082	unfolded protein binding	8.15645	0.719384	1	100\
TRINITY_DN11436_c0_g1_i11.p1	CC	16021	integral component of membrane	0.900531	0.442489	1	50\
TRINITY_DN114376_c0_g1_i1.p1	BP	15074	DNA integration	6.14655	0.664683	1	7\
TRINITY_DN114393_c0_g1_i1.p1	MF	43531	ADP binding	9.89273	0.761393	1	26\
TRINITY_DN1143_c0_g1_i13.p1	CC	31965	nuclear membrane	10.1914	0.768235	1	98\
TRINITY_DN11443_c0_g1_i26.p1	CC	5634	nucleus	4.11311	0.599177	1	22\
TRINITY_DN11444_c0_g1_i11.p1	CC	16021	integral component of membrane	0.872559	0.440333	1	97\
TRINITY_DN11444_c0_g1_i7.p1	CC	16021	integral component of membrane	0.88137	0.441016	1	98\
TRINITY_DN114463_c0_g1_i4.p1	MF	16491	oxidoreductase activity	2.8391	0.549357	1	6\
TRINITY_DN11446_c1_g1_i1.p1	MF	15112	nitrate transmembrane transporter activity	11.6302	0.799878	1	100\
TRINITY_DN114489_c0_g1_i1.p1	CC	8278	cohesin complex	12.8835	0.825875	1	100\
TRINITY_DN11449_c0_g1_i41.p1	MF	52747	sinapyl alcohol dehydrogenase activity	18.0591	0.868119	1	1\
TRINITY_DN1144_c0_g1_i16.p1	CC	5694	chromosome	6.49241	0.674673	1	99\
TRINITY_DN11450_c0_g1_i2.p1	MF	4190	aspartic-type endopeptidase activity	7.81599	0.710637	1	100\
TRINITY_DN114511_c0_g1_i3.p1	BP	42256	mature ribosome assembly	10.3704	0.77229	1	85\
TRINITY_DN114515_c0_g1_i1.p1	CC	178	exosome (RNase complex)	11.2956	0.792703	1	1\
TRINITY_DN11451_c0_g1_i10.p1	BP	1900150	regulation of defense response to fungus	14.966	0.850627	1	100\
TRINITY_DN11451_c0_g1_i2.p1	BP	1900150	regulation of defense response to fungus	14.966	0.850627	1	100\
TRINITY_DN114529_c0_g1_i1.p1	MF	8168	methyltransferase activity	1.82476	0.500841	1	1\
TRINITY_DN114542_c0_g1_i1.p1	MF	4814	arginine-tRNA ligase activity	10.7202	0.78011	1	4\
TRINITY_DN114557_c0_g1_i1.p1	MF	16787	hydrolase activity	2.41673	0.530426	1	33\
TRINITY_DN114560_c0_g1_i2.p1	MF	3677	DNA binding	3.22371	0.565402	1	3\
TRINITY_DN114564_c1_g1_i1.p1	BP	1990547	mitochondrial phosphate ion transmembrane transport	13.8111	0.843637	1	100\
TRINITY_DN114570_c0_g1_i2.p1	CC	5730	nucleolus	7.54102	0.703433	1	100\
TRINITY_DN114580_c0_g1_i1.p1	MF	16705	oxidoreductase activity, acting on paired donors, with incorporation or reduction of molecular oxygen	6.93269	0.687012	1	12\
TRINITY_DN11459_c0_g1_i2.p1	MF	15145	monosaccharide transmembrane transporter activity	9.61277	0.754885	1	33\
TRINITY_DN114611_c0_g1_i5.p1	MF	3729	mRNA binding	4.16984	0.601201	1	4\
TRINITY_DN114640_c1_g1_i1.p1	MF	4096	catalase activity	10.7626	0.781049	1	6\
TRINITY_DN11464_c0_g1_i20.p1	BP	16192	vesicle-mediated transport	6.64094	0.678881	1	100\
TRINITY_DN114659_c0_g1_i2.p1	MF	16746	acyltransferase activity	4.76121	0.621529	1	9\
TRINITY_DN11465_c0_g1_i12.p1	CC	32300	mismatch repair complex	10.521	0.775671	1	1\
TRINITY_DN11465_c0_g1_i9.p1	MF	30983	mismatched DNA binding	9.86883	0.760841	1	24\
TRINITY_DN11465_c0_g2_i3.p1	CC	5618	cell wall	7.41078	0.699974	1	58\
TRINITY_DN114676_c0_g1_i1.p2	MF	8236	serine-type peptidase activity	6.40007	0.672032	1	100\
TRINITY_DN11468_c0_g1_i2.p1	CC	16021	integral component of membrane	0.900532	0.442489	1	95\
TRINITY_DN11468_c0_g1_i3.p1	CC	16021	integral component of membrane	0.900531	0.442489	1	95\
TRINITY_DN1146_c0_g1_i12.p1	MF	3677	DNA binding	3.22668	0.565522	1	4\
TRINITY_DN1146_c0_g1_i15.p1	MF	3677	DNA binding	3.22596	0.565493	1	3\
TRINITY_DN1146_c1_g1_i10.p1	MF	43565	sequence-specific DNA binding	5.17441	0.634991	1	4\
TRINITY_DN1146_c1_g1_i2.p1	MF	43565	sequence-specific DNA binding	6.29853	0.669107	1	100\
TRINITY_DN1146_c2_g1_i11.p1	MF	4176	ATP-dependent peptidase activity	8.99411	0.740157	1	7\
TRINITY_DN11471_c0_g1_i1.p1	MF	3854	3-beta-hydroxy-delta5-steroid dehydrogenase activity	12.9549	0.827318	1	100\
TRINITY_DN11471_c0_g1_i1.p2	MF	97573	glutathione oxidoreductase activity	10.3592	0.772038	1	100\
TRINITY_DN11471_c1_g1_i3.p1	MF	97573	glutathione oxidoreductase activity	10.3593	0.772038	1	100\
TRINITY_DN11471_c3_g1_i2.p1	MF	97573	glutathione oxidoreductase activity	10.3592	0.772037	1	100\
TRINITY_DN11472_c0_g1_i1.p1	BP	8033	tRNA processing	2.57225	0.537575	1	43\
TRINITY_DN11472_c0_g1_i2.p1	BP	8033	tRNA processing	2.42484	0.530804	1	40\
TRINITY_DN11473_c0_g1_i1.p1	BP	6486	protein glycosylation	8.53464	0.728889	1	100\
TRINITY_DN114756_c0_g1_i2.p1	MF	43022	ribosome binding	9.01472	0.740656	1	30\
TRINITY_DN11475_c0_g1_i13.p1	MF	4672	protein kinase activity	5.37783	0.641421	1	100\
TRINITY_DN11475_c0_g1_i8.p2	CC	16021	integral component of membrane	0.897522	0.442259	1	1\
TRINITY_DN11476_c0_g1_i1.p1	CC	16021	integral component of membrane	0.900529	0.442489	1	97\
TRINITY_DN11477_c0_g1_i4.p1	MF	16705	oxidoreductase activity, acting on paired donors, with incorporation or reduction of molecular oxygen	6.93374	0.687041	1	100\
TRINITY_DN11478_c0_g1_i4.p1	MF	43565	sequence-specific DNA binding	6.29843	0.669104	1	100\
TRINITY_DN11478_c0_g1_i5.p1	MF	43565	sequence-specific DNA binding	6.29844	0.669104	1	100\
TRINITY_DN11479_c1_g1_i8.p1	MF	8270	zinc ion binding	5.14267	0.633977	1	1\
TRINITY_DN1147_c0_g1_i19.p1	MF	16757	glycosyltransferase activity	5.54983	0.646763	1	100\
TRINITY_DN11480_c0_g1_i10.p1	MF	8168	methyltransferase activity	5.21253	0.636206	1	29\
TRINITY_DN11481_c0_g1_i1.p1	CC	5576	extracellular region	3.68668	0.583494	1	18\
TRINITY_DN114821_c0_g1_i2.p1	CC	5618	cell wall	3.62981	0.581336	1	18\
TRINITY_DN114835_c0_g1_i3.p1	BP	9451	RNA modification	4.16057	0.600871	1	13\
TRINITY_DN11483_c4_g1_i1.p1	BP	6749	glutathione metabolic process	7.92059	0.713344	1	100\
TRINITY_DN11483_c4_g1_i4.p2	BP	6749	glutathione metabolic process	7.92059	0.713344	1	100\
TRINITY_DN11483_c4_g1_i5.p2	BP	6749	glutathione metabolic process	7.92057	0.713344	1	100\
TRINITY_DN11483_c4_g2_i1.p1	BP	6749	glutathione metabolic process	7.92058	0.713344	1	100\
TRINITY_DN11484_c0_g1_i5.p1	MF	22857	transmembrane transporter activity	3.37818	0.571575	1	2\
TRINITY_DN11484_c0_g1_i6.p1	MF	22857	transmembrane transporter activity	3.38402	0.571806	1	100\
TRINITY_DN11485_c1_g1_i3.p1	BP	10073	meristem maintenance	12.7808	0.823794	1	1\
TRINITY_DN11485_c1_g2_i1.p1	MF	35673	oligopeptide transmembrane transporter activity	11.4568	0.796171	1	100\
TRINITY_DN11486_c0_g1_i11.p1	MF	4674	protein serine/threonine kinase activity	7.04982	0.690228	1	97\
TRINITY_DN11486_c0_g1_i8.p2	MF	5524	ATP binding	3.02114	0.557078	1	7\
TRINITY_DN114884_c0_g2_i1.p1	MF	8270	zinc ion binding	5.17153	0.634899	1	100\
TRINITY_DN11488_c0_g1_i1.p1	MF	16779	nucleotidyltransferase activity	5.29004	0.638661	1	2\
TRINITY_DN11488_c0_g1_i8.p1	MF	16779	nucleotidyltransferase activity	5.28891	0.638626	1	2\
TRINITY_DN1148_c1_g1_i2.p1	MF	3755	peptidyl-prolyl cis-trans isomerase activity	8.38317	0.725108	1	100\
TRINITY_DN114905_c1_g1_i1.p1	CC	16021	integral component of membrane	0.899904	0.442441	1	3\
TRINITY_DN11492_c0_g1_i15.p1	MF	8270	zinc ion binding	5.17153	0.634899	1	100\
TRINITY_DN114932_c1_g1_i1.p1	BP	6007	glucose catabolic process	11.7111	0.801595	1	6\
TRINITY_DN11494_c0_g1_i2.p1	MF	51015	actin filament binding	10.3062	0.770839	1	99\
TRINITY_DN11494_c0_g1_i8.p1	MF	51015	actin filament binding	10.4101	0.773182	1	100\
TRINITY_DN114957_c0_g1_i2.p1	MF	140359	ABC-type transporter activity	6.88184	0.685607	1	7\
TRINITY_DN114957_c1_g3_i1.p1	MF	140359	ABC-type transporter activity	6.88251	0.685625	1	16\
TRINITY_DN11495_c0_g1_i7.p1	CC	16021	integral component of membrane	0.891399	0.441789	1	99\
TRINITY_DN114969_c0_g1_i2.p1	MF	8131	primary amine oxidase activity	13.0082	0.828391	1	2\
TRINITY_DN114975_c0_g1_i2.p1	MF	4601	peroxidase activity	8.34603	0.724176	1	3\
TRINITY_DN114994_c0_g2_i1.p1	CC	16021	integral component of membrane	0.899811	0.442434	1	5\
TRINITY_DN114995_c0_g1_i10.p1	MF	16491	oxidoreductase activity	2.84145	0.549458	1	100\
TRINITY_DN114995_c0_g1_i11.p1	MF	16491	oxidoreductase activity	2.84143	0.549457	1	100\
TRINITY_DN1149_c0_g1_i1.p1	CC	5634	nucleus	4.11366	0.599197	1	88\
TRINITY_DN1149_c0_g1_i42.p1	CC	5634	nucleus	4.11367	0.599197	1	83\
TRINITY_DN1149_c0_g1_i43.p1	CC	5634	nucleus	4.11368	0.599198	1	85\
TRINITY_DN114_c0_g1_i22.p1	CC	5634	nucleus	2.79723	0.547546	1	67\
TRINITY_DN11500_c0_g1_i4.p1	CC	16021	integral component of membrane	0.900545	0.442491	1	98\
TRINITY_DN11500_c0_g1_i5.p1	CC	16021	integral component of membrane	0.900488	0.442486	1	27\
TRINITY_DN11506_c0_g1_i3.p1	MF	3899	DNA-directed 5'-3' RNA polymerase activity	7.80611	0.71038	1	100\
TRINITY_DN11509_c0_g1_i5.p1	MF	8270	zinc ion binding	5.17149	0.634898	1	100\
TRINITY_DN11511_c0_g1_i2.p1	MF	8270	zinc ion binding	5.17157	0.634901	1	100\
TRINITY_DN11511_c0_g2_i1.p1	MF	8270	zinc ion binding	5.17157	0.6349	1	100\
TRINITY_DN11511_c0_g2_i2.p1	MF	8270	zinc ion binding	5.17157	0.6349	1	100\
TRINITY_DN115129_c0_g1_i1.p1	MF	8237	metallopeptidase activity	6.38267	0.671532	1	99\
TRINITY_DN11512_c0_g1_i1.p1	MF	8194	UDP-glycosyltransferase activity	8.44823	0.726736	1	100\
TRINITY_DN11513_c0_g1_i11.p1	MF	4300	enoyl-CoA hydratase activity	2.1547	0.517838	1	20\
TRINITY_DN11513_c0_g1_i4.p1	MF	4300	enoyl-CoA hydratase activity	1.84724	0.502046	1	17\
TRINITY_DN11517_c0_g1_i13.p1	BP	9903	chloroplast avoidance movement	8.05834	0.716882	1	2\
TRINITY_DN11517_c0_g1_i33.p1	BP	9903	chloroplast avoidance movement	17.1247	0.863005	1	12\
TRINITY_DN1151_c0_g1_i14.p1	MF	61578	Lys63-specific deubiquitinase activity	9.07628	0.742142	1	14\
TRINITY_DN1151_c0_g1_i17.p1	CC	16021	integral component of membrane	0.900539	0.44249	1	98\
TRINITY_DN1151_c0_g1_i21.p1	CC	16021	integral component of membrane	0.900539	0.44249	1	98\
TRINITY_DN115224_c0_g1_i17.p1	CC	31464	Cul4A-RING E3 ubiquitin ligase complex	3.48797	0.575877	1	23\
TRINITY_DN11528_c0_g1_i3.p1	MF	3700	DNA-binding transcription factor activity	4.73383	0.620617	1	86\
TRINITY_DN11528_c0_g1_i9.p1	MF	3700	DNA-binding transcription factor activity	4.73379	0.620616	1	73\
TRINITY_DN11529_c0_g1_i53.p1	CC	16021	integral component of membrane	0.900522	0.442489	1	98\
TRINITY_DN11529_c0_g1_i57.p1	CC	16021	integral component of membrane	0.900532	0.44249	1	99\
TRINITY_DN1152_c0_g1_i3.p1	BP	9408	response to heat	9.31972	0.74797	1	100\
TRINITY_DN115308_c0_g2_i1.p2	MF	16301	kinase activity	2.85957	0.550237	1	9\
TRINITY_DN11530_c0_g1_i2.p1	MF	102756	very-long-chain 3-ketoacyl-CoA synthase activity	12.1662	0.811159	1	96\
TRINITY_DN11532_c0_g1_i2.p1	CC	5832	chaperonin-containing T-complex	13.6607	0.841364	1	100\
TRINITY_DN11533_c0_g1_i2.p1	MF	3700	DNA-binding transcription factor activity	4.73393	0.62062	1	93\
TRINITY_DN11533_c0_g1_i6.p1	MF	3700	DNA-binding transcription factor activity	4.73379	0.620616	1	52\
TRINITY_DN11536_c0_g1_i10.p1	MF	30570	pectate lyase activity	12.4554	0.817143	1	100\
TRINITY_DN11536_c0_g2_i1.p1	MF	30570	pectate lyase activity	12.4521	0.817076	1	11\
TRINITY_DN115386_c0_g2_i1.p1	BP	45087	innate immune response	10.5527	0.776381	1	3\
TRINITY_DN115406_c0_g1_i14.p1	BP	9834	plant-type secondary cell wall biogenesis	9.30351	0.747584	1	15\
TRINITY_DN115406_c0_g1_i16.p1	BP	9834	plant-type secondary cell wall biogenesis	9.48027	0.751771	1	16\
TRINITY_DN11540_c0_g2_i10.p1	BP	6662	glycerol ether metabolic process	4.04226	0.59663	1	39\
TRINITY_DN11541_c0_g1_i23.p1	MF	16298	lipase activity	1.81975	0.500572	1	17\
TRINITY_DN11541_c0_g1_i7.p1	MF	47372	acylglycerol lipase activity	7.92003	0.71333	1	2\
TRINITY_DN11541_c0_g1_i8.p1	MF	4177	aminopeptidase activity	1.23949	0.466355	1	1\
TRINITY_DN11543_c0_g1_i32.p1	BP	6744	ubiquinone biosynthetic process	9.11476	0.743068	1	40\
TRINITY_DN11543_c0_g1_i48.p1	BP	6744	ubiquinone biosynthetic process	9.1153	0.743081	1	100\
TRINITY_DN11545_c0_g1_i1.p1	MF	8270	zinc ion binding	5.1716	0.634902	1	98\
TRINITY_DN11546_c1_g1_i19.p2	MF	3746	translation elongation factor activity	7.99748	0.715323	1	2\
TRINITY_DN11546_c1_g1_i4.p2	MF	3746	translation elongation factor activity	8.00001	0.715388	1	2\
TRINITY_DN1154_c0_g1_i1.p1	CC	16021	integral component of membrane	0.90048	0.442486	1	20\
TRINITY_DN1154_c0_g1_i17.p1	CC	12505	endomembrane system	0.912577	0.443408	1	16\
TRINITY_DN11550_c0_g1_i10.p1	CC	16021	integral component of membrane	0.890179	0.441695	1	86\
TRINITY_DN11550_c0_g2_i8.p1	CC	16021	integral component of membrane	0.900487	0.442486	1	50\
TRINITY_DN11553_c0_g1_i21.p1	CC	16021	integral component of membrane	0.898303	0.442319	1	1\
TRINITY_DN11553_c0_g1_i7.p1	CC	16021	integral component of membrane	0.900455	0.442484	1	17\
TRINITY_DN115542_c0_g1_i2.p1	MF	3743	translation initiation factor activity	8.60972	0.730751	1	100\
TRINITY_DN11555_c0_g1_i1.p1	BP	9734	auxin-activated signaling pathway	11.4055	0.79507	1	100\
TRINITY_DN115561_c0_g1_i1.p1	BP	6334	nucleosome assembly	11.1234	0.788967	1	60\
TRINITY_DN11556_c0_g1_i1.p1	CC	5618	cell wall	8.27602	0.722412	1	95\
TRINITY_DN11556_c0_g1_i11.p1	CC	5618	cell wall	8.59492	0.730384	1	99\
TRINITY_DN11559_c0_g1_i1.p1	MF	16667	oxidoreductase activity, acting on a sulfur group of donors	7.40141	0.699724	1	67\
TRINITY_DN1155_c0_g1_i2.p1	BP	9640	photomorphogenesis	14.8871	0.850158	1	100\
TRINITY_DN11562_c0_g1_i11.p1	MF	4252	serine-type endopeptidase activity	6.99653	0.688768	1	100\
TRINITY_DN115630_c0_g2_i2.p1	MF	4818	glutamate-tRNA ligase activity	10.9766	0.785761	1	98\
TRINITY_DN11564_c0_g1_i9.p2	CC	5853	eukaryotic translation elongation factor 1 complex	13.8898	0.844122	1	100\
TRINITY_DN11564_c0_g2_i2.p1	CC	5853	eukaryotic translation elongation factor 1 complex	13.8898	0.844122	1	100\
TRINITY_DN115654_c0_g1_i1.p1	MF	16639	oxidoreductase activity, acting on the CH-NH2 group of donors, NAD or NADP as acceptor	9.94681	0.76264	1	100\
TRINITY_DN115669_c0_g1_i1.p1	MF	71949	FAD binding	7.75132	0.708954	1	5\
TRINITY_DN11566_c0_g1_i6.p1	MF	4367	glycerol-3-phosphate dehydrogenase [NAD+] activity	11.3797	0.794515	1	12\
TRINITY_DN115685_c0_g1_i1.p1	MF	22857	transmembrane transporter activity	3.38403	0.571806	1	100\
TRINITY_DN11568_c0_g1_i13.p1	CC	5634	nucleus	4.113	0.599173	1	19\
TRINITY_DN115699_c0_g2_i1.p1	BP	98703	calcium ion import across plasma membrane	15.711	0.854994	1	1\
TRINITY_DN115700_c1_g1_i1.p2	CC	5853	eukaryotic translation elongation factor 1 complex	13.8897	0.844121	1	100\
TRINITY_DN115711_c0_g1_i1.p1	MF	16787	hydrolase activity	2.48458	0.533572	1	30\
TRINITY_DN115751_c0_g1_i2.p2	MF	3677	DNA binding	3.22831	0.565588	1	44\
TRINITY_DN115758_c0_g1_i2.p1	BP	6281	DNA repair	5.49914	0.645197	1	4\
TRINITY_DN11578_c0_g1_i8.p1	MF	8168	methyltransferase activity	5.21273	0.636212	1	100\
TRINITY_DN115794_c0_g1_i1.p1	BP	6801	superoxide metabolic process	9.57757	0.75406	1	100\
TRINITY_DN1157_c0_g1_i11.p1	MF	51119	sugar transmembrane transporter activity	10.5641	0.776636	1	100\
TRINITY_DN11581_c0_g1_i1.p1	CC	31225	anchored component of membrane	10.2582	0.769753	1	97\
TRINITY_DN11581_c0_g2_i1.p1	CC	31225	anchored component of membrane	10.2582	0.769753	1	98\
TRINITY_DN11585_c0_g1_i18.p1	BP	6952	defense response	7.41371	0.700052	1	8\
TRINITY_DN11585_c0_g1_i4.p1	BP	6952	defense response	7.41384	0.700056	1	9\
TRINITY_DN11585_c0_g1_i6.p1	BP	6952	defense response	7.41475	0.70008	1	14\
TRINITY_DN11587_c0_g1_i1.p2	CC	5829	cytosol	3.35565	0.570684	1	1\
TRINITY_DN11587_c0_g1_i15.p1	BP	10188	response to microbial phytotoxin	19.6088	0.876318	1	3\
TRINITY_DN11587_c0_g1_i24.p1	MF	224	peptide-N4-(N-acetyl-beta-glucosaminyl)asparagine amidase activity	16.3074	0.858416	1	84\
TRINITY_DN1158_c0_g1_i4.p1	MF	3700	DNA-binding transcription factor activity	4.73394	0.620621	1	100\
TRINITY_DN1158_c0_g2_i7.p1	MF	3700	DNA-binding transcription factor activity	4.73394	0.620621	1	100\
TRINITY_DN1158_c1_g2_i1.p1	MF	4585	ornithine carbamoyltransferase activity	11.5673	0.798536	1	100\
TRINITY_DN1158_c1_g2_i4.p1	MF	16597	amino acid binding	10.0412	0.764808	1	2\
TRINITY_DN1158_c1_g3_i3.p1	BP	72318	clathrin coat disassembly	17.2154	0.863507	1	1\
TRINITY_DN115910_c0_g4_i1.p1	MF	4386	helicase activity	6.41546	0.672474	1	43\
TRINITY_DN115929_c0_g1_i2.p1	BP	16559	peroxisome fission	13.2311	0.832859	1	100\
TRINITY_DN11595_c0_g1_i35.p1	MF	4830	tryptophan-tRNA ligase activity	11.1817	0.790235	1	100\
TRINITY_DN115967_c0_g1_i1.p1	MF	5525	GTP binding	6.02051	0.660973	1	4\
TRINITY_DN11598_c0_g1_i1.p1	MF	16301	kinase activity	1.2842	0.469244	1	1\
[truncated: 30,400 more rows]
