# Supplementary material for: De novo transcriptome analysis of Dysoxylum binectariferum to unravel the biosynthesis of pharmaceutically relevant specialized metabolites
Source: Front Plant Sci. 2023 Aug 9;14:1098987. doi: 10.3389/fpls.2023.1098987 (PMC10450223; doi:10.3389/fpls.2023.1098987)
Supplement: Additional File 4 — Differential expression of unigenes (DEGs) in root and leaf tissues of D. binectariferum of selected 17 specialized metabolic pathways. [file DataSheet_4.zip › Additional file 1s-GO,COG/Additional file 1i-COG.xlsx]

## Sheet: COG
Non-redundant or representative sequences were annotated based on sequence similarity using blastp against the COG database
Query	Seed_ortholog	E-value	Score	COG_category	Max_annot_lvl	Description	Preferred_name	GOs	EC	KEGG_ko	KEGG_Pathway	KEGG_Module	KEGG_Reaction	KEGG_rclass	BRITE	KEGG_TC	CAZy	BiGG_Reaction	PFAMs
TRINITY_DN10015_c0_g1_i4.p1	2711.XP_006484103.1	1e-177	629.4	A	2759|Eukaryota	Alpha-ketoglutarate-dependent dioxygenase	ALKBH1	GO:0000003,GO:0000049,GO:0000228,GO:0000785,GO:0000790,GO:0000791,GO:0001701,GO:0001764,GO:0001890,GO:0002097,GO:0002101,GO:0003006,GO:0003674,GO:0003676,GO:0003723,GO:0003824,GO:0003906,GO:0005102,GO:0005488,GO:0005506,GO:0005515,GO:0005575,GO:0005622,GO:0005623,GO:0005634,GO:0005694,GO:0005719,GO:0005737,GO:0005739,GO:0006139,GO:0006259,GO:0006281,GO:0006304,GO:0006307,GO:0006396,GO:0006399,GO:…	3.5.1.4,4.2.99.18	ko:K01426,ko:K10765,ko:K20168	ko00330,ko00360,ko00380,ko00627,ko00643,ko01120,ko04137,map00330,map00360,map00380,map00627,map00643,map01120,map04137	-	R02540,R03096,R03180,R03909,R05551,R05590	RC00010,RC00100,RC00950,RC01025	ko00000,ko00001,ko01000,ko04131	-	-	-	2OG-FeII_Oxy_2
TRINITY_DN1001_c0_g1_i7.p1	2711.XP_006494370.1	0.0	1525.0	A	2759|Eukaryota	ATP-dependent RNA helicase	-	GO:0003674,GO:0003676,GO:0003723,GO:0003724,GO:0003824,GO:0004004,GO:0004386,GO:0005488,GO:0005575,GO:0005622,GO:0005623,GO:0005737,GO:0006139,GO:0006396,GO:0006725,GO:0006807,GO:0008026,GO:0008150,GO:0008152,GO:0008186,GO:0009987,GO:0010467,GO:0016070,GO:0016462,GO:0016787,GO:0016817,GO:0016818,GO:0016887,GO:0017111,GO:0034641,GO:0042623,GO:0043170,GO:0044237,GO:0044238,GO:0044424,GO:0044464,GO:…	3.6.4.13	ko:K13026,ko:K18995	-	-	-	-	ko00000,ko01000,ko03012	-	-	-	DEAD,HA2,Helicase_C,OB_NTP_bind
TRINITY_DN10028_c0_g2_i2.p1	85681.XP_006430650.1	4.4e-83	314.3	A	2759|Eukaryota	Protein AAR2 homolog	-	GO:0000244,GO:0000375,GO:0000377,GO:0000387,GO:0000398,GO:0005575,GO:0005622,GO:0005623,GO:0005634,GO:0005681,GO:0005682,GO:0006139,GO:0006396,GO:0006397,GO:0006725,GO:0006807,GO:0008150,GO:0008152,GO:0008380,GO:0009987,GO:0010467,GO:0016043,GO:0016070,GO:0016071,GO:0022607,GO:0022613,GO:0022618,GO:0030532,GO:0032991,GO:0034622,GO:0034641,GO:0043170,GO:0043226,GO:0043227,GO:0043229,GO:0043231,GO:…	1.10.2.2	ko:K00411,ko:K13205	ko00190,ko01100,ko02020,ko04260,ko04714,ko04932,ko05010,ko05012,ko05016,map00190,map01100,map02020,map04260,map04714,map04932,map05010,map05012,map05016	M00151,M00152	-	-	ko00000,ko00001,ko00002,ko01000,ko03041	-	-	-	AAR2
TRINITY_DN10028_c0_g2_i7.p1	85681.XP_006430650.1	6.1e-192	676.8	A	2759|Eukaryota	Protein AAR2 homolog	-	GO:0000244,GO:0000375,GO:0000377,GO:0000387,GO:0000398,GO:0005575,GO:0005622,GO:0005623,GO:0005634,GO:0005681,GO:0005682,GO:0006139,GO:0006396,GO:0006397,GO:0006725,GO:0006807,GO:0008150,GO:0008152,GO:0008380,GO:0009987,GO:0010467,GO:0016043,GO:0016070,GO:0016071,GO:0022607,GO:0022613,GO:0022618,GO:0030532,GO:0032991,GO:0034622,GO:0034641,GO:0043170,GO:0043226,GO:0043227,GO:0043229,GO:0043231,GO:…	1.10.2.2	ko:K00411,ko:K13205	ko00190,ko01100,ko02020,ko04260,ko04714,ko04932,ko05010,ko05012,ko05016,map00190,map01100,map02020,map04260,map04714,map04932,map05010,map05012,map05016	M00151,M00152	-	-	ko00000,ko00001,ko00002,ko01000,ko03041	-	-	-	AAR2
TRINITY_DN100525_c0_g1_i1.p1	1047171.Mycgr3P13934	1.1e-161	576.6	A	2759|Eukaryota	Pre-mRNA splicing Prp18-interacting factor	SLU7	GO:0000245,GO:0000350,GO:0000375,GO:0000377,GO:0000380,GO:0000386,GO:0000389,GO:0000393,GO:0000398,GO:0003674,GO:0003676,GO:0003723,GO:0003727,GO:0003824,GO:0005488,GO:0005575,GO:0005622,GO:0005623,GO:0005634,GO:0005654,GO:0005681,GO:0005684,GO:0005737,GO:0005829,GO:0006139,GO:0006376,GO:0006396,GO:0006397,GO:0006403,GO:0006405,GO:0006406,GO:0006611,GO:0006725,GO:0006807,GO:0006810,GO:0006886,GO:…	-	ko:K12819,ko:K17081,ko:K20040	ko03040,map03040	-	-	-	ko00000,ko00001,ko03029,ko03041,ko04131,ko04147	-	-	-	Slu7
TRINITY_DN1007_c0_g1_i10.p1	2711.XP_006475027.1	2.3e-261	908.3	A	2759|Eukaryota	Splicing factor, suppressor of white-apricot homolog	SFSWAP	GO:0000245,GO:0000375,GO:0000377,GO:0000380,GO:0000395,GO:0000398,GO:0006139,GO:0006376,GO:0006396,GO:0006397,GO:0006725,GO:0006807,GO:0008150,GO:0008152,GO:0008380,GO:0009892,GO:0009987,GO:0010467,GO:0010468,GO:0010605,GO:0010629,GO:0016043,GO:0016070,GO:0016071,GO:0019219,GO:0019222,GO:0022607,GO:0022613,GO:0022618,GO:0031323,GO:0031324,GO:0033119,GO:0034622,GO:0034641,GO:0043170,GO:0043484,GO:…	-	-	-	-	-	-	-	-	-	-	DRY_EERY,Surp
TRINITY_DN100806_c0_g1_i1.p1	5180.EDO00734	1e-79	303.5	A	2759|Eukaryota	pre-mRNA processing splicing factor 8	PRPF8	GO:0000003,GO:0000244,GO:0000245,GO:0000350,GO:0000375,GO:0000377,GO:0000386,GO:0000387,GO:0000389,GO:0000393,GO:0000398,GO:0000974,GO:0003674,GO:0003676,GO:0003723,GO:0003729,GO:0003824,GO:0004843,GO:0005488,GO:0005575,GO:0005622,GO:0005623,GO:0005634,GO:0005681,GO:0005682,GO:0005737,GO:0006139,GO:0006376,GO:0006396,GO:0006397,GO:0006464,GO:0006508,GO:0006725,GO:0006807,GO:0007276,GO:0007283,GO:…	-	ko:K12856	ko03040,map03040	M00354,M00355	-	-	ko00000,ko00001,ko00002,ko03041	-	-	-	JAB,PRO8NT,PROCN,PROCT,PRP8_domainIV,RRM_4,U5_2-snRNA_bdg,U6-snRNA_bdg
TRINITY_DN1008_c0_g1_i16.p1	85681.XP_006430052.1	0.0	1504.6	A	2759|Eukaryota	ATP-dependent RNA helicase	-	GO:0000976,GO:0000977,GO:0000978,GO:0000987,GO:0001012,GO:0001067,GO:0001503,GO:0001817,GO:0001819,GO:0002151,GO:0002791,GO:0002793,GO:0003674,GO:0003676,GO:0003677,GO:0003690,GO:0003697,GO:0003723,GO:0003724,GO:0003725,GO:0003824,GO:0004004,GO:0004386,GO:0005488,GO:0005515,GO:0005575,GO:0005622,GO:0005623,GO:0005634,GO:0005737,GO:0005739,GO:0005829,GO:0006139,GO:0006355,GO:0006357,GO:0006396,GO:…	3.6.4.13	ko:K14442,ko:K21843	ko03018,map03018	-	-	-	ko00000,ko00001,ko01000,ko03019,ko04131	-	-	-	DEAD,HA2,Helicase_C,OB_NTP_bind
TRINITY_DN10102_c0_g1_i2.p1	85681.XP_006436957.1	6.1e-130	470.3	A	2759|Eukaryota	Mei2-like	-	GO:0003674,GO:0003676,GO:0003723,GO:0003729,GO:0005488,GO:0008150,GO:0010564,GO:0010638,GO:0033043,GO:0040008,GO:0040020,GO:0045787,GO:0045836,GO:0045927,GO:0048518,GO:0048522,GO:0050789,GO:0050794,GO:0051128,GO:0051130,GO:0051445,GO:0051446,GO:0051726,GO:0051783,GO:0051785,GO:0065007,GO:0090068,GO:0097159,GO:1901363,GO:2000241,GO:2000243	-	ko:K17579	-	-	-	-	ko00000,ko01009,ko04812	-	-	-	RRM_1,RRM_2
TRINITY_DN10102_c0_g1_i4.p1	2711.XP_006485091.1	7.5e-145	520.0	A	2759|Eukaryota	Mei2-like	-	GO:0003674,GO:0003676,GO:0003723,GO:0003729,GO:0005488,GO:0008150,GO:0010564,GO:0010638,GO:0033043,GO:0040008,GO:0040020,GO:0045787,GO:0045836,GO:0045927,GO:0048518,GO:0048522,GO:0050789,GO:0050794,GO:0051128,GO:0051130,GO:0051445,GO:0051446,GO:0051726,GO:0051783,GO:0051785,GO:0065007,GO:0090068,GO:0097159,GO:1901363,GO:2000241,GO:2000243	-	ko:K17579	-	-	-	-	ko00000,ko01009,ko04812	-	-	-	RRM_1,RRM_2
TRINITY_DN101055_c0_g1_i1.p1	430998.XP_007674051.1	9.1e-178	629.8	A	2759|Eukaryota	RNA recognition motif. (a.k.a. RRM, RBD, or RNP domain)	TRNAU1AP	GO:0000049,GO:0000243,GO:0000245,GO:0000302,GO:0000375,GO:0000377,GO:0000398,GO:0001101,GO:0001514,GO:0003674,GO:0003676,GO:0003723,GO:0003727,GO:0003729,GO:0005488,GO:0005575,GO:0005622,GO:0005623,GO:0005634,GO:0005681,GO:0005684,GO:0005685,GO:0005737,GO:0005829,GO:0006139,GO:0006376,GO:0006396,GO:0006397,GO:0006412,GO:0006414,GO:0006417,GO:0006451,GO:0006518,GO:0006725,GO:0006807,GO:0006950,GO:…	-	ko:K11274,ko:K13201	-	-	-	-	ko00000,ko03019,ko03036,ko03041	-	-	-	RRM_1
TRINITY_DN10176_c0_g1_i11.p1	64363.EME45444	1.2e-68	266.5	A	2759|Eukaryota	Cwf15/Cwc15 cell cycle control protein	CWC15	GO:0000375,GO:0000377,GO:0000398,GO:0000974,GO:0003674,GO:0003676,GO:0003723,GO:0005488,GO:0005575,GO:0005622,GO:0005623,GO:0005634,GO:0005654,GO:0005681,GO:0005684,GO:0005737,GO:0005739,GO:0006139,GO:0006396,GO:0006397,GO:0006725,GO:0006807,GO:0008150,GO:0008152,GO:0008380,GO:0009987,GO:0010467,GO:0016070,GO:0016071,GO:0016604,GO:0016607,GO:0031974,GO:0031981,GO:0032991,GO:0034641,GO:0043170,GO:…	-	ko:K09191,ko:K12863	ko03040,map03040	M00353,M00355	-	-	ko00000,ko00001,ko00002,ko03000,ko03021,ko03041	-	-	-	Cwf_Cwc_15
TRINITY_DN10187_c0_g1_i34.p1	2711.XP_006475743.1	9.6e-243	845.9	A	2759|Eukaryota	Specifically methylates the N1 position of guanosine-37 in various cytoplasmic and mitochondrial tRNAs. Methylation is not dependent on the nature of the nucleoside 5' of the target nucleoside. This is the first step in the biosynthesis of wybutosine (yW), a modified base adjacent to the anticodon of tRNAs and required for accurate decoding	TRM5	GO:0000959,GO:0000963,GO:0001510,GO:0002939,GO:0003674,GO:0003824,GO:0005575,GO:0005622,GO:0005623,GO:0005634,GO:0005737,GO:0005739,GO:0005759,GO:0005829,GO:0006139,GO:0006396,GO:0006399,GO:0006400,GO:0006725,GO:0006807,GO:0008033,GO:0008150,GO:0008152,GO:0008168,GO:0008173,GO:0008175,GO:0008757,GO:0009019,GO:0009451,GO:0009987,GO:0010467,GO:0016070,GO:0016423,GO:0016740,GO:0016741,GO:0030431,GO:…	2.1.1.228	ko:K15429	-	-	R00597	RC00003,RC00334	ko00000,ko01000,ko03016	-	-	-	Met_10
TRINITY_DN10209_c0_g1_i8.p1	2711.XP_006491414.1	9.8e-160	569.7	A	2759|Eukaryota	ribosome production factor	RPF1	-	-	ko:K14846	-	-	-	-	ko00000,ko03009	-	-	-	Brix
TRINITY_DN10209_c1_g1_i4.p1	2711.XP_006469393.1	1.5e-156	559.3	A	2759|Eukaryota	Flowering time control protein	-	GO:0000003,GO:0000375,GO:0000377,GO:0000398,GO:0000785,GO:0003006,GO:0003674,GO:0003676,GO:0003723,GO:0005488,GO:0005575,GO:0005622,GO:0005623,GO:0005634,GO:0005694,GO:0006139,GO:0006325,GO:0006342,GO:0006355,GO:0006378,GO:0006396,GO:0006397,GO:0006725,GO:0006807,GO:0006996,GO:0007275,GO:0008150,GO:0008152,GO:0008380,GO:0009553,GO:0009791,GO:0009889,GO:0009890,GO:0009892,GO:0009909,GO:0009911,GO:…	-	-	-	-	-	-	-	-	-	-	RRM_1,SPOC
TRINITY_DN1020_c0_g1_i11.p1	2711.XP_006489183.1	1.3e-179	636.0	A	2759|Eukaryota	isoform X1	-	-	2.3.2.27	ko:K10661	ko04141,map04141	-	-	-	ko00000,ko00001,ko01000,ko04121	-	-	-	DUF3675,RINGv
TRINITY_DN1020_c0_g1_i23.p1	2711.XP_006489183.1	5e-79	300.8	A	2759|Eukaryota	isoform X1	-	-	2.3.2.27	ko:K10661	ko04141,map04141	-	-	-	ko00000,ko00001,ko01000,ko04121	-	-	-	DUF3675,RINGv
TRINITY_DN1020_c0_g1_i33.p1	2711.XP_006489183.1	6.4e-187	660.2	A	2759|Eukaryota	isoform X1	-	-	2.3.2.27	ko:K10661	ko04141,map04141	-	-	-	ko00000,ko00001,ko01000,ko04121	-	-	-	DUF3675,RINGv
TRINITY_DN1021_c0_g1_i34.p1	2711.XP_006474879.1	2.8e-99	368.2	A	2759|Eukaryota	Belongs to the class I-like SAM-binding methyltransferase superfamily. RsmB NOP family	-	GO:0000154,GO:0001510,GO:0003674,GO:0003824,GO:0005575,GO:0005622,GO:0005623,GO:0005737,GO:0005829,GO:0006139,GO:0006364,GO:0006396,GO:0006725,GO:0006807,GO:0008150,GO:0008152,GO:0008168,GO:0008169,GO:0008173,GO:0008649,GO:0008757,GO:0009383,GO:0009451,GO:0009987,GO:0010467,GO:0016070,GO:0016072,GO:0016434,GO:0016740,GO:0016741,GO:0022613,GO:0031167,GO:0032259,GO:0034470,GO:0034641,GO:0034660,GO:…	2.1.1.176	ko:K03500	-	-	-	-	ko00000,ko01000,ko03009	-	-	-	Methyltr_RsmB-F,NusB
TRINITY_DN1021_c0_g1_i35.p1	2711.XP_006474879.1	2.9e-87	328.6	A	2759|Eukaryota	Belongs to the class I-like SAM-binding methyltransferase superfamily. RsmB NOP family	-	GO:0000154,GO:0001510,GO:0003674,GO:0003824,GO:0005575,GO:0005622,GO:0005623,GO:0005737,GO:0005829,GO:0006139,GO:0006364,GO:0006396,GO:0006725,GO:0006807,GO:0008150,GO:0008152,GO:0008168,GO:0008169,GO:0008173,GO:0008649,GO:0008757,GO:0009383,GO:0009451,GO:0009987,GO:0010467,GO:0016070,GO:0016072,GO:0016434,GO:0016740,GO:0016741,GO:0022613,GO:0031167,GO:0032259,GO:0034470,GO:0034641,GO:0034660,GO:…	2.1.1.176	ko:K03500	-	-	-	-	ko00000,ko01000,ko03009	-	-	-	Methyltr_RsmB-F,NusB
TRINITY_DN1021_c0_g1_i73.p1	85681.XP_006452604.1	1.7e-191	675.2	A	2759|Eukaryota	Belongs to the class I-like SAM-binding methyltransferase superfamily. RsmB NOP family	-	GO:0000154,GO:0001510,GO:0003674,GO:0003824,GO:0005575,GO:0005622,GO:0005623,GO:0005737,GO:0005829,GO:0006139,GO:0006364,GO:0006396,GO:0006725,GO:0006807,GO:0008150,GO:0008152,GO:0008168,GO:0008169,GO:0008173,GO:0008649,GO:0008757,GO:0009383,GO:0009451,GO:0009987,GO:0010467,GO:0016070,GO:0016072,GO:0016434,GO:0016740,GO:0016741,GO:0022613,GO:0031167,GO:0032259,GO:0034470,GO:0034641,GO:0034660,GO:…	2.1.1.176	ko:K03500	-	-	-	-	ko00000,ko01000,ko03009	-	-	-	Methyltr_RsmB-F,NusB
TRINITY_DN10225_c0_g1_i2.p1	2711.XP_006480405.1	0.0	3932.5	A	2759|Eukaryota	U5 small nuclear ribonucleoprotein 200 kDa	SNRNP200	GO:0000003,GO:0000245,GO:0000354,GO:0000375,GO:0000377,GO:0000388,GO:0000393,GO:0000398,GO:0003006,GO:0003674,GO:0003724,GO:0003824,GO:0004004,GO:0004386,GO:0005488,GO:0005515,GO:0005575,GO:0005622,GO:0005623,GO:0005634,GO:0005654,GO:0005681,GO:0005682,GO:0005730,GO:0005737,GO:0005829,GO:0005911,GO:0006139,GO:0006396,GO:0006397,GO:0006725,GO:0006807,GO:0007275,GO:0008026,GO:0008150,GO:0008152,GO:…	3.6.4.13	ko:K12854	ko03040,map03040	M00354,M00355	-	-	ko00000,ko00001,ko00002,ko01000,ko03041	-	-	-	DEAD,Helicase_C,Sec63
TRINITY_DN102550_c0_g1_i1.p1	4113.PGSC0003DMT400071859	0.0	1179.5	A	2759|Eukaryota	GUCT (NUC152) domain	-	GO:0003674,GO:0003724,GO:0003824,GO:0004004,GO:0004386,GO:0005488,GO:0005515,GO:0005575,GO:0005622,GO:0005623,GO:0005634,GO:0005730,GO:0005737,GO:0006139,GO:0006725,GO:0006807,GO:0008026,GO:0008150,GO:0008152,GO:0008186,GO:0009987,GO:0010501,GO:0016070,GO:0016462,GO:0016787,GO:0016817,GO:0016818,GO:0016887,GO:0017111,GO:0017151,GO:0019899,GO:0031974,GO:0031981,GO:0034641,GO:0042623,GO:0043170,GO:…	3.6.4.13	ko:K16911	ko01110,map01110	-	-	-	ko00000,ko01000,ko03009,ko03036	-	-	-	DEAD,GUCT,Helicase_C
TRINITY_DN102575_c0_g1_i1.p1	83344.XP_007921995.1	6.2e-80	303.9	A	2759|Eukaryota	RNA recognition motif. (a.k.a. RRM, RBD, or RNP domain)	NSR1	GO:0000028,GO:0001651,GO:0003674,GO:0003676,GO:0003677,GO:0003697,GO:0003723,GO:0003729,GO:0005048,GO:0005488,GO:0005575,GO:0005622,GO:0005623,GO:0005634,GO:0005635,GO:0005730,GO:0005732,GO:0005737,GO:0005739,GO:0006139,GO:0006364,GO:0006396,GO:0006725,GO:0006807,GO:0006996,GO:0008139,GO:0008150,GO:0008152,GO:0009987,GO:0010467,GO:0012505,GO:0016043,GO:0016070,GO:0016072,GO:0022607,GO:0022613,GO:…	-	ko:K11294,ko:K14396	ko03015,ko05130,ko05164,map03015,map05130,map05164	-	-	-	ko00000,ko00001,ko03009,ko03019,ko03036	-	-	-	RRM_1
TRINITY_DN1028_c0_g1_i16.p1	85681.XP_006449361.1	0.0	1389.0	A	2759|Eukaryota	Telomerase activating protein Est1	EBS1	GO:0000018,GO:0000019,GO:0000184,GO:0000228,GO:0000723,GO:0000781,GO:0000784,GO:0000932,GO:0000956,GO:0003674,GO:0003676,GO:0003677,GO:0003697,GO:0003723,GO:0003824,GO:0004518,GO:0004540,GO:0005488,GO:0005575,GO:0005622,GO:0005623,GO:0005634,GO:0005694,GO:0005697,GO:0005730,GO:0005737,GO:0006139,GO:0006259,GO:0006278,GO:0006310,GO:0006401,GO:0006402,GO:0006403,GO:0006405,GO:0006406,GO:0006417,GO:…	-	ko:K11132,ko:K14409	ko03015,map03015	-	-	-	ko00000,ko00001,ko01000,ko03019,ko03032	-	-	-	EST1,EST1_DNA_bind
TRINITY_DN103351_c0_g1_i1.p1	2711.XP_006478736.1	7.4e-154	550.1	A	2759|Eukaryota	Flowering time control protein	-	GO:0000003,GO:0000375,GO:0000377,GO:0000398,GO:0000785,GO:0003006,GO:0003674,GO:0003676,GO:0003723,GO:0005488,GO:0005575,GO:0005622,GO:0005623,GO:0005634,GO:0005694,GO:0006139,GO:0006325,GO:0006342,GO:0006355,GO:0006378,GO:0006396,GO:0006397,GO:0006725,GO:0006807,GO:0006996,GO:0007275,GO:0008150,GO:0008152,GO:0008380,GO:0009553,GO:0009791,GO:0009889,GO:0009890,GO:0009892,GO:0009909,GO:0009911,GO:…	-	ko:K12831	ko03040,map03040	M00352	-	-	ko00000,ko00001,ko00002,ko03041	-	-	-	RRM_1,SPOC
TRINITY_DN103351_c0_g1_i2.p1	2711.XP_006478736.1	3.2e-118	431.4	A	2759|Eukaryota	Flowering time control protein	-	GO:0000003,GO:0000375,GO:0000377,GO:0000398,GO:0000785,GO:0003006,GO:0003674,GO:0003676,GO:0003723,GO:0005488,GO:0005575,GO:0005622,GO:0005623,GO:0005634,GO:0005694,GO:0006139,GO:0006325,GO:0006342,GO:0006355,GO:0006378,GO:0006396,GO:0006397,GO:0006725,GO:0006807,GO:0006996,GO:0007275,GO:0008150,GO:0008152,GO:0008380,GO:0009553,GO:0009791,GO:0009889,GO:0009890,GO:0009892,GO:0009909,GO:0009911,GO:…	-	ko:K12831	ko03040,map03040	M00352	-	-	ko00000,ko00001,ko00002,ko03041	-	-	-	RRM_1,SPOC
TRINITY_DN1034_c0_g1_i1.p1	2711.XP_006479443.1	0.0	1129.0	A	2759|Eukaryota	pre-mRNA-processing factor	PRP39	GO:0000243,GO:0000245,GO:0000375,GO:0000377,GO:0000395,GO:0000398,GO:0005575,GO:0005622,GO:0005623,GO:0005634,GO:0005681,GO:0005684,GO:0005685,GO:0006139,GO:0006376,GO:0006396,GO:0006397,GO:0006725,GO:0006807,GO:0008150,GO:0008152,GO:0008380,GO:0009987,GO:0010467,GO:0016043,GO:0016070,GO:0016071,GO:0022607,GO:0022613,GO:0022618,GO:0030532,GO:0032991,GO:0034622,GO:0034641,GO:0043170,GO:0043226,GO:…	-	ko:K13217	-	-	-	-	ko00000,ko03041	-	-	-	-
TRINITY_DN1034_c0_g1_i2.p1	2711.XP_006479443.1	5.6e-197	693.7	A	2759|Eukaryota	pre-mRNA-processing factor	PRP39	GO:0000243,GO:0000245,GO:0000375,GO:0000377,GO:0000395,GO:0000398,GO:0005575,GO:0005622,GO:0005623,GO:0005634,GO:0005681,GO:0005684,GO:0005685,GO:0006139,GO:0006376,GO:0006396,GO:0006397,GO:0006725,GO:0006807,GO:0008150,GO:0008152,GO:0008380,GO:0009987,GO:0010467,GO:0016043,GO:0016070,GO:0016071,GO:0022607,GO:0022613,GO:0022618,GO:0030532,GO:0032991,GO:0034622,GO:0034641,GO:0043170,GO:0043226,GO:…	-	ko:K13217	-	-	-	-	ko00000,ko03041	-	-	-	-
TRINITY_DN103616_c0_g1_i2.p1	4081.Solyc07g042180.2.1	2.6e-92	344.7	A	2759|Eukaryota	Oligouridylate-binding protein	PUB1	GO:0000184,GO:0000323,GO:0000932,GO:0000956,GO:0003674,GO:0003676,GO:0003723,GO:0003727,GO:0003729,GO:0005488,GO:0005575,GO:0005622,GO:0005623,GO:0005634,GO:0005654,GO:0005737,GO:0005764,GO:0005773,GO:0006139,GO:0006355,GO:0006357,GO:0006401,GO:0006402,GO:0006725,GO:0006807,GO:0006915,GO:0006950,GO:0006952,GO:0006996,GO:0007154,GO:0007165,GO:0007166,GO:0007167,GO:0007169,GO:0008150,GO:0008152,GO:…	-	ko:K13201	-	-	-	-	ko00000,ko03019,ko03041	-	-	-	RRM_1
TRINITY_DN103712_c0_g1_i4.p1	2711.XP_006485091.1	3.5e-126	458.0	A	2759|Eukaryota	Mei2-like	-	GO:0003674,GO:0003676,GO:0003723,GO:0003729,GO:0005488,GO:0008150,GO:0010564,GO:0010638,GO:0033043,GO:0040008,GO:0040020,GO:0045787,GO:0045836,GO:0045927,GO:0048518,GO:0048522,GO:0050789,GO:0050794,GO:0051128,GO:0051130,GO:0051445,GO:0051446,GO:0051726,GO:0051783,GO:0051785,GO:0065007,GO:0090068,GO:0097159,GO:1901363,GO:2000241,GO:2000243	-	ko:K17579	-	-	-	-	ko00000,ko01009,ko04812	-	-	-	RRM_1,RRM_2
TRINITY_DN10389_c0_g1_i12.p1	29730.Gorai.005G199600.1	6.9e-112	410.2	A	2759|Eukaryota	Nuclear cap-binding protein subunit	NCBP2	GO:0000184,GO:0000339,GO:0000340,GO:0000375,GO:0000377,GO:0000394,GO:0000398,GO:0000956,GO:0003674,GO:0003676,GO:0003723,GO:0003729,GO:0005488,GO:0005515,GO:0005575,GO:0005622,GO:0005623,GO:0005634,GO:0005635,GO:0005654,GO:0005681,GO:0005737,GO:0005829,GO:0005845,GO:0005846,GO:0006139,GO:0006351,GO:0006353,GO:0006354,GO:0006366,GO:0006368,GO:0006369,GO:0006370,GO:0006379,GO:0006396,GO:0006397,GO:…	-	ko:K12883	ko03013,ko03015,ko03040,map03013,map03015,map03040	M00399	-	-	ko00000,ko00001,ko00002,ko03019,ko03041	-	-	-	RRM_1
TRINITY_DN10389_c0_g1_i3.p1	2711.XP_006469934.1	5.3e-240	836.6	A	2759|Eukaryota	DDB1- and CUL4-associated factor	DCAF13	GO:0000151,GO:0000462,GO:0003674,GO:0003676,GO:0003723,GO:0003729,GO:0005102,GO:0005488,GO:0005515,GO:0005575,GO:0005622,GO:0005623,GO:0005634,GO:0005654,GO:0005730,GO:0005737,GO:0005813,GO:0005815,GO:0005829,GO:0005856,GO:0006139,GO:0006364,GO:0006396,GO:0006464,GO:0006725,GO:0006807,GO:0008134,GO:0008150,GO:0008152,GO:0009987,GO:0010467,GO:0015630,GO:0016070,GO:0016072,GO:0019538,GO:0022613,GO:…	-	ko:K11806	-	-	-	-	ko00000,ko03009,ko04121	-	-	-	Sof1,WD40
TRINITY_DN10403_c0_g1_i6.p1	4096.XP_009781095.1	3.6e-74	284.6	A	2759|Eukaryota	Regulator of nonsense transcripts 1 homolog	UPF1	GO:0000003,GO:0000166,GO:0000184,GO:0000228,GO:0000288,GO:0000291,GO:0000294,GO:0000723,GO:0000781,GO:0000784,GO:0000785,GO:0000932,GO:0000956,GO:0001101,GO:0001666,GO:0002237,GO:0003006,GO:0003674,GO:0003676,GO:0003677,GO:0003682,GO:0003723,GO:0003724,GO:0003729,GO:0003824,GO:0004004,GO:0004386,GO:0005488,GO:0005515,GO:0005524,GO:0005575,GO:0005622,GO:0005623,GO:0005634,GO:0005654,GO:0005681,GO:…	-	ko:K14326	ko03013,ko03015,map03013,map03015	M00430	-	-	ko00000,ko00001,ko00002,ko01000,ko03019	-	-	-	AAA_11,AAA_12,ResIII,UPF1_Zn_bind
TRINITY_DN104189_c0_g1_i1.p1	64363.EME45537	2.2e-105	389.0	A	2759|Eukaryota	Putative RRM domain	-	GO:0000122,GO:0000375,GO:0000377,GO:0000398,GO:0000932,GO:0003674,GO:0003676,GO:0003723,GO:0003727,GO:0003729,GO:0005488,GO:0005575,GO:0005622,GO:0005623,GO:0005634,GO:0005737,GO:0006139,GO:0006325,GO:0006338,GO:0006355,GO:0006357,GO:0006396,GO:0006397,GO:0006725,GO:0006807,GO:0006996,GO:0008150,GO:0008152,GO:0008187,GO:0008266,GO:0008380,GO:0009889,GO:0009890,GO:0009892,GO:0009987,GO:0010467,GO:…	-	-	-	-	-	-	-	-	-	-	RRM,RRM_1
TRINITY_DN104218_c0_g1_i1.p1	61459.XP_007778299.1	1.8e-79	302.4	A	2759|Eukaryota	Domain of unknown function (DUF3449)	SF3A3	GO:0000003,GO:0000245,GO:0000375,GO:0000377,GO:0000389,GO:0000395,GO:0000398,GO:0003674,GO:0003676,GO:0003723,GO:0005488,GO:0005515,GO:0005575,GO:0005622,GO:0005623,GO:0005634,GO:0005654,GO:0005681,GO:0005684,GO:0005686,GO:0005737,GO:0005829,GO:0006139,GO:0006376,GO:0006396,GO:0006397,GO:0006725,GO:0006807,GO:0008150,GO:0008152,GO:0008380,GO:0009566,GO:0009987,GO:0010467,GO:0016043,GO:0016070,GO:…	4.2.1.2,6.5.1.1	ko:K01676,ko:K10777,ko:K12827	ko00020,ko00620,ko00720,ko01100,ko01110,ko01120,ko01130,ko01200,ko03040,ko03450,map00020,map00620,map00720,map01100,map01110,map01120,map01130,map01200,map03040,map03450	M00009,M00011,M00173,M00352,M00374	R00381,R01082	RC00005,RC00443	ko00000,ko00001,ko00002,ko01000,ko03041,ko03400	-	-	-	DUF3449,PRP9_N,SF3A3,SF3a60_bindingd,Telomere_Sde2_2,zf-C2H2_jaz,zf-met
TRINITY_DN104579_c0_g1_i1.p1	5022.CBX96536	4.3e-71	274.6	A	2759|Eukaryota	RNA recognition motif	EIF4B	GO:0001731,GO:0002181,GO:0002183,GO:0003674,GO:0003676,GO:0003723,GO:0003725,GO:0003727,GO:0003729,GO:0003743,GO:0003824,GO:0004386,GO:0005488,GO:0005575,GO:0005622,GO:0005623,GO:0005737,GO:0005829,GO:0005844,GO:0006412,GO:0006413,GO:0006417,GO:0006446,GO:0006518,GO:0006807,GO:0008135,GO:0008150,GO:0008152,GO:0008283,GO:0009058,GO:0009059,GO:0009889,GO:0009987,GO:0010467,GO:0010468,GO:0010494,GO:…	-	ko:K03258,ko:K15191	ko03013,ko04150,ko04151,ko05205,map03013,map04150,map04151,map05205	-	-	-	ko00000,ko00001,ko03012,ko03019,ko03021	-	-	-	RRM_1
TRINITY_DN104621_c0_g1_i2.p1	85929.M3B6X5	1.8e-149	535.8	A	2759|Eukaryota	CPSF A subunit region	SF3B3	GO:0000245,GO:0000375,GO:0000377,GO:0000398,GO:0003674,GO:0003676,GO:0003723,GO:0005488,GO:0005575,GO:0005622,GO:0005623,GO:0005634,GO:0005654,GO:0005681,GO:0005684,GO:0005686,GO:0005689,GO:0005730,GO:0006139,GO:0006396,GO:0006397,GO:0006725,GO:0006807,GO:0008150,GO:0008152,GO:0008380,GO:0009892,GO:0009894,GO:0009895,GO:0009987,GO:0010467,GO:0010605,GO:0016043,GO:0016070,GO:0016071,GO:0017069,GO:…	-	ko:K12830	ko03040,map03040	M00352	-	-	ko00000,ko00001,ko00002,ko03021,ko03036,ko03041	-	-	-	CPSF_A,MMS1_N
TRINITY_DN10486_c0_g1_i1.p1	85681.XP_006430296.1	7.9e-84	317.0	A	2759|Eukaryota	isoform X1	-	GO:0000375,GO:0000377,GO:0000398,GO:0000993,GO:0001098,GO:0001099,GO:0003674,GO:0003676,GO:0003723,GO:0003729,GO:0005488,GO:0005515,GO:0005575,GO:0005622,GO:0005623,GO:0005634,GO:0005654,GO:0005737,GO:0005739,GO:0005849,GO:0006139,GO:0006351,GO:0006353,GO:0006366,GO:0006369,GO:0006378,GO:0006379,GO:0006396,GO:0006397,GO:0006725,GO:0006807,GO:0008150,GO:0008152,GO:0008380,GO:0009058,GO:0009059,GO:…	2.7.11.1	ko:K14400,ko:K14510	ko03015,ko04016,ko04075,map03015,map04016,map04075	-	-	-	ko00000,ko00001,ko01000,ko01001,ko03019,ko03021	-	-	-	CTD_bind
TRINITY_DN10486_c0_g1_i5.p1	3760.EMJ04991	2.5e-43	182.2	A	2759|Eukaryota	isoform X1	-	GO:0000375,GO:0000377,GO:0000398,GO:0000993,GO:0001098,GO:0001099,GO:0003674,GO:0003676,GO:0003723,GO:0003729,GO:0005488,GO:0005515,GO:0005575,GO:0005622,GO:0005623,GO:0005634,GO:0005654,GO:0005737,GO:0005739,GO:0005849,GO:0006139,GO:0006351,GO:0006353,GO:0006366,GO:0006369,GO:0006378,GO:0006379,GO:0006396,GO:0006397,GO:0006725,GO:0006807,GO:0008150,GO:0008152,GO:0008380,GO:0009058,GO:0009059,GO:…	2.7.11.1	ko:K14400,ko:K14510	ko03015,ko04016,ko04075,map03015,map04016,map04075	-	-	-	ko00000,ko00001,ko01000,ko01001,ko03019,ko03021	-	-	-	CTD_bind
TRINITY_DN10486_c0_g1_i6.p1	85681.XP_006430296.1	6.8e-189	667.2	A	2759|Eukaryota	isoform X1	-	GO:0000375,GO:0000377,GO:0000398,GO:0000993,GO:0001098,GO:0001099,GO:0003674,GO:0003676,GO:0003723,GO:0003729,GO:0005488,GO:0005515,GO:0005575,GO:0005622,GO:0005623,GO:0005634,GO:0005654,GO:0005737,GO:0005739,GO:0005849,GO:0006139,GO:0006351,GO:0006353,GO:0006366,GO:0006369,GO:0006378,GO:0006379,GO:0006396,GO:0006397,GO:0006725,GO:0006807,GO:0008150,GO:0008152,GO:0008380,GO:0009058,GO:0009059,GO:…	2.7.11.1	ko:K14400,ko:K14510	ko03015,ko04016,ko04075,map03015,map04016,map04075	-	-	-	ko00000,ko00001,ko01000,ko01001,ko03019,ko03021	-	-	-	CTD_bind
TRINITY_DN10510_c0_g1_i32.p1	2711.XP_006490411.1	0.0	1347.4	A	2759|Eukaryota	Cleavage and polyadenylation specificity factor	CPSF2	GO:0000375,GO:0000377,GO:0000398,GO:0003674,GO:0003676,GO:0003723,GO:0005488,GO:0005515,GO:0005575,GO:0005622,GO:0005623,GO:0005634,GO:0005654,GO:0005737,GO:0005847,GO:0005849,GO:0005911,GO:0006139,GO:0006351,GO:0006353,GO:0006366,GO:0006369,GO:0006378,GO:0006379,GO:0006396,GO:0006397,GO:0006398,GO:0006403,GO:0006405,GO:0006406,GO:0006611,GO:0006725,GO:0006807,GO:0006810,GO:0006886,GO:0006913,GO:…	-	ko:K14402,ko:K17606	ko03015,ko04136,ko04138,ko04140,map03015,map04136,map04138,map04140	-	-	-	ko00000,ko00001,ko01009,ko03019	-	-	-	Beta-Casp,CPSF100_C,Lactamase_B_6,RMMBL
TRINITY_DN10510_c0_g1_i5.p1	2711.XP_006490411.1	2.8e-131	474.9	A	2759|Eukaryota	Cleavage and polyadenylation specificity factor	CPSF2	GO:0000375,GO:0000377,GO:0000398,GO:0003674,GO:0003676,GO:0003723,GO:0005488,GO:0005515,GO:0005575,GO:0005622,GO:0005623,GO:0005634,GO:0005654,GO:0005737,GO:0005847,GO:0005849,GO:0005911,GO:0006139,GO:0006351,GO:0006353,GO:0006366,GO:0006369,GO:0006378,GO:0006379,GO:0006396,GO:0006397,GO:0006398,GO:0006403,GO:0006405,GO:0006406,GO:0006611,GO:0006725,GO:0006807,GO:0006810,GO:0006886,GO:0006913,GO:…	-	ko:K14402,ko:K17606	ko03015,ko04136,ko04138,ko04140,map03015,map04136,map04138,map04140	-	-	-	ko00000,ko00001,ko01009,ko03019	-	-	-	Beta-Casp,CPSF100_C,Lactamase_B_6,RMMBL
TRINITY_DN105367_c0_g1_i1.p1	1047171.Mycgr3P74360	2.2e-96	359.0	A	2759|Eukaryota	Belongs to the class I-like SAM-binding methyltransferase superfamily. RsmB NOP family	NOP2	GO:0000027,GO:0000154,GO:0000463,GO:0000470,GO:0001510,GO:0003674,GO:0003824,GO:0005575,GO:0005622,GO:0005623,GO:0005634,GO:0005654,GO:0005730,GO:0006139,GO:0006355,GO:0006357,GO:0006364,GO:0006396,GO:0006725,GO:0006807,GO:0006996,GO:0008150,GO:0008152,GO:0008168,GO:0008169,GO:0008173,GO:0008284,GO:0008649,GO:0008757,GO:0009383,GO:0009451,GO:0009889,GO:0009966,GO:0009987,GO:0010467,GO:0010468,GO:…	2.1.1.310	ko:K14835	-	-	-	-	ko00000,ko01000,ko03009	-	-	-	Methyltr_RsmB-F,Methyltr_RsmF_N,P120R
TRINITY_DN105457_c0_g1_i1.p1	64363.EME39590	4.5e-149	535.0	A	2759|Eukaryota	WD domain, G-beta repeat	RRP9	GO:0000154,GO:0003674,GO:0003676,GO:0003723,GO:0005488,GO:0005575,GO:0005622,GO:0005623,GO:0005634,GO:0005654,GO:0005730,GO:0005732,GO:0006139,GO:0006364,GO:0006396,GO:0006725,GO:0006807,GO:0008150,GO:0008152,GO:0009451,GO:0009987,GO:0010467,GO:0016070,GO:0016072,GO:0022613,GO:0030490,GO:0030515,GO:0030684,GO:0030686,GO:0031428,GO:0031974,GO:0031981,GO:0032040,GO:0032991,GO:0034470,GO:0034511,GO:…	-	ko:K14793	-	-	-	-	ko00000,ko03009	-	-	-	WD40
TRINITY_DN105494_c0_g1_i1.p1	8128.ENSONIP00000016327	1.5e-117	429.1	A	2759|Eukaryota	Heterogeneous nuclear ribonucleoprotein A	HNRNPAB	GO:0000122,GO:0001837,GO:0003674,GO:0003676,GO:0003723,GO:0003729,GO:0005488,GO:0005575,GO:0005622,GO:0005623,GO:0005634,GO:0005654,GO:0005667,GO:0005737,GO:0006355,GO:0006357,GO:0007275,GO:0008150,GO:0009888,GO:0009889,GO:0009890,GO:0009891,GO:0009892,GO:0009893,GO:0009987,GO:0010468,GO:0010556,GO:0010557,GO:0010558,GO:0010604,GO:0010605,GO:0010628,GO:0010629,GO:0019219,GO:0019222,GO:0030154,GO:…	-	ko:K03102,ko:K13044	ko04320,map04320	-	-	-	ko00000,ko00001,ko03019,ko03041	-	-	-	CBFNT,RRM_1
TRINITY_DN1054_c0_g1_i1.p1	85681.XP_006437624.1	1.6e-46	193.0	A	2759|Eukaryota	RNA helicase SDE3	MOV10L1	GO:0000003,GO:0000166,GO:0000184,GO:0000226,GO:0000280,GO:0000287,GO:0000578,GO:0000902,GO:0000904,GO:0000932,GO:0000956,GO:0002064,GO:0002065,GO:0002066,GO:0002682,GO:0003002,GO:0003006,GO:0003008,GO:0003674,GO:0003676,GO:0003678,GO:0003723,GO:0003724,GO:0003824,GO:0004004,GO:0004386,GO:0005488,GO:0005515,GO:0005524,GO:0005575,GO:0005622,GO:0005623,GO:0005737,GO:0005739,GO:0005829,GO:0006139,GO:…	3.6.4.13	ko:K13983,ko:K18422,ko:K18432	-	-	-	-	ko00000,ko01000,ko03019,ko03036	-	-	-	AAA_11,AAA_12
TRINITY_DN105501_c0_g1_i1.p1	430998.XP_007679360.1	5.9e-240	837.0	A	2759|Eukaryota	snRNP Sm proteins	LSM2	GO:0000244,GO:0000288,GO:0000291,GO:0000375,GO:0000377,GO:0000387,GO:0000398,GO:0000932,GO:0000956,GO:0003674,GO:0003676,GO:0003723,GO:0005488,GO:0005515,GO:0005575,GO:0005622,GO:0005623,GO:0005634,GO:0005654,GO:0005681,GO:0005688,GO:0005730,GO:0005732,GO:0005737,GO:0005829,GO:0006139,GO:0006364,GO:0006396,GO:0006397,GO:0006401,GO:0006402,GO:0006725,GO:0006807,GO:0008150,GO:0008152,GO:0008380,GO:…	-	ko:K12621,ko:K14549,ko:K14556,ko:K14998,ko:K21440	ko03008,ko03018,ko03040,map03008,map03018,map03040	M00354,M00396,M00397	-	-	ko00000,ko00001,ko00002,ko03009,ko03019,ko03029,ko03041,ko04131	3.D.4.8	-	-	LSM
TRINITY_DN105576_c0_g1_i4.p1	83344.XP_007922720.1	7.8e-46	191.0	A	2759|Eukaryota	Domain with 2 conserved Trp (W) residues	-	-	-	-	-	-	-	-	-	-	-	-	WW
TRINITY_DN105908_c0_g2_i1.p1	1047171.Mycgr3P109531	1.4e-152	545.8	A	2759|Eukaryota	Required for 40S ribosome biogenesis. Involved in nucleolar processing of pre-18S ribosomal RNA and ribosome assembly	DAK	GO:0000447,GO:0000460,GO:0000462,GO:0000466,GO:0000469,GO:0000478,GO:0000479,GO:0001817,GO:0002376,GO:0002682,GO:0002683,GO:0002697,GO:0002698,GO:0002831,GO:0002832,GO:0003674,GO:0003676,GO:0003723,GO:0003824,GO:0004371,GO:0005488,GO:0005575,GO:0005576,GO:0005622,GO:0005623,GO:0005634,GO:0005654,GO:0005730,GO:0005737,GO:0005829,GO:0005975,GO:0005996,GO:0006000,GO:0006001,GO:0006081,GO:0006082,GO:…	2.7.1.28,2.7.1.29,4.6.1.15	ko:K00863,ko:K06961	ko00051,ko00561,ko00680,ko01100,ko01120,ko01200,ko04622,map00051,map00561,map00680,map01100,map01120,map01200,map04622	M00344	R01011,R01059	RC00002,RC00017	ko00000,ko00001,ko00002,ko01000,ko03009	-	-	-	Dak1,Dak2
TRINITY_DN106051_c0_g1_i1.p1	85929.N1QL73	3.8e-81	308.1	A	2759|Eukaryota	Component of the NOP7 complex, which is required for maturation of the 25S and 5.8S ribosomal RNAs and formation of the 60S ribosome	NOP7	GO:0000460,GO:0000462,GO:0000463,GO:0000466,GO:0000470,GO:0000793,GO:0003674,GO:0003676,GO:0003723,GO:0003729,GO:0005488,GO:0005575,GO:0005622,GO:0005623,GO:0005634,GO:0005654,GO:0005694,GO:0005730,GO:0005737,GO:0005829,GO:0006139,GO:0006259,GO:0006260,GO:0006261,GO:0006364,GO:0006396,GO:0006725,GO:0006807,GO:0006950,GO:0006996,GO:0006997,GO:0007000,GO:0007049,GO:0007154,GO:0007275,GO:0007399,GO:…	-	ko:K04560,ko:K14843	ko04130,ko04721,ko04911,ko05031,map04130,map04721,map04911,map05031	-	-	-	ko00000,ko00001,ko03009,ko04131	-	-	-	BRCT_2,Pescadillo_N
TRINITY_DN106305_c0_g2_i1.p1	64363.EME42891	3.6e-106	391.3	A	2759|Eukaryota	R3H domain	PIN4	GO:0000075,GO:0000077,GO:0000086,GO:0000278,GO:0003674,GO:0003676,GO:0003723,GO:0003729,GO:0005488,GO:0005575,GO:0005622,GO:0005623,GO:0005634,GO:0005681,GO:0005737,GO:0006950,GO:0006974,GO:0006979,GO:0007049,GO:0008150,GO:0009894,GO:0009987,GO:0010468,GO:0010608,GO:0010610,GO:0019219,GO:0019222,GO:0022402,GO:0031323,GO:0031329,GO:0031570,GO:0032991,GO:0033554,GO:0034599,GO:0042221,GO:0043226,GO:…	-	ko:K14407	ko03015,map03015	-	-	-	ko00000,ko00001,ko03019	-	-	-	CSTF2_hinge,R3H,RRM_1
TRINITY_DN1063_c0_g1_i10.p1	2711.XP_006477626.1	7.4e-68	264.2	A	2759|Eukaryota	zinc finger	-	-	-	ko:K13203	-	-	-	-	ko00000,ko03041	-	-	-	zf-met
TRINITY_DN1063_c0_g1_i7.p1	85681.XP_006440699.1	4.9e-114	417.5	A	2759|Eukaryota	zinc finger	-	-	-	ko:K13203	-	-	-	-	ko00000,ko03041	-	-	-	zf-met
TRINITY_DN1065_c0_g1_i11.p1	85681.XP_006428723.1	0.0	1168.3	A	2759|Eukaryota	PolyA polymerase	-	GO:0000003,GO:0002682,GO:0002683,GO:0003006,GO:0003674,GO:0003824,GO:0004652,GO:0005575,GO:0005622,GO:0005623,GO:0005634,GO:0005654,GO:0005847,GO:0005849,GO:0006139,GO:0006378,GO:0006396,GO:0006397,GO:0006725,GO:0006807,GO:0007275,GO:0008150,GO:0008152,GO:0008285,GO:0009653,GO:0009791,GO:0009908,GO:0009987,GO:0010467,GO:0016070,GO:0016071,GO:0016740,GO:0016772,GO:0016779,GO:0022414,GO:0031123,GO:…	2.7.7.19	ko:K09254,ko:K14376	ko03015,ko04014,ko04624,ko05202,ko05203,map03015,map04014,map04624,map05202,map05203	-	-	-	ko00000,ko00001,ko01000,ko03000,ko03019	-	-	-	NTP_transf_2,PAP_RNA-bind,PAP_central
TRINITY_DN1065_c0_g1_i17.p1	85681.XP_006428723.1	0.0	1161.7	A	2759|Eukaryota	PolyA polymerase	-	GO:0000003,GO:0002682,GO:0002683,GO:0003006,GO:0003674,GO:0003824,GO:0004652,GO:0005575,GO:0005622,GO:0005623,GO:0005634,GO:0005654,GO:0005847,GO:0005849,GO:0006139,GO:0006378,GO:0006396,GO:0006397,GO:0006725,GO:0006807,GO:0007275,GO:0008150,GO:0008152,GO:0008285,GO:0009653,GO:0009791,GO:0009908,GO:0009987,GO:0010467,GO:0016070,GO:0016071,GO:0016740,GO:0016772,GO:0016779,GO:0022414,GO:0031123,GO:…	2.7.7.19	ko:K09254,ko:K14376	ko03015,ko04014,ko04624,ko05202,ko05203,map03015,map04014,map04624,map05202,map05203	-	-	-	ko00000,ko00001,ko01000,ko03000,ko03019	-	-	-	NTP_transf_2,PAP_RNA-bind,PAP_central
TRINITY_DN1065_c0_g1_i3.p1	3641.EOY21148	1.1e-103	382.9	A	2759|Eukaryota	PolyA polymerase	-	GO:0000003,GO:0002682,GO:0002683,GO:0003006,GO:0003674,GO:0003824,GO:0004652,GO:0005575,GO:0005622,GO:0005623,GO:0005634,GO:0005654,GO:0005847,GO:0005849,GO:0006139,GO:0006378,GO:0006396,GO:0006397,GO:0006725,GO:0006807,GO:0007275,GO:0008150,GO:0008152,GO:0008285,GO:0009653,GO:0009791,GO:0009908,GO:0009987,GO:0010467,GO:0016070,GO:0016071,GO:0016740,GO:0016772,GO:0016779,GO:0022414,GO:0031123,GO:…	2.7.7.19	ko:K09254,ko:K14376	ko03015,ko04014,ko04624,ko05202,ko05203,map03015,map04014,map04624,map05202,map05203	-	-	-	ko00000,ko00001,ko01000,ko03000,ko03019	-	-	-	NTP_transf_2,PAP_RNA-bind,PAP_central
TRINITY_DN1065_c0_g2_i3.p1	2711.XP_006475996.1	0.0	1127.1	A	2759|Eukaryota	PolyA polymerase	-	GO:0003674,GO:0003824,GO:0004652,GO:0005575,GO:0005622,GO:0005623,GO:0005634,GO:0005654,GO:0005847,GO:0005849,GO:0006139,GO:0006378,GO:0006396,GO:0006397,GO:0006725,GO:0006807,GO:0008150,GO:0008152,GO:0009987,GO:0010467,GO:0016070,GO:0016071,GO:0016740,GO:0016772,GO:0016779,GO:0031123,GO:0031124,GO:0031974,GO:0031981,GO:0032991,GO:0034641,GO:0043170,GO:0043226,GO:0043227,GO:0043229,GO:0043231,GO:…	2.7.7.19	ko:K09254,ko:K14376	ko03015,ko04014,ko04624,ko05202,ko05203,map03015,map04014,map04624,map05202,map05203	-	-	-	ko00000,ko00001,ko01000,ko03000,ko03019	-	-	-	NTP_transf_2,PAP_RNA-bind,PAP_central
TRINITY_DN106768_c0_g1_i1.p2	83344.XP_007926290.1	2.5e-78	298.5	A	2759|Eukaryota	Zinc-finger double-stranded RNA-binding	ZMAT2	GO:0000375,GO:0000377,GO:0000398,GO:0003674,GO:0003676,GO:0003723,GO:0005488,GO:0005575,GO:0005622,GO:0005623,GO:0005634,GO:0006139,GO:0006396,GO:0006397,GO:0006725,GO:0006807,GO:0008150,GO:0008152,GO:0008380,GO:0009987,GO:0010467,GO:0016070,GO:0016071,GO:0030532,GO:0032991,GO:0034641,GO:0043170,GO:0043226,GO:0043227,GO:0043229,GO:0043231,GO:0044237,GO:0044238,GO:0044422,GO:0044424,GO:0044428,GO:…	-	ko:K12848	ko03040,map03040	-	-	-	ko00000,ko00001,ko03041	-	-	-	zf-C2H2_jaz,zf-met
TRINITY_DN10688_c0_g1_i1.p1	85681.XP_006424676.1	2e-83	315.8	A	2759|Eukaryota	RNA binding (RRM RBD RNP motifs) family protein	-	GO:0000075,GO:0000077,GO:0000278,GO:0000288,GO:0000289,GO:0000956,GO:0002682,GO:0003674,GO:0003824,GO:0004842,GO:0005575,GO:0005622,GO:0005623,GO:0005737,GO:0005829,GO:0006139,GO:0006401,GO:0006402,GO:0006464,GO:0006508,GO:0006511,GO:0006725,GO:0006807,GO:0006950,GO:0006974,GO:0006977,GO:0007049,GO:0007093,GO:0007154,GO:0007165,GO:0007346,GO:0008150,GO:0008152,GO:0009056,GO:0009057,GO:0009892,GO:…	2.3.2.27	ko:K10643	ko03018,map03018	-	-	-	ko00000,ko00001,ko01000,ko03019,ko04121	-	-	-	RRM_1,zf-RING_4
TRINITY_DN10688_c0_g1_i2.p1	85681.XP_006424676.1	1.7e-128	466.1	A	2759|Eukaryota	RNA binding (RRM RBD RNP motifs) family protein	-	GO:0000075,GO:0000077,GO:0000278,GO:0000288,GO:0000289,GO:0000956,GO:0002682,GO:0003674,GO:0003824,GO:0004842,GO:0005575,GO:0005622,GO:0005623,GO:0005737,GO:0005829,GO:0006139,GO:0006401,GO:0006402,GO:0006464,GO:0006508,GO:0006511,GO:0006725,GO:0006807,GO:0006950,GO:0006974,GO:0006977,GO:0007049,GO:0007093,GO:0007154,GO:0007165,GO:0007346,GO:0008150,GO:0008152,GO:0009056,GO:0009057,GO:0009892,GO:…	2.3.2.27	ko:K10643	ko03018,map03018	-	-	-	ko00000,ko00001,ko01000,ko03019,ko04121	-	-	-	RRM_1,zf-RING_4
TRINITY_DN107039_c0_g1_i1.p2	1047171.Mycgr3P74360	1.5e-99	369.4	A	2759|Eukaryota	Belongs to the class I-like SAM-binding methyltransferase superfamily. RsmB NOP family	NOP2	GO:0000027,GO:0000154,GO:0000463,GO:0000470,GO:0001510,GO:0003674,GO:0003824,GO:0005575,GO:0005622,GO:0005623,GO:0005634,GO:0005654,GO:0005730,GO:0006139,GO:0006355,GO:0006357,GO:0006364,GO:0006396,GO:0006725,GO:0006807,GO:0006996,GO:0008150,GO:0008152,GO:0008168,GO:0008169,GO:0008173,GO:0008284,GO:0008649,GO:0008757,GO:0009383,GO:0009451,GO:0009889,GO:0009966,GO:0009987,GO:0010467,GO:0010468,GO:…	2.1.1.310	ko:K14835	-	-	-	-	ko00000,ko01000,ko03009	-	-	-	Methyltr_RsmB-F,Methyltr_RsmF_N,P120R
TRINITY_DN107039_c0_g1_i4.p1	1047171.Mycgr3P74360	8e-98	363.6	A	2759|Eukaryota	Belongs to the class I-like SAM-binding methyltransferase superfamily. RsmB NOP family	NOP2	GO:0000027,GO:0000154,GO:0000463,GO:0000470,GO:0001510,GO:0003674,GO:0003824,GO:0005575,GO:0005622,GO:0005623,GO:0005634,GO:0005654,GO:0005730,GO:0006139,GO:0006355,GO:0006357,GO:0006364,GO:0006396,GO:0006725,GO:0006807,GO:0006996,GO:0008150,GO:0008152,GO:0008168,GO:0008169,GO:0008173,GO:0008284,GO:0008649,GO:0008757,GO:0009383,GO:0009451,GO:0009889,GO:0009966,GO:0009987,GO:0010467,GO:0010468,GO:…	2.1.1.310	ko:K14835	-	-	-	-	ko00000,ko01000,ko03009	-	-	-	Methyltr_RsmB-F,Methyltr_RsmF_N,P120R
TRINITY_DN107079_c0_g1_i1.p1	64363.EME46798	1.8e-61	242.7	A	2759|Eukaryota	Helicase-associated putative binding domain, C-terminal	-	GO:0005575,GO:0016020	-	ko:K11130,ko:K20098	ko03008,map03008	M00425	-	-	ko00000,ko00001,ko00002,ko01000,ko03009,ko03032,ko03400	-	-	-	Helicase_C,SNF2_N,VIGSSK
TRINITY_DN10719_c0_g1_i1.p1	2711.XP_006473957.1	0.0	2550.0	A	2759|Eukaryota	Belongs to the helicase family. Dicer subfamily	DCL4	GO:0000003,GO:0002252,GO:0002376,GO:0003002,GO:0003006,GO:0003674,GO:0003676,GO:0003723,GO:0003824,GO:0004518,GO:0004519,GO:0004521,GO:0004525,GO:0004540,GO:0005488,GO:0005575,GO:0005622,GO:0005623,GO:0005634,GO:0005737,GO:0006139,GO:0006259,GO:0006351,GO:0006353,GO:0006396,GO:0006725,GO:0006807,GO:0006950,GO:0006952,GO:0006955,GO:0007275,GO:0007389,GO:0008150,GO:0008152,GO:0009058,GO:0009059,GO:…	-	ko:K11592	ko05206,map05206	-	-	-	ko00000,ko00001,ko01000,ko03036	-	-	-	DEAD,DND1_DSRM,Dicer_dimer,Helicase_C,PAZ,ResIII,Ribonuclease_3,dsrm
TRINITY_DN10719_c0_g1_i9.p1	42345.XP_008796519.1	3.5e-231	808.9	A	2759|Eukaryota	Belongs to the helicase family. Dicer subfamily	DCL3	GO:0002252,GO:0002376,GO:0003674,GO:0003676,GO:0003723,GO:0003725,GO:0003824,GO:0004518,GO:0004519,GO:0004521,GO:0004525,GO:0004540,GO:0005488,GO:0005575,GO:0005622,GO:0005623,GO:0005634,GO:0005730,GO:0005737,GO:0006139,GO:0006259,GO:0006396,GO:0006725,GO:0006807,GO:0006950,GO:0006952,GO:0006955,GO:0008150,GO:0008152,GO:0009605,GO:0009607,GO:0009615,GO:0009616,GO:0009892,GO:0009987,GO:0010033,GO:…	-	ko:K11592	ko05206,map05206	-	-	-	ko00000,ko00001,ko01000,ko03036	-	-	-	DEAD,Dicer_dimer,Helicase_C,PAZ,ResIII,Ribonuclease_3,dsrm
TRINITY_DN10721_c0_g1_i12.p1	2711.XP_006475769.1	2.6e-80	305.8	A	2759|Eukaryota	Zinc finger CCCH domain-containing protein	-	GO:0001655,GO:0001822,GO:0003674,GO:0003676,GO:0003723,GO:0003729,GO:0003730,GO:0005488,GO:0005515,GO:0005575,GO:0005622,GO:0005623,GO:0005634,GO:0005737,GO:0006417,GO:0006928,GO:0006950,GO:0007275,GO:0007369,GO:0007399,GO:0008150,GO:0009266,GO:0009409,GO:0009628,GO:0009653,GO:0009790,GO:0009792,GO:0009889,GO:0009891,GO:0009892,GO:0009893,GO:0009894,GO:0009895,GO:0009987,GO:0010468,GO:0010556,GO:…	-	ko:K11093	ko03040,map03040	M00351	-	-	ko00000,ko00001,ko00002,ko03041	-	-	-	RRM_1
TRINITY_DN10721_c0_g1_i15.p1	2711.XP_006475769.1	2.5e-96	359.0	A	2759|Eukaryota	Zinc finger CCCH domain-containing protein	-	GO:0001655,GO:0001822,GO:0003674,GO:0003676,GO:0003723,GO:0003729,GO:0003730,GO:0005488,GO:0005515,GO:0005575,GO:0005622,GO:0005623,GO:0005634,GO:0005737,GO:0006417,GO:0006928,GO:0006950,GO:0007275,GO:0007369,GO:0007399,GO:0008150,GO:0009266,GO:0009409,GO:0009628,GO:0009653,GO:0009790,GO:0009792,GO:0009889,GO:0009891,GO:0009892,GO:0009893,GO:0009894,GO:0009895,GO:0009987,GO:0010468,GO:0010556,GO:…	-	ko:K11093	ko03040,map03040	M00351	-	-	ko00000,ko00001,ko00002,ko03041	-	-	-	RRM_1
TRINITY_DN107635_c0_g1_i1.p1	5011.R4XFV4	4.8e-64	251.1	A	2759|Eukaryota	RNA recognition motif. (a.k.a. RRM, RBD, or RNP domain)	NSR1	GO:0000028,GO:0001651,GO:0003674,GO:0003676,GO:0003677,GO:0003697,GO:0003723,GO:0003729,GO:0005048,GO:0005488,GO:0005575,GO:0005622,GO:0005623,GO:0005634,GO:0005635,GO:0005730,GO:0005732,GO:0005737,GO:0005739,GO:0006139,GO:0006364,GO:0006396,GO:0006725,GO:0006807,GO:0006996,GO:0008139,GO:0008150,GO:0008152,GO:0009987,GO:0010467,GO:0012505,GO:0016043,GO:0016070,GO:0016072,GO:0022607,GO:0022613,GO:…	-	ko:K11294	ko05130,map05130	-	-	-	ko00000,ko00001,ko03009,ko03036	-	-	-	RRM_1
TRINITY_DN107_c0_g2_i1.p1	2711.XP_006466602.1	2.3e-95	355.5	A	2759|Eukaryota	CLK4-associating serine arginine rich	CLASRP	GO:0005575,GO:0005622,GO:0005623,GO:0005634,GO:0005654,GO:0031974,GO:0031981,GO:0043226,GO:0043227,GO:0043229,GO:0043231,GO:0043233,GO:0044422,GO:0044424,GO:0044428,GO:0044446,GO:0044464,GO:0070013	-	ko:K11863,ko:K13168	ko04141,map04141	-	-	-	ko00000,ko00001,ko01000,ko01002,ko03041,ko04121	-	-	-	DRY_EERY
TRINITY_DN107_c0_g2_i8.p1	85681.XP_006425897.1	1.1e-117	429.9	A	2759|Eukaryota	CLK4-associating serine arginine rich	CLASRP	GO:0005575,GO:0005622,GO:0005623,GO:0005634,GO:0005654,GO:0031974,GO:0031981,GO:0043226,GO:0043227,GO:0043229,GO:0043231,GO:0043233,GO:0044422,GO:0044424,GO:0044428,GO:0044446,GO:0044464,GO:0070013	-	ko:K11863,ko:K13168	ko04141,map04141	-	-	-	ko00000,ko00001,ko01000,ko01002,ko03041,ko04121	-	-	-	DRY_EERY
TRINITY_DN10855_c0_g2_i1.p1	2711.XP_006478396.1	2e-87	329.3	A	2759|Eukaryota	Far upstream element-binding protein	-	GO:0000976,GO:0000977,GO:0000978,GO:0000981,GO:0000982,GO:0000987,GO:0001012,GO:0001067,GO:0001077,GO:0001228,GO:0003674,GO:0003676,GO:0003677,GO:0003690,GO:0003700,GO:0005488,GO:0005575,GO:0005622,GO:0005623,GO:0005634,GO:0005737,GO:0006139,GO:0006351,GO:0006355,GO:0006357,GO:0006366,GO:0006725,GO:0006807,GO:0008150,GO:0008152,GO:0009058,GO:0009059,GO:0009889,GO:0009891,GO:0009893,GO:0009987,GO:…	-	ko:K13210	-	-	-	-	ko00000,ko03019,ko03041	-	-	-	KH_1
TRINITY_DN10876_c0_g1_i5.p1	85681.XP_006423703.1	3.9e-68	265.0	A	2759|Eukaryota	KH domain-containing protein	-	GO:0000003,GO:0003006,GO:0005575,GO:0005622,GO:0005623,GO:0005634,GO:0005654,GO:0007275,GO:0008150,GO:0009791,GO:0009908,GO:0009909,GO:0009911,GO:0016604,GO:0016607,GO:0022414,GO:0031974,GO:0031981,GO:0032501,GO:0032502,GO:0043226,GO:0043227,GO:0043229,GO:0043231,GO:0043233,GO:0044422,GO:0044424,GO:0044428,GO:0044446,GO:0044451,GO:0044464,GO:0045595,GO:0045596,GO:0048367,GO:0048437,GO:0048497,GO:…	-	ko:K21444	-	-	-	-	ko00000,ko03019	-	-	-	KH_1
TRINITY_DN10876_c0_g2_i1.p1	2711.XP_006487462.1	4e-39	168.3	A	2759|Eukaryota	KH domain-containing protein	-	GO:0000003,GO:0003006,GO:0005575,GO:0005622,GO:0005623,GO:0005634,GO:0005654,GO:0007275,GO:0008150,GO:0009791,GO:0009908,GO:0009909,GO:0009911,GO:0016604,GO:0016607,GO:0022414,GO:0031974,GO:0031981,GO:0032501,GO:0032502,GO:0043226,GO:0043227,GO:0043229,GO:0043231,GO:0043233,GO:0044422,GO:0044424,GO:0044428,GO:0044446,GO:0044451,GO:0044464,GO:0045595,GO:0045596,GO:0048367,GO:0048437,GO:0048497,GO:…	-	ko:K21444	-	-	-	-	ko00000,ko03019	-	-	-	KH_1
TRINITY_DN109522_c0_g1_i1.p1	1047171.Mycgr3P66791	1.4e-148	533.1	A	2759|Eukaryota	WD domain, G-beta repeat	PLRG1	GO:0000003,GO:0000122,GO:0000151,GO:0000375,GO:0000377,GO:0000398,GO:0000429,GO:0000430,GO:0000433,GO:0000974,GO:0000988,GO:0000989,GO:0001076,GO:0001191,GO:0001196,GO:0001198,GO:0001650,GO:0002790,GO:0003006,GO:0003674,GO:0005488,GO:0005515,GO:0005543,GO:0005575,GO:0005622,GO:0005623,GO:0005634,GO:0005635,GO:0005654,GO:0005681,GO:0005684,GO:0005730,GO:0005737,GO:0005829,GO:0006139,GO:0006323,GO:…	-	ko:K11723,ko:K12862	ko03040,ko05225,map03040,map05225	M00353,M00355	-	-	ko00000,ko00001,ko00002,ko03036,ko03041,ko03400	-	-	-	WD40
TRINITY_DN109522_c0_g2_i2.p1	85929.N1QM02	1.5e-49	203.4	A	2759|Eukaryota	WD domain, G-beta repeat	PLRG1	GO:0000003,GO:0000122,GO:0000151,GO:0000375,GO:0000377,GO:0000398,GO:0000429,GO:0000430,GO:0000433,GO:0000974,GO:0000988,GO:0000989,GO:0001076,GO:0001191,GO:0001196,GO:0001198,GO:0001650,GO:0002790,GO:0003006,GO:0003674,GO:0005488,GO:0005515,GO:0005543,GO:0005575,GO:0005622,GO:0005623,GO:0005634,GO:0005635,GO:0005654,GO:0005681,GO:0005684,GO:0005730,GO:0005737,GO:0005829,GO:0006139,GO:0006323,GO:…	-	ko:K11723,ko:K12862	ko03040,ko05225,map03040,map05225	M00353,M00355	-	-	ko00000,ko00001,ko00002,ko03036,ko03041,ko03400	-	-	-	WD40
TRINITY_DN109522_c0_g3_i1.p1	85929.N1QM02	4.9e-69	268.1	A	2759|Eukaryota	WD domain, G-beta repeat	PLRG1	GO:0000003,GO:0000122,GO:0000151,GO:0000375,GO:0000377,GO:0000398,GO:0000429,GO:0000430,GO:0000433,GO:0000974,GO:0000988,GO:0000989,GO:0001076,GO:0001191,GO:0001196,GO:0001198,GO:0001650,GO:0002790,GO:0003006,GO:0003674,GO:0005488,GO:0005515,GO:0005543,GO:0005575,GO:0005622,GO:0005623,GO:0005634,GO:0005635,GO:0005654,GO:0005681,GO:0005684,GO:0005730,GO:0005737,GO:0005829,GO:0006139,GO:0006323,GO:…	-	ko:K11723,ko:K12862	ko03040,ko05225,map03040,map05225	M00353,M00355	-	-	ko00000,ko00001,ko00002,ko03036,ko03041,ko03400	-	-	-	WD40
TRINITY_DN10986_c0_g1_i20.p1	85681.XP_006429251.1	4.5e-92	344.4	A	2759|Eukaryota	RING FYVE PHD zinc finger superfamily protein	-	-	2.3.2.27	ko:K10661	ko04141,map04141	-	-	-	ko00000,ko00001,ko01000,ko04121	-	-	-	RINGv
TRINITY_DN10986_c0_g1_i23.p1	85681.XP_006429251.1	1.7e-91	342.4	A	2759|Eukaryota	RING FYVE PHD zinc finger superfamily protein	-	-	2.3.2.27	ko:K10661	ko04141,map04141	-	-	-	ko00000,ko00001,ko01000,ko04121	-	-	-	RINGv
TRINITY_DN10986_c0_g1_i9.p1	85681.XP_006429251.1	2.3e-83	315.5	A	2759|Eukaryota	RING FYVE PHD zinc finger superfamily protein	-	-	2.3.2.27	ko:K10661	ko04141,map04141	-	-	-	ko00000,ko00001,ko01000,ko04121	-	-	-	RINGv
TRINITY_DN1098_c1_g1_i24.p1	2711.XP_006493754.1	1.3e-213	748.8	A	2759|Eukaryota	Belongs to the DEAD box helicase family	DDX49	GO:0000166,GO:0000447,GO:0000460,GO:0000462,GO:0000466,GO:0000469,GO:0000472,GO:0000478,GO:0000479,GO:0000480,GO:0000966,GO:0000967,GO:0003674,GO:0003676,GO:0003723,GO:0003724,GO:0003743,GO:0003824,GO:0004004,GO:0004386,GO:0005488,GO:0005515,GO:0005524,GO:0005575,GO:0005622,GO:0005623,GO:0005634,GO:0005654,GO:0005730,GO:0005737,GO:0006139,GO:0006364,GO:0006396,GO:0006412,GO:0006413,GO:0006518,GO:…	3.6.4.13	ko:K14778	-	-	-	-	ko00000,ko01000,ko03009	-	-	-	DEAD,Helicase_C
TRINITY_DN1098_c1_g1_i26.p1	2711.XP_006493754.1	2e-208	731.9	A	2759|Eukaryota	Belongs to the DEAD box helicase family	DDX49	GO:0000166,GO:0000447,GO:0000460,GO:0000462,GO:0000466,GO:0000469,GO:0000472,GO:0000478,GO:0000479,GO:0000480,GO:0000966,GO:0000967,GO:0003674,GO:0003676,GO:0003723,GO:0003724,GO:0003743,GO:0003824,GO:0004004,GO:0004386,GO:0005488,GO:0005515,GO:0005524,GO:0005575,GO:0005622,GO:0005623,GO:0005634,GO:0005654,GO:0005730,GO:0005737,GO:0006139,GO:0006364,GO:0006396,GO:0006412,GO:0006413,GO:0006518,GO:…	3.6.4.13	ko:K14778	-	-	-	-	ko00000,ko01000,ko03009	-	-	-	DEAD,Helicase_C
TRINITY_DN110407_c0_g2_i1.p1	83344.XP_007930893.1	2.1e-25	123.2	A	2759|Eukaryota	Smg-4/UPF3 family	UPF3B	GO:0000003,GO:0000184,GO:0000288,GO:0000291,GO:0000375,GO:0000377,GO:0000398,GO:0000956,GO:0003006,GO:0003674,GO:0003676,GO:0003677,GO:0003723,GO:0003729,GO:0005198,GO:0005488,GO:0005575,GO:0005622,GO:0005623,GO:0005634,GO:0005654,GO:0005730,GO:0005737,GO:0005815,GO:0005829,GO:0005844,GO:0005856,GO:0006139,GO:0006259,GO:0006310,GO:0006396,GO:0006397,GO:0006401,GO:0006402,GO:0006403,GO:0006405,GO:…	2.7.7.15	ko:K00968,ko:K14328	ko00440,ko00564,ko01100,ko03013,ko03015,ko05231,map00440,map00564,map01100,map03013,map03015,map05231	M00090,M00430	R01890,R02590	RC00002	ko00000,ko00001,ko00002,ko01000,ko03019	-	-	-	RRM_1,Smg4_UPF3
TRINITY_DN110464_c0_g1_i2.p1	64363.EME47843	6.7e-186	656.8	A	2759|Eukaryota	RNA recognition motif. (a.k.a. RRM, RBD, or RNP domain)	PUB1	GO:0000184,GO:0000323,GO:0000932,GO:0000956,GO:0003674,GO:0003676,GO:0003723,GO:0003727,GO:0003729,GO:0005488,GO:0005575,GO:0005622,GO:0005623,GO:0005634,GO:0005654,GO:0005737,GO:0005764,GO:0005773,GO:0006139,GO:0006355,GO:0006357,GO:0006401,GO:0006402,GO:0006725,GO:0006807,GO:0006915,GO:0006950,GO:0006952,GO:0006996,GO:0007154,GO:0007165,GO:0007166,GO:0007167,GO:0007169,GO:0008150,GO:0008152,GO:…	-	ko:K13201	-	-	-	-	ko00000,ko03019,ko03041	-	-	-	RRM_1
TRINITY_DN111294_c0_g1_i12.p1	2711.XP_006484046.1	4.9e-101	374.0	A	2759|Eukaryota	ATP-dependent DNA helicase	-	GO:0000724,GO:0000725,GO:0001101,GO:0003674,GO:0003676,GO:0003677,GO:0003678,GO:0003824,GO:0004003,GO:0004386,GO:0005488,GO:0005575,GO:0005622,GO:0005623,GO:0005634,GO:0005694,GO:0005737,GO:0006139,GO:0006259,GO:0006260,GO:0006281,GO:0006284,GO:0006302,GO:0006310,GO:0006725,GO:0006807,GO:0006950,GO:0006974,GO:0006996,GO:0007154,GO:0008026,GO:0008094,GO:0008150,GO:0008152,GO:0009058,GO:0009059,GO:…	3.6.4.12	ko:K10730	-	-	-	-	ko00000,ko01000,ko03032,ko03400	-	-	-	DEAD,Helicase_C,zf-GRF
TRINITY_DN111491_c1_g1_i1.p1	40148.OGLUM05G27470.1	9.1e-100	369.8	A	2759|Eukaryota	Zinc finger C-x8-C-x5-C-x3-H type (and similar)	U2AF1	GO:0000243,GO:0000375,GO:0000377,GO:0000381,GO:0000398,GO:0003674,GO:0003676,GO:0003723,GO:0003727,GO:0003729,GO:0005488,GO:0005515,GO:0005575,GO:0005622,GO:0005623,GO:0005634,GO:0005654,GO:0005681,GO:0005684,GO:0006139,GO:0006355,GO:0006357,GO:0006396,GO:0006397,GO:0006403,GO:0006405,GO:0006406,GO:0006611,GO:0006725,GO:0006807,GO:0006810,GO:0006886,GO:0006913,GO:0008104,GO:0008150,GO:0008152,GO:…	-	ko:K12836	ko03040,ko05131,map03040,map05131	-	-	-	ko00000,ko00001,ko03041	-	-	-	RRM_1,zf-CCCH
TRINITY_DN11172_c0_g1_i3.p1	3983.cassava4.1_024200m	5.9e-90	337.4	A	2759|Eukaryota	RNA pseudouridine synthase 6	-	GO:0003674,GO:0003824,GO:0006139,GO:0006206,GO:0006213,GO:0006725,GO:0006807,GO:0008150,GO:0008152,GO:0008655,GO:0009058,GO:0009112,GO:0009116,GO:0009119,GO:0009451,GO:0009982,GO:0009987,GO:0016070,GO:0016853,GO:0016866,GO:0018130,GO:0019438,GO:0019858,GO:0034641,GO:0034654,GO:0043094,GO:0043170,GO:0043412,GO:0044237,GO:0044238,GO:0044249,GO:0044271,GO:0044281,GO:0046087,GO:0046131,GO:0046483,GO:…	-	-	-	-	-	-	-	-	-	-	PseudoU_synth_2
TRINITY_DN11172_c0_g1_i49.p1	85681.XP_006449066.1	4.3e-240	837.0	A	2759|Eukaryota	RNA pseudouridine synthase 6	-	GO:0003674,GO:0003824,GO:0006139,GO:0006206,GO:0006213,GO:0006725,GO:0006807,GO:0008150,GO:0008152,GO:0008655,GO:0009058,GO:0009112,GO:0009116,GO:0009119,GO:0009451,GO:0009982,GO:0009987,GO:0016070,GO:0016853,GO:0016866,GO:0018130,GO:0019438,GO:0019858,GO:0034641,GO:0034654,GO:0043094,GO:0043170,GO:0043412,GO:0044237,GO:0044238,GO:0044249,GO:0044271,GO:0044281,GO:0046087,GO:0046131,GO:0046483,GO:…	-	-	-	-	-	-	-	-	-	-	PseudoU_synth_2
TRINITY_DN112033_c0_g1_i1.p1	53485.EFQ95720	4.6e-106	391.3	A	2759|Eukaryota	RNA recognition motif	myef2	GO:0000122,GO:0000723,GO:0000956,GO:0000976,GO:0000977,GO:0000978,GO:0000981,GO:0000982,GO:0000987,GO:0001012,GO:0001067,GO:0001078,GO:0001227,GO:0003674,GO:0003676,GO:0003677,GO:0003690,GO:0003697,GO:0003700,GO:0003723,GO:0003729,GO:0005488,GO:0005575,GO:0005622,GO:0005623,GO:0005634,GO:0005737,GO:0005829,GO:0006139,GO:0006259,GO:0006355,GO:0006357,GO:0006401,GO:0006402,GO:0006403,GO:0006405,GO:…	-	ko:K12893	ko03040,ko05168,map03040,map05168	-	-	-	ko00000,ko00001,ko03041	-	-	-	RRM_1
TRINITY_DN11221_c0_g1_i7.p1	85681.XP_006438570.1	2.1e-61	242.3	A	2759|Eukaryota	DNA-binding transcription factor activity	-	GO:0003674,GO:0003700,GO:0006355,GO:0008150,GO:0009889,GO:0010468,GO:0010556,GO:0019219,GO:0019222,GO:0031323,GO:0031326,GO:0050789,GO:0050794,GO:0051171,GO:0051252,GO:0060255,GO:0065007,GO:0080090,GO:0140110,GO:1903506,GO:2000112,GO:2001141	-	-	-	-	-	-	-	-	-	-	RCC1,RRM_1
TRINITY_DN1123_c0_g2_i1.p2	85681.XP_006431289.1	2.4e-80	305.4	A	2759|Eukaryota	Protein RIK isoform X1	KIAA0907	GO:0000245,GO:0000375,GO:0000377,GO:0000398,GO:0003674,GO:0003676,GO:0003723,GO:0005488,GO:0005575,GO:0005622,GO:0005623,GO:0005634,GO:0005737,GO:0006139,GO:0006376,GO:0006396,GO:0006397,GO:0006725,GO:0006807,GO:0008150,GO:0008152,GO:0008380,GO:0009987,GO:0010467,GO:0016043,GO:0016070,GO:0016071,GO:0022607,GO:0022613,GO:0022618,GO:0034622,GO:0034641,GO:0043170,GO:0043226,GO:0043227,GO:0043229,GO:…	-	ko:K17450	ko00300,ko01100,ko01120,ko01130,ko01210,ko01230,map00300,map01100,map01120,map01130,map01210,map01230	M00030,M00433	R03444	RC00498	br01601,ko00000,ko00001,ko00002,ko01000	-	-	-	KH_1
TRINITY_DN1123_c0_g2_i3.p1	85681.XP_006431289.1	2.7e-94	352.1	A	2759|Eukaryota	Protein RIK isoform X1	KIAA0907	GO:0000245,GO:0000375,GO:0000377,GO:0000398,GO:0003674,GO:0003676,GO:0003723,GO:0005488,GO:0005575,GO:0005622,GO:0005623,GO:0005634,GO:0005737,GO:0006139,GO:0006376,GO:0006396,GO:0006397,GO:0006725,GO:0006807,GO:0008150,GO:0008152,GO:0008380,GO:0009987,GO:0010467,GO:0016043,GO:0016070,GO:0016071,GO:0022607,GO:0022613,GO:0022618,GO:0034622,GO:0034641,GO:0043170,GO:0043226,GO:0043227,GO:0043229,GO:…	-	ko:K17450	ko00300,ko01100,ko01120,ko01130,ko01210,ko01230,map00300,map01100,map01120,map01130,map01210,map01230	M00030,M00433	R03444	RC00498	br01601,ko00000,ko00001,ko00002,ko01000	-	-	-	KH_1
TRINITY_DN1123_c0_g2_i6.p1	85681.XP_006431289.1	1.3e-81	309.7	A	2759|Eukaryota	Protein RIK isoform X1	KIAA0907	GO:0000245,GO:0000375,GO:0000377,GO:0000398,GO:0003674,GO:0003676,GO:0003723,GO:0005488,GO:0005575,GO:0005622,GO:0005623,GO:0005634,GO:0005737,GO:0006139,GO:0006376,GO:0006396,GO:0006397,GO:0006725,GO:0006807,GO:0008150,GO:0008152,GO:0008380,GO:0009987,GO:0010467,GO:0016043,GO:0016070,GO:0016071,GO:0022607,GO:0022613,GO:0022618,GO:0034622,GO:0034641,GO:0043170,GO:0043226,GO:0043227,GO:0043229,GO:…	-	ko:K17450	ko00300,ko01100,ko01120,ko01130,ko01210,ko01230,map00300,map01100,map01120,map01130,map01210,map01230	M00030,M00433	R03444	RC00498	br01601,ko00000,ko00001,ko00002,ko01000	-	-	-	KH_1
TRINITY_DN113405_c1_g1_i1.p1	10116.ENSRNOP00000012775	1.5e-140	505.8	A	2759|Eukaryota	Binds the poly(A) tail of mRNA	PABPC1	GO:0000003,GO:0000184,GO:0000226,GO:0000278,GO:0000280,GO:0000375,GO:0000377,GO:0000398,GO:0000910,GO:0000932,GO:0000956,GO:0002119,GO:0002164,GO:0003002,GO:0003006,GO:0003674,GO:0003676,GO:0003682,GO:0003723,GO:0003727,GO:0003729,GO:0003730,GO:0004857,GO:0005488,GO:0005515,GO:0005575,GO:0005622,GO:0005623,GO:0005634,GO:0005681,GO:0005737,GO:0005829,GO:0005840,GO:0005844,GO:0006139,GO:0006378,GO:…	-	ko:K13126	ko03013,ko03015,ko03018,map03013,map03015,map03018	-	-	-	ko00000,ko00001,ko03019,ko03041	-	-	-	PABP,RRM_1
TRINITY_DN11343_c0_g1_i1.p1	2711.XP_006484510.1	1.6e-172	613.2	A	2759|Eukaryota	RNA helicase SDE3	MOV10L1	GO:0000003,GO:0000166,GO:0000184,GO:0000226,GO:0000280,GO:0000287,GO:0000578,GO:0000902,GO:0000904,GO:0000932,GO:0000956,GO:0002064,GO:0002065,GO:0002066,GO:0002682,GO:0003002,GO:0003006,GO:0003008,GO:0003674,GO:0003676,GO:0003678,GO:0003723,GO:0003724,GO:0003824,GO:0004004,GO:0004386,GO:0005488,GO:0005515,GO:0005524,GO:0005575,GO:0005622,GO:0005623,GO:0005737,GO:0005739,GO:0005829,GO:0006139,GO:…	3.6.4.13	ko:K13983,ko:K18422,ko:K18432	-	-	-	-	ko00000,ko01000,ko03019,ko03036	-	-	-	AAA_11,AAA_12
TRINITY_DN113491_c0_g1_i2.p1	1047171.Mycgr3P66663	1.8e-148	531.9	A	2759|Eukaryota	Brix	IMP4	GO:0001650,GO:0003674,GO:0003676,GO:0003677,GO:0003697,GO:0003723,GO:0005488,GO:0005575,GO:0005622,GO:0005623,GO:0005634,GO:0005654,GO:0005730,GO:0006139,GO:0006364,GO:0006396,GO:0006725,GO:0006807,GO:0008150,GO:0008152,GO:0009987,GO:0010467,GO:0016070,GO:0016072,GO:0019843,GO:0022613,GO:0030515,GO:0030684,GO:0030686,GO:0031974,GO:0031981,GO:0032040,GO:0032991,GO:0034457,GO:0034470,GO:0034641,GO:…	-	ko:K14561	ko03008,map03008	-	-	-	ko00000,ko00001,ko03009	-	-	-	Brix
TRINITY_DN1135_c0_g1_i23.p1	3641.EOX99138	2.8e-77	296.6	A	2759|Eukaryota	nucleolin	-	GO:0000003,GO:0000469,GO:0000478,GO:0003002,GO:0003006,GO:0003674,GO:0003676,GO:0003682,GO:0003723,GO:0003729,GO:0005488,GO:0005575,GO:0005622,GO:0005623,GO:0005634,GO:0005730,GO:0005737,GO:0005739,GO:0006139,GO:0006364,GO:0006396,GO:0006725,GO:0006807,GO:0007275,GO:0007389,GO:0008150,GO:0008152,GO:0009653,GO:0009790,GO:0009791,GO:0009793,GO:0009965,GO:0009987,GO:0010016,GO:0010051,GO:0010154,GO:…	-	ko:K11294	ko05130,map05130	-	-	-	ko00000,ko00001,ko03009,ko03036	-	-	-	RRM_1
TRINITY_DN1135_c0_g1_i8.p1	29730.Gorai.013G070400.1	6e-100	372.1	A	2759|Eukaryota	nucleolin	-	GO:0000003,GO:0000469,GO:0000478,GO:0003002,GO:0003006,GO:0003674,GO:0003676,GO:0003682,GO:0003723,GO:0003729,GO:0005488,GO:0005575,GO:0005622,GO:0005623,GO:0005634,GO:0005730,GO:0005737,GO:0005739,GO:0006139,GO:0006364,GO:0006396,GO:0006725,GO:0006807,GO:0007275,GO:0007389,GO:0008150,GO:0008152,GO:0009653,GO:0009790,GO:0009791,GO:0009793,GO:0009965,GO:0009987,GO:0010016,GO:0010051,GO:0010154,GO:…	-	ko:K11294	ko05130,map05130	-	-	-	ko00000,ko00001,ko03009,ko03036	-	-	-	RRM_1
TRINITY_DN114570_c0_g1_i2.p1	9606.ENSP00000285814	2.8e-90	338.2	A	2759|Eukaryota	FHA Ki67 binding domain of hNIFK	NIFK	GO:0000228,GO:0000793,GO:0000794,GO:0000910,GO:0000912,GO:0000915,GO:0003674,GO:0003676,GO:0003723,GO:0003729,GO:0005488,GO:0005575,GO:0005622,GO:0005623,GO:0005634,GO:0005654,GO:0005694,GO:0005730,GO:0005737,GO:0006139,GO:0006351,GO:0006725,GO:0006807,GO:0006996,GO:0007010,GO:0007049,GO:0008150,GO:0008152,GO:0009058,GO:0009059,GO:0009303,GO:0009987,GO:0010467,GO:0016043,GO:0016070,GO:0016072,GO:…	5.4.99.12	ko:K06173,ko:K14838	-	-	-	-	ko00000,ko01000,ko03009,ko03016	-	-	-	RRM_1,hNIFK_binding
TRINITY_DN114789_c0_g1_i1.p1	5037.XP_001536765.1	7e-28	131.0	A	2759|Eukaryota	Snf2-ATP coupling, chromatin remodelling complex	SMARCA4	GO:0000003,GO:0000086,GO:0000122,GO:0000166,GO:0000182,GO:0000228,GO:0000278,GO:0000785,GO:0000790,GO:0000791,GO:0000792,GO:0000902,GO:0000904,GO:0000976,GO:0000977,GO:0000978,GO:0000987,GO:0000988,GO:0000990,GO:0000991,GO:0001012,GO:0001013,GO:0001046,GO:0001047,GO:0001067,GO:0001085,GO:0001102,GO:0001163,GO:0001164,GO:0001188,GO:0001221,GO:0001223,GO:0001558,GO:0001568,GO:0001570,GO:0001654,GO:…	-	ko:K11647,ko:K11756,ko:K11757,ko:K11786,ko:K15192	ko04714,ko05225,map04714,map05225	-	-	-	ko00000,ko00001,ko01000,ko03021,ko03036	-	-	-	BRK,Bromodomain,HSA,Helicase_C,QLQ,SNF2_N,SnAC
TRINITY_DN11492_c0_g1_i15.p1	2711.XP_006465184.1	7.4e-125	453.4	A	2759|Eukaryota	E3 ubiquitin-protein ligase	-	GO:0000209,GO:0000323,GO:0002376,GO:0002495,GO:0002504,GO:0003674,GO:0003824,GO:0004842,GO:0005102,GO:0005488,GO:0005515,GO:0005575,GO:0005622,GO:0005623,GO:0005737,GO:0005764,GO:0005768,GO:0005773,GO:0006464,GO:0006807,GO:0008150,GO:0008152,GO:0009889,GO:0009890,GO:0009892,GO:0009987,GO:0010556,GO:0010558,GO:0010605,GO:0012505,GO:0016567,GO:0016740,GO:0019222,GO:0019538,GO:0019787,GO:0019882,GO:…	2.3.2.27	ko:K10656,ko:K10661	ko04141,map04141	-	-	-	ko00000,ko00001,ko01000,ko04121	-	-	-	DUF3675,RINGv
TRINITY_DN114_c0_g1_i22.p1	85681.XP_006453696.1	2.6e-233	815.1	A	2759|Eukaryota	domain-containing protein	GPATCH8	-	-	ko:K17569,ko:K19719	ko04151,ko04510,ko04512,ko04974,ko05165,map04151,map04510,map04512,map04974,map05165	-	-	-	ko00000,ko00001,ko00536,ko01009	-	-	-	G-patch,R3H,zf-C2H2_jaz
TRINITY_DN115446_c0_g2_i1.p1	85929.N1QMT8	3.6e-34	152.1	A	2759|Eukaryota	Adenosine-deaminase (editase) domain	ADARB2	GO:0000003,GO:0000902,GO:0000904,GO:0001666,GO:0001932,GO:0001933,GO:0002097,GO:0002100,GO:0003008,GO:0003674,GO:0003676,GO:0003723,GO:0003725,GO:0003726,GO:0003727,GO:0003729,GO:0003824,GO:0004000,GO:0005488,GO:0005515,GO:0005575,GO:0005622,GO:0005623,GO:0005634,GO:0005654,GO:0005730,GO:0005737,GO:0005829,GO:0005840,GO:0006139,GO:0006382,GO:0006396,GO:0006399,GO:0006400,GO:0006469,GO:0006725,GO:…	3.5.4.34,3.5.4.37	ko:K12968,ko:K13194,ko:K15440	ko04623,ko05162,ko05164,map04623,map05162,map05164	-	R10231	RC00477	ko00000,ko00001,ko01000,ko03016,ko03041	-	-	-	A_deamin,dsrm
TRINITY_DN115910_c0_g4_i1.p1	83344.XP_007928132.1	1.4e-130	472.2	A	2759|Eukaryota	Helicase associated domain (HA2) Add an annotation	DHX16	GO:0000003,GO:0000349,GO:0000375,GO:0000377,GO:0000393,GO:0000398,GO:0003006,GO:0003674,GO:0003676,GO:0003723,GO:0003724,GO:0003824,GO:0004004,GO:0004386,GO:0005488,GO:0005515,GO:0005575,GO:0005622,GO:0005623,GO:0005634,GO:0005654,GO:0005681,GO:0005737,GO:0006139,GO:0006396,GO:0006397,GO:0006725,GO:0006807,GO:0007275,GO:0007276,GO:0007281,GO:0007530,GO:0008026,GO:0008150,GO:0008152,GO:0008186,GO:…	3.6.4.13	ko:K12813,ko:K12814	ko03040,map03040	-	-	-	ko00000,ko00001,ko01000,ko03041	-	-	-	DEAD,HA2,Helicase_C,OB_NTP_bind
TRINITY_DN11607_c0_g1_i14.p1	85681.XP_006444867.1	0.0	1099.7	A	2759|Eukaryota	Belongs to the DEAD box helicase family	-	GO:0001101,GO:0003674,GO:0003676,GO:0003723,GO:0003724,GO:0003824,GO:0004004,GO:0004386,GO:0005488,GO:0005575,GO:0005622,GO:0005623,GO:0005634,GO:0005730,GO:0005737,GO:0006139,GO:0006725,GO:0006807,GO:0006950,GO:0006970,GO:0008026,GO:0008150,GO:0008152,GO:0008186,GO:0009266,GO:0009409,GO:0009414,GO:0009415,GO:0009507,GO:0009536,GO:0009628,GO:0009651,GO:0009987,GO:0010035,GO:0010501,GO:0016070,GO:…	3.6.4.13	ko:K17679	-	-	-	-	ko00000,ko01000,ko03029	-	-	-	DEAD,Helicase_C
TRINITY_DN11607_c0_g1_i9.p1	85681.XP_006444867.1	2.9e-89	335.9	A	2759|Eukaryota	Belongs to the DEAD box helicase family	-	GO:0001101,GO:0003674,GO:0003676,GO:0003723,GO:0003724,GO:0003824,GO:0004004,GO:0004386,GO:0005488,GO:0005575,GO:0005622,GO:0005623,GO:0005634,GO:0005730,GO:0005737,GO:0006139,GO:0006725,GO:0006807,GO:0006950,GO:0006970,GO:0008026,GO:0008150,GO:0008152,GO:0008186,GO:0009266,GO:0009409,GO:0009414,GO:0009415,GO:0009507,GO:0009536,GO:0009628,GO:0009651,GO:0009987,GO:0010035,GO:0010501,GO:0016070,GO:…	3.6.4.13	ko:K17679	-	-	-	-	ko00000,ko01000,ko03029	-	-	-	DEAD,Helicase_C
TRINITY_DN116344_c0_g1_i2.p1	3983.cassava4.1_000489m	9.7e-82	310.1	A	2759|Eukaryota	ATP-dependent RNA helicase	DHX37	GO:0000166,GO:0000462,GO:0003674,GO:0003676,GO:0003723,GO:0003724,GO:0003824,GO:0004004,GO:0004386,GO:0005488,GO:0005524,GO:0005575,GO:0005622,GO:0005623,GO:0005634,GO:0005654,GO:0005730,GO:0005737,GO:0005739,GO:0006139,GO:0006364,GO:0006396,GO:0006725,GO:0006807,GO:0008026,GO:0008144,GO:0008150,GO:0008152,GO:0008186,GO:0009987,GO:0010467,GO:0016070,GO:0016072,GO:0016462,GO:0016787,GO:0016817,GO:…	3.6.4.13	ko:K14780	-	-	-	-	ko00000,ko01000,ko03009	-	-	-	DEAD,HA2,Helicase_C,OB_NTP_bind
TRINITY_DN11647_c0_g1_i12.p1	430998.XP_007681287.1	6.4e-42	178.3	A	2759|Eukaryota	C-terminal duplication domain of Friend of PRMT1	ALYREF	GO:0000018,GO:0000346,GO:0000375,GO:0000377,GO:0000398,GO:0003674,GO:0003676,GO:0003677,GO:0003697,GO:0003723,GO:0003729,GO:0004857,GO:0005488,GO:0005575,GO:0005622,GO:0005623,GO:0005634,GO:0005635,GO:0005654,GO:0005681,GO:0005730,GO:0005737,GO:0005829,GO:0006139,GO:0006259,GO:0006260,GO:0006261,GO:0006281,GO:0006283,GO:0006289,GO:0006355,GO:0006396,GO:0006397,GO:0006403,GO:0006405,GO:0006406,GO:…	6.1.1.5	ko:K01870,ko:K12881	ko00970,ko03013,ko03015,ko03040,ko05168,map00970,map03013,map03015,map03040,map05168	M00359,M00360,M00406,M00430	R03656	RC00055,RC00523	ko00000,ko00001,ko00002,ko01000,ko01007,ko03016,ko03019,ko03041	-	-	-	FYTT,FoP_duplication,RRM_1
TRINITY_DN11647_c0_g1_i19.p1	430998.XP_007681287.1	5.6e-31	141.7	A	2759|Eukaryota	C-terminal duplication domain of Friend of PRMT1	ALYREF	GO:0000018,GO:0000346,GO:0000375,GO:0000377,GO:0000398,GO:0003674,GO:0003676,GO:0003677,GO:0003697,GO:0003723,GO:0003729,GO:0004857,GO:0005488,GO:0005575,GO:0005622,GO:0005623,GO:0005634,GO:0005635,GO:0005654,GO:0005681,GO:0005730,GO:0005737,GO:0005829,GO:0006139,GO:0006259,GO:0006260,GO:0006261,GO:0006281,GO:0006283,GO:0006289,GO:0006355,GO:0006396,GO:0006397,GO:0006403,GO:0006405,GO:0006406,GO:…	6.1.1.5	ko:K01870,ko:K12881	ko00970,ko03013,ko03015,ko03040,ko05168,map00970,map03013,map03015,map03040,map05168	M00359,M00360,M00406,M00430	R03656	RC00055,RC00523	ko00000,ko00001,ko00002,ko01000,ko01007,ko03016,ko03019,ko03041	-	-	-	FYTT,FoP_duplication,RRM_1
TRINITY_DN11647_c0_g1_i22.p1	430998.XP_007681287.1	4.1e-25	121.7	A	2759|Eukaryota	C-terminal duplication domain of Friend of PRMT1	ALYREF	GO:0000018,GO:0000346,GO:0000375,GO:0000377,GO:0000398,GO:0003674,GO:0003676,GO:0003677,GO:0003697,GO:0003723,GO:0003729,GO:0004857,GO:0005488,GO:0005575,GO:0005622,GO:0005623,GO:0005634,GO:0005635,GO:0005654,GO:0005681,GO:0005730,GO:0005737,GO:0005829,GO:0006139,GO:0006259,GO:0006260,GO:0006261,GO:0006281,GO:0006283,GO:0006289,GO:0006355,GO:0006396,GO:0006397,GO:0006403,GO:0006405,GO:0006406,GO:…	6.1.1.5	ko:K01870,ko:K12881	ko00970,ko03013,ko03015,ko03040,ko05168,map00970,map03013,map03015,map03040,map05168	M00359,M00360,M00406,M00430	R03656	RC00055,RC00523	ko00000,ko00001,ko00002,ko01000,ko01007,ko03016,ko03019,ko03041	-	-	-	FYTT,FoP_duplication,RRM_1
TRINITY_DN11647_c0_g1_i7.p1	430998.XP_007681287.1	2.2e-26	125.9	A	2759|Eukaryota	C-terminal duplication domain of Friend of PRMT1	ALYREF	GO:0000018,GO:0000346,GO:0000375,GO:0000377,GO:0000398,GO:0003674,GO:0003676,GO:0003677,GO:0003697,GO:0003723,GO:0003729,GO:0004857,GO:0005488,GO:0005575,GO:0005622,GO:0005623,GO:0005634,GO:0005635,GO:0005654,GO:0005681,GO:0005730,GO:0005737,GO:0005829,GO:0006139,GO:0006259,GO:0006260,GO:0006261,GO:0006281,GO:0006283,GO:0006289,GO:0006355,GO:0006396,GO:0006397,GO:0006403,GO:0006405,GO:0006406,GO:…	6.1.1.5	ko:K01870,ko:K12881	ko00970,ko03013,ko03015,ko03040,ko05168,map00970,map03013,map03015,map03040,map05168	M00359,M00360,M00406,M00430	R03656	RC00055,RC00523	ko00000,ko00001,ko00002,ko01000,ko01007,ko03016,ko03019,ko03041	-	-	-	FYTT,FoP_duplication,RRM_1
TRINITY_DN1170_c0_g1_i1.p1	85681.XP_006427298.1	0.0	4740.6	A	2759|Eukaryota	pre-mRNA-processing-splicing factor	-	GO:0000244,GO:0000375,GO:0000377,GO:0000386,GO:0000387,GO:0000398,GO:0002237,GO:0003674,GO:0003676,GO:0003723,GO:0003824,GO:0005488,GO:0005515,GO:0005575,GO:0005622,GO:0005623,GO:0005634,GO:0005681,GO:0005682,GO:0005684,GO:0006139,GO:0006396,GO:0006397,GO:0006725,GO:0006807,GO:0008150,GO:0008152,GO:0008380,GO:0009605,GO:0009607,GO:0009617,GO:0009987,GO:0010033,GO:0010467,GO:0016043,GO:0016070,GO:…	-	ko:K12856	ko03040,map03040	M00354,M00355	-	-	ko00000,ko00001,ko00002,ko03041	-	-	-	JAB,PRO8NT,PROCN,PROCT,PRP8_domainIV,RRM_4,U5_2-snRNA_bdg,U6-snRNA_bdg
TRINITY_DN11710_c0_g1_i2.p1	2711.XP_006467687.1	0.0	1274.2	A	2759|Eukaryota	ATP-dependent RNA helicase	DHX35	GO:0000375,GO:0000377,GO:0000398,GO:0003674,GO:0003676,GO:0003723,GO:0003724,GO:0003824,GO:0004004,GO:0004386,GO:0005488,GO:0005575,GO:0005622,GO:0005623,GO:0005634,GO:0005681,GO:0005737,GO:0005829,GO:0005911,GO:0006139,GO:0006396,GO:0006397,GO:0006725,GO:0006807,GO:0008026,GO:0008150,GO:0008152,GO:0008186,GO:0008380,GO:0009506,GO:0009987,GO:0010467,GO:0016070,GO:0016071,GO:0016462,GO:0016787,GO:…	3.6.4.13	ko:K13117	-	M00355	-	-	ko00000,ko00002,ko01000,ko03041	-	-	-	AAA_22,DEAD,HA2,Helicase_C,OB_NTP_bind
TRINITY_DN11710_c0_g1_i26.p1	85681.XP_006449459.1	3.2e-106	391.3	A	2759|Eukaryota	ATP-dependent RNA helicase	DHX35	GO:0000375,GO:0000377,GO:0000398,GO:0003674,GO:0003676,GO:0003723,GO:0003724,GO:0003824,GO:0004004,GO:0004386,GO:0005488,GO:0005575,GO:0005622,GO:0005623,GO:0005634,GO:0005681,GO:0005737,GO:0005829,GO:0005911,GO:0006139,GO:0006396,GO:0006397,GO:0006725,GO:0006807,GO:0008026,GO:0008150,GO:0008152,GO:0008186,GO:0008380,GO:0009506,GO:0009987,GO:0010467,GO:0016070,GO:0016071,GO:0016462,GO:0016787,GO:…	3.6.4.13	ko:K13117	-	M00355	-	-	ko00000,ko00002,ko01000,ko03041	-	-	-	AAA_22,DEAD,HA2,Helicase_C,OB_NTP_bind
TRINITY_DN11710_c0_g1_i36.p1	85681.XP_006449459.1	3.9e-73	281.2	A	2759|Eukaryota	ATP-dependent RNA helicase	DHX35	GO:0000375,GO:0000377,GO:0000398,GO:0003674,GO:0003676,GO:0003723,GO:0003724,GO:0003824,GO:0004004,GO:0004386,GO:0005488,GO:0005575,GO:0005622,GO:0005623,GO:0005634,GO:0005681,GO:0005737,GO:0005829,GO:0005911,GO:0006139,GO:0006396,GO:0006397,GO:0006725,GO:0006807,GO:0008026,GO:0008150,GO:0008152,GO:0008186,GO:0008380,GO:0009506,GO:0009987,GO:0010467,GO:0016070,GO:0016071,GO:0016462,GO:0016787,GO:…	3.6.4.13	ko:K13117	-	M00355	-	-	ko00000,ko00002,ko01000,ko03041	-	-	-	AAA_22,DEAD,HA2,Helicase_C,OB_NTP_bind
TRINITY_DN117502_c0_g1_i1.p1	293227.XP_008713169.1	4.3e-35	154.8	A	2759|Eukaryota	Belongs to the class I-like SAM-binding methyltransferase superfamily. RsmB NOP family	NOP2	GO:0000027,GO:0000154,GO:0000463,GO:0000470,GO:0001510,GO:0003674,GO:0003824,GO:0005575,GO:0005622,GO:0005623,GO:0005634,GO:0005654,GO:0005730,GO:0006139,GO:0006355,GO:0006357,GO:0006364,GO:0006396,GO:0006725,GO:0006807,GO:0006996,GO:0008150,GO:0008152,GO:0008168,GO:0008169,GO:0008173,GO:0008284,GO:0008649,GO:0008757,GO:0009383,GO:0009451,GO:0009889,GO:0009966,GO:0009987,GO:0010467,GO:0010468,GO:…	2.1.1.310	ko:K14835	-	-	-	-	ko00000,ko01000,ko03009	-	-	-	Methyltr_RsmB-F,Methyltr_RsmF_N,P120R
TRINITY_DN11762_c1_g1_i8.p1	2711.XP_006467546.1	1.2e-137	496.1	A	2759|Eukaryota	Mei2-like	ML5	GO:0003674,GO:0003676,GO:0003723,GO:0003729,GO:0005488,GO:0005575,GO:0005622,GO:0005623,GO:0005634,GO:0008150,GO:0010564,GO:0010638,GO:0033043,GO:0040008,GO:0040020,GO:0043226,GO:0043227,GO:0043229,GO:0043231,GO:0044424,GO:0044464,GO:0045787,GO:0045836,GO:0045927,GO:0048518,GO:0048522,GO:0050789,GO:0050794,GO:0051128,GO:0051130,GO:0051445,GO:0051446,GO:0051726,GO:0051783,GO:0051785,GO:0065007,GO:…	-	ko:K17579	-	-	-	-	ko00000,ko01009,ko04812	-	-	-	RRM_1,RRM_2
TRINITY_DN11780_c1_g1_i6.p1	2711.XP_006492170.1	2.7e-98	365.2	A	2759|Eukaryota	ATP-dependent RNA helicase	-	GO:0003674,GO:0003724,GO:0003824,GO:0004004,GO:0004386,GO:0005575,GO:0005622,GO:0005623,GO:0005634,GO:0005730,GO:0005737,GO:0006139,GO:0006725,GO:0006807,GO:0008026,GO:0008150,GO:0008152,GO:0008186,GO:0009987,GO:0010501,GO:0016070,GO:0016462,GO:0016787,GO:0016817,GO:0016818,GO:0016887,GO:0017111,GO:0031974,GO:0031981,GO:0034641,GO:0042623,GO:0043170,GO:0043226,GO:0043227,GO:0043228,GO:0043229,GO:…	3.1.3.63,3.6.4.13	ko:K14811,ko:K22200	-	-	-	-	ko00000,ko01000,ko03009	-	-	-	DEAD
TRINITY_DN11780_c1_g1_i8.p1	2711.XP_006492170.1	2.2e-145	521.9	A	2759|Eukaryota	ATP-dependent RNA helicase	-	GO:0003674,GO:0003724,GO:0003824,GO:0004004,GO:0004386,GO:0005575,GO:0005622,GO:0005623,GO:0005634,GO:0005730,GO:0005737,GO:0006139,GO:0006725,GO:0006807,GO:0008026,GO:0008150,GO:0008152,GO:0008186,GO:0009987,GO:0010501,GO:0016070,GO:0016462,GO:0016787,GO:0016817,GO:0016818,GO:0016887,GO:0017111,GO:0031974,GO:0031981,GO:0034641,GO:0042623,GO:0043170,GO:0043226,GO:0043227,GO:0043228,GO:0043229,GO:…	3.1.3.63,3.6.4.13	ko:K14811,ko:K22200	-	-	-	-	ko00000,ko01000,ko03009	-	-	-	DEAD
TRINITY_DN11781_c1_g1_i4.p1	85681.XP_006446711.1	2.1e-108	398.7	A	2759|Eukaryota	Methyltransferase	METTL21B	GO:0003674,GO:0003824,GO:0005488,GO:0005515,GO:0005575,GO:0005622,GO:0005623,GO:0005634,GO:0005654,GO:0005737,GO:0005813,GO:0005815,GO:0005856,GO:0006464,GO:0006479,GO:0006807,GO:0008150,GO:0008152,GO:0008168,GO:0008170,GO:0008213,GO:0008276,GO:0008757,GO:0009987,GO:0015630,GO:0016278,GO:0016279,GO:0016740,GO:0016741,GO:0018022,GO:0018193,GO:0018205,GO:0019538,GO:0019899,GO:0030544,GO:0031072,GO:…	-	ko:K02357,ko:K21803,ko:K21804,ko:K21805,ko:K21806	-	-	-	-	ko00000,ko01000,ko03012,ko03019,ko03029,ko03110	-	-	-	Methyltransf_16
TRINITY_DN118101_c0_g1_i4.p1	85681.XP_006440677.1	2.6e-29	135.6	A	2759|Eukaryota	Zinc-finger of C2H2 type	-	-	-	-	-	-	-	-	-	-	-	-	zf-met
TRINITY_DN11861_c0_g1_i1.p1	2711.XP_006481294.1	0.0	1328.5	A	2759|Eukaryota	Cleavage stimulation factor subunit	-	GO:0000375,GO:0000377,GO:0000398,GO:0003674,GO:0003676,GO:0003723,GO:0003729,GO:0005488,GO:0005575,GO:0005622,GO:0005623,GO:0005634,GO:0005654,GO:0006139,GO:0006351,GO:0006353,GO:0006355,GO:0006366,GO:0006369,GO:0006378,GO:0006379,GO:0006396,GO:0006397,GO:0006725,GO:0006807,GO:0008150,GO:0008152,GO:0008380,GO:0009058,GO:0009059,GO:0009889,GO:0009890,GO:0009892,GO:0009987,GO:0010467,GO:0010468,GO:…	-	ko:K14408	ko03015,map03015	-	-	-	ko00000,ko00001,ko03019	-	-	-	Suf,TPR_14
TRINITY_DN11893_c1_g1_i4.p1	430998.XP_007676099.1	1.3e-245	855.5	A	2759|Eukaryota	BING4CT (NUC141) domain	WDR46	GO:0000447,GO:0000460,GO:0000462,GO:0000466,GO:0000469,GO:0000472,GO:0000478,GO:0000479,GO:0000480,GO:0000966,GO:0000967,GO:0003674,GO:0003676,GO:0003723,GO:0005488,GO:0005575,GO:0005622,GO:0005623,GO:0005634,GO:0005654,GO:0005730,GO:0005732,GO:0006139,GO:0006364,GO:0006396,GO:0006725,GO:0006807,GO:0008150,GO:0008152,GO:0009987,GO:0010467,GO:0016070,GO:0016072,GO:0022613,GO:0030490,GO:0030515,GO:…	-	ko:K14768	-	-	-	-	ko00000,ko03009	-	-	-	BING4CT,WD40
TRINITY_DN11893_c1_g3_i1.p1	1047171.Mycgr3P66559	5.8e-117	427.2	A	2759|Eukaryota	BING4CT (NUC141) domain	WDR46	GO:0000447,GO:0000460,GO:0000462,GO:0000466,GO:0000469,GO:0000472,GO:0000478,GO:0000479,GO:0000480,GO:0000966,GO:0000967,GO:0003674,GO:0003676,GO:0003723,GO:0005488,GO:0005575,GO:0005622,GO:0005623,GO:0005634,GO:0005654,GO:0005730,GO:0005732,GO:0006139,GO:0006364,GO:0006396,GO:0006725,GO:0006807,GO:0008150,GO:0008152,GO:0009987,GO:0010467,GO:0016070,GO:0016072,GO:0022613,GO:0030490,GO:0030515,GO:…	-	ko:K14768	-	-	-	-	ko00000,ko03009	-	-	-	BING4CT,WD40
TRINITY_DN11904_c0_g1_i2.p2	2711.XP_006489616.1	4.9e-112	411.0	A	2759|Eukaryota	G3BP-like protein	G3BP2	GO:0000003,GO:0000375,GO:0000377,GO:0000398,GO:0000932,GO:0001654,GO:0001736,GO:0001738,GO:0001745,GO:0001751,GO:0001752,GO:0001754,GO:0002009,GO:0002064,GO:0002065,GO:0002066,GO:0003002,GO:0003006,GO:0003674,GO:0003676,GO:0003678,GO:0003723,GO:0003724,GO:0003729,GO:0003824,GO:0004003,GO:0004004,GO:0004386,GO:0005198,GO:0005488,GO:0005515,GO:0005575,GO:0005622,GO:0005623,GO:0005634,GO:0005737,GO:…	3.6.4.12,3.6.4.13	ko:K14328,ko:K17265,ko:K19718	ko03013,ko03015,ko04139,map03013,map03015,map04139	M00430	-	-	ko00000,ko00001,ko00002,ko01000,ko03019,ko04147	-	-	-	NTF2,RRM_1
TRINITY_DN11904_c0_g1_i31.p2	2711.XP_006489616.1	9.3e-203	713.0	A	2759|Eukaryota	G3BP-like protein	G3BP2	GO:0000003,GO:0000375,GO:0000377,GO:0000398,GO:0000932,GO:0001654,GO:0001736,GO:0001738,GO:0001745,GO:0001751,GO:0001752,GO:0001754,GO:0002009,GO:0002064,GO:0002065,GO:0002066,GO:0003002,GO:0003006,GO:0003674,GO:0003676,GO:0003678,GO:0003723,GO:0003724,GO:0003729,GO:0003824,GO:0004003,GO:0004004,GO:0004386,GO:0005198,GO:0005488,GO:0005515,GO:0005575,GO:0005622,GO:0005623,GO:0005634,GO:0005737,GO:…	3.6.4.12,3.6.4.13	ko:K14328,ko:K17265,ko:K19718	ko03013,ko03015,ko04139,map03013,map03015,map04139	M00430	-	-	ko00000,ko00001,ko00002,ko01000,ko03019,ko04147	-	-	-	NTF2,RRM_1
TRINITY_DN119095_c0_g1_i1.p1	83344.XP_007922720.1	1.9e-62	245.7	A	2759|Eukaryota	Domain with 2 conserved Trp (W) residues	-	-	-	-	-	-	-	-	-	-	-	-	WW
TRINITY_DN119217_c0_g1_i4.p1	85681.XP_006440772.1	6.5e-66	257.3	A	2759|Eukaryota	Ras GTPase-activating protein-binding protein	G3BP2	GO:0000003,GO:0000375,GO:0000377,GO:0000398,GO:0000932,GO:0001654,GO:0001736,GO:0001738,GO:0001745,GO:0001751,GO:0001752,GO:0001754,GO:0002009,GO:0002064,GO:0002065,GO:0002066,GO:0003002,GO:0003006,GO:0003674,GO:0003676,GO:0003678,GO:0003723,GO:0003724,GO:0003729,GO:0003824,GO:0004003,GO:0004004,GO:0004386,GO:0005198,GO:0005488,GO:0005515,GO:0005575,GO:0005622,GO:0005623,GO:0005634,GO:0005737,GO:…	3.6.4.12,3.6.4.13	ko:K14328,ko:K17265,ko:K19718	ko03013,ko03015,ko04139,map03013,map03015,map04139	M00430	-	-	ko00000,ko00001,ko00002,ko01000,ko03019,ko04147	-	-	-	NTF2,RRM_1
TRINITY_DN11925_c0_g1_i2.p1	2711.XP_006480447.1	4.5e-228	797.0	A	2759|Eukaryota	Required for endonucleolytic cleavage during polyadenylation-dependent pre-mRNA 3'-end formation	CLP1	GO:0000003,GO:0000166,GO:0000214,GO:0000375,GO:0000377,GO:0000394,GO:0000398,GO:0003006,GO:0003674,GO:0003824,GO:0005488,GO:0005524,GO:0005575,GO:0005622,GO:0005623,GO:0005634,GO:0005654,GO:0005737,GO:0005829,GO:0006139,GO:0006351,GO:0006353,GO:0006366,GO:0006369,GO:0006378,GO:0006379,GO:0006388,GO:0006396,GO:0006397,GO:0006399,GO:0006725,GO:0006753,GO:0006793,GO:0006796,GO:0006807,GO:0007275,GO:…	2.7.1.78	ko:K14399	ko03015,map03015	-	-	-	ko00000,ko00001,ko01000,ko03019	-	-	-	CLP1_N,CLP1_P,Clp1
TRINITY_DN119261_c0_g2_i1.p1	430998.XP_007678697.1	7e-81	307.0	A	2759|Eukaryota	Domain of unknown function (DUF3449)	SF3A3	GO:0000003,GO:0000245,GO:0000375,GO:0000377,GO:0000389,GO:0000395,GO:0000398,GO:0003674,GO:0003676,GO:0003723,GO:0005488,GO:0005515,GO:0005575,GO:0005622,GO:0005623,GO:0005634,GO:0005654,GO:0005681,GO:0005684,GO:0005686,GO:0005737,GO:0005829,GO:0006139,GO:0006376,GO:0006396,GO:0006397,GO:0006725,GO:0006807,GO:0008150,GO:0008152,GO:0008380,GO:0009566,GO:0009987,GO:0010467,GO:0016043,GO:0016070,GO:…	4.2.1.2,6.5.1.1	ko:K01676,ko:K10777,ko:K12827	ko00020,ko00620,ko00720,ko01100,ko01110,ko01120,ko01130,ko01200,ko03040,ko03450,map00020,map00620,map00720,map01100,map01110,map01120,map01130,map01200,map03040,map03450	M00009,M00011,M00173,M00352,M00374	R00381,R01082	RC00005,RC00443	ko00000,ko00001,ko00002,ko01000,ko03041,ko03400	-	-	-	DUF3449,PRP9_N,SF3A3,SF3a60_bindingd,Telomere_Sde2_2,zf-C2H2_jaz,zf-met
TRINITY_DN119709_c0_g1_i1.p1	85929.M3CL33	2.5e-64	251.9	A	2759|Eukaryota	Lysine methyltransferase	rrg1	GO:0003674,GO:0003824,GO:0005575,GO:0005622,GO:0005623,GO:0005737,GO:0006417,GO:0006449,GO:0006464,GO:0006479,GO:0006807,GO:0008150,GO:0008152,GO:0008168,GO:0008170,GO:0008213,GO:0008276,GO:0008757,GO:0009889,GO:0009891,GO:0009893,GO:0009987,GO:0010468,GO:0010556,GO:0010557,GO:0010604,GO:0010608,GO:0010628,GO:0016278,GO:0016279,GO:0016740,GO:0016741,GO:0018022,GO:0018027,GO:0018193,GO:0018205,GO:…	1.1.1.9	ko:K05351	ko00040,ko01100,map00040,map01100	M00014	R01896	RC00102	ko00000,ko00001,ko00002,ko01000	-	-	-	Methyltransf_16
TRINITY_DN119836_c0_g1_i1.p1	430998.XP_007680311.1	1.6e-59	236.9	A	2759|Eukaryota	Belongs to the DEAD box helicase family	DDX27	GO:0000027,GO:0000166,GO:0003674,GO:0003676,GO:0003723,GO:0003724,GO:0003824,GO:0004004,GO:0004386,GO:0005488,GO:0005524,GO:0005575,GO:0005622,GO:0005623,GO:0005634,GO:0005694,GO:0005730,GO:0005737,GO:0006139,GO:0006364,GO:0006396,GO:0006725,GO:0006807,GO:0006996,GO:0008026,GO:0008144,GO:0008150,GO:0008152,GO:0008186,GO:0009987,GO:0010467,GO:0010501,GO:0016043,GO:0016070,GO:0016072,GO:0016462,GO:…	3.6.4.13	ko:K13181	-	-	-	-	ko00000,ko01000,ko03009,ko03041	-	-	-	DEAD,Helicase_C
TRINITY_DN11985_c0_g1_i1.p1	2711.XP_006484846.1	3.1e-124	451.4	A	2759|Eukaryota	Mei2-like	AML1	GO:0008150,GO:0010564,GO:0010638,GO:0033043,GO:0040008,GO:0040020,GO:0045787,GO:0045836,GO:0045927,GO:0048518,GO:0048522,GO:0050789,GO:0050794,GO:0051128,GO:0051130,GO:0051445,GO:0051446,GO:0051726,GO:0051783,GO:0051785,GO:0065007,GO:0090068,GO:2000241,GO:2000243	-	ko:K17579	-	-	-	-	ko00000,ko01009,ko04812	-	-	-	RRM_1,RRM_2
TRINITY_DN11994_c0_g1_i12.p2	2711.XP_006493554.1	2.9e-95	354.8	A	2759|Eukaryota	splicing factor 3A subunit	sap62	GO:0000245,GO:0000375,GO:0000377,GO:0000398,GO:0003674,GO:0003676,GO:0003723,GO:0005488,GO:0005575,GO:0005622,GO:0005623,GO:0005634,GO:0005654,GO:0005681,GO:0005684,GO:0005686,GO:0006139,GO:0006396,GO:0006397,GO:0006725,GO:0006807,GO:0007275,GO:0007399,GO:0008150,GO:0008152,GO:0008380,GO:0009987,GO:0010467,GO:0010720,GO:0010975,GO:0010976,GO:0016043,GO:0016070,GO:0016071,GO:0016604,GO:0016607,GO:…	-	ko:K12826	ko03040,map03040	M00352	-	-	ko00000,ko00001,ko00002,ko03041	-	-	-	SF3A2,zf-met
TRINITY_DN11994_c0_g1_i21.p1	2711.XP_006493548.1	7.5e-130	470.3	A	2759|Eukaryota	splicing factor 3A subunit	sap62	GO:0000245,GO:0000375,GO:0000377,GO:0000398,GO:0003674,GO:0003676,GO:0003723,GO:0005488,GO:0005575,GO:0005622,GO:0005623,GO:0005634,GO:0005654,GO:0005681,GO:0005684,GO:0005686,GO:0006139,GO:0006396,GO:0006397,GO:0006725,GO:0006807,GO:0007275,GO:0007399,GO:0008150,GO:0008152,GO:0008380,GO:0009987,GO:0010467,GO:0010720,GO:0010975,GO:0010976,GO:0016043,GO:0016070,GO:0016071,GO:0016604,GO:0016607,GO:…	-	ko:K12826	ko03040,map03040	M00352	-	-	ko00000,ko00001,ko00002,ko03041	-	-	-	SF3A2,zf-met
TRINITY_DN120318_c0_g1_i1.p1	64363.EME45757	8.7e-167	593.6	A	2759|Eukaryota	helicase superfamily c-terminal domain	MRH4	GO:0000027,GO:0003674,GO:0003676,GO:0003723,GO:0003724,GO:0003824,GO:0004004,GO:0004386,GO:0005488,GO:0005575,GO:0005622,GO:0005623,GO:0005634,GO:0005730,GO:0005737,GO:0005739,GO:0005759,GO:0006139,GO:0006725,GO:0006807,GO:0006996,GO:0008026,GO:0008150,GO:0008152,GO:0008186,GO:0009987,GO:0010501,GO:0016043,GO:0016070,GO:0016462,GO:0016787,GO:0016817,GO:0016818,GO:0016887,GO:0017111,GO:0019843,GO:…	3.6.4.13	ko:K11594,ko:K14005,ko:K17678	ko04141,ko04622,ko05161,ko05203,map04141,map04622,map05161,map05203	M00404	-	-	ko00000,ko00001,ko00002,ko01000,ko03019,ko03029,ko03036,ko03041,ko04131	-	-	-	DEAD,Helicase_C
TRINITY_DN120321_c0_g4_i2.p1	83344.XP_007928356.1	9.6e-169	599.7	A	2759|Eukaryota	Belongs to the DEAD box helicase family	DBP3	GO:0000027,GO:0000166,GO:0000460,GO:0000463,GO:0000464,GO:0000466,GO:0000469,GO:0000470,GO:0000478,GO:0000479,GO:0003674,GO:0003724,GO:0003824,GO:0004004,GO:0004386,GO:0005488,GO:0005524,GO:0005575,GO:0005622,GO:0005623,GO:0005634,GO:0005730,GO:0005737,GO:0005829,GO:0006139,GO:0006364,GO:0006396,GO:0006725,GO:0006807,GO:0006996,GO:0008026,GO:0008144,GO:0008150,GO:0008152,GO:0008186,GO:0009987,GO:…	3.6.4.13	ko:K07466,ko:K14811	ko03030,ko03420,ko03430,ko03440,ko03460,map03030,map03420,map03430,map03440,map03460	M00288	-	-	ko00000,ko00001,ko00002,ko01000,ko03000,ko03009,ko03032,ko03400	-	-	-	DEAD,Helicase_C
TRINITY_DN1210_c0_g1_i23.p1	2711.XP_006483948.1	1.4e-135	489.2	A	2759|Eukaryota	Belongs to the MAK16 family	MAK16	GO:0000460,GO:0000463,GO:0000466,GO:0000470,GO:0005575,GO:0005622,GO:0005623,GO:0005634,GO:0005730,GO:0006139,GO:0006364,GO:0006396,GO:0006725,GO:0006807,GO:0008150,GO:0008152,GO:0009987,GO:0010467,GO:0016070,GO:0016072,GO:0022613,GO:0030684,GO:0030687,GO:0031974,GO:0031981,GO:0032991,GO:0034470,GO:0034641,GO:0034660,GO:0042254,GO:0042273,GO:0043170,GO:0043226,GO:0043227,GO:0043228,GO:0043229,GO:…	2.5.1.47	ko:K01738,ko:K14831,ko:K19984	ko00270,ko00920,ko01100,ko01110,ko01120,ko01130,ko01200,ko01230,map00270,map00920,map01100,map01110,map01120,map01130,map01200,map01230	M00021	R00897,R03601,R04859	RC00020,RC02814,RC02821	ko00000,ko00001,ko00002,ko01000,ko03009,ko04131	-	-	-	Mak16,Ribosomal_L28e
TRINITY_DN122253_c0_g1_i1.p1	64363.EME39586	2.2e-37	162.5	A	2759|Eukaryota	YT521-B-like domain	-	-	-	ko:K20100	-	-	-	-	ko00000,ko03041	-	-	-	RRM_1,YTH
TRINITY_DN12229_c0_g1_i2.p1	2711.XP_006469525.1	2.8e-132	478.4	A	2759|Eukaryota	heterogeneous nuclear ribonucleoprotein	HNRNPA1	GO:0003674,GO:0003676,GO:0003723,GO:0005488,GO:0097159,GO:1901363	5.1.1.18	ko:K12235,ko:K12741,ko:K14411	ko00260,ko01100,ko03015,ko03040,map00260,map01100,map03015,map03040	-	R00589	RC00302	ko00000,ko00001,ko01000,ko03019,ko03041	-	-	-	HnRNPA1,RRM_1
TRINITY_DN12234_c0_g1_i1.p1	29760.VIT_11s0016g05090.t01	7.2e-108	397.5	A	2759|Eukaryota	DEAD-box ATP-dependent RNA helicase	DDX3X	GO:0000003,GO:0000070,GO:0000278,GO:0000280,GO:0000375,GO:0000377,GO:0000390,GO:0000398,GO:0000819,GO:0001558,GO:0001775,GO:0001817,GO:0001819,GO:0001932,GO:0001934,GO:0002164,GO:0002165,GO:0002168,GO:0002181,GO:0002183,GO:0002252,GO:0002263,GO:0002274,GO:0002275,GO:0002283,GO:0002366,GO:0002376,GO:0002443,GO:0002444,GO:0002446,GO:0003006,GO:0003674,GO:0003676,GO:0003677,GO:0003678,GO:0003723,GO:…	3.6.4.13	ko:K11594,ko:K17642	ko04622,ko05161,ko05203,map04622,map05161,map05203	-	-	-	ko00000,ko00001,ko01000,ko03019,ko03036,ko03041	-	-	-	DEAD,Helicase_C
TRINITY_DN12234_c0_g1_i10.p1	3641.EOY31029	3.6e-128	464.9	A	2759|Eukaryota	DEAD-box ATP-dependent RNA helicase	DDX3X	GO:0000003,GO:0000070,GO:0000278,GO:0000280,GO:0000375,GO:0000377,GO:0000390,GO:0000398,GO:0000819,GO:0001558,GO:0001775,GO:0001817,GO:0001819,GO:0001932,GO:0001934,GO:0002164,GO:0002165,GO:0002168,GO:0002181,GO:0002183,GO:0002252,GO:0002263,GO:0002274,GO:0002275,GO:0002283,GO:0002366,GO:0002376,GO:0002443,GO:0002444,GO:0002446,GO:0003006,GO:0003674,GO:0003676,GO:0003677,GO:0003678,GO:0003723,GO:…	3.6.4.13	ko:K11594,ko:K17642	ko04622,ko05161,ko05203,map04622,map05161,map05203	-	-	-	ko00000,ko00001,ko01000,ko03019,ko03036,ko03041	-	-	-	DEAD,Helicase_C
TRINITY_DN122614_c0_g1_i1.p1	430998.XP_007673730.1	2.6e-149	535.0	A	2759|Eukaryota	helicase superfamily c-terminal domain	DDX25	GO:0000003,GO:0000166,GO:0002181,GO:0002184,GO:0003006,GO:0003674,GO:0003676,GO:0003723,GO:0003724,GO:0003824,GO:0004004,GO:0004386,GO:0005488,GO:0005524,GO:0005575,GO:0005622,GO:0005623,GO:0005634,GO:0005635,GO:0005643,GO:0005681,GO:0005730,GO:0005737,GO:0005844,GO:0005933,GO:0005934,GO:0006139,GO:0006396,GO:0006403,GO:0006405,GO:0006406,GO:0006412,GO:0006415,GO:0006417,GO:0006518,GO:0006611,GO:…	3.6.4.13	ko:K09097,ko:K18655,ko:K18656	ko04066,ko04934,ko05200,ko05204,ko05211,map04066,map04934,map05200,map05204,map05211	-	-	-	ko00000,ko00001,ko01000,ko03000,ko03019	-	-	-	DEAD,Helicase_C
TRINITY_DN122664_c0_g1_i1.p1	83344.XP_007929723.1	3.3e-97	361.3	A	2759|Eukaryota	RNA 3'-terminal phosphate cyclase (RTC), insert domain	RCL1	GO:0000447,GO:0000460,GO:0000462,GO:0000466,GO:0000469,GO:0000472,GO:0000478,GO:0000479,GO:0000480,GO:0000966,GO:0000967,GO:0003674,GO:0003824,GO:0004518,GO:0004519,GO:0004521,GO:0004540,GO:0005575,GO:0005622,GO:0005623,GO:0005634,GO:0005654,GO:0005730,GO:0006139,GO:0006364,GO:0006396,GO:0006725,GO:0006807,GO:0008047,GO:0008150,GO:0008152,GO:0009987,GO:0010467,GO:0016070,GO:0016072,GO:0016787,GO:…	-	ko:K11108	ko03008,map03008	-	-	-	ko00000,ko00001,ko03009	-	-	-	RTC,RTC_insert
TRINITY_DN12284_c0_g1_i2.p1	2711.XP_006480315.1	1.6e-119	435.6	A	2759|Eukaryota	DEAD-box ATP-dependent RNA helicase	-	GO:0000373,GO:0000375,GO:0000377,GO:0003674,GO:0003676,GO:0003723,GO:0003724,GO:0003729,GO:0003824,GO:0004004,GO:0004386,GO:0005488,GO:0005575,GO:0005622,GO:0005623,GO:0005634,GO:0005730,GO:0005737,GO:0006139,GO:0006396,GO:0006725,GO:0006807,GO:0006950,GO:0006970,GO:0006996,GO:0008026,GO:0008150,GO:0008152,GO:0008186,GO:0008380,GO:0009507,GO:0009526,GO:0009532,GO:0009536,GO:0009570,GO:0009628,GO:…	3.6.4.13,6.3.2.2	ko:K01919,ko:K16911	ko00270,ko00480,ko01100,ko01110,map00270,map00480,map01100,map01110	M00118	R00894,R10993	RC00064,RC00090	ko00000,ko00001,ko00002,ko01000,ko03009,ko03036	-	-	-	DEAD,GUCT,Helicase_C,zf-CCHC
TRINITY_DN124148_c0_g1_i1.p1	80884.CCF42704	3.9e-26	125.2	A	2759|Eukaryota	mRNA 3'-end-processing protein RNA14	CSTF3	GO:0000375,GO:0000377,GO:0000398,GO:0003674,GO:0003676,GO:0003723,GO:0003729,GO:0005488,GO:0005515,GO:0005575,GO:0005622,GO:0005623,GO:0005634,GO:0005654,GO:0005737,GO:0005739,GO:0005829,GO:0005847,GO:0005848,GO:0005849,GO:0006139,GO:0006351,GO:0006353,GO:0006366,GO:0006369,GO:0006378,GO:0006379,GO:0006396,GO:0006397,GO:0006725,GO:0006807,GO:0008150,GO:0008152,GO:0008380,GO:0009058,GO:0009059,GO:…	-	ko:K11652,ko:K14408,ko:K17081	ko03015,ko04714,ko05225,map03015,map04714,map05225	-	-	-	ko00000,ko00001,ko03019,ko03021,ko03029,ko03036,ko04147	-	-	-	Suf
TRINITY_DN12426_c0_g1_i7.p1	2711.XP_006485220.1	4.1e-172	610.9	A	2759|Eukaryota	chloroplast mRNA modification	ORRM1	GO:0003674,GO:0003676,GO:0003723,GO:0005488,GO:0006139,GO:0006725,GO:0006807,GO:0006950,GO:0008150,GO:0008152,GO:0009266,GO:0009409,GO:0009451,GO:0009628,GO:0009987,GO:0016070,GO:0016071,GO:0016553,GO:0016554,GO:0016556,GO:0034641,GO:0043170,GO:0043412,GO:0044237,GO:0044238,GO:0046483,GO:0050896,GO:0071704,GO:0090304,GO:0097159,GO:1900865,GO:1900871,GO:1901360,GO:1901363	-	-	-	-	-	-	-	-	-	-	RRM_1
TRINITY_DN1244_c8_g1_i12.p1	2711.XP_006480352.1	9.6e-96	356.7	A	2759|Eukaryota	G patch domain-containing protein	-	-	-	ko:K13103	-	-	-	-	ko00000,ko03041	-	-	-	G-patch,GCFC,zf-C2H2_jaz
TRINITY_DN1244_c8_g1_i6.p1	2711.XP_006480352.1	4.1e-59	234.6	A	2759|Eukaryota	G patch domain-containing protein	-	-	-	ko:K13103	-	-	-	-	ko00000,ko03041	-	-	-	G-patch,GCFC,zf-C2H2_jaz
TRINITY_DN124762_c0_g1_i1.p1	93612.XP_008024653.1	1e-42	180.3	A	2759|Eukaryota	Up-frameshift suppressor 2	UPF2	GO:0000184,GO:0000288,GO:0000291,GO:0000956,GO:0001101,GO:0003674,GO:0003676,GO:0003677,GO:0003723,GO:0003729,GO:0005488,GO:0005515,GO:0005575,GO:0005622,GO:0005623,GO:0005634,GO:0005730,GO:0005737,GO:0005829,GO:0005844,GO:0006139,GO:0006259,GO:0006310,GO:0006401,GO:0006402,GO:0006403,GO:0006405,GO:0006406,GO:0006611,GO:0006725,GO:0006807,GO:0006810,GO:0006886,GO:0006913,GO:0006950,GO:0006952,GO:…	-	ko:K14327	ko03013,ko03015,map03013,map03015	M00430	-	-	ko00000,ko00001,ko00002,ko03019	-	-	-	MIF4G,Upf2
TRINITY_DN124762_c0_g2_i1.p1	430998.XP_007676258.1	4.3e-126	457.6	A	2759|Eukaryota	Up-frameshift suppressor 2	UPF2	GO:0000184,GO:0000288,GO:0000291,GO:0000956,GO:0001101,GO:0003674,GO:0003676,GO:0003677,GO:0003723,GO:0003729,GO:0005488,GO:0005515,GO:0005575,GO:0005622,GO:0005623,GO:0005634,GO:0005730,GO:0005737,GO:0005829,GO:0005844,GO:0006139,GO:0006259,GO:0006310,GO:0006401,GO:0006402,GO:0006403,GO:0006405,GO:0006406,GO:0006611,GO:0006725,GO:0006807,GO:0006810,GO:0006886,GO:0006913,GO:0006950,GO:0006952,GO:…	-	ko:K14327	ko03013,ko03015,map03013,map03015	M00430	-	-	ko00000,ko00001,ko00002,ko03019	-	-	-	MIF4G,Upf2
TRINITY_DN12501_c0_g1_i13.p1	2711.XP_006469501.1	5.2e-288	996.5	A	2759|Eukaryota	zinc finger CCCH domain-containing protein	-	-	-	-	-	-	-	-	-	-	-	-	OST-HTH,RRM_1,zf-CCCH
TRINITY_DN12550_c0_g1_i2.p2	430998.XP_007678055.1	1.4e-59	237.3	A	2759|Eukaryota	Nuclear transport factor 2 (NTF2) domain	G3BP2	GO:0000003,GO:0000375,GO:0000377,GO:0000398,GO:0000932,GO:0001654,GO:0001736,GO:0001738,GO:0001745,GO:0001751,GO:0001752,GO:0001754,GO:0002009,GO:0002064,GO:0002065,GO:0002066,GO:0003002,GO:0003006,GO:0003674,GO:0003676,GO:0003678,GO:0003723,GO:0003724,GO:0003729,GO:0003824,GO:0004003,GO:0004004,GO:0004386,GO:0005198,GO:0005488,GO:0005515,GO:0005575,GO:0005622,GO:0005623,GO:0005634,GO:0005737,GO:…	2.5.1.60,3.6.4.12,3.6.4.13	ko:K14050,ko:K17265,ko:K19718	ko04139,map04139	-	-	-	ko00000,ko00001,ko01000,ko01006,ko03019,ko04131,ko04147	-	-	-	NTF2,RRM_1
TRINITY_DN1255_c0_g1_i17.p1	3641.EOY27333	3.8e-124	451.8	A	2759|Eukaryota	2-oxoglutarate-dependent dioxygenase family protein	-	GO:0003674,GO:0003824,GO:0005488,GO:0005506,GO:0005575,GO:0005622,GO:0005623,GO:0005737,GO:0006139,GO:0006259,GO:0006281,GO:0006304,GO:0006307,GO:0006725,GO:0006807,GO:0006950,GO:0006974,GO:0008150,GO:0008152,GO:0008198,GO:0009451,GO:0009987,GO:0016070,GO:0016491,GO:0016705,GO:0016706,GO:0032451,GO:0033554,GO:0034641,GO:0035510,GO:0035511,GO:0035513,GO:0035515,GO:0035552,GO:0035553,GO:0042245,GO:…	-	-	-	-	-	-	-	-	-	-	2OG-FeII_Oxy_2
TRINITY_DN125700_c1_g1_i1.p1	430998.XP_007676099.1	2.2e-132	478.4	A	2759|Eukaryota	BING4CT (NUC141) domain	WDR46	GO:0000447,GO:0000460,GO:0000462,GO:0000466,GO:0000469,GO:0000472,GO:0000478,GO:0000479,GO:0000480,GO:0000966,GO:0000967,GO:0003674,GO:0003676,GO:0003723,GO:0005488,GO:0005575,GO:0005622,GO:0005623,GO:0005634,GO:0005654,GO:0005730,GO:0005732,GO:0006139,GO:0006364,GO:0006396,GO:0006725,GO:0006807,GO:0008150,GO:0008152,GO:0009987,GO:0010467,GO:0016070,GO:0016072,GO:0022613,GO:0030490,GO:0030515,GO:…	-	ko:K14768	-	-	-	-	ko00000,ko03009	-	-	-	BING4CT,WD40
TRINITY_DN125756_c0_g1_i3.p1	72558.CBQ70558	4.1e-68	265.0	A	2759|Eukaryota	Dip2/Utp12 Family	WDR3	GO:0000447,GO:0000460,GO:0000462,GO:0000466,GO:0000469,GO:0000472,GO:0000478,GO:0000479,GO:0000480,GO:0000966,GO:0000967,GO:0003674,GO:0003676,GO:0003723,GO:0005488,GO:0005575,GO:0005622,GO:0005623,GO:0005634,GO:0005635,GO:0005654,GO:0005730,GO:0006139,GO:0006364,GO:0006396,GO:0006725,GO:0006807,GO:0008150,GO:0008152,GO:0009987,GO:0010467,GO:0012505,GO:0016020,GO:0016070,GO:0016072,GO:0022613,GO:…	-	ko:K14556	ko03008,map03008	-	-	-	ko00000,ko00001,ko03009	-	-	-	Utp12,WD40
TRINITY_DN12614_c0_g1_i1.p2	2711.XP_006486888.1	1.6e-97	362.5	A	2759|Eukaryota	pre-mRNA-processing protein	-	GO:0000375,GO:0000377,GO:0000398,GO:0003674,GO:0003676,GO:0003723,GO:0005488,GO:0005515,GO:0005575,GO:0005622,GO:0005623,GO:0005634,GO:0005654,GO:0005681,GO:0005684,GO:0005685,GO:0005737,GO:0005829,GO:0006139,GO:0006396,GO:0006397,GO:0006725,GO:0006807,GO:0006928,GO:0006996,GO:0007010,GO:0008150,GO:0008152,GO:0008360,GO:0008380,GO:0009987,GO:0010467,GO:0010564,GO:0016043,GO:0016070,GO:0016071,GO:…	-	ko:K12821	ko03040,map03040	-	-	-	ko00000,ko00001,ko03041	-	-	-	FF,WW
TRINITY_DN12614_c0_g1_i21.p2	2711.XP_006486888.1	8.3e-127	460.7	A	2759|Eukaryota	pre-mRNA-processing protein	-	GO:0000375,GO:0000377,GO:0000398,GO:0003674,GO:0003676,GO:0003723,GO:0005488,GO:0005515,GO:0005575,GO:0005622,GO:0005623,GO:0005634,GO:0005654,GO:0005681,GO:0005684,GO:0005685,GO:0005737,GO:0005829,GO:0006139,GO:0006396,GO:0006397,GO:0006725,GO:0006807,GO:0006928,GO:0006996,GO:0007010,GO:0008150,GO:0008152,GO:0008360,GO:0008380,GO:0009987,GO:0010467,GO:0010564,GO:0016043,GO:0016070,GO:0016071,GO:…	-	ko:K12821	ko03040,map03040	-	-	-	ko00000,ko00001,ko03041	-	-	-	FF,WW
TRINITY_DN12614_c0_g1_i8.p1	2711.XP_006486888.1	3.2e-183	648.3	A	2759|Eukaryota	pre-mRNA-processing protein	-	GO:0000375,GO:0000377,GO:0000398,GO:0003674,GO:0003676,GO:0003723,GO:0005488,GO:0005515,GO:0005575,GO:0005622,GO:0005623,GO:0005634,GO:0005654,GO:0005681,GO:0005684,GO:0005685,GO:0005737,GO:0005829,GO:0006139,GO:0006396,GO:0006397,GO:0006725,GO:0006807,GO:0006928,GO:0006996,GO:0007010,GO:0008150,GO:0008152,GO:0008360,GO:0008380,GO:0009987,GO:0010467,GO:0010564,GO:0016043,GO:0016070,GO:0016071,GO:…	-	ko:K12821	ko03040,map03040	-	-	-	ko00000,ko00001,ko03041	-	-	-	FF,WW
TRINITY_DN12637_c0_g1_i3.p1	2711.XP_006474014.1	1e-113	417.2	A	2759|Eukaryota	U1-like zinc finger	-	-	-	-	-	-	-	-	-	-	-	-	zf-met
TRINITY_DN12637_c0_g1_i6.p1	2711.XP_006474014.1	1.3e-110	406.8	A	2759|Eukaryota	U1-like zinc finger	-	-	-	-	-	-	-	-	-	-	-	-	zf-met
TRINITY_DN12646_c0_g1_i2.p1	1047171.Mycgr3P106853	7.3e-156	557.8	A	2759|Eukaryota	Belongs to the DEAD box helicase family	MSS116	GO:0000166,GO:0000372,GO:0000373,GO:0000375,GO:0000376,GO:0000377,GO:0000959,GO:0000963,GO:0003674,GO:0003676,GO:0003723,GO:0003724,GO:0003725,GO:0003727,GO:0003729,GO:0003824,GO:0004004,GO:0004386,GO:0005488,GO:0005524,GO:0005575,GO:0005622,GO:0005623,GO:0005634,GO:0005730,GO:0005737,GO:0005739,GO:0005759,GO:0006139,GO:0006351,GO:0006354,GO:0006390,GO:0006392,GO:0006396,GO:0006397,GO:0006725,GO:…	3.6.4.13	ko:K17679	-	-	-	-	ko00000,ko01000,ko03029	-	-	-	DEAD,Helicase_C
TRINITY_DN126586_c0_g2_i1.p1	203908.EGG01423	1.7e-45	189.9	A	2759|Eukaryota	Binds the poly(A) tail of mRNA	PABPC4	GO:0000003,GO:0000184,GO:0000226,GO:0000278,GO:0000280,GO:0000375,GO:0000377,GO:0000398,GO:0000910,GO:0000932,GO:0000956,GO:0002119,GO:0002164,GO:0003002,GO:0003006,GO:0003674,GO:0003676,GO:0003682,GO:0003723,GO:0003727,GO:0003729,GO:0003730,GO:0004857,GO:0005488,GO:0005515,GO:0005575,GO:0005622,GO:0005623,GO:0005634,GO:0005681,GO:0005737,GO:0005829,GO:0005840,GO:0005844,GO:0006139,GO:0006378,GO:…	-	ko:K13126	ko03013,ko03015,ko03018,map03013,map03015,map03018	-	-	-	ko00000,ko00001,ko03019,ko03041	-	-	-	PABP,RRM_1
TRINITY_DN127031_c0_g2_i1.p1	83344.XP_007925367.1	3.1e-90	338.6	A	2759|Eukaryota	helicase superfamily c-terminal domain	DDX56	GO:0000463,GO:0000470,GO:0003674,GO:0003676,GO:0003678,GO:0003723,GO:0003724,GO:0003729,GO:0003824,GO:0004003,GO:0004004,GO:0004386,GO:0005488,GO:0005575,GO:0005622,GO:0005623,GO:0005634,GO:0005730,GO:0005737,GO:0006139,GO:0006364,GO:0006396,GO:0006725,GO:0006807,GO:0006996,GO:0007275,GO:0007399,GO:0008026,GO:0008094,GO:0008150,GO:0008152,GO:0008186,GO:0009987,GO:0010467,GO:0010501,GO:0010720,GO:…	3.6.4.13	ko:K14810	-	-	-	-	ko00000,ko01000,ko03009	-	-	-	DEAD,Helicase_C
TRINITY_DN127304_c1_g1_i1.p1	1047171.Mycgr3P111497	2.4e-68	266.5	A	2759|Eukaryota	LsmAD	ATXN2	GO:0000003,GO:0000226,GO:0000278,GO:0000280,GO:0000902,GO:0000910,GO:0001654,GO:0001709,GO:0001745,GO:0001751,GO:0001754,GO:0002090,GO:0002091,GO:0003006,GO:0003008,GO:0003674,GO:0003676,GO:0003723,GO:0003729,GO:0005102,GO:0005154,GO:0005488,GO:0005515,GO:0005575,GO:0005622,GO:0005623,GO:0005634,GO:0005654,GO:0005737,GO:0005739,GO:0005794,GO:0005802,GO:0005829,GO:0005844,GO:0006139,GO:0006259,GO:…	2.3.1.199	ko:K15397	ko00062,ko01110,map00062,map01110	M00415	R09419,R10825	RC00004,RC02888,RC02997	ko00000,ko00001,ko00002,ko01000	-	-	-	LsmAD,PAM2,SM-ATX
TRINITY_DN12755_c0_g1_i11.p1	2711.XP_006482183.1	1e-66	260.0	A	2759|Eukaryota	zinc finger	-	-	-	-	-	-	-	-	-	-	-	-	zf-met
TRINITY_DN12755_c0_g1_i3.p1	2711.XP_006482183.1	1e-72	280.0	A	2759|Eukaryota	zinc finger	-	-	-	-	-	-	-	-	-	-	-	-	zf-met
TRINITY_DN12755_c0_g1_i5.p1	2711.XP_006482183.1	1.2e-68	266.5	A	2759|Eukaryota	zinc finger	-	-	-	-	-	-	-	-	-	-	-	-	zf-met
TRINITY_DN127645_c0_g2_i1.p1	430998.XP_007681039.1	8.9e-235	819.3	A	2759|Eukaryota	Helicase associated domain (HA2) Add an annotation	DHX15	GO:0000166,GO:0000375,GO:0000377,GO:0000390,GO:0000398,GO:0000460,GO:0000462,GO:0000463,GO:0000466,GO:0000470,GO:0001932,GO:0001934,GO:0003674,GO:0003676,GO:0003723,GO:0003724,GO:0003725,GO:0003729,GO:0003824,GO:0004004,GO:0004386,GO:0005488,GO:0005524,GO:0005575,GO:0005622,GO:0005623,GO:0005634,GO:0005654,GO:0005681,GO:0005684,GO:0005689,GO:0005730,GO:0005737,GO:0005739,GO:0005829,GO:0006139,GO:…	3.6.4.13	ko:K04615,ko:K12820,ko:K14305	ko03013,ko03040,ko04024,ko04080,ko04727,ko04742,ko04915,ko05032,map03013,map03040,map04024,map04080,map04727,map04742,map04915,map05032	M00427	-	-	ko00000,ko00001,ko00002,ko01000,ko03009,ko03019,ko03036,ko03041,ko04030	1.l.1,9.A.14.15.1	-	-	AAA_22,DEAD,HA2,Helicase_C,OB_NTP_bind
TRINITY_DN1279_c0_g1_i13.p1	2711.XP_006475514.1	4e-87	327.8	A	2759|Eukaryota	Cleavage and polyadenylation specificity factor subunit	NUDT21	GO:0000375,GO:0000377,GO:0000398,GO:0002682,GO:0002684,GO:0003674,GO:0003676,GO:0003682,GO:0003723,GO:0003729,GO:0005488,GO:0005515,GO:0005575,GO:0005622,GO:0005623,GO:0005634,GO:0005654,GO:0005737,GO:0005813,GO:0005815,GO:0005847,GO:0005849,GO:0005856,GO:0006139,GO:0006351,GO:0006353,GO:0006366,GO:0006369,GO:0006378,GO:0006379,GO:0006396,GO:0006397,GO:0006725,GO:0006807,GO:0008150,GO:0008152,GO:…	-	ko:K14397	ko03015,map03015	-	-	-	ko00000,ko00001,ko03019	-	-	-	NUDIX_2
TRINITY_DN1279_c0_g1_i23.p1	2711.XP_006475514.1	2.8e-93	348.2	A	2759|Eukaryota	Cleavage and polyadenylation specificity factor subunit	NUDT21	GO:0000375,GO:0000377,GO:0000398,GO:0002682,GO:0002684,GO:0003674,GO:0003676,GO:0003682,GO:0003723,GO:0003729,GO:0005488,GO:0005515,GO:0005575,GO:0005622,GO:0005623,GO:0005634,GO:0005654,GO:0005737,GO:0005813,GO:0005815,GO:0005847,GO:0005849,GO:0005856,GO:0006139,GO:0006351,GO:0006353,GO:0006366,GO:0006369,GO:0006378,GO:0006379,GO:0006396,GO:0006397,GO:0006725,GO:0006807,GO:0008150,GO:0008152,GO:…	-	ko:K14397	ko03015,map03015	-	-	-	ko00000,ko00001,ko03019	-	-	-	NUDIX_2
TRINITY_DN128457_c0_g1_i1.p1	61459.XP_007780606.1	6.5e-51	207.6	A	2759|Eukaryota	RNA recognition motif	SRSF6	GO:0000003,GO:0000075,GO:0000122,GO:0000245,GO:0000278,GO:0000375,GO:0000377,GO:0000380,GO:0000381,GO:0000398,GO:0000785,GO:0000993,GO:0001067,GO:0001069,GO:0001098,GO:0001099,GO:0001178,GO:0001889,GO:0002119,GO:0002164,GO:0002244,GO:0002252,GO:0002376,GO:0002520,GO:0003006,GO:0003674,GO:0003676,GO:0003723,GO:0003727,GO:0003729,GO:0005488,GO:0005515,GO:0005575,GO:0005622,GO:0005623,GO:0005634,GO:…	-	ko:K03062,ko:K12893,ko:K12896,ko:K14651	ko03022,ko03040,ko03050,ko05165,ko05168,ko05169,ko05202,ko05203,map03022,map03040,map03050,map05165,map05168,map05169,map05202,map05203	M00341	-	-	ko00000,ko00001,ko00002,ko03019,ko03021,ko03041,ko03051	-	-	-	RRM_1
TRINITY_DN1288_c0_g3_i1.p1	2711.XP_006482992.1	2.8e-226	791.2	A	35493|Streptophyta	Integrator complex subunit	-	-	2.7.11.1	ko:K13146,ko:K13420	ko04016,ko04626,map04016,map04626	-	-	-	ko00000,ko00001,ko01000,ko01001,ko03041	-	-	-	Beta-Casp,Lactamase_B_6
TRINITY_DN1288_c0_g3_i7.p1	2711.XP_006482992.1	1.7e-248	865.1	A	35493|Streptophyta	Integrator complex subunit	-	-	2.7.11.1	ko:K13146,ko:K13420	ko04016,ko04626,map04016,map04626	-	-	-	ko00000,ko00001,ko01000,ko01001,ko03041	-	-	-	Beta-Casp,Lactamase_B_6
TRINITY_DN129069_c0_g1_i1.p1	430998.XP_007678252.1	4e-42	178.3	A	4751|Fungi	Ribonucleases P/MRP protein subunit POP1	POP1	GO:0000049,GO:0000171,GO:0000172,GO:0000294,GO:0000447,GO:0000460,GO:0000462,GO:0000466,GO:0000469,GO:0000478,GO:0000479,GO:0000956,GO:0000966,GO:0001682,GO:0003674,GO:0003676,GO:0003723,GO:0003824,GO:0004518,GO:0004519,GO:0004521,GO:0004526,GO:0004540,GO:0004549,GO:0005488,GO:0005575,GO:0005622,GO:0005623,GO:0005634,GO:0005655,GO:0005697,GO:0005730,GO:0005732,GO:0006139,GO:0006364,GO:0006379,GO:…	3.1.26.5	ko:K01164	ko03008,ko03013,map03008,map03013	-	-	-	ko00000,ko00001,ko01000,ko03009,ko03016,ko03029	-	-	-	POP1,POPLD,Sgf11
TRINITY_DN129325_c0_g1_i1.p1	4113.PGSC0003DMT400058431	1.2e-150	539.3	A	35493|Streptophyta	RNA recognition motif	-	-	-	ko:K12741	ko03040,map03040	-	-	-	ko00000,ko00001,ko03019,ko03041	-	-	-	RRM_1
TRINITY_DN12956_c0_g1_i7.p1	2711.XP_006488843.1	1.9e-126	459.9	A	35493|Streptophyta	PsbB mRNA maturation factor Mbb1	-	GO:0003674,GO:0003676,GO:0003723,GO:0003727,GO:0005488,GO:0005515,GO:0005575,GO:0005622,GO:0005623,GO:0005737,GO:0005773,GO:0005774,GO:0006139,GO:0006396,GO:0006397,GO:0006417,GO:0006725,GO:0006807,GO:0006996,GO:0008150,GO:0008152,GO:0009314,GO:0009416,GO:0009507,GO:0009526,GO:0009532,GO:0009536,GO:0009570,GO:0009628,GO:0009639,GO:0009657,GO:0009889,GO:0009892,GO:0009941,GO:0009987,GO:0010114,GO:…	-	-	-	-	-	-	-	-	-	-	TPR_16,TPR_8
TRINITY_DN1296_c0_g1_i3.p1	3983.cassava4.1_008481m	1.3e-70	273.9	A	35493|Streptophyta	rnps1,sr45	-	GO:0000375,GO:0000377,GO:0000398,GO:0005575,GO:0005622,GO:0005623,GO:0005634,GO:0005654,GO:0005730,GO:0006139,GO:0006396,GO:0006397,GO:0006725,GO:0006807,GO:0007154,GO:0007165,GO:0008150,GO:0008152,GO:0008380,GO:0009743,GO:0009756,GO:0009987,GO:0010033,GO:0010182,GO:0010467,GO:0016070,GO:0016071,GO:0016604,GO:0016607,GO:0023052,GO:0031974,GO:0031981,GO:0034641,GO:0042221,GO:0043170,GO:0043226,GO:…	-	ko:K14325	ko03013,ko03015,map03013,map03015	M00430	-	-	ko00000,ko00001,ko00002,ko03019	-	-	-	RRM_1
TRINITY_DN12986_c0_g1_i7.p1	2711.XP_006479443.1	2.5e-67	261.9	A	35493|Streptophyta	pre-mRNA-processing factor	-	GO:0000243,GO:0000245,GO:0000375,GO:0000377,GO:0000395,GO:0000398,GO:0005575,GO:0005622,GO:0005623,GO:0005634,GO:0005681,GO:0005684,GO:0005685,GO:0006139,GO:0006376,GO:0006396,GO:0006397,GO:0006725,GO:0006807,GO:0008150,GO:0008152,GO:0008380,GO:0009987,GO:0010467,GO:0016043,GO:0016070,GO:0016071,GO:0022607,GO:0022613,GO:0022618,GO:0030532,GO:0032991,GO:0034622,GO:0034641,GO:0043170,GO:0043226,GO:…	-	ko:K13217	-	-	-	-	ko00000,ko03041	-	-	-	-
TRINITY_DN12988_c0_g1_i11.p1	85681.XP_006431828.1	2.6e-283	980.7	A	35493|Streptophyta	ATP-dependent DNA helicase Q-like	-	GO:0000724,GO:0000725,GO:0001101,GO:0003674,GO:0003676,GO:0003677,GO:0003678,GO:0003824,GO:0004003,GO:0004386,GO:0005488,GO:0005575,GO:0005622,GO:0005623,GO:0005634,GO:0005694,GO:0005737,GO:0005911,GO:0006139,GO:0006259,GO:0006281,GO:0006302,GO:0006310,GO:0006725,GO:0006807,GO:0006950,GO:0006974,GO:0006996,GO:0008026,GO:0008094,GO:0008150,GO:0008152,GO:0009266,GO:0009378,GO:0009409,GO:0009506,GO:…	3.6.4.12	ko:K03654,ko:K10901	ko03018,ko03440,ko03460,map03018,map03440,map03460	M00295,M00414	-	-	ko00000,ko00001,ko00002,ko01000,ko03032,ko03400	-	-	-	DEAD,HRDC,Helicase_C,RQC,RecQ_Zn_bind
TRINITY_DN12988_c0_g1_i2.p1	2711.XP_006471018.1	0.0	1277.3	A	35493|Streptophyta	ATP-dependent DNA helicase Q-like	-	GO:0000724,GO:0000725,GO:0001101,GO:0003674,GO:0003676,GO:0003677,GO:0003678,GO:0003824,GO:0004003,GO:0004386,GO:0005488,GO:0005575,GO:0005622,GO:0005623,GO:0005634,GO:0005694,GO:0005737,GO:0005911,GO:0006139,GO:0006259,GO:0006281,GO:0006302,GO:0006310,GO:0006725,GO:0006807,GO:0006950,GO:0006974,GO:0006996,GO:0008026,GO:0008094,GO:0008150,GO:0008152,GO:0009266,GO:0009378,GO:0009409,GO:0009506,GO:…	3.6.4.12	ko:K03654,ko:K10901	ko03018,ko03440,ko03460,map03018,map03440,map03460	M00295,M00414	-	-	ko00000,ko00001,ko00002,ko01000,ko03032,ko03400	-	-	-	DEAD,HRDC,Helicase_C,RQC,RecQ_Zn_bind
TRINITY_DN12988_c0_g2_i1.p1	2711.XP_006471018.1	1.8e-137	495.7	A	35493|Streptophyta	ATP-dependent DNA helicase Q-like	-	GO:0000724,GO:0000725,GO:0001101,GO:0003674,GO:0003676,GO:0003677,GO:0003678,GO:0003824,GO:0004003,GO:0004386,GO:0005488,GO:0005575,GO:0005622,GO:0005623,GO:0005634,GO:0005694,GO:0005737,GO:0005911,GO:0006139,GO:0006259,GO:0006281,GO:0006302,GO:0006310,GO:0006725,GO:0006807,GO:0006950,GO:0006974,GO:0006996,GO:0008026,GO:0008094,GO:0008150,GO:0008152,GO:0009266,GO:0009378,GO:0009409,GO:0009506,GO:…	3.6.4.12	ko:K03654,ko:K10901	ko03018,ko03440,ko03460,map03018,map03440,map03460	M00295,M00414	-	-	ko00000,ko00001,ko00002,ko01000,ko03032,ko03400	-	-	-	DEAD,HRDC,Helicase_C,RQC,RecQ_Zn_bind
TRINITY_DN1299_c0_g1_i1.p1	2711.XP_006469265.1	0.0	1818.1	A	35493|Streptophyta	Probably involved in the RNA silencing pathway and required for the generation of small interfering RNAs (siRNAs)	-	-	2.7.7.48	ko:K11699	-	-	-	-	ko00000,ko01000,ko03036	-	-	-	RdRP
TRINITY_DN130051_c0_g1_i1.p1	430998.XP_007677344.1	1.5e-90	339.7	A	4751|Fungi	Pfam:KH_3	-	-	-	ko:K13210	-	-	-	-	ko00000,ko03019,ko03041	-	-	-	KH_1
TRINITY_DN13030_c0_g1_i11.p1	2711.XP_006480134.1	1.3e-129	470.7	A	35493|Streptophyta	Pentatricopeptide repeat-containing protein	-	GO:0003674,GO:0003676,GO:0003723,GO:0003824,GO:0004518,GO:0004519,GO:0005488,GO:0005575,GO:0005622,GO:0005623,GO:0005737,GO:0005739,GO:0006139,GO:0006725,GO:0006807,GO:0008150,GO:0008152,GO:0009451,GO:0009987,GO:0016070,GO:0016787,GO:0016788,GO:0034641,GO:0043170,GO:0043226,GO:0043227,GO:0043229,GO:0043231,GO:0043412,GO:0044237,GO:0044238,GO:0044424,GO:0044444,GO:0044464,GO:0046483,GO:0071704,GO:…	-	-	-	-	-	-	-	-	-	-	PPR,PPR_1,PPR_2,PPR_3,PPR_long
TRINITY_DN13030_c0_g1_i21.p2	2711.XP_006480134.1	5.1e-100	372.1	A	35493|Streptophyta	Pentatricopeptide repeat-containing protein	-	GO:0003674,GO:0003676,GO:0003723,GO:0003824,GO:0004518,GO:0004519,GO:0005488,GO:0005575,GO:0005622,GO:0005623,GO:0005737,GO:0005739,GO:0006139,GO:0006725,GO:0006807,GO:0008150,GO:0008152,GO:0009451,GO:0009987,GO:0016070,GO:0016787,GO:0016788,GO:0034641,GO:0043170,GO:0043226,GO:0043227,GO:0043229,GO:0043231,GO:0043412,GO:0044237,GO:0044238,GO:0044424,GO:0044444,GO:0044464,GO:0046483,GO:0071704,GO:…	-	-	-	-	-	-	-	-	-	-	PPR,PPR_1,PPR_2,PPR_3,PPR_long
TRINITY_DN130773_c0_g1_i1.p1	64363.EME46616	9.5e-127	459.9	A	4751|Fungi	Belongs to the DEAD box helicase family	MSS116	GO:0000372,GO:0000373,GO:0000375,GO:0000376,GO:0000377,GO:0000959,GO:0003674,GO:0003676,GO:0003723,GO:0003724,GO:0003725,GO:0003727,GO:0003729,GO:0003824,GO:0004004,GO:0004386,GO:0005488,GO:0005575,GO:0005622,GO:0005623,GO:0005634,GO:0005730,GO:0005737,GO:0005739,GO:0005759,GO:0006139,GO:0006351,GO:0006354,GO:0006390,GO:0006392,GO:0006396,GO:0006725,GO:0006807,GO:0008026,GO:0008150,GO:0008152,GO:…	3.6.4.13	ko:K17679	-	-	-	-	ko00000,ko01000,ko03029	-	-	-	DEAD,Helicase_C
TRINITY_DN1309_c0_g1_i10.p1	2711.XP_006483826.1	1.5e-88	332.4	A	35493|Streptophyta	U4 U6 small nuclear ribonucleoprotein	-	-	-	ko:K12844	ko03040,map03040	M00354	-	-	ko00000,ko00001,ko00002,ko03041	-	-	-	Nop,Prp31_C
TRINITY_DN1309_c0_g1_i20.p1	2711.XP_006483826.1	5.8e-234	816.6	A	35493|Streptophyta	U4 U6 small nuclear ribonucleoprotein	-	-	-	ko:K12844	ko03040,map03040	M00354	-	-	ko00000,ko00001,ko00002,ko03041	-	-	-	Nop,Prp31_C
TRINITY_DN1309_c0_g1_i22.p1	2711.XP_006483826.1	3.7e-127	461.1	A	35493|Streptophyta	U4 U6 small nuclear ribonucleoprotein	-	-	-	ko:K12844	ko03040,map03040	M00354	-	-	ko00000,ko00001,ko00002,ko03041	-	-	-	Nop,Prp31_C
TRINITY_DN13127_c0_g1_i15.p1	85681.XP_006441487.1	8.6e-132	476.5	A	35493|Streptophyta	Protein N-lysine methyltransferase	-	-	-	ko:K21804	-	-	-	-	ko00000,ko01000,ko03110	-	-	-	Methyltransf_16
TRINITY_DN13198_c0_g1_i2.p1	2711.XP_006480692.1	0.0	1126.7	A	35493|Streptophyta	Metallophosphoesterase	-	-	-	-	-	-	-	-	-	-	-	-	Metallophos
TRINITY_DN132146_c0_g1_i1.p1	64363.EME39590	2.9e-85	322.0	A	4751|Fungi	WD domain, G-beta repeat	RRP9	GO:0000154,GO:0003674,GO:0003676,GO:0003723,GO:0005488,GO:0005575,GO:0005622,GO:0005623,GO:0005634,GO:0005730,GO:0005732,GO:0006139,GO:0006364,GO:0006396,GO:0006725,GO:0006807,GO:0008150,GO:0008152,GO:0009451,GO:0009987,GO:0010467,GO:0016070,GO:0016072,GO:0022613,GO:0030490,GO:0030515,GO:0030684,GO:0030686,GO:0031428,GO:0031974,GO:0031981,GO:0032040,GO:0032991,GO:0034470,GO:0034641,GO:0034660,GO:…	-	ko:K14793	-	-	-	-	ko00000,ko03009	-	-	-	WD40
TRINITY_DN132577_c0_g1_i1.p1	83344.XP_007930818.1	1.7e-46	193.4	A	4751|Fungi	Fip1 motif	-	GO:0005575,GO:0005622,GO:0005623,GO:0005634,GO:0005654,GO:0005847,GO:0005849,GO:0006139,GO:0006378,GO:0006379,GO:0006396,GO:0006397,GO:0006725,GO:0006807,GO:0008150,GO:0008152,GO:0009987,GO:0010467,GO:0016070,GO:0016071,GO:0031123,GO:0031124,GO:0031974,GO:0031981,GO:0032991,GO:0034641,GO:0043170,GO:0043226,GO:0043227,GO:0043229,GO:0043231,GO:0043233,GO:0043631,GO:0044237,GO:0044238,GO:0044422,GO:…	-	ko:K14405	ko03015,map03015	-	-	-	ko00000,ko00001,ko03019	-	-	-	Fip1
TRINITY_DN133183_c0_g1_i2.p1	430998.XP_007675096.1	1.1e-100	373.6	A	4751|Fungi	Suppressor-of-White-APricot splicing regulator	PRP21	GO:0000245,GO:0000375,GO:0000377,GO:0000381,GO:0000389,GO:0000398,GO:0003674,GO:0003676,GO:0003723,GO:0005488,GO:0005575,GO:0005622,GO:0005623,GO:0005634,GO:0005681,GO:0005684,GO:0005686,GO:0006139,GO:0006376,GO:0006396,GO:0006397,GO:0006725,GO:0006807,GO:0008150,GO:0008152,GO:0008380,GO:0009987,GO:0010467,GO:0010468,GO:0016043,GO:0016070,GO:0016071,GO:0019219,GO:0019222,GO:0022607,GO:0022613,GO:…	-	ko:K12825	ko03040,map03040	M00352	-	-	ko00000,ko00001,ko00002,ko03041	-	-	-	PRP21_like_P,Surp,ubiquitin
TRINITY_DN133278_c0_g1_i1.p1	31870.EFQ34511	1.4e-56	226.9	A	4751|Fungi	RNA recognition motif	-	-	-	-	-	-	-	-	-	-	-	-	RRM_1
TRINITY_DN133767_c0_g2_i1.p1	64363.EME45685	2.2e-88	332.4	A	4751|Fungi	Eukaryotic rRNA processing protein EBP2	ebp2	GO:0000280,GO:0003674,GO:0003676,GO:0003723,GO:0003729,GO:0005488,GO:0005575,GO:0005622,GO:0005623,GO:0005634,GO:0005730,GO:0005815,GO:0005816,GO:0005856,GO:0006139,GO:0006364,GO:0006396,GO:0006725,GO:0006807,GO:0006996,GO:0008150,GO:0008152,GO:0009987,GO:0010467,GO:0015630,GO:0016043,GO:0016070,GO:0016072,GO:0022613,GO:0030684,GO:0030687,GO:0031974,GO:0031981,GO:0032991,GO:0034399,GO:0034470,GO:…	-	ko:K14823	-	-	-	-	ko00000,ko03009	-	-	-	Ebp2
TRINITY_DN133889_c0_g1_i1.p1	4081.Solyc12g035130.1.1	3.8e-251	873.6	A	35493|Streptophyta	ATP-dependent RNA helicase-like protein DB10 isoform X1	-	GO:0003674,GO:0003724,GO:0003824,GO:0004004,GO:0004386,GO:0004672,GO:0004674,GO:0005575,GO:0005622,GO:0005623,GO:0005634,GO:0005730,GO:0005737,GO:0005829,GO:0006139,GO:0006464,GO:0006468,GO:0006725,GO:0006793,GO:0006796,GO:0006807,GO:0006950,GO:0006970,GO:0006972,GO:0008026,GO:0008150,GO:0008152,GO:0008186,GO:0009628,GO:0009651,GO:0009987,GO:0010501,GO:0016070,GO:0016301,GO:0016310,GO:0016462,GO:…	3.6.4.13	ko:K12823	ko03040,ko05202,ko05205,map03040,map05202,map05205	-	-	-	ko00000,ko00001,ko01000,ko03009,ko03041	-	-	-	DEAD,Helicase_C,WW
TRINITY_DN134186_c0_g4_i1.p1	1047171.Mycgr3P87035	3.6e-170	604.4	A	4751|Fungi	DNA-binding domain	INO80	GO:0000228,GO:0000722,GO:0000723,GO:0000785,GO:0000790,GO:0003674,GO:0003678,GO:0003824,GO:0004003,GO:0004386,GO:0005575,GO:0005622,GO:0005623,GO:0005634,GO:0005694,GO:0006139,GO:0006259,GO:0006281,GO:0006310,GO:0006312,GO:0006323,GO:0006325,GO:0006333,GO:0006338,GO:0006342,GO:0006348,GO:0006351,GO:0006355,GO:0006357,GO:0006366,GO:0006725,GO:0006807,GO:0006950,GO:0006974,GO:0006996,GO:0008026,GO:…	2.1.1.313,3.6.4.12	ko:K11665,ko:K19307	-	-	-	-	ko00000,ko01000,ko03009,ko03036	-	-	-	DBINO,Helicase_C,SNF2_N
TRINITY_DN1341_c0_g1_i14.p1	2711.XP_006482483.1	7.2e-64	250.8	A	35493|Streptophyta	SAM domain (Sterile alpha motif)	-	-	-	ko:K18756	-	-	-	-	ko00000,ko03019	-	-	-	SAM_1
TRINITY_DN1341_c0_g1_i16.p1	2711.XP_006482483.1	1.3e-87	329.7	A	35493|Streptophyta	SAM domain (Sterile alpha motif)	-	-	-	ko:K18756	-	-	-	-	ko00000,ko03019	-	-	-	SAM_1
TRINITY_DN1341_c0_g2_i2.p1	2711.XP_006482483.1	6.5e-95	354.0	A	35493|Streptophyta	SAM domain (Sterile alpha motif)	-	-	-	ko:K18756	-	-	-	-	ko00000,ko03019	-	-	-	SAM_1
TRINITY_DN13424_c0_g1_i4.p1	2711.XP_006481685.1	0.0	2382.8	A	35493|Streptophyta	pre-mRNA-splicing factor	-	GO:0000003,GO:0000151,GO:0003006,GO:0003674,GO:0003676,GO:0003677,GO:0003684,GO:0005488,GO:0005575,GO:0005622,GO:0005623,GO:0005634,GO:0006139,GO:0006259,GO:0006281,GO:0006289,GO:0006508,GO:0006511,GO:0006725,GO:0006807,GO:0006950,GO:0006974,GO:0007275,GO:0008150,GO:0008152,GO:0009056,GO:0009057,GO:0009790,GO:0009791,GO:0009793,GO:0009987,GO:0010154,GO:0010498,GO:0019538,GO:0019941,GO:0022414,GO:…	-	ko:K12830	ko03040,map03040	M00352	-	-	ko00000,ko00001,ko00002,ko03021,ko03036,ko03041	-	-	-	CPSF_A,MMS1_N
TRINITY_DN13435_c0_g1_i2.p1	430998.XP_007672016.1	8.5e-112	409.8	A	4751|Fungi	Pre-mRNA-splicing factor SF3a complex subunit 2 (Prp11)	sap62	GO:0000245,GO:0000375,GO:0000377,GO:0000398,GO:0003674,GO:0003676,GO:0003723,GO:0005488,GO:0005575,GO:0005622,GO:0005623,GO:0005634,GO:0005681,GO:0005684,GO:0005686,GO:0006139,GO:0006396,GO:0006397,GO:0006725,GO:0006807,GO:0008150,GO:0008152,GO:0008380,GO:0009987,GO:0010467,GO:0016043,GO:0016070,GO:0016071,GO:0022607,GO:0022613,GO:0022618,GO:0030532,GO:0032991,GO:0034622,GO:0034641,GO:0043170,GO:…	-	ko:K12826	ko03040,map03040	M00352	-	-	ko00000,ko00001,ko00002,ko03041	-	-	-	SF3A2,zf-met
TRINITY_DN13443_c1_g1_i1.p1	2711.XP_006485688.1	1.3e-168	599.0	A	35493|Streptophyta	mRNA-decapping enzyme subunit	-	GO:0000003,GO:0000166,GO:0000287,GO:0000288,GO:0000290,GO:0000291,GO:0000932,GO:0000956,GO:0003006,GO:0003674,GO:0003676,GO:0003723,GO:0003727,GO:0003729,GO:0003824,GO:0005488,GO:0005524,GO:0005575,GO:0005622,GO:0005623,GO:0005737,GO:0005845,GO:0006139,GO:0006401,GO:0006402,GO:0006725,GO:0006807,GO:0007275,GO:0008144,GO:0008150,GO:0008152,GO:0009056,GO:0009057,GO:0009653,GO:0009790,GO:0009791,GO:…	3.6.1.62	ko:K12613	ko03018,map03018	M00395	R10815	RC00002	ko00000,ko00001,ko00002,ko01000,ko03019	-	-	-	DCP2,NUDIX
TRINITY_DN134742_c0_g1_i1.p1	84751.XP_007877268.1	4.9e-31	141.4	A	4751|Fungi	RNA recognition motif	-	-	-	-	-	-	-	-	-	-	-	-	RRM_1
TRINITY_DN1347_c0_g1_i1.p1	2711.XP_006491568.1	1e-170	606.3	A	35493|Streptophyta	DNA RNA-binding protein	-	GO:0003674,GO:0003676,GO:0003677,GO:0003690,GO:0005488,GO:0005575,GO:0005622,GO:0005623,GO:0005634,GO:0005654,GO:0005737,GO:0006139,GO:0006259,GO:0006260,GO:0006725,GO:0006807,GO:0006950,GO:0006974,GO:0007154,GO:0008150,GO:0008152,GO:0009058,GO:0009059,GO:0009267,GO:0009605,GO:0009987,GO:0009991,GO:0016604,GO:0016607,GO:0031667,GO:0031668,GO:0031669,GO:0031974,GO:0031981,GO:0033554,GO:0034641,GO:…	-	ko:K13102	-	-	-	-	ko00000,ko03041	-	-	-	Kin17_mid
TRINITY_DN13513_c0_g1_i1.p1	83344.XP_007932177.1	5.3e-63	247.7	A	4751|Fungi	RNA recognition motif	vip1	GO:0003674,GO:0003676,GO:0003723,GO:0005488,GO:0097159,GO:1901363	-	-	-	-	-	-	-	-	-	-	RRM_1
TRINITY_DN13513_c0_g3_i1.p1	430998.XP_007680023.1	1.6e-91	342.8	A	4751|Fungi	RNA recognition motif	vip1	GO:0003674,GO:0003676,GO:0003723,GO:0005488,GO:0097159,GO:1901363	-	-	-	-	-	-	-	-	-	-	RRM_1
TRINITY_DN13513_c1_g1_i1.p1	83344.XP_007932177.1	1.3e-86	326.6	A	4751|Fungi	RNA recognition motif	vip1	GO:0003674,GO:0003676,GO:0003723,GO:0005488,GO:0097159,GO:1901363	-	-	-	-	-	-	-	-	-	-	RRM_1
TRINITY_DN135252_c0_g2_i1.p1	83344.XP_007929048.1	5.8e-137	494.6	A	4751|Fungi	YT521-B-like domain	-	-	-	-	-	-	-	-	-	-	-	-	RRM_1,YTH
TRINITY_DN135262_c0_g1_i3.p1	84751.XP_007878686.1	9.5e-61	240.4	A	4751|Fungi	RNA recognition motif	GBP2	GO:0000723,GO:0000956,GO:0003674,GO:0003676,GO:0003677,GO:0003697,GO:0003723,GO:0003729,GO:0005488,GO:0005575,GO:0005622,GO:0005623,GO:0005634,GO:0005737,GO:0005829,GO:0006139,GO:0006259,GO:0006401,GO:0006402,GO:0006403,GO:0006405,GO:0006406,GO:0006611,GO:0006725,GO:0006807,GO:0006810,GO:0006886,GO:0006913,GO:0006996,GO:0008104,GO:0008150,GO:0008152,GO:0009056,GO:0009057,GO:0009892,GO:0009987,GO:…	-	-	-	-	-	-	-	-	-	-	RRM_1
TRINITY_DN1354_c0_g1_i1.p1	2711.XP_006489671.1	0.0	1118.6	A	35493|Streptophyta	splicing factor	-	GO:0000243,GO:0000375,GO:0000377,GO:0000398,GO:0003674,GO:0003676,GO:0003723,GO:0003727,GO:0003729,GO:0005488,GO:0005575,GO:0005622,GO:0005623,GO:0005634,GO:0005654,GO:0005681,GO:0005684,GO:0006139,GO:0006396,GO:0006397,GO:0006725,GO:0006807,GO:0006810,GO:0006913,GO:0008150,GO:0008152,GO:0008187,GO:0008380,GO:0009987,GO:0010467,GO:0016070,GO:0016071,GO:0016604,GO:0016607,GO:0030628,GO:0031974,GO:…	-	ko:K12837	ko03040,map03040	-	-	-	ko00000,ko00001,ko03041	-	-	-	RRM_1
TRINITY_DN1354_c0_g1_i6.p1	2711.XP_006489671.1	0.0	1080.1	A	35493|Streptophyta	splicing factor	-	GO:0000243,GO:0000375,GO:0000377,GO:0000398,GO:0003674,GO:0003676,GO:0003723,GO:0003727,GO:0003729,GO:0005488,GO:0005575,GO:0005622,GO:0005623,GO:0005634,GO:0005654,GO:0005681,GO:0005684,GO:0006139,GO:0006396,GO:0006397,GO:0006725,GO:0006807,GO:0006810,GO:0006913,GO:0008150,GO:0008152,GO:0008187,GO:0008380,GO:0009987,GO:0010467,GO:0016070,GO:0016071,GO:0016604,GO:0016607,GO:0030628,GO:0031974,GO:…	-	ko:K12837	ko03040,map03040	-	-	-	ko00000,ko00001,ko03041	-	-	-	RRM_1
TRINITY_DN13551_c0_g2_i1.p1	430998.XP_007680023.1	3.3e-96	358.2	A	4751|Fungi	RNA recognition motif	vip1	GO:0003674,GO:0003676,GO:0003723,GO:0005488,GO:0097159,GO:1901363	-	-	-	-	-	-	-	-	-	-	RRM_1
TRINITY_DN1357_c0_g1_i14.p1	2711.XP_006492185.1	1.1e-101	376.3	A	35493|Streptophyta	MKI67 FHA domain-interacting nucleolar phosphoprotein-like	-	-	-	ko:K14838	-	-	-	-	ko00000,ko03009	-	-	-	RRM_1
TRINITY_DN1364_c0_g1_i11.p1	85681.XP_006449532.1	3.9e-75	288.5	A	35493|Streptophyta	The RING-variant domain is a C4HC3 zinc-finger like motif found in a number of cellular and viral proteins. Some of these proteins have been shown both in vivo and in vitro to have ubiquitin E3 ligase activity.	-	-	-	-	-	-	-	-	-	-	-	-	RINGv
TRINITY_DN1364_c0_g1_i14.p1	85681.XP_006449532.1	6.7e-89	334.3	A	35493|Streptophyta	The RING-variant domain is a C4HC3 zinc-finger like motif found in a number of cellular and viral proteins. Some of these proteins have been shown both in vivo and in vitro to have ubiquitin E3 ligase activity.	-	-	-	-	-	-	-	-	-	-	-	-	RINGv
TRINITY_DN137122_c0_g2_i1.p1	430998.XP_007680388.1	1.9e-51	209.1	A	4751|Fungi	Fibrillarin	NOP1	GO:0000154,GO:0000494,GO:0001510,GO:0003674,GO:0003676,GO:0003723,GO:0003729,GO:0003824,GO:0005488,GO:0005575,GO:0005622,GO:0005623,GO:0005634,GO:0005654,GO:0005730,GO:0005732,GO:0006139,GO:0006325,GO:0006364,GO:0006396,GO:0006464,GO:0006479,GO:0006725,GO:0006807,GO:0006996,GO:0008150,GO:0008152,GO:0008168,GO:0008170,GO:0008173,GO:0008213,GO:0008276,GO:0008649,GO:0008757,GO:0009451,GO:0009987,GO:…	-	ko:K14563	ko03008,map03008	-	-	-	ko00000,ko00001,ko01000,ko03009	-	-	-	Fibrillarin
TRINITY_DN13820_c0_g1_i6.p1	430998.XP_007681287.1	4.2e-48	198.4	A	4751|Fungi	C-terminal duplication domain of Friend of PRMT1	YRA1	GO:0000346,GO:0003674,GO:0003676,GO:0003723,GO:0004857,GO:0005488,GO:0005575,GO:0005622,GO:0005623,GO:0005634,GO:0006139,GO:0006259,GO:0006281,GO:0006283,GO:0006289,GO:0006403,GO:0006405,GO:0006406,GO:0006611,GO:0006725,GO:0006807,GO:0006810,GO:0006886,GO:0006913,GO:0006950,GO:0006974,GO:0008104,GO:0008150,GO:0008152,GO:0009987,GO:0010467,GO:0015031,GO:0015833,GO:0015931,GO:0016973,GO:0030234,GO:…	-	ko:K12881	ko03013,ko03015,ko03040,ko05168,map03013,map03015,map03040,map05168	M00406,M00430	-	-	ko00000,ko00001,ko00002,ko03019,ko03041	-	-	-	FoP_duplication,RRM_1
TRINITY_DN138322_c1_g1_i2.p1	3702.AT4G34110.1	4.8e-166	590.5	A	35493|Streptophyta	Binds the poly(A) tail of mRNA	-	GO:0003674,GO:0003676,GO:0003723,GO:0003729,GO:0003743,GO:0005488,GO:0005575,GO:0005622,GO:0005623,GO:0005737,GO:0005829,GO:0006412,GO:0006413,GO:0006417,GO:0006446,GO:0006518,GO:0006807,GO:0006950,GO:0006970,GO:0008135,GO:0008150,GO:0008152,GO:0009058,GO:0009059,GO:0009628,GO:0009651,GO:0009889,GO:0009894,GO:0009987,GO:0010467,GO:0010468,GO:0010556,GO:0010608,GO:0019219,GO:0019222,GO:0019538,GO:…	-	ko:K13126	ko03013,ko03015,ko03018,map03013,map03015,map03018	-	-	-	ko00000,ko00001,ko03019,ko03041	-	-	-	PABP,RRM_1
TRINITY_DN13889_c0_g1_i11.p1	2711.XP_006468109.1	0.0	3583.1	A	35493|Streptophyta	AAA domain	-	-	-	ko:K10706	-	-	-	-	ko00000,ko01000,ko03021	-	-	-	AAA_11,AAA_12,SEN1_N
TRINITY_DN13889_c0_g1_i5.p2	4006.Lus10037304	1.2e-63	249.6	A	35493|Streptophyta	AAA domain	-	-	-	ko:K10706	-	-	-	-	ko00000,ko01000,ko03021	-	-	-	AAA_11,AAA_12,SEN1_N
TRINITY_DN139133_c0_g1_i1.p1	1047171.Mycgr3P102491	2.2e-44	186.4	A	4751|Fungi	RNA recognition motif. (a.k.a. RRM, RBD, or RNP domain)	NSR1	GO:0000028,GO:0001651,GO:0003674,GO:0003676,GO:0003677,GO:0003697,GO:0003723,GO:0003729,GO:0005048,GO:0005488,GO:0005575,GO:0005622,GO:0005623,GO:0005634,GO:0005635,GO:0005730,GO:0005732,GO:0005737,GO:0005739,GO:0006139,GO:0006364,GO:0006396,GO:0006725,GO:0006807,GO:0006996,GO:0008139,GO:0008150,GO:0008152,GO:0009987,GO:0010467,GO:0012505,GO:0016043,GO:0016070,GO:0016072,GO:0022607,GO:0022613,GO:…	-	ko:K11294	ko05130,map05130	-	-	-	ko00000,ko00001,ko03009,ko03036	-	-	-	RRM_1
TRINITY_DN139133_c0_g1_i4.p1	588596.U9SZV7	1.1e-09	70.9	A	4751|Fungi	-domain-containing protein	NSR1	GO:0000028,GO:0003674,GO:0003676,GO:0003677,GO:0003697,GO:0003723,GO:0003729,GO:0005048,GO:0005488,GO:0005575,GO:0005622,GO:0005623,GO:0005634,GO:0005635,GO:0005730,GO:0005737,GO:0005739,GO:0006139,GO:0006364,GO:0006396,GO:0006725,GO:0006807,GO:0006996,GO:0008139,GO:0008150,GO:0008152,GO:0009987,GO:0010467,GO:0012505,GO:0016043,GO:0016070,GO:0016072,GO:0022607,GO:0022613,GO:0022618,GO:0031967,GO:…	-	ko:K11294	ko05130,map05130	-	-	-	ko00000,ko00001,ko03009,ko03036	-	-	-	RRM_1
TRINITY_DN13964_c0_g1_i10.p1	2711.XP_006470267.1	1.4e-116	426.0	A	35493|Streptophyta	Zinc finger CCCH domain-containing protein	-	GO:0003674,GO:0003676,GO:0003723,GO:0003729,GO:0005488,GO:0097159,GO:1901363	-	ko:K13192	-	-	-	-	ko00000,ko01009,ko03019,ko03041	-	-	-	RRM_1
TRINITY_DN13964_c0_g1_i7.p1	85681.XP_006446567.1	2.6e-121	441.8	A	35493|Streptophyta	Zinc finger CCCH domain-containing protein	-	GO:0003674,GO:0003676,GO:0003723,GO:0003729,GO:0005488,GO:0097159,GO:1901363	-	ko:K13192	-	-	-	-	ko00000,ko01009,ko03019,ko03041	-	-	-	RRM_1
TRINITY_DN13990_c0_g1_i1.p1	2711.XP_006485577.1	2.1e-122	445.3	A	35493|Streptophyta	Glycine-rich RNA-binding protein	-	GO:0001101,GO:0003674,GO:0003676,GO:0003677,GO:0003682,GO:0003723,GO:0003729,GO:0005488,GO:0005575,GO:0005622,GO:0005623,GO:0005634,GO:0005654,GO:0005730,GO:0006355,GO:0006950,GO:0008150,GO:0009266,GO:0009409,GO:0009414,GO:0009415,GO:0009628,GO:0009889,GO:0009890,GO:0009892,GO:0009893,GO:0010035,GO:0010468,GO:0010556,GO:0010558,GO:0010604,GO:0010605,GO:0010628,GO:0010629,GO:0016604,GO:0016607,GO:…	-	ko:K12885	ko03040,map03040	-	-	-	ko00000,ko00001,ko03041	-	-	-	RRM_1,zf-CCHC
TRINITY_DN14008_c0_g1_i4.p1	2711.XP_006477210.1	1.7e-187	662.1	A	35493|Streptophyta	isoform X1	-	-	-	-	-	-	-	-	-	-	-	-	zf-CCHC,zf-HIT
TRINITY_DN14036_c0_g1_i1.p1	2711.XP_006467997.1	1.5e-89	336.3	A	35493|Streptophyta	pcf11p-similar protein 4	-	-	-	ko:K14400	ko03015,map03015	-	-	-	ko00000,ko00001,ko03019,ko03021	-	-	-	CTD_bind
TRINITY_DN14036_c0_g1_i3.p1	2711.XP_006467997.1	2.2e-93	349.0	A	35493|Streptophyta	pcf11p-similar protein 4	-	-	-	ko:K14400	ko03015,map03015	-	-	-	ko00000,ko00001,ko03019,ko03021	-	-	-	CTD_bind
TRINITY_DN14036_c0_g1_i6.p1	2711.XP_006467997.1	9.1e-79	300.4	A	35493|Streptophyta	pcf11p-similar protein 4	-	-	-	ko:K14400	ko03015,map03015	-	-	-	ko00000,ko00001,ko03019,ko03021	-	-	-	CTD_bind
TRINITY_DN140677_c0_g2_i1.p1	1047171.Mycgr3P65137	2.3e-106	391.7	A	4751|Fungi	RNA recognition motif. (a.k.a. RRM, RBD, or RNP domain)	-	GO:0000243,GO:0000245,GO:0000375,GO:0000377,GO:0000398,GO:0003674,GO:0003676,GO:0003723,GO:0003729,GO:0005488,GO:0005575,GO:0005622,GO:0005623,GO:0005634,GO:0005681,GO:0005684,GO:0005685,GO:0005737,GO:0006139,GO:0006376,GO:0006396,GO:0006397,GO:0006725,GO:0006807,GO:0008150,GO:0008152,GO:0008380,GO:0009893,GO:0009987,GO:0010467,GO:0010468,GO:0010494,GO:0010604,GO:0010628,GO:0016043,GO:0016070,GO:…	-	-	-	-	-	-	-	-	-	-	RRM_1
TRINITY_DN14123_c0_g1_i12.p1	2711.XP_006486255.1	3.7e-199	701.0	A	35493|Streptophyta	DEAD-box ATP-dependent RNA helicase	-	GO:0003674,GO:0003676,GO:0003723,GO:0003724,GO:0003727,GO:0003824,GO:0004004,GO:0004386,GO:0005488,GO:0005575,GO:0005622,GO:0005623,GO:0005634,GO:0005730,GO:0005737,GO:0006139,GO:0006725,GO:0006807,GO:0008026,GO:0008150,GO:0008152,GO:0008186,GO:0008187,GO:0008266,GO:0009987,GO:0010501,GO:0016070,GO:0016462,GO:0016787,GO:0016817,GO:0016818,GO:0016887,GO:0017111,GO:0031974,GO:0031981,GO:0034641,GO:…	3.6.4.13	ko:K14809	-	-	-	-	ko00000,ko01000,ko03009	-	-	-	DEAD,DUF4217,Helicase_C
TRINITY_DN14123_c0_g3_i1.p1	29760.VIT_13s0067g01900.t01	2e-276	958.0	A	35493|Streptophyta	DEAD-box ATP-dependent RNA helicase	-	GO:0003674,GO:0003676,GO:0003723,GO:0003724,GO:0003727,GO:0003824,GO:0004004,GO:0004386,GO:0005488,GO:0005575,GO:0005622,GO:0005623,GO:0005634,GO:0005730,GO:0005737,GO:0006139,GO:0006725,GO:0006807,GO:0008026,GO:0008150,GO:0008152,GO:0008186,GO:0008187,GO:0008266,GO:0009987,GO:0010501,GO:0016070,GO:0016462,GO:0016787,GO:0016817,GO:0016818,GO:0016887,GO:0017111,GO:0031974,GO:0031981,GO:0034641,GO:…	3.6.4.13	ko:K14809	-	-	-	-	ko00000,ko01000,ko03009	-	-	-	DEAD,DUF4217,Helicase_C
TRINITY_DN142377_c0_g1_i1.p1	430998.XP_007674545.1	1.5e-111	409.8	A	4751|Fungi	Eukaryotic rRNA processing protein EBP2	ebp2	GO:0000280,GO:0003674,GO:0003676,GO:0003723,GO:0003729,GO:0005488,GO:0005575,GO:0005622,GO:0005623,GO:0005634,GO:0005730,GO:0005815,GO:0005816,GO:0005856,GO:0006139,GO:0006364,GO:0006396,GO:0006725,GO:0006807,GO:0006996,GO:0008150,GO:0008152,GO:0009987,GO:0010467,GO:0015630,GO:0016043,GO:0016070,GO:0016072,GO:0022613,GO:0030684,GO:0030687,GO:0031974,GO:0031981,GO:0032991,GO:0034399,GO:0034470,GO:…	-	ko:K14823	-	-	-	-	ko00000,ko03009	-	-	-	Ebp2
TRINITY_DN142520_c0_g1_i1.p1	64363.EME50192	5.3e-135	487.6	A	4751|Fungi	DUF4187	-	GO:0000228,GO:0000785,GO:0000790,GO:0005575,GO:0005622,GO:0005623,GO:0005634,GO:0005654,GO:0005694,GO:0006325,GO:0006342,GO:0006355,GO:0006996,GO:0008150,GO:0009889,GO:0009890,GO:0009892,GO:0009987,GO:0010468,GO:0010556,GO:0010558,GO:0010605,GO:0010629,GO:0016043,GO:0016458,GO:0016604,GO:0019219,GO:0019222,GO:0031047,GO:0031048,GO:0031323,GO:0031324,GO:0031326,GO:0031327,GO:0031974,GO:0031981,GO:…	-	-	-	-	-	-	-	-	-	-	ARS2,DUF3546,DUF4187
TRINITY_DN14279_c0_g1_i1.p1	2711.XP_006481292.1	1.4e-85	323.2	A	35493|Streptophyta	DEAD-box ATP-dependent RNA helicase	-	GO:0000373,GO:0000375,GO:0000377,GO:0001101,GO:0003674,GO:0003676,GO:0003677,GO:0003723,GO:0003724,GO:0003824,GO:0004004,GO:0004386,GO:0005488,GO:0005575,GO:0005618,GO:0005622,GO:0005623,GO:0005634,GO:0005730,GO:0005737,GO:0005739,GO:0006139,GO:0006396,GO:0006725,GO:0006807,GO:0006950,GO:0006970,GO:0008026,GO:0008150,GO:0008152,GO:0008186,GO:0008380,GO:0009266,GO:0009409,GO:0009414,GO:0009415,GO:…	3.6.4.13	ko:K16911	ko01110,map01110	-	-	-	ko00000,ko01000,ko03009,ko03036	-	-	-	DEAD,Helicase_C
TRINITY_DN14279_c0_g1_i10.p1	2711.XP_006481292.1	5.7e-229	800.4	A	35493|Streptophyta	DEAD-box ATP-dependent RNA helicase	-	GO:0000373,GO:0000375,GO:0000377,GO:0001101,GO:0003674,GO:0003676,GO:0003677,GO:0003723,GO:0003724,GO:0003824,GO:0004004,GO:0004386,GO:0005488,GO:0005575,GO:0005618,GO:0005622,GO:0005623,GO:0005634,GO:0005730,GO:0005737,GO:0005739,GO:0006139,GO:0006396,GO:0006725,GO:0006807,GO:0006950,GO:0006970,GO:0008026,GO:0008150,GO:0008152,GO:0008186,GO:0008380,GO:0009266,GO:0009409,GO:0009414,GO:0009415,GO:…	3.6.4.13	ko:K16911	ko01110,map01110	-	-	-	ko00000,ko01000,ko03009,ko03036	-	-	-	DEAD,Helicase_C
TRINITY_DN14279_c0_g1_i7.p1	3649.evm.model.supercontig_8.303	5.8e-77	293.9	A	35493|Streptophyta	RNA helicase	-	GO:0000373,GO:0000375,GO:0000377,GO:0001101,GO:0003674,GO:0003676,GO:0003677,GO:0003723,GO:0003724,GO:0003824,GO:0004004,GO:0004386,GO:0005488,GO:0005575,GO:0005618,GO:0005622,GO:0005623,GO:0005634,GO:0005730,GO:0005737,GO:0005739,GO:0006139,GO:0006396,GO:0006725,GO:0006807,GO:0006950,GO:0006970,GO:0008026,GO:0008150,GO:0008152,GO:0008186,GO:0008380,GO:0009266,GO:0009409,GO:0009414,GO:0009415,GO:…	3.6.4.13	ko:K16911	ko01110,map01110	-	-	-	ko00000,ko01000,ko03009,ko03036	-	-	-	DEAD,Helicase_C
TRINITY_DN14284_c1_g1_i2.p1	64363.EME39162	6.8e-174	617.5	A	4751|Fungi	Belongs to the DEAD box helicase family	DED1	GO:0000375,GO:0000377,GO:0000390,GO:0000398,GO:0002181,GO:0002183,GO:0003674,GO:0003676,GO:0003723,GO:0003724,GO:0003725,GO:0003727,GO:0003729,GO:0003743,GO:0003824,GO:0004004,GO:0004386,GO:0005488,GO:0005575,GO:0005622,GO:0005623,GO:0005634,GO:0005730,GO:0005737,GO:0006139,GO:0006396,GO:0006397,GO:0006412,GO:0006413,GO:0006518,GO:0006725,GO:0006807,GO:0008026,GO:0008135,GO:0008150,GO:0008152,GO:…	3.6.4.13	ko:K11594	ko04622,ko05161,ko05203,map04622,map05161,map05203	-	-	-	ko00000,ko00001,ko01000,ko03019,ko03036,ko03041	-	-	-	DEAD,Helicase_C
TRINITY_DN14284_c1_g1_i5.p1	64363.EME39162	8.8e-287	992.6	A	4751|Fungi	Belongs to the DEAD box helicase family	DED1	GO:0000375,GO:0000377,GO:0000390,GO:0000398,GO:0002181,GO:0002183,GO:0003674,GO:0003676,GO:0003723,GO:0003724,GO:0003725,GO:0003727,GO:0003729,GO:0003743,GO:0003824,GO:0004004,GO:0004386,GO:0005488,GO:0005575,GO:0005622,GO:0005623,GO:0005634,GO:0005730,GO:0005737,GO:0006139,GO:0006396,GO:0006397,GO:0006412,GO:0006413,GO:0006518,GO:0006725,GO:0006807,GO:0008026,GO:0008135,GO:0008150,GO:0008152,GO:…	3.6.4.13	ko:K11594	ko04622,ko05161,ko05203,map04622,map05161,map05203	-	-	-	ko00000,ko00001,ko01000,ko03019,ko03036,ko03041	-	-	-	DEAD,Helicase_C
TRINITY_DN14284_c1_g2_i1.p1	64363.EME39162	4.3e-294	1016.9	A	4751|Fungi	Belongs to the DEAD box helicase family	DED1	GO:0000375,GO:0000377,GO:0000390,GO:0000398,GO:0002181,GO:0002183,GO:0003674,GO:0003676,GO:0003723,GO:0003724,GO:0003725,GO:0003727,GO:0003729,GO:0003743,GO:0003824,GO:0004004,GO:0004386,GO:0005488,GO:0005575,GO:0005622,GO:0005623,GO:0005634,GO:0005730,GO:0005737,GO:0006139,GO:0006396,GO:0006397,GO:0006412,GO:0006413,GO:0006518,GO:0006725,GO:0006807,GO:0008026,GO:0008135,GO:0008150,GO:0008152,GO:…	3.6.4.13	ko:K11594	ko04622,ko05161,ko05203,map04622,map05161,map05203	-	-	-	ko00000,ko00001,ko01000,ko03019,ko03036,ko03041	-	-	-	DEAD,Helicase_C
TRINITY_DN14286_c0_g1_i11.p1	2711.XP_006490851.1	2.3e-133	482.6	A	35493|Streptophyta	U1-like zinc finger	-	-	-	-	-	-	-	-	-	-	-	-	zf-met
TRINITY_DN14286_c0_g1_i6.p1	2711.XP_006490851.1	1.8e-118	433.0	A	35493|Streptophyta	U1-like zinc finger	-	-	-	-	-	-	-	-	-	-	-	-	zf-met
TRINITY_DN143670_c0_g1_i2.p1	4113.PGSC0003DMT400039842	8.4e-127	459.9	A	35493|Streptophyta	Polyadenylate-binding protein	-	GO:0003674,GO:0003676,GO:0003723,GO:0003729,GO:0003743,GO:0005488,GO:0005575,GO:0005622,GO:0005623,GO:0005737,GO:0005829,GO:0006412,GO:0006413,GO:0006417,GO:0006446,GO:0006518,GO:0006807,GO:0006950,GO:0006970,GO:0008135,GO:0008150,GO:0008152,GO:0009058,GO:0009059,GO:0009628,GO:0009651,GO:0009889,GO:0009894,GO:0009987,GO:0010467,GO:0010468,GO:0010556,GO:0010608,GO:0019219,GO:0019222,GO:0019538,GO:…	-	ko:K13126	ko03013,ko03015,ko03018,map03013,map03015,map03018	-	-	-	ko00000,ko00001,ko03019,ko03041	-	-	-	PABP,RRM_1
TRINITY_DN14390_c0_g2_i1.p1	430998.XP_007680388.1	1.6e-112	412.5	A	4751|Fungi	Fibrillarin	NOP1	GO:0000154,GO:0000494,GO:0001510,GO:0003674,GO:0003676,GO:0003723,GO:0003729,GO:0003824,GO:0005488,GO:0005575,GO:0005622,GO:0005623,GO:0005634,GO:0005654,GO:0005730,GO:0005732,GO:0006139,GO:0006325,GO:0006364,GO:0006396,GO:0006464,GO:0006479,GO:0006725,GO:0006807,GO:0006996,GO:0008150,GO:0008152,GO:0008168,GO:0008170,GO:0008173,GO:0008213,GO:0008276,GO:0008649,GO:0008757,GO:0009451,GO:0009987,GO:…	-	ko:K14563	ko03008,map03008	-	-	-	ko00000,ko00001,ko01000,ko03009	-	-	-	Fibrillarin
TRINITY_DN14390_c0_g2_i2.p1	430998.XP_007680388.1	1.5e-130	472.6	A	4751|Fungi	Fibrillarin	NOP1	GO:0000154,GO:0000494,GO:0001510,GO:0003674,GO:0003676,GO:0003723,GO:0003729,GO:0003824,GO:0005488,GO:0005575,GO:0005622,GO:0005623,GO:0005634,GO:0005654,GO:0005730,GO:0005732,GO:0006139,GO:0006325,GO:0006364,GO:0006396,GO:0006464,GO:0006479,GO:0006725,GO:0006807,GO:0006996,GO:0008150,GO:0008152,GO:0008168,GO:0008170,GO:0008173,GO:0008213,GO:0008276,GO:0008649,GO:0008757,GO:0009451,GO:0009987,GO:…	-	ko:K14563	ko03008,map03008	-	-	-	ko00000,ko00001,ko01000,ko03009	-	-	-	Fibrillarin
TRINITY_DN1442_c0_g1_i20.p1	2711.XP_006470706.1	0.0	1498.0	A	35493|Streptophyta	Nuclear cap-binding protein subunit	ABH1	GO:0000003,GO:0000184,GO:0000339,GO:0000375,GO:0000377,GO:0000394,GO:0000398,GO:0000956,GO:0001101,GO:0003006,GO:0003674,GO:0003676,GO:0003723,GO:0003729,GO:0005488,GO:0005575,GO:0005622,GO:0005623,GO:0005634,GO:0005845,GO:0005846,GO:0006139,GO:0006396,GO:0006397,GO:0006401,GO:0006402,GO:0006403,GO:0006405,GO:0006406,GO:0006611,GO:0006725,GO:0006807,GO:0006810,GO:0006886,GO:0006913,GO:0007275,GO:…	-	ko:K12882	ko03013,ko03015,ko03040,map03013,map03015,map03040	M00399	-	-	ko00000,ko00001,ko00002,ko03019,ko03041	-	-	-	MIF4G,MIF4G_like,MIF4G_like_2
TRINITY_DN144418_c0_g3_i1.p2	5062.CADAORAP00001225	4.5e-17	95.1	A	4751|Fungi	Zinc knuckle transcription factor splicing factor MSL5 ZFM1	BBP	GO:0000243,GO:0000375,GO:0000377,GO:0000398,GO:0003674,GO:0003676,GO:0003723,GO:0005488,GO:0005575,GO:0005622,GO:0005623,GO:0005634,GO:0005681,GO:0005684,GO:0005737,GO:0005829,GO:0006139,GO:0006396,GO:0006397,GO:0006725,GO:0006807,GO:0008150,GO:0008152,GO:0008380,GO:0009987,GO:0010467,GO:0016070,GO:0016071,GO:0032991,GO:0034641,GO:0036002,GO:0043170,GO:0043226,GO:0043227,GO:0043229,GO:0043231,GO:…	-	ko:K13095	-	-	-	-	ko00000,ko03041	-	-	-	KH_1,SF1-HH,zf-CCHC
TRINITY_DN144607_c0_g1_i1.p1	430998.XP_007677344.1	1.4e-53	216.5	A	4751|Fungi	Pfam:KH_3	-	-	-	ko:K13210	-	-	-	-	ko00000,ko03019,ko03041	-	-	-	KH_1
TRINITY_DN145295_c0_g2_i1.p1	1047171.Mycgr3P93412	9.9e-153	546.6	A	4751|Fungi	Dip2/Utp12 Family	DIP2	GO:0000447,GO:0000460,GO:0000462,GO:0000466,GO:0000469,GO:0000472,GO:0000478,GO:0000479,GO:0000480,GO:0000966,GO:0000967,GO:0003674,GO:0003676,GO:0003723,GO:0005488,GO:0005575,GO:0005622,GO:0005623,GO:0005634,GO:0005730,GO:0006139,GO:0006364,GO:0006396,GO:0006725,GO:0006807,GO:0008150,GO:0008152,GO:0009987,GO:0010467,GO:0016070,GO:0016072,GO:0022613,GO:0030490,GO:0030515,GO:0030684,GO:0030686,GO:…	-	ko:K14556	ko03008,map03008	-	-	-	ko00000,ko00001,ko03009	-	-	-	Utp12,WD40
TRINITY_DN145295_c0_g4_i1.p1	1047171.Mycgr3P93412	2.1e-106	392.1	A	4751|Fungi	Dip2/Utp12 Family	DIP2	GO:0000447,GO:0000460,GO:0000462,GO:0000466,GO:0000469,GO:0000472,GO:0000478,GO:0000479,GO:0000480,GO:0000966,GO:0000967,GO:0003674,GO:0003676,GO:0003723,GO:0005488,GO:0005575,GO:0005622,GO:0005623,GO:0005634,GO:0005730,GO:0006139,GO:0006364,GO:0006396,GO:0006725,GO:0006807,GO:0008150,GO:0008152,GO:0009987,GO:0010467,GO:0016070,GO:0016072,GO:0022613,GO:0030490,GO:0030515,GO:0030684,GO:0030686,GO:…	-	ko:K14556	ko03008,map03008	-	-	-	ko00000,ko00001,ko03009	-	-	-	Utp12,WD40
TRINITY_DN1452_c5_g1_i1.p1	29730.Gorai.012G037300.1	5.5e-96	357.5	A	35493|Streptophyta	RING FYVE PHD zinc finger superfamily protein	-	-	-	-	-	-	-	-	-	-	-	-	RINGv
TRINITY_DN1457_c1_g1_i1.p1	85681.XP_006446579.1	2e-203	714.9	A	35493|Streptophyta	Required for maturation of ribosomal RNAs and formation of the large ribosomal subunit	-	GO:0000463,GO:0000470,GO:0003674,GO:0003676,GO:0003723,GO:0005488,GO:0005575,GO:0005622,GO:0005623,GO:0005634,GO:0005730,GO:0006139,GO:0006364,GO:0006396,GO:0006725,GO:0006807,GO:0008150,GO:0008152,GO:0009987,GO:0010467,GO:0010468,GO:0016070,GO:0016072,GO:0019219,GO:0019222,GO:0022613,GO:0030684,GO:0030686,GO:0031323,GO:0031974,GO:0031981,GO:0032991,GO:0034470,GO:0034641,GO:0034660,GO:0042254,GO:…	-	ko:K14843	-	-	-	-	ko00000,ko03009	-	-	-	BRCT_2,Pescadillo_N
TRINITY_DN14622_c0_g1_i10.p1	2711.XP_006479078.1	0.0	1785.0	A	35493|Streptophyta	Superkiller viralicidic activity 2-like 2	-	GO:0000003,GO:0000184,GO:0000288,GO:0000291,GO:0000956,GO:0003002,GO:0003006,GO:0003674,GO:0003724,GO:0003824,GO:0004004,GO:0004386,GO:0005575,GO:0005622,GO:0005623,GO:0005634,GO:0005654,GO:0005737,GO:0005829,GO:0006139,GO:0006396,GO:0006397,GO:0006401,GO:0006402,GO:0006725,GO:0006807,GO:0007275,GO:0007389,GO:0008026,GO:0008150,GO:0008152,GO:0008186,GO:0009056,GO:0009057,GO:0009653,GO:0009791,GO:…	3.6.4.13	ko:K12598	ko03018,map03018	M00393	-	-	ko00000,ko00001,ko00002,ko01000,ko03009,ko03016,ko03019,ko03041	-	-	-	DEAD,DSHCT,Helicase_C,rRNA_proc-arch
TRINITY_DN146902_c0_g1_i1.p1	430998.XP_007671546.1	1.2e-35	156.8	A	4751|Fungi	Belongs to the DEAD box helicase family	MSS116	GO:0000372,GO:0000373,GO:0000375,GO:0000376,GO:0000377,GO:0000959,GO:0003674,GO:0003676,GO:0003723,GO:0003724,GO:0003725,GO:0003727,GO:0003729,GO:0003824,GO:0004004,GO:0004386,GO:0005488,GO:0005575,GO:0005622,GO:0005623,GO:0005634,GO:0005730,GO:0005737,GO:0005739,GO:0005759,GO:0006139,GO:0006351,GO:0006354,GO:0006390,GO:0006392,GO:0006396,GO:0006725,GO:0006807,GO:0008026,GO:0008150,GO:0008152,GO:…	3.6.4.13	ko:K17679	-	-	-	-	ko00000,ko01000,ko03029	-	-	-	DEAD,Helicase_C
TRINITY_DN14708_c0_g1_i38.p1	2711.XP_006473146.1	1.7e-260	905.2	A	35493|Streptophyta	DEAD-box ATP-dependent RNA helicase	-	GO:0003674,GO:0003676,GO:0003723,GO:0003724,GO:0003824,GO:0004004,GO:0004386,GO:0005488,GO:0005575,GO:0005622,GO:0005623,GO:0005634,GO:0005730,GO:0005737,GO:0006139,GO:0006364,GO:0006396,GO:0006725,GO:0006807,GO:0008026,GO:0008150,GO:0008152,GO:0008186,GO:0009507,GO:0009536,GO:0009987,GO:0010467,GO:0010501,GO:0016043,GO:0016070,GO:0016072,GO:0016462,GO:0016787,GO:0016817,GO:0016818,GO:0016887,GO:…	-	-	-	-	-	-	-	-	-	-	DEAD,Helicase_C
TRINITY_DN14715_c0_g1_i1.p2	3694.POPTR_0010s11650.1	3.8e-107	394.4	A	35493|Streptophyta	Cleavage and polyadenylation specificity factor subunit	-	GO:0000741,GO:0005575,GO:0005622,GO:0005623,GO:0005634,GO:0006996,GO:0006997,GO:0007275,GO:0008150,GO:0009553,GO:0009559,GO:0009561,GO:0009987,GO:0010197,GO:0016043,GO:0030154,GO:0032501,GO:0032502,GO:0043226,GO:0043227,GO:0043229,GO:0043231,GO:0044424,GO:0044464,GO:0048229,GO:0048284,GO:0048856,GO:0048869,GO:0071840	-	ko:K13148	-	-	-	-	ko00000,ko01000,ko03041	-	-	-	Beta-Casp,Lactamase_B_6,RMMBL,zf-RING_2
TRINITY_DN14715_c0_g1_i6.p1	2711.XP_006469322.1	0.0	1104.0	A	35493|Streptophyta	Cleavage and polyadenylation specificity factor	-	-	-	ko:K13148	-	-	-	-	ko00000,ko01000,ko03041	-	-	-	Beta-Casp,Lactamase_B_6,RMMBL
TRINITY_DN14719_c0_g1_i12.p1	64363.EME47120	3.6e-156	558.5	A	4751|Fungi	Pfam:RRM_6	TIF3	GO:0001731,GO:0002181,GO:0002183,GO:0003674,GO:0003676,GO:0003723,GO:0003725,GO:0003727,GO:0003729,GO:0003743,GO:0005488,GO:0005575,GO:0005622,GO:0005623,GO:0005737,GO:0005844,GO:0006412,GO:0006413,GO:0006518,GO:0006807,GO:0008135,GO:0008150,GO:0008152,GO:0009058,GO:0009059,GO:0009987,GO:0010467,GO:0010494,GO:0016043,GO:0016281,GO:0019538,GO:0022607,GO:0022613,GO:0022618,GO:0032991,GO:0033592,GO:…	-	ko:K03258	ko03013,ko04150,ko04151,ko05205,map03013,map04150,map04151,map05205	-	-	-	ko00000,ko00001,ko03012,ko03019	-	-	-	RRM_1
TRINITY_DN14762_c0_g1_i1.p1	85681.XP_006436267.1	1.4e-94	352.4	A	35493|Streptophyta	Pseudouridine synthase	-	GO:0000154,GO:0000455,GO:0001522,GO:0003674,GO:0003824,GO:0006139,GO:0006364,GO:0006396,GO:0006399,GO:0006400,GO:0006725,GO:0006807,GO:0008033,GO:0008150,GO:0008152,GO:0009451,GO:0009982,GO:0009987,GO:0010467,GO:0016070,GO:0016072,GO:0016853,GO:0016866,GO:0022613,GO:0031118,GO:0031119,GO:0034470,GO:0034641,GO:0034660,GO:0042254,GO:0043170,GO:0043412,GO:0044085,GO:0044237,GO:0044238,GO:0046483,GO:…	-	-	-	-	-	-	-	-	-	-	PseudoU_synth_2
TRINITY_DN14814_c0_g1_i1.p1	2711.XP_006490729.1	5.9e-88	330.5	A	35493|Streptophyta	pre-mRNA-splicing factor SPF27 homolog	-	GO:0000974,GO:0002218,GO:0002253,GO:0002376,GO:0002682,GO:0002684,GO:0005575,GO:0005622,GO:0005623,GO:0005634,GO:0005681,GO:0005730,GO:0006950,GO:0006952,GO:0007154,GO:0007165,GO:0008150,GO:0009605,GO:0009607,GO:0009617,GO:0009620,GO:0009870,GO:0009987,GO:0010204,GO:0023052,GO:0031347,GO:0031349,GO:0031974,GO:0031981,GO:0032991,GO:0042742,GO:0043207,GO:0043226,GO:0043227,GO:0043228,GO:0043229,GO:…	-	ko:K12861	ko03040,map03040	M00353,M00355	-	-	ko00000,ko00001,ko00002,ko03041,ko03400	-	-	-	BCAS2
TRINITY_DN14814_c0_g1_i12.p1	2711.XP_006490729.1	1.7e-118	432.2	A	35493|Streptophyta	pre-mRNA-splicing factor SPF27 homolog	-	GO:0000974,GO:0002218,GO:0002253,GO:0002376,GO:0002682,GO:0002684,GO:0005575,GO:0005622,GO:0005623,GO:0005634,GO:0005681,GO:0005730,GO:0006950,GO:0006952,GO:0007154,GO:0007165,GO:0008150,GO:0009605,GO:0009607,GO:0009617,GO:0009620,GO:0009870,GO:0009987,GO:0010204,GO:0023052,GO:0031347,GO:0031349,GO:0031974,GO:0031981,GO:0032991,GO:0042742,GO:0043207,GO:0043226,GO:0043227,GO:0043228,GO:0043229,GO:…	-	ko:K12861	ko03040,map03040	M00353,M00355	-	-	ko00000,ko00001,ko00002,ko03041,ko03400	-	-	-	BCAS2
TRINITY_DN14814_c0_g1_i13.p1	2711.XP_006490729.1	1.4e-78	299.3	A	35493|Streptophyta	pre-mRNA-splicing factor SPF27 homolog	-	GO:0000974,GO:0002218,GO:0002253,GO:0002376,GO:0002682,GO:0002684,GO:0005575,GO:0005622,GO:0005623,GO:0005634,GO:0005681,GO:0005730,GO:0006950,GO:0006952,GO:0007154,GO:0007165,GO:0008150,GO:0009605,GO:0009607,GO:0009617,GO:0009620,GO:0009870,GO:0009987,GO:0010204,GO:0023052,GO:0031347,GO:0031349,GO:0031974,GO:0031981,GO:0032991,GO:0042742,GO:0043207,GO:0043226,GO:0043227,GO:0043228,GO:0043229,GO:…	-	ko:K12861	ko03040,map03040	M00353,M00355	-	-	ko00000,ko00001,ko00002,ko03041,ko03400	-	-	-	BCAS2
TRINITY_DN14870_c0_g1_i13.p3	2711.XP_006478455.1	1.3e-73	283.1	A	35493|Streptophyta	Splicing factor 3B subunit	-	GO:0000375,GO:0000377,GO:0000398,GO:0005575,GO:0005622,GO:0005623,GO:0005634,GO:0005654,GO:0005681,GO:0005689,GO:0006139,GO:0006396,GO:0006397,GO:0006725,GO:0006807,GO:0008150,GO:0008152,GO:0008380,GO:0009987,GO:0010467,GO:0016070,GO:0016071,GO:0031974,GO:0031981,GO:0032991,GO:0034641,GO:0043170,GO:0043226,GO:0043227,GO:0043229,GO:0043231,GO:0043233,GO:0044237,GO:0044238,GO:0044422,GO:0044424,GO:…	-	ko:K12831	ko03040,map03040	M00352	-	-	ko00000,ko00001,ko00002,ko03041	-	-	-	RRM_1
TRINITY_DN14898_c0_g1_i1.p1	430998.XP_007674302.1	1.3e-155	556.6	A	4751|Fungi	Pfam:RRM_6	TIF3	GO:0001731,GO:0002181,GO:0002183,GO:0003674,GO:0003676,GO:0003723,GO:0003725,GO:0003727,GO:0003729,GO:0003743,GO:0005488,GO:0005575,GO:0005622,GO:0005623,GO:0005737,GO:0005844,GO:0006412,GO:0006413,GO:0006518,GO:0006807,GO:0008135,GO:0008150,GO:0008152,GO:0009058,GO:0009059,GO:0009987,GO:0010467,GO:0010494,GO:0016043,GO:0016281,GO:0019538,GO:0022607,GO:0022613,GO:0022618,GO:0032991,GO:0033592,GO:…	-	ko:K03258	ko03013,ko04150,ko04151,ko05205,map03013,map04150,map04151,map05205	-	-	-	ko00000,ko00001,ko03012,ko03019	-	-	-	RRM_1
TRINITY_DN14906_c0_g1_i4.p1	85681.XP_006446178.1	1.2e-117	429.9	A	35493|Streptophyta	Zinc finger CCCH domain-containing protein	-	GO:0003674,GO:0003676,GO:0003723,GO:0003729,GO:0005488,GO:0097159,GO:1901363	-	-	-	-	-	-	-	-	-	-	RRM_1,zf-CCCH
TRINITY_DN14909_c0_g1_i11.p1	83344.XP_007925844.1	9e-127	460.3	A	4751|Fungi	RNA recognition motif. (a.k.a. RRM, RBD, or RNP domain)	-	GO:0000243,GO:0000245,GO:0000375,GO:0000377,GO:0000398,GO:0003674,GO:0003676,GO:0003723,GO:0003729,GO:0005488,GO:0005575,GO:0005622,GO:0005623,GO:0005634,GO:0005681,GO:0005684,GO:0005685,GO:0005737,GO:0006139,GO:0006376,GO:0006396,GO:0006397,GO:0006725,GO:0006807,GO:0008150,GO:0008152,GO:0008380,GO:0009893,GO:0009987,GO:0010467,GO:0010468,GO:0010494,GO:0010604,GO:0010628,GO:0016043,GO:0016070,GO:…	-	-	-	-	-	-	-	-	-	-	RRM_1
TRINITY_DN149745_c0_g1_i5.p1	430998.XP_007674420.1	4.9e-254	884.0	A	4751|Fungi	S1 RNA binding domain	RRP5	GO:0000027,GO:0000028,GO:0000447,GO:0000460,GO:0000462,GO:0000463,GO:0000464,GO:0000466,GO:0000469,GO:0000470,GO:0000472,GO:0000478,GO:0000479,GO:0000480,GO:0000966,GO:0000967,GO:0003674,GO:0003676,GO:0003723,GO:0003727,GO:0003729,GO:0005488,GO:0005575,GO:0005622,GO:0005623,GO:0005634,GO:0005730,GO:0006139,GO:0006364,GO:0006396,GO:0006725,GO:0006807,GO:0006996,GO:0008150,GO:0008152,GO:0008187,GO:…	-	ko:K14792	-	-	-	-	ko00000,ko03009	-	-	-	S1,Suf
TRINITY_DN14987_c0_g1_i2.p1	430998.XP_007680395.1	1.9e-240	838.2	A	4751|Fungi	DUF4217	HAS1	GO:0000462,GO:0000463,GO:0000470,GO:0003674,GO:0003676,GO:0003723,GO:0003724,GO:0003824,GO:0004004,GO:0004386,GO:0005488,GO:0005575,GO:0005622,GO:0005623,GO:0005634,GO:0005635,GO:0005730,GO:0005737,GO:0006139,GO:0006364,GO:0006396,GO:0006725,GO:0006807,GO:0008026,GO:0008150,GO:0008152,GO:0008186,GO:0009987,GO:0010467,GO:0010501,GO:0012505,GO:0016070,GO:0016072,GO:0016074,GO:0016462,GO:0016787,GO:…	3.6.4.13	ko:K13179	-	-	-	-	ko00000,ko01000,ko03009,ko03041	-	-	-	DEAD,DUF4217,Helicase_C
TRINITY_DN14987_c0_g1_i2.p2	64363.EME46467	2.1e-124	452.2	A	4751|Fungi	Exosome complex exonuclease RRP4 N-terminal region	rrp4	GO:0000176,GO:0000177,GO:0000178,GO:0000184,GO:0000228,GO:0000288,GO:0000291,GO:0000459,GO:0000460,GO:0000466,GO:0000467,GO:0000469,GO:0000785,GO:0000790,GO:0000956,GO:0003674,GO:0003676,GO:0003723,GO:0005488,GO:0005575,GO:0005622,GO:0005623,GO:0005634,GO:0005694,GO:0005737,GO:0006139,GO:0006364,GO:0006396,GO:0006399,GO:0006401,GO:0006402,GO:0006403,GO:0006725,GO:0006807,GO:0008150,GO:0008152,GO:…	-	ko:K03679	ko03018,map03018	M00390,M00391	-	-	ko00000,ko00001,ko00002,ko03019	-	-	-	ECR1_N,KH_6
TRINITY_DN150000_c0_g1_i4.p1	430998.XP_007681520.1	5.6e-162	577.0	A	4751|Fungi	Belongs to the DEAD box helicase family	PRP28	GO:0000245,GO:0000354,GO:0000375,GO:0000377,GO:0000384,GO:0000395,GO:0000398,GO:0003674,GO:0003676,GO:0003723,GO:0003724,GO:0003824,GO:0004004,GO:0004386,GO:0005488,GO:0005575,GO:0005622,GO:0005623,GO:0005634,GO:0005681,GO:0005682,GO:0005730,GO:0005737,GO:0006139,GO:0006376,GO:0006396,GO:0006397,GO:0006725,GO:0006807,GO:0008026,GO:0008150,GO:0008152,GO:0008186,GO:0008380,GO:0009987,GO:0010467,GO:…	3.6.4.13	ko:K12858	ko03040,map03040	M00354	-	-	ko00000,ko00001,ko00002,ko01000,ko03041	-	-	-	DEAD,Helicase_C
TRINITY_DN150000_c0_g2_i1.p1	1047171.Mycgr3P60826	2.8e-95	354.8	A	4751|Fungi	Belongs to the DEAD box helicase family	PRP28	GO:0000245,GO:0000354,GO:0000375,GO:0000377,GO:0000384,GO:0000395,GO:0000398,GO:0003674,GO:0003676,GO:0003723,GO:0003724,GO:0003824,GO:0004004,GO:0004386,GO:0005488,GO:0005575,GO:0005622,GO:0005623,GO:0005634,GO:0005681,GO:0005682,GO:0005730,GO:0005737,GO:0006139,GO:0006376,GO:0006396,GO:0006397,GO:0006725,GO:0006807,GO:0008026,GO:0008150,GO:0008152,GO:0008186,GO:0008380,GO:0009987,GO:0010467,GO:…	3.6.4.13	ko:K12858	ko03040,map03040	M00354	-	-	ko00000,ko00001,ko00002,ko01000,ko03041	-	-	-	DEAD,Helicase_C
TRINITY_DN15015_c0_g2_i1.p1	85681.XP_006450244.1	8.2e-146	523.5	A	35493|Streptophyta	Zinc finger CCCH domain-containing protein	-	-	-	-	-	-	-	-	-	-	-	-	G-patch,zf-CCCH
TRINITY_DN150283_c0_g1_i10.p1	101162.XP_007683575.1	6.7e-162	576.6	A	4751|Fungi	zinc finger	-	-	-	-	-	-	-	-	-	-	-	-	zf-C2H2,zf-C2H2_aberr
TRINITY_DN150283_c0_g1_i11.p1	85929.N1QKZ1	2.6e-76	292.4	A	4751|Fungi	zinc finger	-	-	-	-	-	-	-	-	-	-	-	-	zf-C2H2,zf-C2H2_aberr
TRINITY_DN150283_c0_g1_i7.p1	101162.XP_007683575.1	3e-103	381.3	A	4751|Fungi	zinc finger	-	-	-	-	-	-	-	-	-	-	-	-	zf-C2H2,zf-C2H2_aberr
TRINITY_DN150283_c0_g1_i8.p1	85929.N1QKZ1	1.5e-73	283.1	A	4751|Fungi	zinc finger	-	-	-	-	-	-	-	-	-	-	-	-	zf-C2H2,zf-C2H2_aberr
TRINITY_DN150283_c0_g3_i1.p1	85929.N1QKZ1	2.2e-83	315.8	A	4751|Fungi	zinc finger	-	-	-	-	-	-	-	-	-	-	-	-	zf-C2H2,zf-C2H2_aberr
TRINITY_DN150411_c0_g1_i1.p2	430998.XP_007680311.1	7.3e-209	733.4	A	4751|Fungi	Belongs to the DEAD box helicase family	DRS1	GO:0000027,GO:0000166,GO:0003674,GO:0003676,GO:0003723,GO:0003724,GO:0003824,GO:0004004,GO:0004386,GO:0005488,GO:0005524,GO:0005575,GO:0005622,GO:0005623,GO:0005634,GO:0005730,GO:0005737,GO:0006139,GO:0006364,GO:0006396,GO:0006725,GO:0006807,GO:0006996,GO:0008026,GO:0008144,GO:0008150,GO:0008152,GO:0008186,GO:0009987,GO:0010467,GO:0010501,GO:0016043,GO:0016070,GO:0016072,GO:0016462,GO:0016787,GO:…	3.6.4.13	ko:K13181	-	-	-	-	ko00000,ko01000,ko03009,ko03041	-	-	-	DEAD,Helicase_C
TRINITY_DN150580_c0_g1_i1.p1	83344.XP_007920433.1	7.4e-54	217.6	A	4751|Fungi	U1 zinc finger	-	GO:0000375,GO:0000377,GO:0000398,GO:0006139,GO:0006396,GO:0006397,GO:0006725,GO:0006807,GO:0008150,GO:0008152,GO:0008380,GO:0009987,GO:0010467,GO:0016070,GO:0016071,GO:0034641,GO:0043170,GO:0044237,GO:0044238,GO:0045292,GO:0046483,GO:0071704,GO:0090304,GO:1901360	1.6.99.1	ko:K00354,ko:K13220	-	-	R00282	RC00001	ko00000,ko01000,ko03041	-	-	-	zf-U1
TRINITY_DN1506_c3_g2_i1.p1	2711.XP_006474936.1	4.7e-270	936.8	A	35493|Streptophyta	zinc finger CCCH domain-containing protein	-	-	-	-	-	-	-	-	-	-	-	-	OST-HTH,RRM_1,zf-CCCH
TRINITY_DN1517_c0_g1_i21.p1	85681.XP_006448267.1	2.6e-212	744.6	A	35493|Streptophyta	ATP-dependent DNA helicase	-	GO:0000002,GO:0000266,GO:0003674,GO:0003724,GO:0003824,GO:0004004,GO:0004386,GO:0005575,GO:0005622,GO:0005623,GO:0005634,GO:0005730,GO:0005737,GO:0005739,GO:0006139,GO:0006259,GO:0006281,GO:0006725,GO:0006807,GO:0006950,GO:0006974,GO:0006996,GO:0007005,GO:0008026,GO:0008150,GO:0008152,GO:0008186,GO:0009507,GO:0009536,GO:0009987,GO:0010501,GO:0016043,GO:0016070,GO:0016462,GO:0016787,GO:0016817,GO:…	3.6.4.12	ko:K03655	ko03440,map03440	-	-	-	ko00000,ko00001,ko01000,ko03400	-	-	-	DEAD,Helicase_C
TRINITY_DN1519_c0_g1_i10.p1	85681.XP_006441229.1	9.4e-96	356.7	A	35493|Streptophyta	Serine arginine-rich splicing factor	-	GO:0003674,GO:0003676,GO:0003723,GO:0003729,GO:0005488,GO:0005575,GO:0005622,GO:0005623,GO:0005634,GO:0005730,GO:0005737,GO:0005829,GO:0006139,GO:0006396,GO:0006725,GO:0006807,GO:0008150,GO:0008152,GO:0008380,GO:0009987,GO:0010467,GO:0016070,GO:0031974,GO:0031981,GO:0034641,GO:0043170,GO:0043226,GO:0043227,GO:0043228,GO:0043229,GO:0043231,GO:0043232,GO:0043233,GO:0044237,GO:0044238,GO:0044422,GO:…	-	ko:K12890	ko03040,ko04657,ko05168,map03040,map04657,map05168	-	-	-	ko00000,ko00001,ko03041	-	-	-	RRM_1
TRINITY_DN1519_c0_g1_i18.p1	85681.XP_006441229.1	2.8e-95	355.1	A	35493|Streptophyta	Serine arginine-rich splicing factor	-	GO:0003674,GO:0003676,GO:0003723,GO:0003729,GO:0005488,GO:0005575,GO:0005622,GO:0005623,GO:0005634,GO:0005730,GO:0005737,GO:0005829,GO:0006139,GO:0006396,GO:0006725,GO:0006807,GO:0008150,GO:0008152,GO:0008380,GO:0009987,GO:0010467,GO:0016070,GO:0031974,GO:0031981,GO:0034641,GO:0043170,GO:0043226,GO:0043227,GO:0043228,GO:0043229,GO:0043231,GO:0043232,GO:0043233,GO:0044237,GO:0044238,GO:0044422,GO:…	-	ko:K12890	ko03040,ko04657,ko05168,map03040,map04657,map05168	-	-	-	ko00000,ko00001,ko03041	-	-	-	RRM_1
TRINITY_DN152142_c0_g1_i1.p1	64363.EME44429	1.1e-53	217.6	A	4751|Fungi	SUZ domain	-	-	-	-	-	-	-	-	-	-	-	-	R3H,SUZ
TRINITY_DN15224_c0_g1_i14.p1	430998.XP_007677230.1	8.7e-190	670.2	A	4751|Fungi	Belongs to the DEAD box helicase family	DBP3	GO:0000027,GO:0000166,GO:0000460,GO:0000463,GO:0000464,GO:0000466,GO:0000469,GO:0000470,GO:0000478,GO:0000479,GO:0003674,GO:0003724,GO:0003824,GO:0004004,GO:0004386,GO:0005488,GO:0005524,GO:0005575,GO:0005622,GO:0005623,GO:0005634,GO:0005730,GO:0005737,GO:0006139,GO:0006364,GO:0006396,GO:0006725,GO:0006807,GO:0006996,GO:0008026,GO:0008144,GO:0008150,GO:0008152,GO:0008186,GO:0009987,GO:0010467,GO:…	3.6.4.13	ko:K14811	-	-	-	-	ko00000,ko01000,ko03009	-	-	-	DEAD,Helicase_C
TRINITY_DN152613_c0_g1_i1.p1	1047171.Mycgr3P50480	3.7e-151	541.6	A	4751|Fungi	Involved in nucleolar processing of pre-18S ribosomal RNA	MPP10	GO:0000447,GO:0000460,GO:0000462,GO:0000466,GO:0000469,GO:0000472,GO:0000478,GO:0000479,GO:0000480,GO:0000966,GO:0000967,GO:0005575,GO:0005622,GO:0005623,GO:0005634,GO:0005730,GO:0005732,GO:0006139,GO:0006364,GO:0006396,GO:0006725,GO:0006807,GO:0008150,GO:0008152,GO:0009987,GO:0010467,GO:0016070,GO:0016072,GO:0022613,GO:0030490,GO:0030532,GO:0030684,GO:0030686,GO:0031974,GO:0031981,GO:0032040,GO:…	-	ko:K14559	ko03008,map03008	-	-	-	ko00000,ko00001,ko01009,ko03009	-	-	-	Mpp10
TRINITY_DN152852_c0_g1_i1.p1	85929.M3B7Q7	2e-91	342.0	A	4751|Fungi	Responsible for synthesis of pseudouridine from uracil	RIB2	GO:0000154,GO:0000455,GO:0001522,GO:0003674,GO:0003824,GO:0005575,GO:0005622,GO:0005623,GO:0005634,GO:0005737,GO:0005739,GO:0006139,GO:0006364,GO:0006396,GO:0006399,GO:0006400,GO:0006725,GO:0006766,GO:0006767,GO:0006771,GO:0006807,GO:0008033,GO:0008150,GO:0008152,GO:0009058,GO:0009110,GO:0009231,GO:0009451,GO:0009982,GO:0009987,GO:0010467,GO:0016070,GO:0016072,GO:0016787,GO:0016810,GO:0016814,GO:…	5.4.99.28	ko:K14655,ko:K15454	ko00740,ko01100,map00740,map01100	-	R09377	RC00204	ko00000,ko00001,ko01000,ko03016	-	-	-	PseudoU_synth_2,dCMP_cyt_deam_1
TRINITY_DN152954_c0_g1_i1.p1	9612.ENSCAFP00000010192	2.1e-155	555.1	A	33208|Metazoa	poly(rC)-binding protein 2 isoform X1	PCBP2	GO:0000381,GO:0002682,GO:0002683,GO:0002697,GO:0002698,GO:0002831,GO:0002832,GO:0003674,GO:0003676,GO:0003677,GO:0003697,GO:0003723,GO:0005488,GO:0005515,GO:0005575,GO:0005622,GO:0005623,GO:0005634,GO:0005654,GO:0005737,GO:0005829,GO:0006508,GO:0006511,GO:0006807,GO:0007610,GO:0008150,GO:0008152,GO:0009056,GO:0009057,GO:0009266,GO:0009628,GO:0009987,GO:0010468,GO:0010498,GO:0016032,GO:0019058,GO:…	-	ko:K13162,ko:K21444	ko04216,map04216	-	-	-	ko00000,ko00001,ko03019,ko03041	-	-	-	KH_1
TRINITY_DN153289_c0_g1_i6.p1	83344.XP_007920793.1	2.8e-81	308.5	A	4751|Fungi	Zinc knuckle	BBP	GO:0000243,GO:0000375,GO:0000377,GO:0000398,GO:0003674,GO:0003676,GO:0003723,GO:0005488,GO:0005575,GO:0005622,GO:0005623,GO:0005634,GO:0005681,GO:0005684,GO:0005737,GO:0005829,GO:0006139,GO:0006396,GO:0006397,GO:0006725,GO:0006807,GO:0008150,GO:0008152,GO:0008380,GO:0009987,GO:0010467,GO:0016070,GO:0016071,GO:0032991,GO:0034641,GO:0036002,GO:0043170,GO:0043226,GO:0043227,GO:0043229,GO:0043231,GO:…	-	ko:K13095	-	-	-	-	ko00000,ko03041	-	-	-	KH_1,SF1-HH,zf-CCHC
TRINITY_DN153289_c0_g1_i8.p1	83344.XP_007920793.1	4.2e-175	621.3	A	4751|Fungi	Zinc knuckle	BBP	GO:0000243,GO:0000375,GO:0000377,GO:0000398,GO:0003674,GO:0003676,GO:0003723,GO:0005488,GO:0005575,GO:0005622,GO:0005623,GO:0005634,GO:0005681,GO:0005684,GO:0005737,GO:0005829,GO:0006139,GO:0006396,GO:0006397,GO:0006725,GO:0006807,GO:0008150,GO:0008152,GO:0008380,GO:0009987,GO:0010467,GO:0016070,GO:0016071,GO:0032991,GO:0034641,GO:0036002,GO:0043170,GO:0043226,GO:0043227,GO:0043229,GO:0043231,GO:…	-	ko:K13095	-	-	-	-	ko00000,ko03041	-	-	-	KH_1,SF1-HH,zf-CCHC
TRINITY_DN15344_c0_g1_i25.p1	2711.XP_006470928.1	4.3e-142	510.8	A	35493|Streptophyta	serine threonine protein phosphatase 2A regulatory subunit	-	GO:0005575,GO:0005622,GO:0005623,GO:0005634,GO:0005737,GO:0005829,GO:0043226,GO:0043227,GO:0043229,GO:0043231,GO:0044424,GO:0044444,GO:0044464	-	ko:K11583	ko03015,ko04071,ko04151,ko04152,ko04261,ko04728,ko05165,map03015,map04071,map04151,map04152,map04261,map04728,map05165	-	-	-	ko00000,ko00001,ko01009,ko03036	-	-	-	EF-hand_5,EF-hand_7
TRINITY_DN15361_c0_g1_i12.p1	42345.XP_008796519.1	7.7e-210	738.0	A	35493|Streptophyta	Belongs to the helicase family. Dicer subfamily	DCL3	GO:0002252,GO:0002376,GO:0003674,GO:0003676,GO:0003723,GO:0003725,GO:0003824,GO:0004518,GO:0004519,GO:0004521,GO:0004525,GO:0004540,GO:0005488,GO:0005575,GO:0005622,GO:0005623,GO:0005634,GO:0005730,GO:0005737,GO:0006139,GO:0006259,GO:0006396,GO:0006725,GO:0006807,GO:0006950,GO:0006952,GO:0006955,GO:0008150,GO:0008152,GO:0009605,GO:0009607,GO:0009615,GO:0009616,GO:0009892,GO:0009987,GO:0010033,GO:…	-	ko:K11592	ko05206,map05206	-	-	-	ko00000,ko00001,ko01000,ko03036	-	-	-	DEAD,Dicer_dimer,Helicase_C,PAZ,ResIII,Ribonuclease_3,dsrm
TRINITY_DN154650_c0_g1_i1.p1	430998.XP_007671909.1	3.8e-70	271.6	A	4751|Fungi	Nucleolar protein,Nop52	-	GO:0005575,GO:0005622,GO:0005623,GO:0005634,GO:0005730,GO:0006139,GO:0006364,GO:0006396,GO:0006725,GO:0006807,GO:0008150,GO:0008152,GO:0009987,GO:0010467,GO:0016070,GO:0016072,GO:0022613,GO:0030684,GO:0030687,GO:0030688,GO:0031974,GO:0031981,GO:0032991,GO:0034470,GO:0034641,GO:0034660,GO:0042254,GO:0043170,GO:0043226,GO:0043227,GO:0043228,GO:0043229,GO:0043231,GO:0043232,GO:0043233,GO:0044085,GO:…	-	ko:K14849	-	-	-	-	ko00000,ko01009,ko03009	-	-	-	Nop52
TRINITY_DN1546_c0_g1_i5.p1	2711.XP_006478736.1	2.2e-118	431.8	A	35493|Streptophyta	Flowering time control protein	-	GO:0000003,GO:0000375,GO:0000377,GO:0000398,GO:0000785,GO:0003006,GO:0003674,GO:0003676,GO:0003723,GO:0005488,GO:0005575,GO:0005622,GO:0005623,GO:0005634,GO:0005694,GO:0006139,GO:0006325,GO:0006342,GO:0006355,GO:0006378,GO:0006396,GO:0006397,GO:0006725,GO:0006807,GO:0006996,GO:0007275,GO:0008150,GO:0008152,GO:0008380,GO:0009553,GO:0009791,GO:0009889,GO:0009890,GO:0009892,GO:0009909,GO:0009911,GO:…	-	-	-	-	-	-	-	-	-	-	RRM_1,SPOC
TRINITY_DN154865_c0_g1_i1.p1	4536.ONIVA03G39420.2	5.6e-107	393.7	A	35493|Streptophyta	DEAD-like helicases superfamily	-	GO:0003674,GO:0003676,GO:0003723,GO:0003724,GO:0003729,GO:0003824,GO:0004004,GO:0004386,GO:0005488,GO:0005575,GO:0005622,GO:0005623,GO:0005634,GO:0005730,GO:0005737,GO:0005777,GO:0005886,GO:0006139,GO:0006725,GO:0006807,GO:0008026,GO:0008150,GO:0008152,GO:0008186,GO:0009987,GO:0010501,GO:0016020,GO:0016070,GO:0016462,GO:0016787,GO:0016817,GO:0016818,GO:0016887,GO:0017111,GO:0031974,GO:0031981,GO:…	3.6.4.13	ko:K10268,ko:K11594	ko04622,ko05161,ko05203,map04622,map05161,map05203	-	-	-	ko00000,ko00001,ko01000,ko03019,ko03036,ko03041,ko04121	-	-	-	DEAD,Helicase_C
TRINITY_DN15494_c0_g1_i2.p1	83344.XP_007928065.1	2.5e-52	212.2	A	4751|Fungi	RNA recognition motif	-	GO:0000375,GO:0000377,GO:0000398,GO:0003674,GO:0003676,GO:0003723,GO:0005488,GO:0005575,GO:0005622,GO:0005623,GO:0005634,GO:0005737,GO:0006139,GO:0006396,GO:0006397,GO:0006725,GO:0006807,GO:0008150,GO:0008152,GO:0008380,GO:0009987,GO:0010467,GO:0016070,GO:0016071,GO:0034641,GO:0043170,GO:0043226,GO:0043227,GO:0043229,GO:0043231,GO:0044237,GO:0044238,GO:0044424,GO:0044464,GO:0045292,GO:0046483,GO:…	-	-	-	-	-	-	-	-	-	-	RRM_1
TRINITY_DN15504_c2_g1_i1.p1	64363.EME48081	2.2e-13	82.8	A	4751|Fungi	Domain with 2 conserved Trp (W) residues	WWM1	GO:0005575,GO:0005622,GO:0005623,GO:0005634,GO:0005737,GO:0005739,GO:0043226,GO:0043227,GO:0043229,GO:0043231,GO:0044424,GO:0044444,GO:0044464	-	-	-	-	-	-	-	-	-	-	WW
TRINITY_DN155075_c0_g2_i1.p1	64363.EME38464	2e-114	419.1	A	4751|Fungi	Splicing factor 3B subunit 1	prp10	GO:0000245,GO:0000375,GO:0000377,GO:0000398,GO:0003674,GO:0003676,GO:0003723,GO:0003729,GO:0005488,GO:0005575,GO:0005622,GO:0005623,GO:0005634,GO:0005681,GO:0005684,GO:0005686,GO:0006139,GO:0006396,GO:0006397,GO:0006725,GO:0006807,GO:0008150,GO:0008152,GO:0008380,GO:0009987,GO:0010467,GO:0016043,GO:0016070,GO:0016071,GO:0022607,GO:0022613,GO:0022618,GO:0030532,GO:0032991,GO:0034622,GO:0034641,GO:…	-	ko:K12828	ko03040,map03040	M00352	-	-	ko00000,ko00001,ko00002,ko03036,ko03041	-	-	-	SF3b1
TRINITY_DN1553_c1_g1_i10.p2	2711.XP_006480669.1	2.9e-128	464.9	A	35493|Streptophyta	ribonuclease P	-	GO:0000172,GO:0000966,GO:0001682,GO:0003674,GO:0003676,GO:0003723,GO:0005488,GO:0005575,GO:0005732,GO:0006139,GO:0006364,GO:0006396,GO:0006399,GO:0006725,GO:0006807,GO:0008033,GO:0008150,GO:0008152,GO:0009987,GO:0010467,GO:0016070,GO:0016072,GO:0022613,GO:0030677,GO:0030681,GO:0032991,GO:0033204,GO:0034470,GO:0034471,GO:0034641,GO:0034660,GO:0042254,GO:0043170,GO:0044085,GO:0044237,GO:0044238,GO:…	3.1.26.5	ko:K03538	ko03008,ko03013,map03008,map03013	-	-	-	ko00000,ko00001,ko01000,ko03009,ko03016,ko03029	-	-	-	UPF0086
TRINITY_DN15541_c0_g1_i1.p1	85681.XP_006439281.1	3e-89	335.1	A	35493|Streptophyta	ATP-dependent RNA helicase	-	GO:0003674,GO:0003676,GO:0003723,GO:0003724,GO:0003824,GO:0004004,GO:0004386,GO:0005488,GO:0005575,GO:0005622,GO:0005623,GO:0005634,GO:0005730,GO:0005737,GO:0006139,GO:0006396,GO:0006725,GO:0006807,GO:0008026,GO:0008150,GO:0008152,GO:0008186,GO:0009987,GO:0010467,GO:0016070,GO:0016462,GO:0016787,GO:0016817,GO:0016818,GO:0016887,GO:0017111,GO:0031974,GO:0031981,GO:0034641,GO:0042623,GO:0043170,GO:…	3.6.4.13	ko:K14780	-	-	-	-	ko00000,ko01000,ko03009	-	-	-	DEAD,HA2,Helicase_C,OB_NTP_bind
TRINITY_DN15541_c0_g1_i6.p1	3694.POPTR_0002s20250.1	4.9e-60	238.0	A	35493|Streptophyta	ATP-dependent RNA helicase	-	GO:0003674,GO:0003676,GO:0003723,GO:0003724,GO:0003824,GO:0004004,GO:0004386,GO:0005488,GO:0005575,GO:0005622,GO:0005623,GO:0005634,GO:0005730,GO:0005737,GO:0006139,GO:0006396,GO:0006725,GO:0006807,GO:0008026,GO:0008150,GO:0008152,GO:0008186,GO:0009987,GO:0010467,GO:0016070,GO:0016462,GO:0016787,GO:0016817,GO:0016818,GO:0016887,GO:0017111,GO:0031974,GO:0031981,GO:0034641,GO:0042623,GO:0043170,GO:…	3.6.4.13	ko:K14780	-	-	-	-	ko00000,ko01000,ko03009	-	-	-	DEAD,HA2,Helicase_C,OB_NTP_bind
TRINITY_DN156046_c0_g1_i1.p1	1047171.Mycgr3P76890	9.4e-56	223.8	A	4751|Fungi	Suppressor of forked protein (Suf)	RNA14	GO:0003674,GO:0003676,GO:0003723,GO:0003729,GO:0005488,GO:0005515,GO:0005575,GO:0005622,GO:0005623,GO:0005634,GO:0005654,GO:0005737,GO:0005739,GO:0005829,GO:0005847,GO:0005849,GO:0006139,GO:0006378,GO:0006379,GO:0006396,GO:0006397,GO:0006725,GO:0006807,GO:0008150,GO:0008152,GO:0009607,GO:0009719,GO:0009987,GO:0010467,GO:0010468,GO:0016070,GO:0016071,GO:0019219,GO:0019222,GO:0031123,GO:0031124,GO:…	-	ko:K14408	ko03015,map03015	-	-	-	ko00000,ko00001,ko03019	-	-	-	Suf
TRINITY_DN15609_c0_g1_i1.p1	2711.XP_006487666.1	5.7e-59	234.2	A	35493|Streptophyta	U2 small nuclear ribonucleoprotein	-	GO:0000375,GO:0000377,GO:0000398,GO:0005575,GO:0005622,GO:0005623,GO:0005634,GO:0005654,GO:0005730,GO:0005737,GO:0005829,GO:0006139,GO:0006396,GO:0006397,GO:0006725,GO:0006807,GO:0006950,GO:0008150,GO:0008152,GO:0008380,GO:0009266,GO:0009409,GO:0009507,GO:0009536,GO:0009628,GO:0009987,GO:0010467,GO:0015030,GO:0016070,GO:0016071,GO:0016604,GO:0031974,GO:0031981,GO:0034641,GO:0043170,GO:0043226,GO:…	-	ko:K11092	ko03040,map03040	M00352	-	-	ko00000,ko00001,ko00002,ko03041	-	-	-	LRR_9
TRINITY_DN156142_c0_g1_i1.p1	430998.XP_007673646.1	9e-63	246.9	A	4751|Fungi	Zinc finger, C3HC4 type (RING finger)	-	GO:0000003,GO:0000228,GO:0000278,GO:0000724,GO:0000725,GO:0000775,GO:0000776,GO:0000777,GO:0000778,GO:0000779,GO:0000780,GO:0000785,GO:0000790,GO:0000793,GO:0000794,GO:0003006,GO:0003674,GO:0003678,GO:0003824,GO:0004003,GO:0004386,GO:0004842,GO:0005488,GO:0005515,GO:0005575,GO:0005622,GO:0005623,GO:0005634,GO:0005694,GO:0005730,GO:0005737,GO:0005739,GO:0006139,GO:0006259,GO:0006260,GO:0006261,GO:…	-	-	-	-	-	-	-	-	-	-	Helicase_C,SNF2_N,zf-C3HC4,zf-C3HC4_2,zf-C3HC4_3,zf-RING_UBOX
TRINITY_DN156142_c0_g2_i1.p1	97096.XP_007796958.1	4.9e-23	114.8	A	4751|Fungi	swi snf family dna-dependent atpase	-	GO:0000003,GO:0000228,GO:0000278,GO:0000724,GO:0000725,GO:0000775,GO:0000776,GO:0000777,GO:0000778,GO:0000779,GO:0000780,GO:0000785,GO:0000790,GO:0000793,GO:0000794,GO:0003006,GO:0003674,GO:0003678,GO:0003824,GO:0004003,GO:0004386,GO:0004842,GO:0005488,GO:0005515,GO:0005575,GO:0005622,GO:0005623,GO:0005634,GO:0005694,GO:0005730,GO:0005737,GO:0005739,GO:0006139,GO:0006259,GO:0006260,GO:0006261,GO:…	-	-	-	-	-	-	-	-	-	-	Helicase_C,SNF2_N,zf-C3HC4,zf-C3HC4_2,zf-C3HC4_3,zf-RING_UBOX
TRINITY_DN156538_c0_g1_i1.p1	5037.XP_001536765.1	3.2e-50	205.3	A	4751|Fungi	Snf2-ATP coupling, chromatin remodelling complex	SNF2	GO:0000003,GO:0000086,GO:0000122,GO:0000166,GO:0000182,GO:0000228,GO:0000278,GO:0000785,GO:0000790,GO:0000988,GO:0000990,GO:0000991,GO:0001085,GO:0001102,GO:0003674,GO:0003676,GO:0003677,GO:0003678,GO:0003682,GO:0003690,GO:0003824,GO:0004003,GO:0004386,GO:0005488,GO:0005515,GO:0005524,GO:0005575,GO:0005622,GO:0005623,GO:0005634,GO:0005694,GO:0005975,GO:0005984,GO:0005985,GO:0005987,GO:0006066,GO:…	-	ko:K11786	-	-	-	-	ko00000,ko01000,ko03021,ko03036	-	-	-	Bromodomain,HSA,Helicase_C,QLQ,SNF2_N,SnAC
TRINITY_DN157033_c0_g2_i1.p1	5037.XP_001536952.1	2e-59	235.7	A	4751|Fungi	DEAD DEAH box helicase	-	GO:0000724,GO:0000725,GO:0003674,GO:0003676,GO:0003677,GO:0003678,GO:0003824,GO:0004003,GO:0004386,GO:0005488,GO:0005575,GO:0005622,GO:0005623,GO:0005634,GO:0005694,GO:0005737,GO:0006139,GO:0006259,GO:0006281,GO:0006302,GO:0006310,GO:0006725,GO:0006807,GO:0006950,GO:0006974,GO:0006996,GO:0008026,GO:0008094,GO:0008150,GO:0008152,GO:0009378,GO:0009987,GO:0016043,GO:0016462,GO:0016787,GO:0016817,GO:…	3.6.4.13	ko:K20103	-	-	-	-	ko00000,ko01000,ko03019	-	-	-	DEAD,Helicase_C
TRINITY_DN15732_c0_g1_i14.p1	2711.XP_006468816.1	7.2e-103	380.2	A	35493|Streptophyta	RING FYVE PHD zinc finger superfamily protein	-	-	-	-	-	-	-	-	-	-	-	-	DUF3675,RINGv
TRINITY_DN15759_c0_g1_i1.p1	2711.XP_006484846.1	4e-81	307.8	A	35493|Streptophyta	Mei2-like	-	GO:0008150,GO:0010564,GO:0010638,GO:0033043,GO:0040008,GO:0040020,GO:0045787,GO:0045836,GO:0045927,GO:0048518,GO:0048522,GO:0050789,GO:0050794,GO:0051128,GO:0051130,GO:0051445,GO:0051446,GO:0051726,GO:0051783,GO:0051785,GO:0065007,GO:0090068,GO:2000241,GO:2000243	-	-	-	-	-	-	-	-	-	-	RRM_1,RRM_2
TRINITY_DN15782_c1_g1_i4.p1	85681.XP_006444525.1	0.0	1296.6	A	35493|Streptophyta	ribonucleases P MRP protein subunit	-	GO:0000171,GO:0000172,GO:0000966,GO:0001682,GO:0003674,GO:0003824,GO:0004518,GO:0004519,GO:0004521,GO:0004526,GO:0004540,GO:0004549,GO:0005575,GO:0005622,GO:0005623,GO:0005634,GO:0005654,GO:0005655,GO:0005730,GO:0005732,GO:0006139,GO:0006396,GO:0006399,GO:0006401,GO:0006725,GO:0006807,GO:0008033,GO:0008150,GO:0008152,GO:0009056,GO:0009057,GO:0009987,GO:0010467,GO:0016070,GO:0016078,GO:0016787,GO:…	3.1.26.5	ko:K01164	ko03008,ko03013,map03008,map03013	-	-	-	ko00000,ko00001,ko01000,ko03009,ko03016,ko03029	-	-	-	POP1,POPLD
TRINITY_DN158236_c0_g1_i2.p1	430998.XP_007681287.1	3.5e-53	215.7	A	4751|Fungi	C-terminal duplication domain of Friend of PRMT1	YRA1	GO:0000346,GO:0003674,GO:0003676,GO:0003723,GO:0004857,GO:0005488,GO:0005575,GO:0005622,GO:0005623,GO:0005634,GO:0006139,GO:0006259,GO:0006281,GO:0006283,GO:0006289,GO:0006403,GO:0006405,GO:0006406,GO:0006611,GO:0006725,GO:0006807,GO:0006810,GO:0006886,GO:0006913,GO:0006950,GO:0006974,GO:0008104,GO:0008150,GO:0008152,GO:0009987,GO:0010467,GO:0015031,GO:0015833,GO:0015931,GO:0016973,GO:0030234,GO:…	-	ko:K12881	ko03013,ko03015,ko03040,ko05168,map03013,map03015,map03040,map05168	M00406,M00430	-	-	ko00000,ko00001,ko00002,ko03019,ko03041	-	-	-	FoP_duplication,RRM_1
TRINITY_DN15829_c0_g1_i1.p1	2711.XP_006483013.1	1.2e-104	386.3	A	35493|Streptophyta	domain-containing protein	-	-	-	-	-	-	-	-	-	-	-	-	SAM_1,SAM_2
TRINITY_DN15829_c0_g1_i10.p1	2711.XP_006483013.1	2.9e-114	418.3	A	35493|Streptophyta	domain-containing protein	-	-	-	-	-	-	-	-	-	-	-	-	SAM_1,SAM_2
TRINITY_DN15829_c0_g1_i21.p1	2711.XP_006483013.1	3.5e-116	424.9	A	35493|Streptophyta	domain-containing protein	-	-	-	-	-	-	-	-	-	-	-	-	SAM_1,SAM_2
TRINITY_DN1582_c0_g1_i12.p2	2711.XP_006484846.1	2.3e-100	371.7	A	35493|Streptophyta	Mei2-like	-	GO:0008150,GO:0010564,GO:0010638,GO:0033043,GO:0040008,GO:0040020,GO:0045787,GO:0045836,GO:0045927,GO:0048518,GO:0048522,GO:0050789,GO:0050794,GO:0051128,GO:0051130,GO:0051445,GO:0051446,GO:0051726,GO:0051783,GO:0051785,GO:0065007,GO:0090068,GO:2000241,GO:2000243	-	-	-	-	-	-	-	-	-	-	RRM_1,RRM_2
TRINITY_DN1582_c0_g1_i24.p1	2711.XP_006484846.1	1.5e-87	329.7	A	35493|Streptophyta	Mei2-like	-	GO:0008150,GO:0010564,GO:0010638,GO:0033043,GO:0040008,GO:0040020,GO:0045787,GO:0045836,GO:0045927,GO:0048518,GO:0048522,GO:0050789,GO:0050794,GO:0051128,GO:0051130,GO:0051445,GO:0051446,GO:0051726,GO:0051783,GO:0051785,GO:0065007,GO:0090068,GO:2000241,GO:2000243	-	-	-	-	-	-	-	-	-	-	RRM_1,RRM_2
TRINITY_DN1582_c0_g1_i45.p1	2711.XP_006484846.1	1.3e-234	818.9	A	35493|Streptophyta	Mei2-like	-	GO:0008150,GO:0010564,GO:0010638,GO:0033043,GO:0040008,GO:0040020,GO:0045787,GO:0045836,GO:0045927,GO:0048518,GO:0048522,GO:0050789,GO:0050794,GO:0051128,GO:0051130,GO:0051445,GO:0051446,GO:0051726,GO:0051783,GO:0051785,GO:0065007,GO:0090068,GO:2000241,GO:2000243	-	-	-	-	-	-	-	-	-	-	RRM_1,RRM_2
TRINITY_DN1582_c2_g1_i15.p1	2711.XP_006467546.1	1.6e-286	991.5	A	35493|Streptophyta	Mei2-like	-	GO:0003674,GO:0003676,GO:0003723,GO:0003729,GO:0005488,GO:0005575,GO:0005622,GO:0005623,GO:0005634,GO:0008150,GO:0010564,GO:0010638,GO:0033043,GO:0040008,GO:0040020,GO:0043226,GO:0043227,GO:0043229,GO:0043231,GO:0044424,GO:0044464,GO:0045787,GO:0045836,GO:0045927,GO:0048518,GO:0048522,GO:0050789,GO:0050794,GO:0051128,GO:0051130,GO:0051445,GO:0051446,GO:0051726,GO:0051783,GO:0051785,GO:0065007,GO:…	-	-	-	-	-	-	-	-	-	-	RRM_1,RRM_2
TRINITY_DN158530_c0_g1_i1.p1	64363.EME47979	2.8e-77	295.0	A	4751|Fungi	RNA12 protein	YME2	GO:0000002,GO:0003674,GO:0003676,GO:0003723,GO:0005488,GO:0005575,GO:0005622,GO:0005623,GO:0005737,GO:0005739,GO:0005740,GO:0005743,GO:0006996,GO:0007005,GO:0008150,GO:0009987,GO:0016020,GO:0016021,GO:0016043,GO:0019866,GO:0031090,GO:0031224,GO:0031300,GO:0031301,GO:0031304,GO:0031305,GO:0031966,GO:0031967,GO:0031975,GO:0032592,GO:0043226,GO:0043227,GO:0043229,GO:0043231,GO:0044422,GO:0044424,GO:…	-	-	-	-	-	-	-	-	-	-	RNA12,RRM_1
TRINITY_DN1585_c0_g1_i12.p1	2711.XP_006478194.1	2e-179	635.6	A	35493|Streptophyta	regulator of nonsense transcripts	-	GO:0000184,GO:0000956,GO:0001101,GO:0003674,GO:0003676,GO:0003723,GO:0003729,GO:0005488,GO:0005575,GO:0005622,GO:0005623,GO:0005634,GO:0005730,GO:0006139,GO:0006401,GO:0006402,GO:0006725,GO:0006807,GO:0006950,GO:0006952,GO:0007154,GO:0007165,GO:0008150,GO:0008152,GO:0009056,GO:0009057,GO:0009314,GO:0009416,GO:0009605,GO:0009607,GO:0009611,GO:0009617,GO:0009628,GO:0009648,GO:0009719,GO:0009725,GO:…	-	ko:K14328	ko03013,ko03015,map03013,map03015	M00430	-	-	ko00000,ko00001,ko00002,ko03019	-	-	-	Smg4_UPF3
TRINITY_DN1585_c0_g1_i8.p1	2711.XP_006478194.1	2.4e-172	612.1	A	35493|Streptophyta	regulator of nonsense transcripts	-	GO:0000184,GO:0000956,GO:0001101,GO:0003674,GO:0003676,GO:0003723,GO:0003729,GO:0005488,GO:0005575,GO:0005622,GO:0005623,GO:0005634,GO:0005730,GO:0006139,GO:0006401,GO:0006402,GO:0006725,GO:0006807,GO:0006950,GO:0006952,GO:0007154,GO:0007165,GO:0008150,GO:0008152,GO:0009056,GO:0009057,GO:0009314,GO:0009416,GO:0009605,GO:0009607,GO:0009611,GO:0009617,GO:0009628,GO:0009648,GO:0009719,GO:0009725,GO:…	-	ko:K14328	ko03013,ko03015,map03013,map03015	M00430	-	-	ko00000,ko00001,ko00002,ko03019	-	-	-	Smg4_UPF3
TRINITY_DN15866_c0_g1_i11.p1	470704.XP_007757877.1	3.1e-243	847.8	A	4751|Fungi	Belongs to the DEAD box helicase family	DBP2	GO:0000166,GO:0000184,GO:0000956,GO:0003674,GO:0003724,GO:0003824,GO:0004004,GO:0004386,GO:0005488,GO:0005524,GO:0005575,GO:0005622,GO:0005623,GO:0005634,GO:0005730,GO:0005737,GO:0005739,GO:0006139,GO:0006364,GO:0006396,GO:0006401,GO:0006402,GO:0006725,GO:0006807,GO:0008026,GO:0008144,GO:0008150,GO:0008152,GO:0008186,GO:0009056,GO:0009057,GO:0009892,GO:0009987,GO:0010467,GO:0010468,GO:0010501,GO:…	3.6.4.13	ko:K12823	ko03040,ko05202,ko05205,map03040,map05202,map05205	-	-	-	ko00000,ko00001,ko01000,ko03009,ko03041	-	-	-	DEAD,Helicase_C
TRINITY_DN15866_c1_g1_i1.p1	64363.EME41324	5.1e-91	340.9	A	4751|Fungi	Belongs to the DEAD box helicase family	DBP2	GO:0000166,GO:0000184,GO:0000956,GO:0003674,GO:0003724,GO:0003824,GO:0004004,GO:0004386,GO:0005488,GO:0005524,GO:0005575,GO:0005622,GO:0005623,GO:0005634,GO:0005730,GO:0005737,GO:0005739,GO:0006139,GO:0006364,GO:0006396,GO:0006401,GO:0006402,GO:0006725,GO:0006807,GO:0008026,GO:0008144,GO:0008150,GO:0008152,GO:0008186,GO:0009056,GO:0009057,GO:0009892,GO:0009987,GO:0010467,GO:0010468,GO:0010501,GO:…	3.6.4.13	ko:K12823	ko03040,ko05202,ko05205,map03040,map05202,map05205	-	-	-	ko00000,ko00001,ko01000,ko03009,ko03041	-	-	-	DEAD,Helicase_C
TRINITY_DN15866_c1_g2_i3.p1	35725.K2RZB2	3.5e-119	434.5	A	4751|Fungi	Belongs to the DEAD box helicase family	DBP2	GO:0000166,GO:0000184,GO:0000956,GO:0003674,GO:0003724,GO:0003824,GO:0004004,GO:0004386,GO:0005488,GO:0005524,GO:0005575,GO:0005622,GO:0005623,GO:0005634,GO:0005730,GO:0005737,GO:0005739,GO:0006139,GO:0006364,GO:0006396,GO:0006401,GO:0006402,GO:0006725,GO:0006807,GO:0008026,GO:0008144,GO:0008150,GO:0008152,GO:0008186,GO:0009056,GO:0009057,GO:0009892,GO:0009987,GO:0010467,GO:0010468,GO:0010501,GO:…	3.6.4.13	ko:K12823	ko03040,ko05202,ko05205,map03040,map05202,map05205	-	-	-	ko00000,ko00001,ko01000,ko03009,ko03041	-	-	-	DEAD,Helicase_C
TRINITY_DN15866_c3_g1_i1.p1	430998.XP_007671546.1	5.7e-42	177.9	A	4751|Fungi	Belongs to the DEAD box helicase family	MSS116	GO:0000372,GO:0000373,GO:0000375,GO:0000376,GO:0000377,GO:0000959,GO:0003674,GO:0003676,GO:0003723,GO:0003724,GO:0003725,GO:0003727,GO:0003729,GO:0003824,GO:0004004,GO:0004386,GO:0005488,GO:0005575,GO:0005622,GO:0005623,GO:0005634,GO:0005730,GO:0005737,GO:0005739,GO:0005759,GO:0006139,GO:0006351,GO:0006354,GO:0006390,GO:0006392,GO:0006396,GO:0006725,GO:0006807,GO:0008026,GO:0008150,GO:0008152,GO:…	3.6.4.13	ko:K17679	-	-	-	-	ko00000,ko01000,ko03029	-	-	-	DEAD,Helicase_C
TRINITY_DN15896_c0_g1_i1.p1	35725.K2R5V8	7.9e-54	217.2	A	4751|Fungi	RNA recognition motif	-	GO:0000375,GO:0000377,GO:0000398,GO:0003674,GO:0003676,GO:0003723,GO:0005488,GO:0005575,GO:0005622,GO:0005623,GO:0005634,GO:0005737,GO:0006139,GO:0006396,GO:0006397,GO:0006725,GO:0006807,GO:0008150,GO:0008152,GO:0008380,GO:0009987,GO:0010467,GO:0016070,GO:0016071,GO:0034641,GO:0043170,GO:0043226,GO:0043227,GO:0043229,GO:0043231,GO:0044237,GO:0044238,GO:0044424,GO:0044464,GO:0045292,GO:0046483,GO:…	-	-	-	-	-	-	-	-	-	-	RRM_1
TRINITY_DN159591_c0_g1_i1.p1	84751.XP_007880589.1	3.5e-48	198.7	A	4751|Fungi	RNA recognition motif	-	-	-	-	-	-	-	-	-	-	-	-	RRM_1
TRINITY_DN16012_c0_g1_i14.p2	84751.XP_007877268.1	1.2e-34	153.3	A	4751|Fungi	RNA recognition motif	-	-	-	-	-	-	-	-	-	-	-	-	RRM_1
TRINITY_DN16033_c0_g1_i13.p1	2711.XP_006478939.1	5.1e-110	404.1	A	35493|Streptophyta	nucleic acid binding protein	-	GO:0003674,GO:0003676,GO:0003723,GO:0005488,GO:0097159,GO:1901363	-	-	-	-	-	-	-	-	-	-	RRM_1
TRINITY_DN16033_c0_g1_i20.p1	2711.XP_006478939.1	1.4e-110	406.0	A	35493|Streptophyta	nucleic acid binding protein	-	GO:0003674,GO:0003676,GO:0003723,GO:0005488,GO:0097159,GO:1901363	-	-	-	-	-	-	-	-	-	-	RRM_1
TRINITY_DN16069_c0_g2_i15.p1	430998.XP_007678049.1	3.4e-199	701.0	A	4751|Fungi	helicase superfamily c-terminal domain	SUB2	GO:0000346,GO:0000375,GO:0000377,GO:0000398,GO:0000781,GO:0003674,GO:0003724,GO:0003824,GO:0004004,GO:0004386,GO:0005575,GO:0005622,GO:0005623,GO:0005634,GO:0005681,GO:0005694,GO:0005730,GO:0005737,GO:0006139,GO:0006259,GO:0006281,GO:0006283,GO:0006289,GO:0006325,GO:0006342,GO:0006348,GO:0006351,GO:0006354,GO:0006355,GO:0006366,GO:0006368,GO:0006396,GO:0006397,GO:0006403,GO:0006405,GO:0006406,GO:…	3.6.4.13	ko:K12812	ko03013,ko03015,ko03040,ko05164,map03013,map03015,map03040,map05164	M00406,M00430	-	-	ko00000,ko00001,ko00002,ko01000,ko03019,ko03041	-	-	-	DEAD,Helicase_C
TRINITY_DN161026_c0_g1_i1.p2	5217.XP_007003082.1	2.3e-47	195.7	A	4751|Fungi	RNA recognition motif	GBP2	GO:0000723,GO:0000956,GO:0003674,GO:0003676,GO:0003677,GO:0003697,GO:0003723,GO:0003729,GO:0005488,GO:0005575,GO:0005622,GO:0005623,GO:0005634,GO:0005737,GO:0005829,GO:0006139,GO:0006259,GO:0006401,GO:0006402,GO:0006403,GO:0006405,GO:0006406,GO:0006611,GO:0006725,GO:0006807,GO:0006810,GO:0006886,GO:0006913,GO:0006996,GO:0008104,GO:0008150,GO:0008152,GO:0009056,GO:0009057,GO:0009892,GO:0009987,GO:…	-	-	-	-	-	-	-	-	-	-	RRM_1
TRINITY_DN16153_c0_g2_i11.p1	430998.XP_007680395.1	1.2e-259	902.5	A	4751|Fungi	DUF4217	HAS1	GO:0000462,GO:0000463,GO:0000470,GO:0003674,GO:0003676,GO:0003723,GO:0003724,GO:0003824,GO:0004004,GO:0004386,GO:0005488,GO:0005575,GO:0005622,GO:0005623,GO:0005634,GO:0005635,GO:0005730,GO:0005737,GO:0006139,GO:0006364,GO:0006396,GO:0006725,GO:0006807,GO:0008026,GO:0008150,GO:0008152,GO:0008186,GO:0009987,GO:0010467,GO:0010501,GO:0012505,GO:0016070,GO:0016072,GO:0016074,GO:0016462,GO:0016787,GO:…	3.6.4.13	ko:K13179	-	-	-	-	ko00000,ko01000,ko03009,ko03041	-	-	-	DEAD,DUF4217,Helicase_C
TRINITY_DN16153_c0_g2_i8.p1	1047171.Mycgr3P65342	2.1e-92	345.9	A	4751|Fungi	DUF4217	HAS1	GO:0000462,GO:0000463,GO:0000470,GO:0003674,GO:0003676,GO:0003723,GO:0003724,GO:0003824,GO:0004004,GO:0004386,GO:0005488,GO:0005575,GO:0005622,GO:0005623,GO:0005634,GO:0005635,GO:0005730,GO:0005737,GO:0006139,GO:0006364,GO:0006396,GO:0006725,GO:0006807,GO:0008026,GO:0008150,GO:0008152,GO:0008186,GO:0009987,GO:0010467,GO:0010501,GO:0012505,GO:0016070,GO:0016072,GO:0016074,GO:0016462,GO:0016787,GO:…	3.6.4.13	ko:K13179	-	-	-	-	ko00000,ko01000,ko03009,ko03041	-	-	-	DEAD,DUF4217,Helicase_C
TRINITY_DN16177_c0_g1_i12.p2	3641.EOY07804	1.1e-81	309.7	A	35493|Streptophyta	zinc finger	-	-	-	-	-	-	-	-	-	-	-	-	RINGv
TRINITY_DN16177_c0_g1_i17.p1	85681.XP_006428800.1	9.2e-188	663.3	A	35493|Streptophyta	zinc finger	-	-	-	-	-	-	-	-	-	-	-	-	RINGv
TRINITY_DN16211_c0_g1_i1.p1	3694.POPTR_0001s45010.1	1.3e-103	382.5	A	35493|Streptophyta	RNA helicase	-	GO:0003674,GO:0003724,GO:0003824,GO:0004004,GO:0004386,GO:0005575,GO:0005622,GO:0005623,GO:0005634,GO:0005730,GO:0005737,GO:0006139,GO:0006725,GO:0006807,GO:0008026,GO:0008150,GO:0008152,GO:0008186,GO:0009987,GO:0010501,GO:0016070,GO:0016462,GO:0016787,GO:0016817,GO:0016818,GO:0016887,GO:0017111,GO:0031974,GO:0031981,GO:0034641,GO:0042623,GO:0043170,GO:0043226,GO:0043227,GO:0043228,GO:0043229,GO:…	3.6.4.13	ko:K14776	-	-	-	-	ko00000,ko01000,ko03009	-	-	-	DEAD,DUF4217,Helicase_C
TRINITY_DN16241_c0_g1_i25.p1	2711.XP_006484331.1	1e-101	376.7	A	35493|Streptophyta	Protein terminal ear1	-	-	-	-	-	-	-	-	-	-	-	-	RRM_1,RRM_2
TRINITY_DN16241_c1_g1_i4.p1	85681.XP_006438196.1	1.7e-68	266.2	A	35493|Streptophyta	Protein terminal ear1	-	-	-	-	-	-	-	-	-	-	-	-	RRM_1,RRM_2
TRINITY_DN16289_c0_g1_i13.p1	85681.XP_006441050.1	3.2e-23	115.5	A	35493|Streptophyta	serine arginine-rich splicing factor	-	GO:0000375,GO:0000377,GO:0000398,GO:0005575,GO:0005622,GO:0005623,GO:0005634,GO:0005654,GO:0005730,GO:0006139,GO:0006396,GO:0006397,GO:0006725,GO:0006807,GO:0007154,GO:0007165,GO:0008150,GO:0008152,GO:0008380,GO:0009743,GO:0009756,GO:0009987,GO:0010033,GO:0010182,GO:0010467,GO:0016070,GO:0016071,GO:0016604,GO:0016607,GO:0023052,GO:0031974,GO:0031981,GO:0034641,GO:0042221,GO:0043170,GO:0043226,GO:…	-	ko:K14325	ko03013,ko03015,map03013,map03015	M00430	-	-	ko00000,ko00001,ko00002,ko03019	-	-	-	RRM_1
TRINITY_DN162925_c0_g1_i1.p1	430998.XP_007680133.1	1.9e-77	295.8	A	4751|Fungi	RNA recognition motif. (a.k.a. RRM, RBD, or RNP domain)	SLT11	GO:0000375,GO:0000377,GO:0000387,GO:0000398,GO:0000974,GO:0003674,GO:0003676,GO:0003723,GO:0005488,GO:0005575,GO:0005622,GO:0005623,GO:0005634,GO:0005681,GO:0005684,GO:0006139,GO:0006396,GO:0006397,GO:0006725,GO:0006807,GO:0008150,GO:0008152,GO:0008380,GO:0009987,GO:0010467,GO:0016043,GO:0016070,GO:0016071,GO:0017069,GO:0017070,GO:0022607,GO:0022613,GO:0022618,GO:0032991,GO:0034622,GO:0034641,GO:…	-	ko:K12872	ko03040,map03040	M00355	-	-	ko00000,ko00001,ko00002,ko03041	-	-	-	RRM_1,Torus
TRINITY_DN1629_c1_g1_i12.p1	2711.XP_006467033.1	2.9e-74	285.0	A	35493|Streptophyta	RNA recognition motif	-	-	-	ko:K12897	ko03040,map03040	-	-	-	ko00000,ko00001,ko01009,ko03041	-	-	-	RRM_1
TRINITY_DN1629_c1_g1_i2.p1	2711.XP_006467033.1	4.9e-75	287.7	A	35493|Streptophyta	RNA recognition motif	-	-	-	ko:K12897	ko03040,map03040	-	-	-	ko00000,ko00001,ko01009,ko03041	-	-	-	RRM_1
TRINITY_DN1634_c0_g1_i16.p1	2711.XP_006491853.1	0.0	1431.4	A	35493|Streptophyta	helicase MAGATAMA	-	GO:0000003,GO:0003006,GO:0006935,GO:0007154,GO:0007275,GO:0008150,GO:0009553,GO:0009605,GO:0009856,GO:0009875,GO:0009987,GO:0010183,GO:0022414,GO:0032501,GO:0032502,GO:0040011,GO:0042221,GO:0042330,GO:0044706,GO:0048229,GO:0048856,GO:0048868,GO:0050896,GO:0050918,GO:0051704	-	ko:K10706	-	-	-	-	ko00000,ko01000,ko03021	-	-	-	AAA_11,AAA_12
TRINITY_DN163600_c0_g1_i1.p1	202698.XP_007378476.1	7.2e-61	240.7	A	4751|Fungi	RNA recognition motif. (a.k.a. RRM, RBD, or RNP domain)	PUB1	GO:0000184,GO:0000932,GO:0000956,GO:0003674,GO:0003676,GO:0003723,GO:0003727,GO:0003729,GO:0005488,GO:0005575,GO:0005622,GO:0005623,GO:0005634,GO:0005737,GO:0006139,GO:0006401,GO:0006402,GO:0006725,GO:0006807,GO:0006996,GO:0008150,GO:0008152,GO:0008187,GO:0008266,GO:0009056,GO:0009057,GO:0009892,GO:0009894,GO:0009987,GO:0010468,GO:0010494,GO:0010605,GO:0010608,GO:0010629,GO:0016043,GO:0016070,GO:…	-	ko:K13201	-	-	-	-	ko00000,ko03019,ko03041	-	-	-	RRM_1
TRINITY_DN16379_c0_g1_i11.p2	430998.XP_007674352.1	1.5e-95	355.9	A	4751|Fungi	Component of the ribosome assembly machinery. Nuclear paralog of the ribosomal protein P0, it binds pre-60S subunits at an early stage of assembly in the nucleolus, and is replaced by P0 in cytoplasmic pre-60S subunits and mature 80S ribosomes	MRT4	GO:0000027,GO:0000956,GO:0003674,GO:0003676,GO:0003723,GO:0005488,GO:0005575,GO:0005622,GO:0005623,GO:0005634,GO:0005654,GO:0005730,GO:0006139,GO:0006364,GO:0006396,GO:0006401,GO:0006402,GO:0006725,GO:0006807,GO:0006996,GO:0008150,GO:0008152,GO:0009056,GO:0009057,GO:0009892,GO:0009987,GO:0010467,GO:0010468,GO:0010605,GO:0010629,GO:0016043,GO:0016070,GO:0016071,GO:0016072,GO:0019222,GO:0019439,GO:…	-	ko:K14815	-	-	-	-	ko00000,ko03009	-	-	-	Ribosomal_L10
TRINITY_DN16379_c0_g1_i6.p2	430998.XP_007674352.1	7.2e-103	380.2	A	4751|Fungi	Component of the ribosome assembly machinery. Nuclear paralog of the ribosomal protein P0, it binds pre-60S subunits at an early stage of assembly in the nucleolus, and is replaced by P0 in cytoplasmic pre-60S subunits and mature 80S ribosomes	MRT4	GO:0000027,GO:0000956,GO:0003674,GO:0003676,GO:0003723,GO:0005488,GO:0005575,GO:0005622,GO:0005623,GO:0005634,GO:0005654,GO:0005730,GO:0006139,GO:0006364,GO:0006396,GO:0006401,GO:0006402,GO:0006725,GO:0006807,GO:0006996,GO:0008150,GO:0008152,GO:0009056,GO:0009057,GO:0009892,GO:0009987,GO:0010467,GO:0010468,GO:0010605,GO:0010629,GO:0016043,GO:0016070,GO:0016071,GO:0016072,GO:0019222,GO:0019439,GO:…	-	ko:K14815	-	-	-	-	ko00000,ko03009	-	-	-	Ribosomal_L10
TRINITY_DN164111_c0_g1_i3.p1	45151.EDU41403	5.2e-83	314.7	A	4751|Fungi	RNA recognition motif	GBP2	GO:0000723,GO:0000956,GO:0003674,GO:0003676,GO:0003677,GO:0003697,GO:0003723,GO:0003729,GO:0005488,GO:0005575,GO:0005622,GO:0005623,GO:0005634,GO:0005737,GO:0005829,GO:0006139,GO:0006259,GO:0006401,GO:0006402,GO:0006403,GO:0006405,GO:0006406,GO:0006611,GO:0006725,GO:0006807,GO:0006810,GO:0006886,GO:0006913,GO:0006996,GO:0008104,GO:0008150,GO:0008152,GO:0009056,GO:0009057,GO:0009892,GO:0009987,GO:…	-	-	-	-	-	-	-	-	-	-	RRM_1
TRINITY_DN16483_c0_g1_i17.p1	2711.XP_006494249.1	1.5e-102	379.4	A	35493|Streptophyta	tRNA-specific adenosine deaminase-like protein 3	-	GO:0006139,GO:0006725,GO:0006807,GO:0008150,GO:0008152,GO:0009451,GO:0009987,GO:0016070,GO:0034641,GO:0043170,GO:0043412,GO:0044237,GO:0044238,GO:0046483,GO:0071704,GO:0090304,GO:1901360	-	ko:K15442	-	-	-	-	ko00000,ko03016	-	-	-	dCMP_cyt_deam_1
TRINITY_DN16483_c0_g1_i7.p1	2711.XP_006494249.1	3.5e-151	541.2	A	35493|Streptophyta	tRNA-specific adenosine deaminase-like protein 3	-	GO:0006139,GO:0006725,GO:0006807,GO:0008150,GO:0008152,GO:0009451,GO:0009987,GO:0016070,GO:0034641,GO:0043170,GO:0043412,GO:0044237,GO:0044238,GO:0046483,GO:0071704,GO:0090304,GO:1901360	-	ko:K15442	-	-	-	-	ko00000,ko03016	-	-	-	dCMP_cyt_deam_1
TRINITY_DN16493_c0_g1_i5.p1	2711.XP_006491994.1	8.1e-274	949.5	A	35493|Streptophyta	KH domain-containing protein	-	GO:0001101,GO:0002831,GO:0003674,GO:0003676,GO:0003723,GO:0005488,GO:0005575,GO:0005622,GO:0005623,GO:0005634,GO:0005654,GO:0006139,GO:0006396,GO:0006725,GO:0006807,GO:0006950,GO:0006970,GO:0007154,GO:0007165,GO:0008150,GO:0008152,GO:0009266,GO:0009408,GO:0009628,GO:0009719,GO:0009725,GO:0009753,GO:0009755,GO:0009867,GO:0009892,GO:0009987,GO:0010033,GO:0010286,GO:0010445,GO:0010467,GO:0010468,GO:…	-	ko:K21444	-	-	-	-	ko00000,ko03019	-	-	-	KH_1
TRINITY_DN1650_c1_g2_i1.p1	85681.XP_006431429.1	0.0	1214.5	A	35493|Streptophyta	Squamous cell carcinoma antigen recognized by T-cells	-	-	-	-	-	-	-	-	-	-	-	-	Lsm_interact,RRM_1,Suf
TRINITY_DN165634_c0_g1_i1.p1	5297.GMQ_21022T0	1e-31	143.7	A	4751|Fungi	RNA recognition motif	GBP2	GO:0000723,GO:0000956,GO:0003674,GO:0003676,GO:0003677,GO:0003697,GO:0003723,GO:0003729,GO:0005488,GO:0005575,GO:0005622,GO:0005623,GO:0005634,GO:0005737,GO:0005829,GO:0006139,GO:0006259,GO:0006401,GO:0006402,GO:0006403,GO:0006405,GO:0006406,GO:0006611,GO:0006725,GO:0006807,GO:0006810,GO:0006886,GO:0006913,GO:0006996,GO:0008104,GO:0008150,GO:0008152,GO:0009056,GO:0009057,GO:0009892,GO:0009987,GO:…	-	-	-	-	-	-	-	-	-	-	RRM_1
TRINITY_DN16567_c0_g1_i5.p1	85681.XP_006438179.1	4.3e-112	411.0	A	35493|Streptophyta	cleavage and polyadenylation specificity factor subunit	-	GO:0003674,GO:0003676,GO:0003723,GO:0003729,GO:0005488,GO:0005575,GO:0005622,GO:0005623,GO:0005634,GO:0043226,GO:0043227,GO:0043229,GO:0043231,GO:0044424,GO:0044464,GO:0097159,GO:1901363	-	ko:K14398	ko03015,map03015	-	-	-	ko00000,ko00001,ko03019	-	-	-	RRM_1
TRINITY_DN1658_c0_g1_i11.p1	2711.XP_006472379.1	0.0	1840.1	A	35493|Streptophyta	isoform X1	-	-	-	ko:K06100	ko03015,ko04530,map03015,map04530	-	-	-	ko00000,ko00001,ko03019,ko03021	-	-	-	DUF3453,Symplekin_C
TRINITY_DN16619_c0_g1_i1.p1	2711.XP_006470267.1	4.7e-89	334.3	A	35493|Streptophyta	Zinc finger CCCH domain-containing protein	-	GO:0003674,GO:0003676,GO:0003723,GO:0003729,GO:0005488,GO:0097159,GO:1901363	-	ko:K13192	-	-	-	-	ko00000,ko01009,ko03019,ko03041	-	-	-	RRM_1
TRINITY_DN16651_c0_g1_i4.p1	2711.XP_006472379.1	1.8e-119	435.6	A	35493|Streptophyta	isoform X1	-	-	-	ko:K06100	ko03015,ko04530,map03015,map04530	-	-	-	ko00000,ko00001,ko03019,ko03021	-	-	-	DUF3453,Symplekin_C
TRINITY_DN166628_c0_g2_i1.p1	293227.XP_008713245.1	1.7e-09	69.7	A	4751|Fungi	Domain with 2 conserved Trp (W) residues	-	-	-	-	-	-	-	-	-	-	-	-	WW
TRINITY_DN16678_c0_g1_i10.p3	2711.XP_006484701.1	4.7e-100	370.9	A	35493|Streptophyta	tuftelin-interacting protein	-	GO:0000228,GO:0000375,GO:0000377,GO:0000390,GO:0000398,GO:0000781,GO:0000784,GO:0003674,GO:0005488,GO:0005575,GO:0005576,GO:0005622,GO:0005623,GO:0005634,GO:0005654,GO:0005681,GO:0005684,GO:0005694,GO:0005730,GO:0005737,GO:0006139,GO:0006396,GO:0006397,GO:0006725,GO:0006807,GO:0008150,GO:0008152,GO:0008380,GO:0009987,GO:0010467,GO:0016043,GO:0016070,GO:0016071,GO:0016604,GO:0016607,GO:0022411,GO:…	-	ko:K13103	-	-	-	-	ko00000,ko03041	-	-	-	G-patch,GCFC,TIP_N
TRINITY_DN16678_c0_g1_i10.p1	2711.XP_006484701.1	1.7e-92	346.3	A	35493|Streptophyta	tuftelin-interacting protein	-	GO:0000228,GO:0000375,GO:0000377,GO:0000390,GO:0000398,GO:0000781,GO:0000784,GO:0003674,GO:0005488,GO:0005575,GO:0005576,GO:0005622,GO:0005623,GO:0005634,GO:0005654,GO:0005681,GO:0005684,GO:0005694,GO:0005730,GO:0005737,GO:0006139,GO:0006396,GO:0006397,GO:0006725,GO:0006807,GO:0008150,GO:0008152,GO:0008380,GO:0009987,GO:0010467,GO:0016043,GO:0016070,GO:0016071,GO:0016604,GO:0016607,GO:0022411,GO:…	-	ko:K13103	-	-	-	-	ko00000,ko03041	-	-	-	G-patch,GCFC,TIP_N
TRINITY_DN16678_c0_g1_i3.p1	2711.XP_006484701.1	6e-243	846.7	A	35493|Streptophyta	tuftelin-interacting protein	-	GO:0000228,GO:0000375,GO:0000377,GO:0000390,GO:0000398,GO:0000781,GO:0000784,GO:0003674,GO:0005488,GO:0005575,GO:0005576,GO:0005622,GO:0005623,GO:0005634,GO:0005654,GO:0005681,GO:0005684,GO:0005694,GO:0005730,GO:0005737,GO:0006139,GO:0006396,GO:0006397,GO:0006725,GO:0006807,GO:0008150,GO:0008152,GO:0008380,GO:0009987,GO:0010467,GO:0016043,GO:0016070,GO:0016071,GO:0016604,GO:0016607,GO:0022411,GO:…	-	ko:K13103	-	-	-	-	ko00000,ko03041	-	-	-	G-patch,GCFC,TIP_N
TRINITY_DN1667_c0_g1_i1.p1	2711.XP_006475579.1	8.1e-139	500.0	A	35493|Streptophyta	rRNA methyltransferase	-	GO:0000154,GO:0000451,GO:0000453,GO:0001510,GO:0003674,GO:0003824,GO:0005575,GO:0005622,GO:0005623,GO:0005737,GO:0005739,GO:0006139,GO:0006364,GO:0006396,GO:0006725,GO:0006807,GO:0008150,GO:0008152,GO:0008168,GO:0008171,GO:0008173,GO:0008649,GO:0008757,GO:0009451,GO:0009987,GO:0010467,GO:0016070,GO:0016072,GO:0016435,GO:0016740,GO:0016741,GO:0022613,GO:0031167,GO:0032259,GO:0034470,GO:0034641,GO:…	-	ko:K15507	-	-	-	-	ko00000,ko01000,ko03009	-	-	-	SpoU_methylase,SpoU_sub_bind
TRINITY_DN1681_c0_g1_i5.p1	2711.XP_006473714.1	1.3e-190	672.5	A	35493|Streptophyta	Pseudouridine synthase	-	GO:0000154,GO:0000455,GO:0001522,GO:0003674,GO:0003824,GO:0005575,GO:0005622,GO:0005623,GO:0005737,GO:0005829,GO:0006139,GO:0006364,GO:0006396,GO:0006725,GO:0006807,GO:0008150,GO:0008152,GO:0009451,GO:0009982,GO:0009987,GO:0010467,GO:0016070,GO:0016072,GO:0016853,GO:0016866,GO:0022613,GO:0031118,GO:0034470,GO:0034641,GO:0034660,GO:0042254,GO:0043170,GO:0043412,GO:0044085,GO:0044237,GO:0044238,GO:…	5.4.99.23	ko:K06180	-	-	-	-	ko00000,ko01000,ko03009	-	-	-	PseudoU_synth_2,S4
TRINITY_DN16920_c0_g1_i2.p2	430998.XP_007680883.1	2.3e-69	268.9	A	4751|Fungi	RNA recognition motif. (a.k.a. RRM, RBD, or RNP domain)	-	GO:0000245,GO:0000375,GO:0000377,GO:0000395,GO:0000398,GO:0003674,GO:0003676,GO:0003723,GO:0005488,GO:0005575,GO:0005622,GO:0005623,GO:0005634,GO:0005681,GO:0005684,GO:0005685,GO:0006139,GO:0006376,GO:0006396,GO:0006397,GO:0006725,GO:0006807,GO:0008150,GO:0008152,GO:0008380,GO:0009987,GO:0010467,GO:0016043,GO:0016070,GO:0016071,GO:0017069,GO:0022607,GO:0022613,GO:0022618,GO:0030532,GO:0030619,GO:…	-	ko:K11094	ko03040,map03040	M00352	-	-	ko00000,ko00001,ko00002,ko03041	-	-	-	RRM_1
TRINITY_DN169557_c0_g1_i1.p1	2711.XP_006478736.1	2.4e-85	322.0	A	35493|Streptophyta	Flowering time control protein	-	GO:0000003,GO:0000375,GO:0000377,GO:0000398,GO:0000785,GO:0003006,GO:0003674,GO:0003676,GO:0003723,GO:0005488,GO:0005575,GO:0005622,GO:0005623,GO:0005634,GO:0005694,GO:0006139,GO:0006325,GO:0006342,GO:0006355,GO:0006378,GO:0006396,GO:0006397,GO:0006725,GO:0006807,GO:0006996,GO:0007275,GO:0008150,GO:0008152,GO:0008380,GO:0009553,GO:0009791,GO:0009889,GO:0009890,GO:0009892,GO:0009909,GO:0009911,GO:…	-	-	-	-	-	-	-	-	-	-	RRM_1,SPOC
TRINITY_DN169890_c0_g1_i1.p1	83344.XP_007924587.1	6.8e-69	268.1	A	4751|Fungi	RNA recognition motif. (a.k.a. RRM, RBD, or RNP domain)	NOP15	GO:0000910,GO:0000912,GO:0000915,GO:0003674,GO:0003676,GO:0003723,GO:0005488,GO:0005575,GO:0005622,GO:0005623,GO:0005634,GO:0005730,GO:0006996,GO:0007010,GO:0007049,GO:0008150,GO:0009987,GO:0016043,GO:0019843,GO:0022402,GO:0022607,GO:0022613,GO:0030029,GO:0030036,GO:0030684,GO:0030687,GO:0030865,GO:0030866,GO:0031032,GO:0031974,GO:0031981,GO:0032506,GO:0032991,GO:0042254,GO:0042273,GO:0043226,GO:…	-	ko:K14838	-	-	-	-	ko00000,ko03009	-	-	-	RRM_1
TRINITY_DN16_c0_g1_i7.p1	85681.XP_006430371.1	0.0	1326.6	A	35493|Streptophyta	RNA-binding protein	-	GO:0000245,GO:0000375,GO:0000377,GO:0000381,GO:0000398,GO:0003674,GO:0003676,GO:0003723,GO:0003729,GO:0005488,GO:0005575,GO:0005622,GO:0005623,GO:0005634,GO:0006139,GO:0006396,GO:0006397,GO:0006725,GO:0006807,GO:0008150,GO:0008152,GO:0008380,GO:0009987,GO:0010467,GO:0010468,GO:0010941,GO:0010942,GO:0016043,GO:0016070,GO:0016071,GO:0019219,GO:0019222,GO:0022607,GO:0022613,GO:0022618,GO:0031323,GO:…	-	ko:K13094	-	-	-	-	ko00000,ko03041	-	-	-	G-patch,RRM_1
TRINITY_DN170976_c0_g1_i1.p1	85681.XP_006420687.1	8.1e-75	287.0	A	35493|Streptophyta	superfamily. Protein	-	GO:0003674,GO:0003678,GO:0003724,GO:0003824,GO:0004003,GO:0004004,GO:0004386,GO:0005488,GO:0005515,GO:0005575,GO:0005622,GO:0005623,GO:0005634,GO:0005657,GO:0005694,GO:0005737,GO:0006139,GO:0006259,GO:0006260,GO:0006261,GO:0006281,GO:0006283,GO:0006289,GO:0006351,GO:0006353,GO:0006355,GO:0006357,GO:0006364,GO:0006366,GO:0006369,GO:0006378,GO:0006396,GO:0006397,GO:0006399,GO:0006725,GO:0006807,GO:…	-	ko:K10706	-	-	-	-	ko00000,ko01000,ko03021	-	-	-	AAA_11,AAA_12,AAA_19,UvrD-helicase
TRINITY_DN1713_c0_g1_i6.p1	2711.XP_006481291.1	1.2e-200	706.1	A	35493|Streptophyta	zinc finger	-	-	-	-	-	-	-	-	-	-	-	-	RINGv
TRINITY_DN1722_c0_g1_i10.p1	2711.XP_006490454.1	1.7e-93	349.4	A	35493|Streptophyta	rRNA-processing protein EBP2 homolog	-	GO:0003674,GO:0003676,GO:0003723,GO:0003824,GO:0003924,GO:0005488,GO:0005575,GO:0005622,GO:0005623,GO:0005634,GO:0005730,GO:0006139,GO:0006364,GO:0006396,GO:0006725,GO:0006807,GO:0008150,GO:0008152,GO:0009987,GO:0010467,GO:0016070,GO:0016072,GO:0016462,GO:0016787,GO:0016817,GO:0016818,GO:0017111,GO:0022613,GO:0030684,GO:0030687,GO:0031974,GO:0031981,GO:0032991,GO:0034399,GO:0034470,GO:0034641,GO:…	-	ko:K14823	-	-	-	-	ko00000,ko03009	-	-	-	Ebp2
TRINITY_DN17265_c0_g1_i1.p1	2711.XP_006472368.1	7.8e-294	1016.1	A	35493|Streptophyta	KH domain-containing protein	-	-	-	ko:K21444	-	-	-	-	ko00000,ko03019	-	-	-	KH_1
TRINITY_DN17265_c0_g1_i2.p1	2711.XP_006472368.1	9.7e-289	999.2	A	35493|Streptophyta	KH domain-containing protein	-	-	-	ko:K21444	-	-	-	-	ko00000,ko03019	-	-	-	KH_1
TRINITY_DN172847_c0_g1_i1.p1	430998.XP_007676938.1	2.5e-51	208.8	A	4751|Fungi	Beta-Casp domain	-	GO:0003674,GO:0003676,GO:0003723,GO:0005488,GO:0005575,GO:0005622,GO:0005623,GO:0005634,GO:0005654,GO:0005847,GO:0005849,GO:0006139,GO:0006378,GO:0006379,GO:0006396,GO:0006397,GO:0006725,GO:0006807,GO:0008150,GO:0008152,GO:0009987,GO:0010467,GO:0016070,GO:0016071,GO:0031123,GO:0031124,GO:0031974,GO:0031981,GO:0032991,GO:0034641,GO:0043170,GO:0043226,GO:0043227,GO:0043229,GO:0043231,GO:0043233,GO:…	-	ko:K14402	ko03015,map03015	-	-	-	ko00000,ko00001,ko03019	-	-	-	Beta-Casp,CPSF100_C,Lactamase_B_6,RMMBL
TRINITY_DN172847_c0_g2_i1.p1	85929.M3D334	2.2e-85	322.8	A	4751|Fungi	Beta-Casp domain	-	GO:0003674,GO:0003676,GO:0003723,GO:0005488,GO:0005575,GO:0005622,GO:0005623,GO:0005634,GO:0005654,GO:0005847,GO:0005849,GO:0006139,GO:0006378,GO:0006379,GO:0006396,GO:0006397,GO:0006725,GO:0006807,GO:0008150,GO:0008152,GO:0009987,GO:0010467,GO:0016070,GO:0016071,GO:0031123,GO:0031124,GO:0031974,GO:0031981,GO:0032991,GO:0034641,GO:0043170,GO:0043226,GO:0043227,GO:0043229,GO:0043231,GO:0043233,GO:…	-	ko:K14402	ko03015,map03015	-	-	-	ko00000,ko00001,ko03019	-	-	-	Beta-Casp,CPSF100_C,Lactamase_B_6,RMMBL
TRINITY_DN17303_c0_g1_i7.p1	430998.XP_007675212.1	2.6e-51	209.1	A	4751|Fungi	RNA recognition motif. (a.k.a. RRM, RBD, or RNP domain)	NOP15	GO:0000910,GO:0000912,GO:0000915,GO:0003674,GO:0003676,GO:0003723,GO:0005488,GO:0005575,GO:0005622,GO:0005623,GO:0005634,GO:0005730,GO:0006996,GO:0007010,GO:0007049,GO:0008150,GO:0009987,GO:0016043,GO:0019843,GO:0022402,GO:0022607,GO:0022613,GO:0030029,GO:0030036,GO:0030684,GO:0030687,GO:0030865,GO:0030866,GO:0031032,GO:0031974,GO:0031981,GO:0032506,GO:0032991,GO:0042254,GO:0042273,GO:0043226,GO:…	-	ko:K14838	-	-	-	-	ko00000,ko03009	-	-	-	RRM_1
TRINITY_DN17340_c0_g1_i13.p1	2711.XP_006492041.1	0.0	1312.4	A	35493|Streptophyta	ATP-dependent RNA helicase	-	GO:0000976,GO:0000977,GO:0000978,GO:0000987,GO:0001012,GO:0001047,GO:0001067,GO:0001503,GO:0001817,GO:0001819,GO:0002151,GO:0002791,GO:0002793,GO:0003674,GO:0003676,GO:0003677,GO:0003690,GO:0003697,GO:0003723,GO:0003724,GO:0003725,GO:0003824,GO:0004004,GO:0004386,GO:0005488,GO:0005515,GO:0005575,GO:0005622,GO:0005623,GO:0005634,GO:0005737,GO:0005829,GO:0006139,GO:0006355,GO:0006357,GO:0006396,GO:…	3.6.4.13	ko:K14442	ko03018,map03018	-	-	-	ko00000,ko00001,ko01000,ko03019	-	-	-	DEAD,HA2,Helicase_C,OB_NTP_bind,dsrm
TRINITY_DN17340_c0_g1_i2.p1	2711.XP_006492041.1	0.0	1115.1	A	35493|Streptophyta	ATP-dependent RNA helicase	-	GO:0000976,GO:0000977,GO:0000978,GO:0000987,GO:0001012,GO:0001047,GO:0001067,GO:0001503,GO:0001817,GO:0001819,GO:0002151,GO:0002791,GO:0002793,GO:0003674,GO:0003676,GO:0003677,GO:0003690,GO:0003697,GO:0003723,GO:0003724,GO:0003725,GO:0003824,GO:0004004,GO:0004386,GO:0005488,GO:0005515,GO:0005575,GO:0005622,GO:0005623,GO:0005634,GO:0005737,GO:0005829,GO:0006139,GO:0006355,GO:0006357,GO:0006396,GO:…	3.6.4.13	ko:K14442	ko03018,map03018	-	-	-	ko00000,ko00001,ko01000,ko03019	-	-	-	DEAD,HA2,Helicase_C,OB_NTP_bind,dsrm
TRINITY_DN17340_c0_g1_i7.p1	2711.XP_006492041.1	0.0	1257.3	A	35493|Streptophyta	ATP-dependent RNA helicase	-	GO:0000976,GO:0000977,GO:0000978,GO:0000987,GO:0001012,GO:0001047,GO:0001067,GO:0001503,GO:0001817,GO:0001819,GO:0002151,GO:0002791,GO:0002793,GO:0003674,GO:0003676,GO:0003677,GO:0003690,GO:0003697,GO:0003723,GO:0003724,GO:0003725,GO:0003824,GO:0004004,GO:0004386,GO:0005488,GO:0005515,GO:0005575,GO:0005622,GO:0005623,GO:0005634,GO:0005737,GO:0005829,GO:0006139,GO:0006355,GO:0006357,GO:0006396,GO:…	3.6.4.13	ko:K14442	ko03018,map03018	-	-	-	ko00000,ko00001,ko01000,ko03019	-	-	-	DEAD,HA2,Helicase_C,OB_NTP_bind,dsrm
TRINITY_DN173588_c0_g1_i1.p1	293227.XP_008711560.1	7e-124	450.3	A	4751|Fungi	rRNA 2'-O-methyltransferase fibrillarin	NOP1	GO:0000154,GO:0000494,GO:0001510,GO:0003674,GO:0003676,GO:0003723,GO:0003729,GO:0003824,GO:0005488,GO:0005575,GO:0005622,GO:0005623,GO:0005634,GO:0005654,GO:0005730,GO:0005732,GO:0006139,GO:0006325,GO:0006364,GO:0006396,GO:0006464,GO:0006479,GO:0006725,GO:0006807,GO:0006996,GO:0008150,GO:0008152,GO:0008168,GO:0008170,GO:0008173,GO:0008213,GO:0008276,GO:0008649,GO:0008757,GO:0009451,GO:0009987,GO:…	-	ko:K14563	ko03008,map03008	-	-	-	ko00000,ko00001,ko01000,ko03009	-	-	-	Fibrillarin
TRINITY_DN173588_c0_g2_i1.p1	203908.EGG08425	1.3e-110	406.4	A	4751|Fungi	Fibrillarin	NOP1	GO:0000154,GO:0000494,GO:0001510,GO:0003674,GO:0003676,GO:0003723,GO:0003729,GO:0003824,GO:0005488,GO:0005575,GO:0005622,GO:0005623,GO:0005634,GO:0005654,GO:0005730,GO:0005732,GO:0006139,GO:0006325,GO:0006364,GO:0006396,GO:0006464,GO:0006479,GO:0006725,GO:0006807,GO:0006996,GO:0008150,GO:0008152,GO:0008168,GO:0008170,GO:0008173,GO:0008213,GO:0008276,GO:0008649,GO:0008757,GO:0009451,GO:0009987,GO:…	-	ko:K14563	ko03008,map03008	-	-	-	ko00000,ko00001,ko01000,ko03009	-	-	-	Fibrillarin
TRINITY_DN173_c0_g1_i2.p1	2711.XP_006477444.1	8e-83	313.5	A	35493|Streptophyta	DEAD-box ATP-dependent RNA helicase	-	GO:0003674,GO:0003724,GO:0003824,GO:0004004,GO:0004386,GO:0005575,GO:0005622,GO:0005623,GO:0005634,GO:0005730,GO:0005737,GO:0006139,GO:0006725,GO:0006807,GO:0008026,GO:0008150,GO:0008152,GO:0008186,GO:0009987,GO:0010501,GO:0016070,GO:0016462,GO:0016787,GO:0016817,GO:0016818,GO:0016887,GO:0017111,GO:0031974,GO:0031981,GO:0034641,GO:0042623,GO:0043170,GO:0043226,GO:0043227,GO:0043228,GO:0043229,GO:…	3.6.4.13	ko:K17679	-	-	-	-	ko00000,ko01000,ko03029	-	-	-	DEAD,Helicase_C
TRINITY_DN173_c0_g1_i8.p1	85681.XP_006440588.1	0.0	1208.4	A	35493|Streptophyta	DEAD-box ATP-dependent RNA helicase	-	GO:0003674,GO:0003724,GO:0003824,GO:0004004,GO:0004386,GO:0005575,GO:0005622,GO:0005623,GO:0005634,GO:0005730,GO:0005737,GO:0006139,GO:0006725,GO:0006807,GO:0008026,GO:0008150,GO:0008152,GO:0008186,GO:0009987,GO:0010501,GO:0016070,GO:0016462,GO:0016787,GO:0016817,GO:0016818,GO:0016887,GO:0017111,GO:0031974,GO:0031981,GO:0034641,GO:0042623,GO:0043170,GO:0043226,GO:0043227,GO:0043228,GO:0043229,GO:…	3.6.4.13	ko:K17679	-	-	-	-	ko00000,ko01000,ko03029	-	-	-	DEAD,Helicase_C
TRINITY_DN17424_c1_g1_i2.p1	85681.XP_006419550.1	3.5e-95	354.8	A	35493|Streptophyta	Protein pleiotropic regulatory locus	-	GO:0000003,GO:0000151,GO:0000375,GO:0000377,GO:0000398,GO:0000974,GO:0002218,GO:0002253,GO:0002376,GO:0002682,GO:0002684,GO:0003006,GO:0005575,GO:0005622,GO:0005623,GO:0005634,GO:0005681,GO:0006139,GO:0006355,GO:0006396,GO:0006397,GO:0006508,GO:0006725,GO:0006807,GO:0006950,GO:0006952,GO:0007154,GO:0007165,GO:0007275,GO:0008150,GO:0008152,GO:0008380,GO:0009605,GO:0009607,GO:0009617,GO:0009620,GO:…	-	ko:K12862	ko03040,map03040	M00353,M00355	-	-	ko00000,ko00001,ko00002,ko03041,ko03400	-	-	-	WD40
TRINITY_DN1743_c1_g1_i28.p1	2711.XP_006470830.1	5e-130	470.7	A	35493|Streptophyta	Survival of motor neuron-related-splicing factor	-	-	-	ko:K12839	ko03040,map03040	-	-	-	ko00000,ko00001,ko03041	-	-	-	SMN
TRINITY_DN17477_c0_g1_i10.p1	2711.XP_006485304.1	3.2e-82	311.6	A	35493|Streptophyta	RNA-binding protein	-	GO:0003674,GO:0003676,GO:0003723,GO:0003729,GO:0005488,GO:0006139,GO:0006396,GO:0006725,GO:0006807,GO:0008150,GO:0008152,GO:0008380,GO:0009719,GO:0009725,GO:0009735,GO:0009987,GO:0010033,GO:0010467,GO:0016070,GO:0034641,GO:0042221,GO:0042592,GO:0043170,GO:0043900,GO:0043903,GO:0044237,GO:0044238,GO:0046483,GO:0046719,GO:0048878,GO:0050789,GO:0050792,GO:0050896,GO:0065007,GO:0065008,GO:0071704,GO:…	-	ko:K14944	-	-	-	-	ko00000,ko03041	-	-	-	KH_1
TRINITY_DN17477_c0_g1_i12.p1	2711.XP_006485304.1	2.9e-142	511.5	A	35493|Streptophyta	RNA-binding protein	-	GO:0003674,GO:0003676,GO:0003723,GO:0003729,GO:0005488,GO:0006139,GO:0006396,GO:0006725,GO:0006807,GO:0008150,GO:0008152,GO:0008380,GO:0009719,GO:0009725,GO:0009735,GO:0009987,GO:0010033,GO:0010467,GO:0016070,GO:0034641,GO:0042221,GO:0042592,GO:0043170,GO:0043900,GO:0043903,GO:0044237,GO:0044238,GO:0046483,GO:0046719,GO:0048878,GO:0050789,GO:0050792,GO:0050896,GO:0065007,GO:0065008,GO:0071704,GO:…	-	ko:K14944	-	-	-	-	ko00000,ko03041	-	-	-	KH_1
TRINITY_DN17477_c0_g1_i24.p1	2711.XP_006485304.1	6.4e-134	483.8	A	35493|Streptophyta	RNA-binding protein	-	GO:0003674,GO:0003676,GO:0003723,GO:0003729,GO:0005488,GO:0006139,GO:0006396,GO:0006725,GO:0006807,GO:0008150,GO:0008152,GO:0008380,GO:0009719,GO:0009725,GO:0009735,GO:0009987,GO:0010033,GO:0010467,GO:0016070,GO:0034641,GO:0042221,GO:0042592,GO:0043170,GO:0043900,GO:0043903,GO:0044237,GO:0044238,GO:0046483,GO:0046719,GO:0048878,GO:0050789,GO:0050792,GO:0050896,GO:0065007,GO:0065008,GO:0071704,GO:…	-	ko:K14944	-	-	-	-	ko00000,ko03041	-	-	-	KH_1
TRINITY_DN174823_c0_g1_i1.p1	2711.XP_006466792.1	2.9e-98	365.2	A	35493|Streptophyta	Protein N-lysine methyltransferase	-	-	-	ko:K21805	-	-	-	-	ko00000,ko01000,ko03110	-	-	-	Methyltransf_16
TRINITY_DN17491_c0_g1_i1.p1	2711.XP_006494370.1	7.7e-165	587.0	A	35493|Streptophyta	ATP-dependent RNA helicase	-	GO:0003674,GO:0003676,GO:0003723,GO:0003724,GO:0003824,GO:0004004,GO:0004386,GO:0005488,GO:0005575,GO:0005622,GO:0005623,GO:0005737,GO:0006139,GO:0006396,GO:0006725,GO:0006807,GO:0008026,GO:0008150,GO:0008152,GO:0008186,GO:0009987,GO:0010467,GO:0016070,GO:0016462,GO:0016787,GO:0016817,GO:0016818,GO:0016887,GO:0017111,GO:0034641,GO:0042623,GO:0043170,GO:0044237,GO:0044238,GO:0044424,GO:0044464,GO:…	3.6.4.13	ko:K18995	-	-	-	-	ko00000,ko01000,ko03012	-	-	-	DEAD,HA2,Helicase_C,OB_NTP_bind
TRINITY_DN1765_c0_g1_i26.p1	85681.XP_006446181.1	6e-259	900.2	A	35493|Streptophyta	Zinc finger CCCH domain-containing protein	-	-	-	-	-	-	-	-	-	-	-	-	RRM_1,zf-CCCH
TRINITY_DN1765_c0_g1_i27.p1	2711.XP_006470661.1	2.7e-184	651.7	A	35493|Streptophyta	Zinc finger CCCH domain-containing protein	-	-	-	-	-	-	-	-	-	-	-	-	RRM_1,zf-CCCH
TRINITY_DN1765_c0_g1_i37.p1	85681.XP_006446181.1	5.9e-259	900.2	A	35493|Streptophyta	Zinc finger CCCH domain-containing protein	-	-	-	-	-	-	-	-	-	-	-	-	RRM_1,zf-CCCH
TRINITY_DN1773_c0_g1_i23.p1	2711.XP_006468832.1	1.1e-134	486.5	A	35493|Streptophyta	Regulation of nuclear pre-mRNA domain-containing protein	-	-	-	ko:K15559	-	-	-	-	ko00000,ko03021	-	-	-	CTD_bind
TRINITY_DN1773_c0_g1_i26.p1	2711.XP_006468832.1	1.8e-129	469.2	A	35493|Streptophyta	Regulation of nuclear pre-mRNA domain-containing protein	-	-	-	ko:K15559	-	-	-	-	ko00000,ko03021	-	-	-	CTD_bind
TRINITY_DN1773_c0_g1_i5.p1	2711.XP_006468832.1	3.4e-133	481.5	A	35493|Streptophyta	Regulation of nuclear pre-mRNA domain-containing protein	-	-	-	ko:K15559	-	-	-	-	ko00000,ko03021	-	-	-	CTD_bind
TRINITY_DN1773_c0_g2_i5.p1	2711.XP_006468832.1	1.3e-99	369.4	A	35493|Streptophyta	Regulation of nuclear pre-mRNA domain-containing protein	-	-	-	ko:K15559	-	-	-	-	ko00000,ko03021	-	-	-	CTD_bind
TRINITY_DN1773_c0_g2_i6.p1	2711.XP_006468832.1	3.3e-117	427.9	A	35493|Streptophyta	Regulation of nuclear pre-mRNA domain-containing protein	-	-	-	ko:K15559	-	-	-	-	ko00000,ko03021	-	-	-	CTD_bind
TRINITY_DN1773_c0_g2_i8.p1	2711.XP_006468832.1	4.4e-165	587.4	A	35493|Streptophyta	Regulation of nuclear pre-mRNA domain-containing protein	-	-	-	ko:K15559	-	-	-	-	ko00000,ko03021	-	-	-	CTD_bind
TRINITY_DN17743_c0_g1_i2.p1	36651.K9FD47	8e-18	97.8	A	4751|Fungi	RNA-binding La domain protein	-	GO:0000049,GO:0000966,GO:0001682,GO:0003674,GO:0003676,GO:0003723,GO:0003725,GO:0003727,GO:0005488,GO:0005575,GO:0005622,GO:0005623,GO:0005634,GO:0005654,GO:0005730,GO:0005737,GO:0006139,GO:0006351,GO:0006353,GO:0006383,GO:0006386,GO:0006396,GO:0006399,GO:0006403,GO:0006405,GO:0006409,GO:0006611,GO:0006725,GO:0006807,GO:0006810,GO:0006886,GO:0006913,GO:0008033,GO:0008104,GO:0008150,GO:0008152,GO:…	-	ko:K11090	ko05322,map05322	-	-	-	ko00000,ko00001	-	-	-	La,RRM_1
TRINITY_DN17750_c0_g2_i4.p1	85681.XP_006423392.1	0.0	1330.5	A	35493|Streptophyta	RNA-binding protein	-	GO:0005575,GO:0005622,GO:0005623,GO:0005634,GO:0005730,GO:0031974,GO:0031981,GO:0043226,GO:0043227,GO:0043228,GO:0043229,GO:0043231,GO:0043232,GO:0043233,GO:0044422,GO:0044424,GO:0044428,GO:0044446,GO:0044464,GO:0070013	-	ko:K14573	ko03008,map03008	-	-	-	ko00000,ko00001,ko03009	-	-	-	RRM_1
TRINITY_DN177815_c0_g1_i1.p1	430998.XP_007675409.1	3.3e-231	807.7	A	4751|Fungi	Snf2-ATP coupling, chromatin remodelling complex	SNF2	GO:0000003,GO:0000086,GO:0000122,GO:0000166,GO:0000182,GO:0000228,GO:0000278,GO:0000785,GO:0000790,GO:0000988,GO:0000990,GO:0000991,GO:0001085,GO:0001102,GO:0003674,GO:0003676,GO:0003677,GO:0003678,GO:0003682,GO:0003690,GO:0003824,GO:0004003,GO:0004386,GO:0005488,GO:0005515,GO:0005524,GO:0005575,GO:0005622,GO:0005623,GO:0005634,GO:0005694,GO:0005975,GO:0005984,GO:0005985,GO:0005987,GO:0006066,GO:…	-	ko:K11786	-	-	-	-	ko00000,ko01000,ko03021,ko03036	-	-	-	Bromodomain,HSA,Helicase_C,QLQ,SNF2_N,SnAC
TRINITY_DN178088_c0_g1_i1.p1	430998.XP_007679668.1	2.3e-92	345.9	A	4751|Fungi	pre-mRNA processing factor 4 (PRP4) like	-	GO:0000375,GO:0000377,GO:0000398,GO:0003674,GO:0003676,GO:0003723,GO:0005488,GO:0005575,GO:0005622,GO:0005623,GO:0005634,GO:0006139,GO:0006396,GO:0006397,GO:0006725,GO:0006807,GO:0008150,GO:0008152,GO:0008380,GO:0009987,GO:0010467,GO:0016070,GO:0016071,GO:0016074,GO:0017069,GO:0017070,GO:0030532,GO:0030621,GO:0032991,GO:0034247,GO:0034470,GO:0034641,GO:0034660,GO:0043144,GO:0043170,GO:0043226,GO:…	-	ko:K12662	ko03040,map03040	M00354	-	-	ko00000,ko00001,ko00002,ko03041	-	-	-	PRP4,WD40
TRINITY_DN17886_c0_g1_i2.p1	2711.XP_006486999.1	1.3e-172	612.5	A	35493|Streptophyta	RNA pseudouridine synthase 4	-	GO:0001522,GO:0003674,GO:0003824,GO:0005575,GO:0005622,GO:0005623,GO:0005737,GO:0005739,GO:0006139,GO:0006396,GO:0006399,GO:0006400,GO:0006725,GO:0006807,GO:0008033,GO:0008150,GO:0008152,GO:0009451,GO:0009982,GO:0009987,GO:0010467,GO:0016070,GO:0016853,GO:0016866,GO:0031119,GO:0034470,GO:0034641,GO:0034660,GO:0043170,GO:0043226,GO:0043227,GO:0043229,GO:0043231,GO:0043412,GO:0044237,GO:0044238,GO:…	-	-	-	-	-	-	-	-	-	-	PseudoU_synth_2
TRINITY_DN17886_c0_g1_i9.p1	2711.XP_006486999.1	2e-113	415.2	A	35493|Streptophyta	RNA pseudouridine synthase 4	-	GO:0001522,GO:0003674,GO:0003824,GO:0005575,GO:0005622,GO:0005623,GO:0005737,GO:0005739,GO:0006139,GO:0006396,GO:0006399,GO:0006400,GO:0006725,GO:0006807,GO:0008033,GO:0008150,GO:0008152,GO:0009451,GO:0009982,GO:0009987,GO:0010467,GO:0016070,GO:0016853,GO:0016866,GO:0031119,GO:0034470,GO:0034641,GO:0034660,GO:0043170,GO:0043226,GO:0043227,GO:0043229,GO:0043231,GO:0043412,GO:0044237,GO:0044238,GO:…	-	-	-	-	-	-	-	-	-	-	PseudoU_synth_2
TRINITY_DN1791_c0_g1_i13.p1	85681.XP_006419713.1	5.6e-90	337.4	A	35493|Streptophyta	serine arginine-rich SC35-like splicing factor SCL28	-	GO:0000244,GO:0000245,GO:0000375,GO:0000377,GO:0000381,GO:0000387,GO:0000395,GO:0000398,GO:0003674,GO:0005488,GO:0005515,GO:0005575,GO:0005622,GO:0005623,GO:0005634,GO:0005654,GO:0006139,GO:0006376,GO:0006396,GO:0006397,GO:0006725,GO:0006807,GO:0008150,GO:0008152,GO:0008380,GO:0009892,GO:0009987,GO:0010467,GO:0010468,GO:0010605,GO:0010629,GO:0016043,GO:0016070,GO:0016071,GO:0016604,GO:0016607,GO:…	-	ko:K12900	ko03040,map03040	-	-	-	ko00000,ko00001,ko01009,ko03041	-	-	-	RRM_1
TRINITY_DN1791_c0_g1_i9.p1	2711.XP_006489194.1	8.8e-70	270.0	A	35493|Streptophyta	serine arginine-rich SC35-like splicing factor SCL28	-	GO:0000244,GO:0000245,GO:0000375,GO:0000377,GO:0000381,GO:0000387,GO:0000395,GO:0000398,GO:0003674,GO:0005488,GO:0005515,GO:0005575,GO:0005622,GO:0005623,GO:0005634,GO:0005654,GO:0006139,GO:0006376,GO:0006396,GO:0006397,GO:0006725,GO:0006807,GO:0008150,GO:0008152,GO:0008380,GO:0009892,GO:0009987,GO:0010467,GO:0010468,GO:0010605,GO:0010629,GO:0016043,GO:0016070,GO:0016071,GO:0016604,GO:0016607,GO:…	-	ko:K12900	ko03040,map03040	-	-	-	ko00000,ko00001,ko01009,ko03041	-	-	-	RRM_1
TRINITY_DN17931_c0_g1_i10.p1	85681.XP_006431120.1	0.0	1347.4	A	35493|Streptophyta	ATP-dependent RNA helicase	-	GO:0000177,GO:0000178,GO:0000957,GO:0000958,GO:0000959,GO:0000960,GO:0000962,GO:0000963,GO:0000965,GO:0001558,GO:0003674,GO:0003676,GO:0003677,GO:0003678,GO:0003723,GO:0003724,GO:0003725,GO:0003824,GO:0004004,GO:0004386,GO:0005488,GO:0005575,GO:0005622,GO:0005623,GO:0005634,GO:0005737,GO:0005739,GO:0005759,GO:0006139,GO:0006259,GO:0006310,GO:0006325,GO:0006396,GO:0006401,GO:0006402,GO:0006725,GO:…	3.6.4.13	ko:K17675	-	-	-	-	ko00000,ko01000,ko03029	-	-	-	Helicase_C,SUV3_C
TRINITY_DN1794_c0_g1_i3.p1	85681.XP_006428475.1	0.0	1145.6	A	35493|Streptophyta	WD repeat-containing protein	WDR3	GO:0003674,GO:0003676,GO:0003723,GO:0005488,GO:0005575,GO:0005622,GO:0005623,GO:0005634,GO:0005635,GO:0005654,GO:0005730,GO:0006139,GO:0006364,GO:0006396,GO:0006725,GO:0006807,GO:0008150,GO:0008152,GO:0009987,GO:0010467,GO:0012505,GO:0016020,GO:0016070,GO:0016072,GO:0022613,GO:0030490,GO:0030515,GO:0030684,GO:0030686,GO:0031090,GO:0031965,GO:0031967,GO:0031974,GO:0031975,GO:0031981,GO:0032040,GO:…	-	ko:K14556	ko03008,map03008	-	-	-	ko00000,ko00001,ko03009	-	-	-	Utp12,WD40
TRINITY_DN17977_c0_g2_i1.p1	64363.EME46749	0.0	1305.4	A	4751|Fungi	PROCT (NUC072) domain	PRP8	GO:0000244,GO:0000245,GO:0000350,GO:0000375,GO:0000377,GO:0000386,GO:0000387,GO:0000389,GO:0000393,GO:0000398,GO:0000974,GO:0003674,GO:0003676,GO:0003723,GO:0003729,GO:0003824,GO:0004843,GO:0005488,GO:0005575,GO:0005622,GO:0005623,GO:0005634,GO:0005681,GO:0005682,GO:0006139,GO:0006376,GO:0006396,GO:0006397,GO:0006464,GO:0006508,GO:0006725,GO:0006807,GO:0008150,GO:0008152,GO:0008233,GO:0008234,GO:…	-	ko:K12856	ko03040,map03040	M00354,M00355	-	-	ko00000,ko00001,ko00002,ko03041	-	-	-	JAB,PRO8NT,PROCN,PROCT,PRP8_domainIV,RRM_4,U5_2-snRNA_bdg,U6-snRNA_bdg
TRINITY_DN17986_c0_g1_i1.p1	4081.Solyc04g072840.2.1	5.5e-46	191.0	A	35493|Streptophyta	AAA domain	-	-	-	ko:K10706	-	-	-	-	ko00000,ko01000,ko03021	-	-	-	AAA_11,AAA_12,Cytochrom_B561
TRINITY_DN1798_c2_g3_i2.p1	85681.XP_006420734.1	6.1e-209	734.2	A	35493|Streptophyta	Flowering time control protein	-	GO:0005575,GO:0005622,GO:0005623,GO:0005634,GO:0005654,GO:0005847,GO:0005849,GO:0006139,GO:0006378,GO:0006379,GO:0006396,GO:0006397,GO:0006725,GO:0006807,GO:0008150,GO:0008152,GO:0009987,GO:0010467,GO:0016070,GO:0016071,GO:0031123,GO:0031124,GO:0031974,GO:0031981,GO:0032991,GO:0034641,GO:0043170,GO:0043226,GO:0043227,GO:0043229,GO:0043231,GO:0043233,GO:0043631,GO:0044237,GO:0044238,GO:0044422,GO:…	-	ko:K15542	ko03015,map03015	-	-	-	ko00000,ko00001,ko03019	-	-	-	WD40
TRINITY_DN17_c0_g1_i1.p1	2711.XP_006481757.1	8e-107	393.3	A	35493|Streptophyta	heterogeneous nuclear ribonucleoprotein	-	GO:0003674,GO:0003676,GO:0003723,GO:0003727,GO:0005488,GO:0005575,GO:0005622,GO:0005623,GO:0005634,GO:0005654,GO:0005737,GO:0006139,GO:0006725,GO:0006807,GO:0008150,GO:0008152,GO:0009451,GO:0009987,GO:0016070,GO:0016553,GO:0016554,GO:0030895,GO:0031647,GO:0031974,GO:0031981,GO:0032991,GO:0034641,GO:0043170,GO:0043226,GO:0043227,GO:0043229,GO:0043231,GO:0043233,GO:0043412,GO:0044237,GO:0044238,GO:…	-	ko:K13161	-	-	-	-	ko00000,ko03041	-	-	-	RRM_1,bZIP_2
TRINITY_DN18061_c0_g1_i2.p1	83344.XP_007932177.1	6.6e-152	543.5	A	4751|Fungi	RNA recognition motif	vip1	GO:0003674,GO:0003676,GO:0003723,GO:0005488,GO:0097159,GO:1901363	-	-	-	-	-	-	-	-	-	-	RRM_1
TRINITY_DN18061_c2_g1_i1.p1	85929.M3AWZ5	2.8e-89	335.1	A	4751|Fungi	RNA recognition motif	vip1	GO:0003674,GO:0003676,GO:0003723,GO:0005488,GO:0097159,GO:1901363	-	-	-	-	-	-	-	-	-	-	RRM_1
TRINITY_DN1807_c0_g2_i4.p1	2711.XP_006469014.1	3.9e-222	777.3	A	35493|Streptophyta	calcium homeostasis endoplasmic reticulum	-	GO:0003674,GO:0005488,GO:0005515,GO:0005575,GO:0005622,GO:0005623,GO:0005737,GO:0005783,GO:0005789,GO:0006810,GO:0006811,GO:0006812,GO:0006816,GO:0006873,GO:0006874,GO:0006875,GO:0007204,GO:0008150,GO:0008285,GO:0009966,GO:0009967,GO:0009987,GO:0010646,GO:0010647,GO:0012505,GO:0016020,GO:0016528,GO:0016529,GO:0019725,GO:0023051,GO:0023056,GO:0030001,GO:0030003,GO:0031090,GO:0031984,GO:0032879,GO:…	-	ko:K12841	ko03040,map03040	-	-	-	ko00000,ko00001,ko03041	-	-	-	CTD_bind,Surp
TRINITY_DN1807_c0_g2_i4.p2	85681.XP_006446790.1	5.5e-71	274.2	A	35493|Streptophyta	calcium homeostasis endoplasmic reticulum	-	GO:0003674,GO:0005488,GO:0005515,GO:0005575,GO:0005622,GO:0005623,GO:0005737,GO:0005783,GO:0005789,GO:0006810,GO:0006811,GO:0006812,GO:0006816,GO:0006873,GO:0006874,GO:0006875,GO:0007204,GO:0008150,GO:0008285,GO:0009966,GO:0009967,GO:0009987,GO:0010646,GO:0010647,GO:0012505,GO:0016020,GO:0016528,GO:0016529,GO:0019725,GO:0023051,GO:0023056,GO:0030001,GO:0030003,GO:0031090,GO:0031984,GO:0032879,GO:…	-	ko:K12841	ko03040,map03040	-	-	-	ko00000,ko00001,ko03041	-	-	-	CTD_bind,Surp
TRINITY_DN1807_c0_g2_i6.p1	85681.XP_006446790.1	2.8e-120	438.3	A	35493|Streptophyta	calcium homeostasis endoplasmic reticulum	-	GO:0003674,GO:0005488,GO:0005515,GO:0005575,GO:0005622,GO:0005623,GO:0005737,GO:0005783,GO:0005789,GO:0006810,GO:0006811,GO:0006812,GO:0006816,GO:0006873,GO:0006874,GO:0006875,GO:0007204,GO:0008150,GO:0008285,GO:0009966,GO:0009967,GO:0009987,GO:0010646,GO:0010647,GO:0012505,GO:0016020,GO:0016528,GO:0016529,GO:0019725,GO:0023051,GO:0023056,GO:0030001,GO:0030003,GO:0031090,GO:0031984,GO:0032879,GO:…	-	ko:K12841	ko03040,map03040	-	-	-	ko00000,ko00001,ko03041	-	-	-	CTD_bind,Surp
TRINITY_DN18240_c1_g1_i3.p1	2711.XP_006478116.1	4e-37	161.4	A	35493|Streptophyta	Glycine-rich RNA-binding protein	-	GO:0005575,GO:0005622,GO:0005623,GO:0005634,GO:0005737,GO:0006139,GO:0006725,GO:0006807,GO:0008150,GO:0008152,GO:0009451,GO:0009507,GO:0009536,GO:0009987,GO:0016070,GO:0016071,GO:0016553,GO:0016554,GO:0016556,GO:0034641,GO:0043170,GO:0043226,GO:0043227,GO:0043229,GO:0043231,GO:0043412,GO:0044237,GO:0044238,GO:0044424,GO:0044444,GO:0044464,GO:0046483,GO:0071704,GO:0090304,GO:1900865,GO:1900871,GO:…	-	ko:K13195	-	-	-	-	ko00000,ko03041	-	-	-	RRM_1
TRINITY_DN182937_c0_g2_i1.p1	2711.XP_006491886.1	7.9e-267	926.0	A	35493|Streptophyta	U3 small nucleolar RNA-associated protein	-	GO:0000462,GO:0003674,GO:0003676,GO:0003723,GO:0005488,GO:0005575,GO:0005732,GO:0006139,GO:0006364,GO:0006396,GO:0006725,GO:0006807,GO:0008150,GO:0008152,GO:0009987,GO:0010467,GO:0016070,GO:0016072,GO:0022613,GO:0030490,GO:0030515,GO:0030684,GO:0030686,GO:0032040,GO:0032991,GO:0034470,GO:0034641,GO:0034660,GO:0042254,GO:0042274,GO:0043170,GO:0044085,GO:0044237,GO:0044238,GO:0046483,GO:0071704,GO:…	-	ko:K14768	-	-	-	-	ko00000,ko03009	-	-	-	BING4CT,WD40
TRINITY_DN183677_c0_g1_i1.p1	5037.XP_001543141.1	4.9e-85	320.9	A	4751|Fungi	Domain of unknown function (DUF3535)	MOT1	GO:0000228,GO:0003674,GO:0003676,GO:0003677,GO:0003824,GO:0005488,GO:0005515,GO:0005575,GO:0005622,GO:0005623,GO:0005634,GO:0005694,GO:0005737,GO:0005739,GO:0006139,GO:0006351,GO:0006355,GO:0006357,GO:0006360,GO:0006364,GO:0006366,GO:0006396,GO:0006725,GO:0006807,GO:0008134,GO:0008150,GO:0008152,GO:0009058,GO:0009059,GO:0009303,GO:0009889,GO:0009890,GO:0009892,GO:0009987,GO:0010467,GO:0010468,GO:…	-	ko:K15192	-	-	-	-	ko00000,ko01000,ko03021	-	-	-	DUF3535,HEAT,Helicase_C,SNF2_N
TRINITY_DN184158_c0_g1_i2.p1	430998.XP_007676702.1	1.3e-75	290.4	A	4751|Fungi	Domain in the RNA-binding Lupus La protein; unknown function	-	GO:0000049,GO:0000966,GO:0001682,GO:0003674,GO:0003676,GO:0003723,GO:0003725,GO:0003727,GO:0005488,GO:0005575,GO:0005622,GO:0005623,GO:0005634,GO:0005654,GO:0005730,GO:0005737,GO:0006139,GO:0006351,GO:0006353,GO:0006383,GO:0006386,GO:0006396,GO:0006399,GO:0006403,GO:0006405,GO:0006409,GO:0006611,GO:0006725,GO:0006807,GO:0006810,GO:0006886,GO:0006913,GO:0008033,GO:0008104,GO:0008150,GO:0008152,GO:…	-	ko:K11090	ko05322,map05322	-	-	-	ko00000,ko00001	-	-	-	La,RRM_1
TRINITY_DN184926_c0_g1_i1.p1	430998.XP_007674302.1	5.9e-170	604.4	A	4751|Fungi	Pfam:RRM_6	TIF3	GO:0001731,GO:0002181,GO:0002183,GO:0003674,GO:0003676,GO:0003723,GO:0003725,GO:0003727,GO:0003729,GO:0003743,GO:0005488,GO:0005575,GO:0005622,GO:0005623,GO:0005737,GO:0005844,GO:0006412,GO:0006413,GO:0006518,GO:0006807,GO:0008135,GO:0008150,GO:0008152,GO:0009058,GO:0009059,GO:0009987,GO:0010467,GO:0010494,GO:0016043,GO:0016281,GO:0019538,GO:0022607,GO:0022613,GO:0022618,GO:0032991,GO:0033592,GO:…	-	ko:K03258	ko03013,ko04150,ko04151,ko05205,map03013,map04150,map04151,map05205	-	-	-	ko00000,ko00001,ko03012,ko03019	-	-	-	RRM_1
TRINITY_DN185305_c0_g1_i1.p1	83344.XP_007925212.1	3.3e-99	369.0	A	4751|Fungi	RNA 3'-terminal phosphate cyclase	-	-	6.5.1.4	ko:K01974	-	-	-	-	ko00000,ko01000	-	-	-	RTC
TRINITY_DN18616_c0_g1_i11.p2	430998.XP_007673677.1	3.2e-39	168.7	A	4751|Fungi	Ribosomal protein L7Ae/L30e/S12e/Gadd45 family	-	-	-	ko:K11129	ko03008,map03008	M00425	-	-	ko00000,ko00001,ko00002,ko03009,ko03032	-	-	-	Ribosomal_L7Ae
TRINITY_DN18616_c0_g1_i2.p2	430998.XP_007673677.1	1.9e-39	169.5	A	4751|Fungi	Ribosomal protein L7Ae/L30e/S12e/Gadd45 family	-	-	-	ko:K11129	ko03008,map03008	M00425	-	-	ko00000,ko00001,ko00002,ko03009,ko03032	-	-	-	Ribosomal_L7Ae
TRINITY_DN18616_c0_g2_i1.p1	430998.XP_007673677.1	4.2e-39	168.3	A	4751|Fungi	Ribosomal protein L7Ae/L30e/S12e/Gadd45 family	-	-	-	ko:K11129	ko03008,map03008	M00425	-	-	ko00000,ko00001,ko00002,ko03009,ko03032	-	-	-	Ribosomal_L7Ae
TRINITY_DN18616_c0_g2_i3.p1	430998.XP_007673677.1	1.5e-39	169.9	A	4751|Fungi	Ribosomal protein L7Ae/L30e/S12e/Gadd45 family	-	-	-	ko:K11129	ko03008,map03008	M00425	-	-	ko00000,ko00001,ko00002,ko03009,ko03032	-	-	-	Ribosomal_L7Ae
TRINITY_DN186234_c0_g1_i1.p1	4538.ORGLA06G0153400.1	7.1e-126	456.4	A	35493|Streptophyta	Poly(A) polymerase central domain	-	-	2.7.7.19	ko:K14376	ko03015,map03015	-	-	-	ko00000,ko00001,ko01000,ko03019	-	-	-	NTP_transf_2,PAP_RNA-bind,PAP_central
TRINITY_DN18755_c0_g1_i1.p1	83344.XP_007921995.1	3.5e-78	299.3	A	4751|Fungi	RNA recognition motif. (a.k.a. RRM, RBD, or RNP domain)	NSR1	GO:0000028,GO:0001651,GO:0003674,GO:0003676,GO:0003677,GO:0003697,GO:0003723,GO:0003729,GO:0005048,GO:0005488,GO:0005575,GO:0005622,GO:0005623,GO:0005634,GO:0005635,GO:0005730,GO:0005732,GO:0005737,GO:0005739,GO:0006139,GO:0006364,GO:0006396,GO:0006725,GO:0006807,GO:0006996,GO:0008139,GO:0008150,GO:0008152,GO:0009987,GO:0010467,GO:0012505,GO:0016043,GO:0016070,GO:0016072,GO:0022607,GO:0022613,GO:…	-	ko:K11294	ko05130,map05130	-	-	-	ko00000,ko00001,ko03009,ko03036	-	-	-	RRM_1
TRINITY_DN18755_c0_g2_i3.p1	83344.XP_007921995.1	1.1e-42	181.0	A	4751|Fungi	RNA recognition motif. (a.k.a. RRM, RBD, or RNP domain)	NSR1	GO:0000028,GO:0001651,GO:0003674,GO:0003676,GO:0003677,GO:0003697,GO:0003723,GO:0003729,GO:0005048,GO:0005488,GO:0005575,GO:0005622,GO:0005623,GO:0005634,GO:0005635,GO:0005730,GO:0005732,GO:0005737,GO:0005739,GO:0006139,GO:0006364,GO:0006396,GO:0006725,GO:0006807,GO:0006996,GO:0008139,GO:0008150,GO:0008152,GO:0009987,GO:0010467,GO:0012505,GO:0016043,GO:0016070,GO:0016072,GO:0022607,GO:0022613,GO:…	-	ko:K11294	ko05130,map05130	-	-	-	ko00000,ko00001,ko03009,ko03036	-	-	-	RRM_1
TRINITY_DN18755_c0_g5_i3.p1	64363.EME50343	6.1e-62	244.2	A	4751|Fungi	RNA recognition motif. (a.k.a. RRM, RBD, or RNP domain)	NSR1	GO:0000028,GO:0001651,GO:0003674,GO:0003676,GO:0003677,GO:0003697,GO:0003723,GO:0003729,GO:0005048,GO:0005488,GO:0005575,GO:0005622,GO:0005623,GO:0005634,GO:0005635,GO:0005730,GO:0005732,GO:0005737,GO:0005739,GO:0006139,GO:0006364,GO:0006396,GO:0006725,GO:0006807,GO:0006996,GO:0008139,GO:0008150,GO:0008152,GO:0009987,GO:0010467,GO:0012505,GO:0016043,GO:0016070,GO:0016072,GO:0022607,GO:0022613,GO:…	-	ko:K11294	ko05130,map05130	-	-	-	ko00000,ko00001,ko03009,ko03036	-	-	-	RRM_1
TRINITY_DN18818_c0_g1_i10.p1	430998.XP_007680388.1	9e-131	473.4	A	4751|Fungi	Fibrillarin	NOP1	GO:0000154,GO:0000494,GO:0001510,GO:0003674,GO:0003676,GO:0003723,GO:0003729,GO:0003824,GO:0005488,GO:0005575,GO:0005622,GO:0005623,GO:0005634,GO:0005654,GO:0005730,GO:0005732,GO:0006139,GO:0006325,GO:0006364,GO:0006396,GO:0006464,GO:0006479,GO:0006725,GO:0006807,GO:0006996,GO:0008150,GO:0008152,GO:0008168,GO:0008170,GO:0008173,GO:0008213,GO:0008276,GO:0008649,GO:0008757,GO:0009451,GO:0009987,GO:…	-	ko:K14563	ko03008,map03008	-	-	-	ko00000,ko00001,ko01000,ko03009	-	-	-	Fibrillarin
TRINITY_DN18818_c0_g1_i6.p1	64363.EME47271	7.9e-87	327.0	A	4751|Fungi	Fibrillarin	NOP1	GO:0000154,GO:0000494,GO:0001510,GO:0003674,GO:0003676,GO:0003723,GO:0003729,GO:0003824,GO:0005488,GO:0005575,GO:0005622,GO:0005623,GO:0005634,GO:0005654,GO:0005730,GO:0005732,GO:0006139,GO:0006325,GO:0006364,GO:0006396,GO:0006464,GO:0006479,GO:0006725,GO:0006807,GO:0006996,GO:0008150,GO:0008152,GO:0008168,GO:0008170,GO:0008173,GO:0008213,GO:0008276,GO:0008649,GO:0008757,GO:0009451,GO:0009987,GO:…	-	ko:K14563	ko03008,map03008	-	-	-	ko00000,ko00001,ko01000,ko03009	-	-	-	Fibrillarin
TRINITY_DN18916_c0_g1_i6.p1	2711.XP_006470042.1	1.3e-133	482.6	A	35493|Streptophyta	pre-mRNA-splicing factor ISY1	-	-	-	ko:K12870	ko03040,map03040	M00355	-	-	ko00000,ko00001,ko00002,ko03041	-	-	-	Isy1
TRINITY_DN19002_c1_g1_i2.p1	85681.XP_006452951.1	0.0	1870.5	A	35493|Streptophyta	Belongs to the helicase family. Dicer subfamily	DCL3	GO:0002252,GO:0002376,GO:0003674,GO:0003676,GO:0003723,GO:0003725,GO:0003824,GO:0004518,GO:0004519,GO:0004521,GO:0004525,GO:0004540,GO:0005488,GO:0005575,GO:0005622,GO:0005623,GO:0005634,GO:0005730,GO:0005737,GO:0006139,GO:0006259,GO:0006396,GO:0006725,GO:0006807,GO:0006950,GO:0006952,GO:0006955,GO:0008150,GO:0008152,GO:0009605,GO:0009607,GO:0009615,GO:0009616,GO:0009892,GO:0009987,GO:0010033,GO:…	-	ko:K11592	ko05206,map05206	-	-	-	ko00000,ko00001,ko01000,ko03036	-	-	-	DEAD,Dicer_dimer,Helicase_C,PAZ,ResIII,Ribonuclease_3,dsrm
TRINITY_DN19002_c1_g1_i4.p1	2711.XP_006474519.1	0.0	1912.5	A	35493|Streptophyta	Belongs to the helicase family. Dicer subfamily	DCL3	GO:0002252,GO:0002376,GO:0003674,GO:0003676,GO:0003723,GO:0003725,GO:0003824,GO:0004518,GO:0004519,GO:0004521,GO:0004525,GO:0004540,GO:0005488,GO:0005575,GO:0005622,GO:0005623,GO:0005634,GO:0005730,GO:0005737,GO:0006139,GO:0006259,GO:0006396,GO:0006725,GO:0006807,GO:0006950,GO:0006952,GO:0006955,GO:0008150,GO:0008152,GO:0009605,GO:0009607,GO:0009615,GO:0009616,GO:0009892,GO:0009987,GO:0010033,GO:…	-	ko:K11592	ko05206,map05206	-	-	-	ko00000,ko00001,ko01000,ko03036	-	-	-	DEAD,Dicer_dimer,Helicase_C,PAZ,ResIII,Ribonuclease_3,dsrm
TRINITY_DN19002_c1_g1_i8.p1	85681.XP_006452951.1	0.0	1206.4	A	35493|Streptophyta	Belongs to the helicase family. Dicer subfamily	DCL3	GO:0002252,GO:0002376,GO:0003674,GO:0003676,GO:0003723,GO:0003725,GO:0003824,GO:0004518,GO:0004519,GO:0004521,GO:0004525,GO:0004540,GO:0005488,GO:0005575,GO:0005622,GO:0005623,GO:0005634,GO:0005730,GO:0005737,GO:0006139,GO:0006259,GO:0006396,GO:0006725,GO:0006807,GO:0006950,GO:0006952,GO:0006955,GO:0008150,GO:0008152,GO:0009605,GO:0009607,GO:0009615,GO:0009616,GO:0009892,GO:0009987,GO:0010033,GO:…	-	ko:K11592	ko05206,map05206	-	-	-	ko00000,ko00001,ko01000,ko03036	-	-	-	DEAD,Dicer_dimer,Helicase_C,PAZ,ResIII,Ribonuclease_3,dsrm
TRINITY_DN190351_c0_g1_i1.p1	1392244.V5EPR1	6e-108	397.1	A	4751|Fungi	helicase superfamily c-terminal domain	DHH1	GO:0000288,GO:0000290,GO:0000932,GO:0000956,GO:0003674,GO:0003676,GO:0003682,GO:0003723,GO:0003724,GO:0003729,GO:0003824,GO:0004004,GO:0004386,GO:0005488,GO:0005515,GO:0005575,GO:0005622,GO:0005623,GO:0005634,GO:0005730,GO:0005737,GO:0006139,GO:0006401,GO:0006402,GO:0006417,GO:0006448,GO:0006725,GO:0006807,GO:0006996,GO:0008026,GO:0008150,GO:0008152,GO:0008186,GO:0009056,GO:0009057,GO:0009889,GO:…	3.6.4.13	ko:K12614	ko03018,map03018	M00395	-	-	ko00000,ko00001,ko00002,ko01000,ko03019,ko03036	-	-	-	DEAD,Helicase_C
TRINITY_DN19095_c0_g1_i3.p1	64363.EME46652	2.3e-135	488.8	A	4751|Fungi	SNF2 family N-terminal domain	SWR1	GO:0000166,GO:0000228,GO:0000785,GO:0000790,GO:0000812,GO:0003674,GO:0003676,GO:0003677,GO:0003678,GO:0003824,GO:0004003,GO:0004386,GO:0005198,GO:0005488,GO:0005524,GO:0005575,GO:0005622,GO:0005623,GO:0005634,GO:0005694,GO:0005737,GO:0005829,GO:0006325,GO:0006338,GO:0006355,GO:0006357,GO:0006996,GO:0008026,GO:0008094,GO:0008144,GO:0008150,GO:0009889,GO:0009987,GO:0010468,GO:0010556,GO:0016043,GO:…	3.6.4.12	ko:K11681	-	-	-	-	ko00000,ko01000,ko03036	-	-	-	HSA,Helicase_C,SNF2_N
TRINITY_DN19095_c0_g3_i1.p1	430998.XP_007673617.1	5.2e-141	507.7	A	4751|Fungi	SNF2 family N-terminal domain	SWR1	GO:0000166,GO:0000228,GO:0000785,GO:0000790,GO:0000812,GO:0003674,GO:0003676,GO:0003677,GO:0003678,GO:0003824,GO:0004003,GO:0004386,GO:0005198,GO:0005488,GO:0005524,GO:0005575,GO:0005622,GO:0005623,GO:0005634,GO:0005694,GO:0005737,GO:0005829,GO:0006325,GO:0006338,GO:0006355,GO:0006357,GO:0006996,GO:0008026,GO:0008094,GO:0008144,GO:0008150,GO:0009889,GO:0009987,GO:0010468,GO:0010556,GO:0016043,GO:…	3.6.4.12	ko:K11681	-	-	-	-	ko00000,ko01000,ko03036	-	-	-	HSA,Helicase_C,SNF2_N
TRINITY_DN19111_c0_g1_i2.p1	83344.XP_007920894.1	8e-52	211.8	A	4751|Fungi	zinc finger	-	-	-	-	-	-	-	-	-	-	-	-	zf-C2H2,zf-C2H2_aberr
TRINITY_DN191329_c0_g1_i1.p1	430998.XP_007676591.1	1.2e-85	323.2	A	4751|Fungi	proline-rich domain in spliceosome associated proteins	sap145	GO:0000245,GO:0000375,GO:0000377,GO:0000398,GO:0003674,GO:0003676,GO:0003723,GO:0005488,GO:0005575,GO:0005622,GO:0005623,GO:0005634,GO:0005681,GO:0005684,GO:0005686,GO:0006139,GO:0006396,GO:0006397,GO:0006725,GO:0006807,GO:0008150,GO:0008152,GO:0008380,GO:0009987,GO:0010467,GO:0016043,GO:0016070,GO:0016071,GO:0022607,GO:0022613,GO:0022618,GO:0030532,GO:0032991,GO:0034622,GO:0034641,GO:0043170,GO:…	-	ko:K12829	ko03040,map03040	M00352	-	-	ko00000,ko00001,ko00002,ko03041	-	-	-	DUF382,PSP
TRINITY_DN19222_c1_g1_i1.p1	2711.XP_006488823.1	2.5e-65	255.4	A	35493|Streptophyta	Flowering time control protein	FCA	-	-	-	-	-	-	-	-	-	-	-	RRM_1,WW
TRINITY_DN193696_c0_g1_i1.p1	39416.CAZ85685	5.8e-46	191.0	A	4751|Fungi	helicase	brr2	GO:0000375,GO:0000377,GO:0000388,GO:0000393,GO:0000398,GO:0003674,GO:0003724,GO:0003824,GO:0004004,GO:0004386,GO:0005575,GO:0005622,GO:0005623,GO:0005634,GO:0005681,GO:0005682,GO:0006139,GO:0006396,GO:0006397,GO:0006725,GO:0006807,GO:0008026,GO:0008150,GO:0008152,GO:0008186,GO:0008380,GO:0009987,GO:0010467,GO:0016043,GO:0016070,GO:0016071,GO:0016462,GO:0016787,GO:0016817,GO:0016818,GO:0016887,GO:…	3.6.4.13	ko:K12854	ko03040,map03040	M00354,M00355	-	-	ko00000,ko00001,ko00002,ko01000,ko03041	-	-	-	DEAD,Helicase_C,Sec63
TRINITY_DN193989_c0_g1_i1.p1	5180.EDO00734	9.4e-98	363.6	A	4751|Fungi	pre-mRNA processing splicing factor 8	PRP8	GO:0000244,GO:0000245,GO:0000350,GO:0000375,GO:0000377,GO:0000386,GO:0000387,GO:0000389,GO:0000393,GO:0000398,GO:0000974,GO:0003674,GO:0003676,GO:0003723,GO:0003729,GO:0003824,GO:0004843,GO:0005488,GO:0005575,GO:0005622,GO:0005623,GO:0005634,GO:0005681,GO:0005682,GO:0006139,GO:0006376,GO:0006396,GO:0006397,GO:0006464,GO:0006508,GO:0006725,GO:0006807,GO:0008150,GO:0008152,GO:0008233,GO:0008234,GO:…	-	ko:K12856	ko03040,map03040	M00354,M00355	-	-	ko00000,ko00001,ko00002,ko03041	-	-	-	JAB,PRO8NT,PROCN,PROCT,PRP8_domainIV,RRM_4,U5_2-snRNA_bdg,U6-snRNA_bdg
TRINITY_DN193989_c0_g2_i1.p1	5180.EDO00734	1.9e-99	368.6	A	4751|Fungi	pre-mRNA processing splicing factor 8	PRP8	GO:0000244,GO:0000245,GO:0000350,GO:0000375,GO:0000377,GO:0000386,GO:0000387,GO:0000389,GO:0000393,GO:0000398,GO:0000974,GO:0003674,GO:0003676,GO:0003723,GO:0003729,GO:0003824,GO:0004843,GO:0005488,GO:0005575,GO:0005622,GO:0005623,GO:0005634,GO:0005681,GO:0005682,GO:0006139,GO:0006376,GO:0006396,GO:0006397,GO:0006464,GO:0006508,GO:0006725,GO:0006807,GO:0008150,GO:0008152,GO:0008233,GO:0008234,GO:…	-	ko:K12856	ko03040,map03040	M00354,M00355	-	-	ko00000,ko00001,ko00002,ko03041	-	-	-	JAB,PRO8NT,PROCN,PROCT,PRP8_domainIV,RRM_4,U5_2-snRNA_bdg,U6-snRNA_bdg
TRINITY_DN19428_c0_g1_i2.p1	430998.XP_007677841.1	4.5e-35	154.8	A	4751|Fungi	RNA recognition motif. (a.k.a. RRM, RBD, or RNP domain)	-	-	-	-	-	-	-	-	-	-	-	-	RRM_1
TRINITY_DN194439_c1_g1_i1.p1	8049.ENSGMOP00000010696	1.6e-08	66.6	A	33208|Metazoa	DEAD (Asp-Glu-Ala-Asp) box helicase 17	DDX17	GO:0000375,GO:0000377,GO:0000380,GO:0000381,GO:0000398,GO:0001837,GO:0002376,GO:0002682,GO:0002697,GO:0002831,GO:0003674,GO:0003676,GO:0003712,GO:0003713,GO:0003723,GO:0003724,GO:0003729,GO:0003824,GO:0004004,GO:0004386,GO:0005488,GO:0005515,GO:0005575,GO:0005622,GO:0005623,GO:0005634,GO:0005654,GO:0005694,GO:0005700,GO:0005703,GO:0005730,GO:0005737,GO:0006139,GO:0006351,GO:0006355,GO:0006357,GO:…	3.6.4.13	ko:K12823,ko:K13178	ko03040,ko05202,ko05205,map03040,map05202,map05205	-	-	-	ko00000,ko00001,ko01000,ko03009,ko03041	-	-	-	DEAD,Helicase_C
TRINITY_DN19472_c0_g2_i1.p1	85929.N1QMY6	1.7e-225	789.3	A	4751|Fungi	RING/Ubox like zinc-binding domain	NOT4	GO:0000209,GO:0000288,GO:0000289,GO:0000956,GO:0003674,GO:0003676,GO:0003677,GO:0003723,GO:0003824,GO:0004842,GO:0005488,GO:0005575,GO:0005622,GO:0005623,GO:0005737,GO:0006139,GO:0006355,GO:0006357,GO:0006401,GO:0006402,GO:0006464,GO:0006508,GO:0006725,GO:0006807,GO:0008150,GO:0008152,GO:0009056,GO:0009057,GO:0009889,GO:0009891,GO:0009892,GO:0009893,GO:0009987,GO:0010468,GO:0010498,GO:0010556,GO:…	2.3.2.27	ko:K10643	ko03018,map03018	-	-	-	ko00000,ko00001,ko01000,ko03019,ko04121	-	-	-	RRM_1,zf-RING_4
TRINITY_DN194747_c0_g1_i1.p1	310453.XP_007583441.1	9.1e-55	220.3	A	4751|Fungi	Belongs to the DEAD box helicase family	DBP2	GO:0000166,GO:0000184,GO:0000956,GO:0003674,GO:0003724,GO:0003824,GO:0004004,GO:0004386,GO:0005488,GO:0005524,GO:0005575,GO:0005622,GO:0005623,GO:0005634,GO:0005730,GO:0005737,GO:0005739,GO:0006139,GO:0006364,GO:0006396,GO:0006401,GO:0006402,GO:0006725,GO:0006807,GO:0008026,GO:0008144,GO:0008150,GO:0008152,GO:0008186,GO:0009056,GO:0009057,GO:0009892,GO:0009987,GO:0010467,GO:0010468,GO:0010501,GO:…	3.6.4.13	ko:K12823	ko03040,ko05202,ko05205,map03040,map05202,map05205	-	-	-	ko00000,ko00001,ko01000,ko03009,ko03041	-	-	-	DEAD,Helicase_C
TRINITY_DN194749_c0_g1_i1.p1	64363.EME42891	1.7e-77	295.8	A	4751|Fungi	R3H domain	PIN4	GO:0000075,GO:0000077,GO:0000086,GO:0000278,GO:0003674,GO:0003676,GO:0003723,GO:0003729,GO:0005488,GO:0005575,GO:0005622,GO:0005623,GO:0005634,GO:0005681,GO:0005737,GO:0006950,GO:0006974,GO:0006979,GO:0007049,GO:0008150,GO:0009894,GO:0009987,GO:0010468,GO:0010608,GO:0010610,GO:0019219,GO:0019222,GO:0022402,GO:0031323,GO:0031329,GO:0031570,GO:0032991,GO:0033554,GO:0034599,GO:0042221,GO:0043226,GO:…	-	-	-	-	-	-	-	-	-	-	R3H,RRM_1
TRINITY_DN195335_c0_g1_i1.p1	4081.Solyc01g006940.2.1	6.6e-105	386.7	A	35493|Streptophyta	33 kDa ribonucleoprotein, chloroplastic	-	GO:0003674,GO:0003676,GO:0003723,GO:0003729,GO:0005488,GO:0005575,GO:0005622,GO:0005623,GO:0005737,GO:0006139,GO:0006364,GO:0006396,GO:0006725,GO:0006807,GO:0008150,GO:0008152,GO:0009507,GO:0009532,GO:0009536,GO:0009570,GO:0009579,GO:0009987,GO:0010467,GO:0016070,GO:0016072,GO:0022613,GO:0031425,GO:0034470,GO:0034641,GO:0034660,GO:0042254,GO:0043170,GO:0043226,GO:0043227,GO:0043229,GO:0043231,GO:…	-	ko:K11294	ko05130,map05130	-	-	-	ko00000,ko00001,ko03009,ko03036	-	-	-	RRM_1
TRINITY_DN19614_c0_g1_i3.p1	85681.XP_006446288.1	5.9e-133	480.3	A	35493|Streptophyta	Telomerase activating protein Est1	-	GO:0000003,GO:0000184,GO:0000212,GO:0000226,GO:0000280,GO:0000723,GO:0000932,GO:0000956,GO:0003674,GO:0003676,GO:0003677,GO:0003723,GO:0003824,GO:0004518,GO:0004540,GO:0005488,GO:0005575,GO:0005622,GO:0005623,GO:0005634,GO:0005697,GO:0005737,GO:0006139,GO:0006259,GO:0006278,GO:0006401,GO:0006402,GO:0006403,GO:0006405,GO:0006406,GO:0006611,GO:0006725,GO:0006807,GO:0006810,GO:0006886,GO:0006913,GO:…	-	ko:K14409	ko03015,map03015	-	-	-	ko00000,ko00001,ko03019	-	-	-	EST1,EST1_DNA_bind
TRINITY_DN19625_c0_g1_i10.p1	2711.XP_006475336.1	1.8e-135	488.8	A	35493|Streptophyta	Belongs to the DEAD box helicase family	-	GO:0003674,GO:0003724,GO:0003824,GO:0004004,GO:0004386,GO:0005575,GO:0005622,GO:0005623,GO:0005634,GO:0005730,GO:0005737,GO:0006139,GO:0006364,GO:0006396,GO:0006725,GO:0006807,GO:0008026,GO:0008150,GO:0008152,GO:0008186,GO:0009987,GO:0010467,GO:0010501,GO:0016070,GO:0016072,GO:0016462,GO:0016787,GO:0016817,GO:0016818,GO:0016887,GO:0017111,GO:0022613,GO:0031974,GO:0031981,GO:0034470,GO:0034641,GO:…	3.6.4.13	ko:K14777	-	-	-	-	ko00000,ko01000,ko03009	-	-	-	DEAD,Helicase_C
TRINITY_DN19625_c0_g1_i8.p1	2711.XP_006475336.1	3.3e-209	734.2	A	35493|Streptophyta	Belongs to the DEAD box helicase family	-	GO:0003674,GO:0003724,GO:0003824,GO:0004004,GO:0004386,GO:0005575,GO:0005622,GO:0005623,GO:0005634,GO:0005730,GO:0005737,GO:0006139,GO:0006364,GO:0006396,GO:0006725,GO:0006807,GO:0008026,GO:0008150,GO:0008152,GO:0008186,GO:0009987,GO:0010467,GO:0010501,GO:0016070,GO:0016072,GO:0016462,GO:0016787,GO:0016817,GO:0016818,GO:0016887,GO:0017111,GO:0022613,GO:0031974,GO:0031981,GO:0034470,GO:0034641,GO:…	3.6.4.13	ko:K14777	-	-	-	-	ko00000,ko01000,ko03009	-	-	-	DEAD,Helicase_C
TRINITY_DN19631_c1_g1_i8.p1	93612.XP_008029812.1	2.5e-116	425.2	A	4751|Fungi	Belongs to the DEAD box helicase family	DBP2	GO:0000166,GO:0000184,GO:0000956,GO:0003674,GO:0003724,GO:0003824,GO:0004004,GO:0004386,GO:0005488,GO:0005524,GO:0005575,GO:0005622,GO:0005623,GO:0005634,GO:0005730,GO:0005737,GO:0005739,GO:0006139,GO:0006364,GO:0006396,GO:0006401,GO:0006402,GO:0006725,GO:0006807,GO:0008026,GO:0008144,GO:0008150,GO:0008152,GO:0008186,GO:0009056,GO:0009057,GO:0009892,GO:0009987,GO:0010467,GO:0010468,GO:0010501,GO:…	3.6.4.13	ko:K12823	ko03040,ko05202,ko05205,map03040,map05202,map05205	-	-	-	ko00000,ko00001,ko01000,ko03009,ko03041	-	-	-	DEAD,Helicase_C
TRINITY_DN19631_c1_g1_i9.p2	5016.M2UMM0	4e-80	304.7	A	4751|Fungi	Belongs to the DEAD box helicase family	DBP2	GO:0000166,GO:0000184,GO:0000956,GO:0003674,GO:0003724,GO:0003824,GO:0004004,GO:0004386,GO:0005488,GO:0005524,GO:0005575,GO:0005622,GO:0005623,GO:0005634,GO:0005730,GO:0005737,GO:0005739,GO:0006139,GO:0006364,GO:0006396,GO:0006401,GO:0006402,GO:0006725,GO:0006807,GO:0008026,GO:0008144,GO:0008150,GO:0008152,GO:0008186,GO:0009056,GO:0009057,GO:0009892,GO:0009987,GO:0010467,GO:0010468,GO:0010501,GO:…	3.6.4.13	ko:K12823	ko03040,ko05202,ko05205,map03040,map05202,map05205	-	-	-	ko00000,ko00001,ko01000,ko03009,ko03041	-	-	-	DEAD,Helicase_C
TRINITY_DN19686_c0_g2_i1.p1	4155.Migut.F01854.1.p	2.9e-59	235.3	A	35493|Streptophyta	Ribonuclease III domain	-	GO:0002252,GO:0002376,GO:0003674,GO:0003676,GO:0003723,GO:0003824,GO:0004518,GO:0004519,GO:0004521,GO:0004525,GO:0004540,GO:0005488,GO:0005575,GO:0005622,GO:0005623,GO:0005634,GO:0005737,GO:0006139,GO:0006259,GO:0006396,GO:0006725,GO:0006807,GO:0006950,GO:0006952,GO:0006955,GO:0008150,GO:0008152,GO:0009605,GO:0009607,GO:0009615,GO:0009616,GO:0009892,GO:0009987,GO:0010033,GO:0010216,GO:0010267,GO:…	-	ko:K11592	ko05206,map05206	-	-	-	ko00000,ko00001,ko01000,ko03036	-	-	-	DEAD,Dicer_dimer,Helicase_C,PAZ,ResIII,Ribonuclease_3,dsrm
TRINITY_DN1973_c0_g1_i10.p1	85681.XP_006434337.1	0.0	1345.1	A	35493|Streptophyta	DEAD-box ATP-dependent RNA helicase	-	GO:0003674,GO:0003724,GO:0003824,GO:0004004,GO:0004386,GO:0005575,GO:0005622,GO:0005623,GO:0005634,GO:0005730,GO:0005737,GO:0006139,GO:0006725,GO:0006807,GO:0008026,GO:0008150,GO:0008152,GO:0008186,GO:0009987,GO:0010501,GO:0016070,GO:0016462,GO:0016787,GO:0016817,GO:0016818,GO:0016887,GO:0017111,GO:0031974,GO:0031981,GO:0034641,GO:0042623,GO:0043170,GO:0043226,GO:0043227,GO:0043228,GO:0043229,GO:…	3.6.4.13	ko:K14808	-	-	-	-	ko00000,ko01000,ko03009	-	-	-	DBP10CT,DEAD,Helicase_C
TRINITY_DN1973_c0_g1_i8.p1	85681.XP_006434337.1	2.9e-215	754.6	A	35493|Streptophyta	DEAD-box ATP-dependent RNA helicase	-	GO:0003674,GO:0003724,GO:0003824,GO:0004004,GO:0004386,GO:0005575,GO:0005622,GO:0005623,GO:0005634,GO:0005730,GO:0005737,GO:0006139,GO:0006725,GO:0006807,GO:0008026,GO:0008150,GO:0008152,GO:0008186,GO:0009987,GO:0010501,GO:0016070,GO:0016462,GO:0016787,GO:0016817,GO:0016818,GO:0016887,GO:0017111,GO:0031974,GO:0031981,GO:0034641,GO:0042623,GO:0043170,GO:0043226,GO:0043227,GO:0043228,GO:0043229,GO:…	3.6.4.13	ko:K14808	-	-	-	-	ko00000,ko01000,ko03009	-	-	-	DBP10CT,DEAD,Helicase_C
TRINITY_DN19768_c0_g1_i1.p1	430998.XP_007681611.1	2.9e-133	481.9	A	4751|Fungi	YT521-B-like domain	-	-	-	-	-	-	-	-	-	-	-	-	RRM_1,YTH
TRINITY_DN197_c0_g1_i1.p1	2711.XP_006489625.1	1.7e-101	375.9	A	35493|Streptophyta	kDa ribonucleoprotein	-	-	-	ko:K11294	ko05130,map05130	-	-	-	ko00000,ko00001,ko03009,ko03036	-	-	-	RRM_1
TRINITY_DN198054_c0_g1_i1.p1	430998.XP_007677008.1	6.4e-36	157.5	A	4751|Fungi	PRP1 splicing factor, N-terminal	prp1	GO:0000244,GO:0000375,GO:0000377,GO:0000387,GO:0000398,GO:0005575,GO:0005622,GO:0005623,GO:0005634,GO:0005681,GO:0006139,GO:0006396,GO:0006397,GO:0006725,GO:0006807,GO:0008150,GO:0008152,GO:0008380,GO:0009987,GO:0010467,GO:0016043,GO:0016070,GO:0016071,GO:0022607,GO:0022613,GO:0022618,GO:0030532,GO:0032991,GO:0034622,GO:0034641,GO:0043170,GO:0043226,GO:0043227,GO:0043229,GO:0043231,GO:0043933,GO:…	-	ko:K12855	ko03040,map03040	M00354	-	-	ko00000,ko00001,ko00002,ko03041	-	-	-	PRP1_N,TPR_14,TPR_16,TPR_19,TPR_8
TRINITY_DN199389_c0_g1_i1.p1	43229.XP_007724746.1	4.9e-82	312.0	A	4751|Fungi	RNA recognition motif	NSR1	GO:0000028,GO:0001651,GO:0003674,GO:0003676,GO:0003677,GO:0003697,GO:0003723,GO:0003729,GO:0005048,GO:0005488,GO:0005575,GO:0005622,GO:0005623,GO:0005634,GO:0005635,GO:0005730,GO:0005732,GO:0005737,GO:0005739,GO:0006139,GO:0006364,GO:0006396,GO:0006725,GO:0006807,GO:0006996,GO:0008139,GO:0008150,GO:0008152,GO:0009987,GO:0010467,GO:0012505,GO:0016043,GO:0016070,GO:0016072,GO:0022607,GO:0022613,GO:…	-	ko:K11294	ko05130,map05130	-	-	-	ko00000,ko00001,ko03009,ko03036	-	-	-	RRM_1
TRINITY_DN199519_c0_g1_i1.p1	430998.XP_007677535.1	0.0	1343.6	A	4751|Fungi	Sec63 Brl domain	brr2	GO:0000375,GO:0000377,GO:0000388,GO:0000393,GO:0000398,GO:0003674,GO:0003724,GO:0003824,GO:0004004,GO:0004386,GO:0005575,GO:0005622,GO:0005623,GO:0005634,GO:0005681,GO:0005682,GO:0006139,GO:0006396,GO:0006397,GO:0006725,GO:0006807,GO:0008026,GO:0008150,GO:0008152,GO:0008186,GO:0008380,GO:0009987,GO:0010467,GO:0016043,GO:0016070,GO:0016071,GO:0016462,GO:0016787,GO:0016817,GO:0016818,GO:0016887,GO:…	3.6.4.13	ko:K12854	ko03040,map03040	M00354,M00355	-	-	ko00000,ko00001,ko00002,ko01000,ko03041	-	-	-	DEAD,Helicase_C,Sec63
TRINITY_DN19968_c0_g1_i1.p1	2711.XP_006479987.1	2.9e-115	421.4	A	35493|Streptophyta	U1 small nuclear ribonucleoprotein	-	GO:0000375,GO:0000377,GO:0000398,GO:0003674,GO:0003676,GO:0003723,GO:0005488,GO:0005515,GO:0005575,GO:0005622,GO:0005623,GO:0005634,GO:0005654,GO:0005681,GO:0005685,GO:0005730,GO:0005737,GO:0005829,GO:0006139,GO:0006396,GO:0006397,GO:0006725,GO:0006807,GO:0008150,GO:0008152,GO:0008380,GO:0009987,GO:0010467,GO:0016070,GO:0016071,GO:0017069,GO:0030532,GO:0030619,GO:0031974,GO:0031981,GO:0032991,GO:…	-	ko:K11091	ko03040,map03040	M00351	-	-	ko00000,ko00001,ko00002,ko03041	-	-	-	RRM_1
TRINITY_DN19968_c0_g1_i10.p1	2711.XP_006479987.1	8.7e-98	363.2	A	35493|Streptophyta	U1 small nuclear ribonucleoprotein	-	GO:0000375,GO:0000377,GO:0000398,GO:0003674,GO:0003676,GO:0003723,GO:0005488,GO:0005515,GO:0005575,GO:0005622,GO:0005623,GO:0005634,GO:0005654,GO:0005681,GO:0005685,GO:0005730,GO:0005737,GO:0005829,GO:0006139,GO:0006396,GO:0006397,GO:0006725,GO:0006807,GO:0008150,GO:0008152,GO:0008380,GO:0009987,GO:0010467,GO:0016070,GO:0016071,GO:0017069,GO:0030532,GO:0030619,GO:0031974,GO:0031981,GO:0032991,GO:…	-	ko:K11091	ko03040,map03040	M00351	-	-	ko00000,ko00001,ko00002,ko03041	-	-	-	RRM_1
TRINITY_DN19976_c0_g3_i2.p1	85681.XP_006436036.1	4.6e-57	228.0	A	35493|Streptophyta	THO complex subunit	-	-	-	ko:K12881	ko03013,ko03015,ko03040,ko05168,map03013,map03015,map03040,map05168	M00406,M00430	-	-	ko00000,ko00001,ko00002,ko03019,ko03041	-	-	-	FoP_duplication,RRM_1
TRINITY_DN2004_c0_g1_i23.p1	2711.XP_006475325.1	4.9e-200	703.7	A	35493|Streptophyta	Peptidyl-prolyl cis-trans	-	GO:0000413,GO:0001932,GO:0003674,GO:0003676,GO:0003723,GO:0003755,GO:0003824,GO:0005488,GO:0005575,GO:0005622,GO:0005623,GO:0005634,GO:0005737,GO:0005829,GO:0006355,GO:0006357,GO:0006464,GO:0006807,GO:0008150,GO:0008152,GO:0009889,GO:0009987,GO:0010468,GO:0010556,GO:0016853,GO:0016859,GO:0018193,GO:0018208,GO:0019219,GO:0019220,GO:0019222,GO:0019538,GO:0031323,GO:0031326,GO:0031399,GO:0032268,GO:…	5.2.1.8	ko:K12735	-	-	-	-	ko00000,ko01000,ko03041,ko03110	-	-	-	Pro_isomerase,RRM_1,zf-CCHC
TRINITY_DN200507_c0_g1_i10.p1	430998.XP_007680883.1	3.6e-21	108.6	A	4751|Fungi	RNA recognition motif. (a.k.a. RRM, RBD, or RNP domain)	-	GO:0000245,GO:0000375,GO:0000377,GO:0000395,GO:0000398,GO:0003674,GO:0003676,GO:0003723,GO:0005488,GO:0005575,GO:0005622,GO:0005623,GO:0005634,GO:0005681,GO:0005684,GO:0005685,GO:0006139,GO:0006376,GO:0006396,GO:0006397,GO:0006725,GO:0006807,GO:0008150,GO:0008152,GO:0008380,GO:0009987,GO:0010467,GO:0016043,GO:0016070,GO:0016071,GO:0017069,GO:0022607,GO:0022613,GO:0022618,GO:0030532,GO:0030619,GO:…	-	ko:K11094	ko03040,map03040	M00352	-	-	ko00000,ko00001,ko00002,ko03041	-	-	-	RRM_1
TRINITY_DN20082_c0_g1_i3.p1	2711.XP_006473857.1	3e-98	364.8	A	35493|Streptophyta	RNA-binding protein	-	GO:0000381,GO:0001501,GO:0001756,GO:0001947,GO:0002009,GO:0003002,GO:0003007,GO:0003143,GO:0003228,GO:0003674,GO:0003676,GO:0003723,GO:0003729,GO:0003730,GO:0005488,GO:0005575,GO:0005622,GO:0005623,GO:0005737,GO:0006139,GO:0006396,GO:0006397,GO:0006417,GO:0006725,GO:0006807,GO:0006950,GO:0006974,GO:0007275,GO:0007368,GO:0007389,GO:0007507,GO:0007517,GO:0007519,GO:0008150,GO:0008152,GO:0009653,GO:…	-	-	-	-	-	-	-	-	-	-	RRM_1
TRINITY_DN201979_c0_g1_i1.p1	5057.CADACLAP00008095	4.2e-56	225.3	A	4751|Fungi	pre-mRNA splicing factor (Prp24)	PRP24	GO:0000244,GO:0000245,GO:0000375,GO:0000377,GO:0000387,GO:0000398,GO:0003674,GO:0003676,GO:0003723,GO:0005488,GO:0005575,GO:0005622,GO:0005623,GO:0005634,GO:0005688,GO:0006139,GO:0006396,GO:0006397,GO:0006725,GO:0006807,GO:0008150,GO:0008152,GO:0008380,GO:0009987,GO:0010467,GO:0016043,GO:0016070,GO:0016071,GO:0017069,GO:0017070,GO:0022607,GO:0022613,GO:0022618,GO:0030532,GO:0032991,GO:0034622,GO:…	-	-	-	-	-	-	-	-	-	-	Lsm_interact,RRM_1,RRM_occluded
TRINITY_DN2021_c0_g2_i3.p1	2711.XP_006480315.1	0.0	1185.2	A	35493|Streptophyta	DEAD-box ATP-dependent RNA helicase	-	GO:0000373,GO:0000375,GO:0000377,GO:0003674,GO:0003676,GO:0003723,GO:0003724,GO:0003729,GO:0003824,GO:0004004,GO:0004386,GO:0005488,GO:0005575,GO:0005622,GO:0005623,GO:0005634,GO:0005730,GO:0005737,GO:0006139,GO:0006396,GO:0006725,GO:0006807,GO:0006950,GO:0006970,GO:0006996,GO:0008026,GO:0008150,GO:0008152,GO:0008186,GO:0008380,GO:0009507,GO:0009526,GO:0009532,GO:0009536,GO:0009570,GO:0009628,GO:…	3.6.4.13	ko:K16911	ko01110,map01110	-	-	-	ko00000,ko01000,ko03009,ko03036	-	-	-	DEAD,GUCT,Helicase_C,zf-CCHC
TRINITY_DN20221_c0_g1_i11.p1	84751.XP_007876367.1	1.2e-212	746.1	A	4751|Fungi	Helicase conserved C-terminal domain	DBP2	GO:0000166,GO:0000184,GO:0000956,GO:0003674,GO:0003724,GO:0003824,GO:0004004,GO:0004386,GO:0005488,GO:0005524,GO:0005575,GO:0005622,GO:0005623,GO:0005634,GO:0005730,GO:0005737,GO:0005739,GO:0006139,GO:0006364,GO:0006396,GO:0006401,GO:0006402,GO:0006725,GO:0006807,GO:0008026,GO:0008144,GO:0008150,GO:0008152,GO:0008186,GO:0009056,GO:0009057,GO:0009892,GO:0009987,GO:0010467,GO:0010468,GO:0010501,GO:…	3.6.4.13	ko:K12823	ko03040,ko05202,ko05205,map03040,map05202,map05205	-	-	-	ko00000,ko00001,ko01000,ko03009,ko03041	-	-	-	DEAD,Helicase_C
TRINITY_DN202949_c0_g1_i3.p1	85681.XP_006420694.1	1.1e-114	419.9	A	35493|Streptophyta	superfamily. Protein	-	GO:0003674,GO:0003678,GO:0003724,GO:0003824,GO:0004003,GO:0004004,GO:0004386,GO:0005488,GO:0005515,GO:0005575,GO:0005622,GO:0005623,GO:0005634,GO:0005657,GO:0005694,GO:0005737,GO:0006139,GO:0006259,GO:0006260,GO:0006261,GO:0006281,GO:0006283,GO:0006289,GO:0006351,GO:0006353,GO:0006355,GO:0006357,GO:0006364,GO:0006366,GO:0006369,GO:0006378,GO:0006396,GO:0006397,GO:0006399,GO:0006725,GO:0006807,GO:…	-	ko:K10706	-	-	-	-	ko00000,ko01000,ko03021	-	-	-	AAA_11,AAA_12,AAA_19,UvrD-helicase
TRINITY_DN203059_c0_g1_i1.p1	85929.M3D742	3.6e-48	198.7	A	4751|Fungi	helicase superfamily c-terminal domain	ROK1	GO:0000166,GO:0000447,GO:0000460,GO:0000462,GO:0000466,GO:0000469,GO:0000472,GO:0000478,GO:0000479,GO:0000480,GO:0000966,GO:0000967,GO:0003674,GO:0003724,GO:0003824,GO:0004004,GO:0004386,GO:0005488,GO:0005524,GO:0005575,GO:0005622,GO:0005623,GO:0005634,GO:0005730,GO:0005737,GO:0006139,GO:0006364,GO:0006396,GO:0006403,GO:0006725,GO:0006807,GO:0008026,GO:0008144,GO:0008150,GO:0008152,GO:0008186,GO:…	3.6.4.13	ko:K14779	-	-	-	-	ko00000,ko01000,ko03009	-	-	-	DEAD,Helicase_C
TRINITY_DN203059_c0_g2_i2.p1	1047171.Mycgr3P65543	1.5e-113	416.0	A	4751|Fungi	helicase superfamily c-terminal domain	ROK1	GO:0000166,GO:0000447,GO:0000460,GO:0000462,GO:0000466,GO:0000469,GO:0000472,GO:0000478,GO:0000479,GO:0000480,GO:0000966,GO:0000967,GO:0003674,GO:0003724,GO:0003824,GO:0004004,GO:0004386,GO:0005488,GO:0005524,GO:0005575,GO:0005622,GO:0005623,GO:0005634,GO:0005730,GO:0005737,GO:0006139,GO:0006364,GO:0006396,GO:0006403,GO:0006725,GO:0006807,GO:0008026,GO:0008144,GO:0008150,GO:0008152,GO:0008186,GO:…	3.6.4.13	ko:K14779	-	-	-	-	ko00000,ko01000,ko03009	-	-	-	DEAD,Helicase_C
TRINITY_DN2031_c0_g1_i25.p1	2711.XP_006482988.1	6e-160	570.1	A	35493|Streptophyta	U3 small nucleolar ribonucleoprotein protein	-	-	-	ko:K14561	ko03008,map03008	-	-	-	ko00000,ko00001,ko03009	-	-	-	Brix
TRINITY_DN20379_c2_g1_i2.p1	430998.XP_007680040.1	3.4e-135	488.0	A	4751|Fungi	Belongs to the DEAD box helicase family	DBP2	GO:0000166,GO:0000184,GO:0000956,GO:0003674,GO:0003724,GO:0003824,GO:0004004,GO:0004386,GO:0005488,GO:0005524,GO:0005575,GO:0005622,GO:0005623,GO:0005634,GO:0005730,GO:0005737,GO:0005739,GO:0006139,GO:0006364,GO:0006396,GO:0006401,GO:0006402,GO:0006725,GO:0006807,GO:0008026,GO:0008144,GO:0008150,GO:0008152,GO:0008186,GO:0009056,GO:0009057,GO:0009892,GO:0009987,GO:0010467,GO:0010468,GO:0010501,GO:…	3.6.4.13	ko:K12823	ko03040,ko05202,ko05205,map03040,map05202,map05205	-	-	-	ko00000,ko00001,ko01000,ko03009,ko03041	-	-	-	DEAD,Helicase_C
TRINITY_DN2042_c0_g1_i18.p1	2711.XP_006476870.1	1e-223	782.7	A	35493|Streptophyta	Belongs to the DEAD box helicase family	-	GO:0003674,GO:0003676,GO:0003723,GO:0003724,GO:0003729,GO:0003824,GO:0004004,GO:0004386,GO:0005488,GO:0005575,GO:0005622,GO:0005623,GO:0005634,GO:0005730,GO:0005737,GO:0005829,GO:0006139,GO:0006725,GO:0006807,GO:0008026,GO:0008150,GO:0008152,GO:0008186,GO:0009987,GO:0010501,GO:0016070,GO:0016462,GO:0016787,GO:0016817,GO:0016818,GO:0016887,GO:0017111,GO:0031974,GO:0031981,GO:0034641,GO:0042623,GO:…	3.6.4.13	ko:K12823	ko03040,ko05202,ko05205,map03040,map05202,map05205	-	-	-	ko00000,ko00001,ko01000,ko03009,ko03041	-	-	-	DEAD,Helicase_C
TRINITY_DN2042_c0_g1_i22.p1	3983.cassava4.1_003527m	2.2e-210	738.0	A	35493|Streptophyta	Belongs to the DEAD box helicase family	-	GO:0003674,GO:0003676,GO:0003723,GO:0003724,GO:0003729,GO:0003824,GO:0004004,GO:0004386,GO:0005488,GO:0005575,GO:0005622,GO:0005623,GO:0005634,GO:0005730,GO:0005737,GO:0005829,GO:0006139,GO:0006725,GO:0006807,GO:0008026,GO:0008150,GO:0008152,GO:0008186,GO:0009987,GO:0010501,GO:0016070,GO:0016462,GO:0016787,GO:0016817,GO:0016818,GO:0016887,GO:0017111,GO:0031974,GO:0031981,GO:0034641,GO:0042623,GO:…	3.6.4.13	ko:K12823	ko03040,ko05202,ko05205,map03040,map05202,map05205	-	-	-	ko00000,ko00001,ko01000,ko03009,ko03041	-	-	-	DEAD,Helicase_C
TRINITY_DN20449_c0_g1_i13.p1	2711.XP_006467824.1	7.8e-144	516.9	A	35493|Streptophyta	U2 snRNP auxiliary factor large subunit	-	-	-	ko:K12837	ko03040,map03040	-	-	-	ko00000,ko00001,ko03041	-	-	-	RRM_1
TRINITY_DN20449_c0_g1_i26.p1	85681.XP_006449310.1	1.1e-114	419.5	A	35493|Streptophyta	U2 snRNP auxiliary factor large subunit	-	-	-	ko:K12837	ko03040,map03040	-	-	-	ko00000,ko00001,ko03041	-	-	-	RRM_1
TRINITY_DN20449_c0_g1_i35.p1	85681.XP_006449310.1	4.2e-83	314.3	A	35493|Streptophyta	U2 snRNP auxiliary factor large subunit	-	-	-	ko:K12837	ko03040,map03040	-	-	-	ko00000,ko00001,ko03041	-	-	-	RRM_1
TRINITY_DN20449_c0_g1_i53.p1	2711.XP_006467824.1	8.2e-71	273.5	A	35493|Streptophyta	U2 snRNP auxiliary factor large subunit	-	-	-	ko:K12837	ko03040,map03040	-	-	-	ko00000,ko00001,ko03041	-	-	-	RRM_1
TRINITY_DN205273_c0_g1_i1.p1	12219.PRO_0000040415	3.6e-59	235.0	A	10239|Viruses	helical viral capsid	-	-	-	-	-	-	-	-	-	-	-	-	-
TRINITY_DN20557_c0_g1_i6.p1	120017.I2G5T9	2e-39	169.9	A	4751|Fungi	RNA recognition motif	-	-	-	ko:K12897	ko03040,map03040	-	-	-	ko00000,ko00001,ko01009,ko03041	-	-	-	RRM_1
TRINITY_DN20557_c0_g2_i1.p1	1392244.V5EVA1	5e-40	171.4	A	4751|Fungi	RNA recognition motif	-	-	-	ko:K12897	ko03040,map03040	-	-	-	ko00000,ko00001,ko01009,ko03041	-	-	-	RRM_1
TRINITY_DN205672_c0_g2_i1.p1	61459.XP_007781998.1	7.3e-58	231.1	A	4751|Fungi	YT521-B-like domain	-	-	-	-	-	-	-	-	-	-	-	-	RRM_1,YTH
TRINITY_DN2060_c1_g1_i12.p1	2711.XP_006472427.1	1.4e-141	509.2	A	35493|Streptophyta	Sas10/Utp3/C1D family	-	-	-	ko:K14765	-	-	-	-	ko00000,ko03009	-	-	-	Sas10_Utp3
TRINITY_DN2060_c1_g1_i6.p1	85681.XP_006433791.1	4.5e-140	504.2	A	35493|Streptophyta	Sas10/Utp3/C1D family	-	-	-	ko:K14765	-	-	-	-	ko00000,ko03009	-	-	-	Sas10_Utp3
TRINITY_DN206862_c0_g1_i1.p1	40148.OGLUM09G10710.1	5.3e-98	364.0	A	35493|Streptophyta	CAF1 family ribonuclease	-	-	-	ko:K12581	ko03018,map03018	-	-	-	ko00000,ko00001,ko03019	-	-	-	CAF1
TRINITY_DN20735_c0_g1_i2.p1	2711.XP_006475564.1	6.7e-168	596.7	A	35493|Streptophyta	initiator tRNA phosphoribosyl transferase family protein	-	GO:0003674,GO:0003824,GO:0005575,GO:0005622,GO:0005623,GO:0005737,GO:0006139,GO:0006396,GO:0006399,GO:0006400,GO:0006464,GO:0006725,GO:0006807,GO:0008033,GO:0008150,GO:0008152,GO:0009451,GO:0009987,GO:0010467,GO:0016070,GO:0016740,GO:0016757,GO:0016763,GO:0019538,GO:0019988,GO:0034470,GO:0034641,GO:0034660,GO:0036211,GO:0043170,GO:0043399,GO:0043412,GO:0044237,GO:0044238,GO:0044260,GO:0044267,GO:…	-	ko:K15463	-	-	-	-	ko00000,ko01000,ko03016	-	-	-	Init_tRNA_PT,Rit1_C
TRINITY_DN207992_c0_g1_i1.p1	83344.XP_007928617.1	1.3e-120	439.1	A	4751|Fungi	Rad54 N terminal	RAD54	GO:0000003,GO:0000018,GO:0000280,GO:0000722,GO:0000723,GO:0000724,GO:0000725,GO:0003674,GO:0003676,GO:0003677,GO:0003824,GO:0005488,GO:0005575,GO:0005622,GO:0005623,GO:0005634,GO:0005694,GO:0005737,GO:0006139,GO:0006259,GO:0006281,GO:0006302,GO:0006310,GO:0006311,GO:0006312,GO:0006325,GO:0006338,GO:0006342,GO:0006355,GO:0006725,GO:0006807,GO:0006950,GO:0006974,GO:0006996,GO:0007049,GO:0007127,GO:…	-	ko:K10875	ko03440,map03440	-	-	-	ko00000,ko00001,ko01000,ko03400	-	-	-	Helicase_C,Rad54_N,SNF2_N
TRINITY_DN20810_c0_g1_i1.p1	85929.M3AZ09	1.2e-126	460.3	A	4751|Fungi	Pfam:RRM_6	-	GO:0003674,GO:0003676,GO:0003723,GO:0003729,GO:0003730,GO:0005488,GO:0005575,GO:0005622,GO:0005623,GO:0005634,GO:0005654,GO:0005737,GO:0005849,GO:0006139,GO:0006378,GO:0006379,GO:0006396,GO:0006397,GO:0006725,GO:0006807,GO:0008150,GO:0008152,GO:0009607,GO:0009719,GO:0009987,GO:0010467,GO:0010494,GO:0016070,GO:0016071,GO:0031123,GO:0031124,GO:0031974,GO:0031981,GO:0032991,GO:0034641,GO:0035770,GO:…	-	ko:K14411	ko03015,map03015	-	-	-	ko00000,ko00001,ko03019	-	-	-	RRM_1
TRINITY_DN20818_c0_g5_i1.p1	83344.XP_007925052.1	1.2e-98	366.7	A	4751|Fungi	Pfam:RRM_6	-	GO:0000228,GO:0000723,GO:0000781,GO:0000784,GO:0003674,GO:0003676,GO:0003677,GO:0003697,GO:0003723,GO:0005488,GO:0005575,GO:0005622,GO:0005623,GO:0005634,GO:0005694,GO:0006139,GO:0006259,GO:0006725,GO:0006807,GO:0006996,GO:0008150,GO:0008152,GO:0009987,GO:0016043,GO:0031974,GO:0031981,GO:0032200,GO:0034641,GO:0042162,GO:0042592,GO:0043047,GO:0043170,GO:0043226,GO:0043227,GO:0043228,GO:0043229,GO:…	-	-	-	-	-	-	-	-	-	-	RRM_1
TRINITY_DN2084_c0_g1_i11.p1	2711.XP_006493189.1	1.9e-140	505.8	A	35493|Streptophyta	Polyadenylate-binding protein-interacting protein	CID13	GO:0003674,GO:0003676,GO:0003723,GO:0003729,GO:0005488,GO:0005575,GO:0005622,GO:0005623,GO:0005634,GO:0005654,GO:0016604,GO:0016607,GO:0031974,GO:0031981,GO:0043226,GO:0043227,GO:0043229,GO:0043231,GO:0043233,GO:0044422,GO:0044424,GO:0044428,GO:0044446,GO:0044451,GO:0044464,GO:0070013,GO:0097159,GO:1901363	-	-	-	-	-	-	-	-	-	-	PAM2,RRM_1
TRINITY_DN2084_c0_g1_i13.p1	2711.XP_006476273.1	9.8e-162	576.2	A	35493|Streptophyta	Polyadenylate-binding protein-interacting protein	-	GO:0003674,GO:0003676,GO:0003723,GO:0005488,GO:0005575,GO:0005622,GO:0005623,GO:0005634,GO:0005654,GO:0016604,GO:0016607,GO:0031974,GO:0031981,GO:0043226,GO:0043227,GO:0043229,GO:0043231,GO:0043233,GO:0044422,GO:0044424,GO:0044428,GO:0044446,GO:0044451,GO:0044464,GO:0070013,GO:0097159,GO:1901363	-	-	-	-	-	-	-	-	-	-	PAM2,RRM_1
TRINITY_DN2084_c0_g1_i9.p1	2711.XP_006476273.1	4.5e-143	514.2	A	35493|Streptophyta	Polyadenylate-binding protein-interacting protein	-	GO:0003674,GO:0003676,GO:0003723,GO:0005488,GO:0005575,GO:0005622,GO:0005623,GO:0005634,GO:0005654,GO:0016604,GO:0016607,GO:0031974,GO:0031981,GO:0043226,GO:0043227,GO:0043229,GO:0043231,GO:0043233,GO:0044422,GO:0044424,GO:0044428,GO:0044446,GO:0044451,GO:0044464,GO:0070013,GO:0097159,GO:1901363	-	-	-	-	-	-	-	-	-	-	PAM2,RRM_1
TRINITY_DN2084_c1_g1_i1.p1	2711.XP_006475954.1	3.1e-118	431.8	A	35493|Streptophyta	Far upstream element-binding protein	-	GO:0001505,GO:0003674,GO:0003676,GO:0003723,GO:0003729,GO:0003730,GO:0005488,GO:0005575,GO:0005622,GO:0005623,GO:0005634,GO:0005654,GO:0005737,GO:0005829,GO:0006139,GO:0006401,GO:0006402,GO:0006417,GO:0006725,GO:0006807,GO:0008150,GO:0008152,GO:0009056,GO:0009057,GO:0009889,GO:0009890,GO:0009892,GO:0009893,GO:0009894,GO:0009896,GO:0009987,GO:0010033,GO:0010468,GO:0010494,GO:0010556,GO:0010558,GO:…	-	ko:K13210	-	-	-	-	ko00000,ko03019,ko03041	-	-	-	KH_1
TRINITY_DN20866_c1_g2_i1.p1	64363.EME45962	1.8e-98	365.9	A	4751|Fungi	Ribosomal RNA-processing protein 7 (RRP7)	-	GO:0000028,GO:0005575,GO:0005622,GO:0005623,GO:0005634,GO:0005730,GO:0006139,GO:0006364,GO:0006396,GO:0006725,GO:0006807,GO:0006996,GO:0008150,GO:0008152,GO:0009987,GO:0010467,GO:0016043,GO:0016070,GO:0016072,GO:0022607,GO:0022613,GO:0022618,GO:0030684,GO:0030686,GO:0031974,GO:0031981,GO:0032545,GO:0032991,GO:0034456,GO:0034470,GO:0034622,GO:0034641,GO:0034660,GO:0042254,GO:0042255,GO:0042274,GO:…	-	ko:K14545	ko03008,map03008	-	-	-	ko00000,ko00001,ko03009	-	-	-	RRP7
TRINITY_DN20941_c0_g1_i4.p1	64363.EME45537	4e-116	424.9	A	4751|Fungi	Putative RRM domain	-	GO:0000122,GO:0000375,GO:0000377,GO:0000398,GO:0000932,GO:0003674,GO:0003676,GO:0003723,GO:0003727,GO:0003729,GO:0005488,GO:0005575,GO:0005622,GO:0005623,GO:0005634,GO:0005737,GO:0006139,GO:0006325,GO:0006338,GO:0006355,GO:0006357,GO:0006396,GO:0006397,GO:0006725,GO:0006807,GO:0006996,GO:0008150,GO:0008152,GO:0008187,GO:0008266,GO:0008380,GO:0009889,GO:0009890,GO:0009892,GO:0009987,GO:0010467,GO:…	-	-	-	-	-	-	-	-	-	-	RRM,RRM_1
TRINITY_DN209_c0_g1_i25.p1	2711.XP_006472180.1	1.1e-73	283.1	A	35493|Streptophyta	Zinc finger matrin-type protein	-	GO:0000375,GO:0000377,GO:0000398,GO:0003674,GO:0003676,GO:0003723,GO:0005488,GO:0005575,GO:0005622,GO:0005623,GO:0005634,GO:0006139,GO:0006396,GO:0006397,GO:0006725,GO:0006807,GO:0008150,GO:0008152,GO:0008380,GO:0009987,GO:0010467,GO:0016070,GO:0016071,GO:0030532,GO:0032991,GO:0034641,GO:0043170,GO:0043226,GO:0043227,GO:0043229,GO:0043231,GO:0044237,GO:0044238,GO:0044422,GO:0044424,GO:0044428,GO:…	-	ko:K12848	ko03040,map03040	-	-	-	ko00000,ko00001,ko03041	-	-	-	DUF4378,VARLMGL,zf-C2H2_jaz,zf-met
TRINITY_DN210028_c0_g1_i2.p1	83344.XP_007931235.1	1.5e-67	262.7	A	4751|Fungi	RNA-binding nucleolar protein required for pre-rRNA processing. Involved in production of 18S rRNA and assembly of small ribosomal subunit (By similarity)	NOP9	GO:0000054,GO:0000056,GO:0000447,GO:0000460,GO:0000462,GO:0000466,GO:0000469,GO:0000472,GO:0000478,GO:0000479,GO:0000480,GO:0000966,GO:0000967,GO:0003674,GO:0003676,GO:0003723,GO:0003729,GO:0005488,GO:0005575,GO:0005622,GO:0005623,GO:0005634,GO:0005730,GO:0006139,GO:0006364,GO:0006396,GO:0006403,GO:0006405,GO:0006611,GO:0006725,GO:0006807,GO:0006810,GO:0006886,GO:0006913,GO:0008104,GO:0008150,GO:…	-	ko:K14790	-	-	-	-	ko00000,ko03009	-	-	-	PUF
TRINITY_DN21004_c0_g1_i4.p1	85681.XP_006430105.1	9.5e-34	150.6	A	35493|Streptophyta	serine arginine-rich splicing factor	-	GO:0001655,GO:0001822,GO:0003674,GO:0003676,GO:0003723,GO:0003729,GO:0003730,GO:0005488,GO:0005515,GO:0005575,GO:0005622,GO:0005623,GO:0005634,GO:0005737,GO:0006417,GO:0006928,GO:0006950,GO:0007275,GO:0007369,GO:0007399,GO:0008150,GO:0009266,GO:0009409,GO:0009628,GO:0009653,GO:0009790,GO:0009792,GO:0009889,GO:0009891,GO:0009892,GO:0009893,GO:0009894,GO:0009895,GO:0009987,GO:0010468,GO:0010556,GO:…	-	ko:K12893	ko03040,ko05168,map03040,map05168	-	-	-	ko00000,ko00001,ko03041	-	-	-	RRM_1,zf-CCHC
TRINITY_DN21004_c0_g1_i7.p1	85681.XP_006430105.1	1.5e-54	219.5	A	35493|Streptophyta	serine arginine-rich splicing factor	-	GO:0001655,GO:0001822,GO:0003674,GO:0003676,GO:0003723,GO:0003729,GO:0003730,GO:0005488,GO:0005515,GO:0005575,GO:0005622,GO:0005623,GO:0005634,GO:0005737,GO:0006417,GO:0006928,GO:0006950,GO:0007275,GO:0007369,GO:0007399,GO:0008150,GO:0009266,GO:0009409,GO:0009628,GO:0009653,GO:0009790,GO:0009792,GO:0009889,GO:0009891,GO:0009892,GO:0009893,GO:0009894,GO:0009895,GO:0009987,GO:0010468,GO:0010556,GO:…	-	ko:K12893	ko03040,ko05168,map03040,map05168	-	-	-	ko00000,ko00001,ko03041	-	-	-	RRM_1,zf-CCHC
TRINITY_DN210137_c0_g1_i1.p1	3702.AT2G37220.1	1.1e-134	486.1	A	35493|Streptophyta	29 kDa ribonucleoprotein	-	GO:0001101,GO:0002376,GO:0003674,GO:0003676,GO:0003723,GO:0003727,GO:0003729,GO:0005488,GO:0005575,GO:0005622,GO:0005623,GO:0005737,GO:0006950,GO:0006952,GO:0006955,GO:0008150,GO:0008187,GO:0008266,GO:0009266,GO:0009409,GO:0009507,GO:0009526,GO:0009532,GO:0009534,GO:0009535,GO:0009536,GO:0009570,GO:0009579,GO:0009628,GO:0009631,GO:0009719,GO:0009725,GO:0009737,GO:0009892,GO:0009894,GO:0009895,GO:…	-	ko:K11294	ko05130,map05130	-	-	-	ko00000,ko00001,ko03009,ko03036	-	-	-	RRM_1
TRINITY_DN21019_c0_g1_i13.p1	5270.UM05650P0	5.4e-52	211.5	A	4751|Fungi	RNA recognition motif. (a.k.a. RRM, RBD, or RNP domain)	-	-	-	-	-	-	-	-	-	-	-	-	RRM_1
TRINITY_DN21019_c0_g1_i7.p1	72558.CBQ69492	2.8e-53	215.7	A	4751|Fungi	RNA recognition motif. (a.k.a. RRM, RBD, or RNP domain)	-	-	-	-	-	-	-	-	-	-	-	-	RRM_1
TRINITY_DN21030_c0_g1_i3.p1	430998.XP_007676667.1	1.3e-29	137.9	A	4751|Fungi	Domain with 2 conserved Trp (W) residues	-	-	-	-	-	-	-	-	-	-	-	-	WW
TRINITY_DN21037_c0_g1_i3.p1	5062.CADAORAP00004916	1.1e-12	80.9	A	4751|Fungi	polynucleotide adenylyltransferase activity	-	-	-	-	-	-	-	-	-	-	-	-	-
TRINITY_DN210_c0_g1_i1.p1	2711.XP_006476748.1	0.0	1826.2	A	35493|Streptophyta	Probably involved in the RNA silencing pathway and required for the generation of small interfering RNAs (siRNAs)	RDR2	GO:0005575,GO:0005622,GO:0005623,GO:0005634,GO:0005730,GO:0006139,GO:0006325,GO:0006342,GO:0006355,GO:0006396,GO:0006725,GO:0006807,GO:0006950,GO:0006952,GO:0006996,GO:0008150,GO:0008152,GO:0009605,GO:0009607,GO:0009620,GO:0009889,GO:0009890,GO:0009892,GO:0009987,GO:0010033,GO:0010467,GO:0010468,GO:0010495,GO:0010556,GO:0010558,GO:0010605,GO:0010608,GO:0010629,GO:0014070,GO:0016043,GO:0016070,GO:…	2.7.7.48	ko:K11699	-	-	-	-	ko00000,ko01000,ko03036	-	-	-	RdRP
TRINITY_DN211761_c0_g1_i1.p1	64363.EME48603	2.5e-105	388.3	A	4751|Fungi	Pfam:KH_3	HEK2	GO:0000228,GO:0000723,GO:0000781,GO:0000784,GO:0000932,GO:0001932,GO:0001933,GO:0003674,GO:0003676,GO:0003723,GO:0003729,GO:0003730,GO:0005488,GO:0005575,GO:0005622,GO:0005623,GO:0005634,GO:0005694,GO:0005737,GO:0006139,GO:0006259,GO:0006278,GO:0006403,GO:0006725,GO:0006807,GO:0006996,GO:0007004,GO:0008150,GO:0008152,GO:0008298,GO:0009058,GO:0009059,GO:0009892,GO:0009893,GO:0009894,GO:0009895,GO:…	-	ko:K18738	-	-	-	-	ko00000,ko03019	-	-	-	KH_1
TRINITY_DN2122_c0_g1_i8.p1	85681.XP_006427549.1	3.3e-173	614.4	A	35493|Streptophyta	Rae1-like protein	-	-	-	ko:K14298	ko03013,ko05164,map03013,map05164	M00427	-	-	ko00000,ko00001,ko00002,ko03019,ko03036	1.I.1	-	-	WD40
TRINITY_DN2131_c0_g1_i14.p1	2711.XP_006486685.1	3.6e-167	594.3	A	35493|Streptophyta	RNA-binding protein	-	GO:0005575,GO:0005622,GO:0005623,GO:0005634,GO:0005654,GO:0016604,GO:0016607,GO:0031974,GO:0031981,GO:0043226,GO:0043227,GO:0043229,GO:0043231,GO:0043233,GO:0044422,GO:0044424,GO:0044428,GO:0044446,GO:0044451,GO:0044464,GO:0070013	-	ko:K13091	-	-	-	-	ko00000,ko03041	-	-	-	RBM39linker,RRM_1
TRINITY_DN2131_c0_g1_i15.p1	2711.XP_006486685.1	3.3e-117	427.9	A	35493|Streptophyta	RNA-binding protein	-	GO:0005575,GO:0005622,GO:0005623,GO:0005634,GO:0005654,GO:0016604,GO:0016607,GO:0031974,GO:0031981,GO:0043226,GO:0043227,GO:0043229,GO:0043231,GO:0043233,GO:0044422,GO:0044424,GO:0044428,GO:0044446,GO:0044451,GO:0044464,GO:0070013	-	ko:K13091	-	-	-	-	ko00000,ko03041	-	-	-	RBM39linker,RRM_1
TRINITY_DN2131_c4_g1_i12.p1	3649.evm.model.supercontig_72.39	2.6e-75	288.5	A	35493|Streptophyta	linker between RRM2 and RRM3 domains in RBM39 protein	-	GO:0003674,GO:0003712,GO:0003713,GO:0005575,GO:0005622,GO:0005623,GO:0005634,GO:0005654,GO:0005815,GO:0005856,GO:0006139,GO:0006351,GO:0006725,GO:0006807,GO:0008150,GO:0008152,GO:0009058,GO:0009059,GO:0009889,GO:0009891,GO:0009893,GO:0009987,GO:0010467,GO:0010556,GO:0010557,GO:0010604,GO:0015630,GO:0016070,GO:0016604,GO:0016607,GO:0018130,GO:0019219,GO:0019222,GO:0019438,GO:0031323,GO:0031325,GO:…	-	ko:K13091	-	-	-	-	ko00000,ko03041	-	-	-	RBM39linker,RRM_1
TRINITY_DN21491_c0_g1_i13.p1	83344.XP_007926788.1	1.5e-77	296.2	A	4751|Fungi	Zinc finger C-x8-C-x5-C-x3-H type (and similar)	-	GO:0000243,GO:0000375,GO:0000377,GO:0000398,GO:0003674,GO:0003676,GO:0003723,GO:0005488,GO:0005575,GO:0005622,GO:0005623,GO:0005634,GO:0005681,GO:0005684,GO:0006139,GO:0006355,GO:0006357,GO:0006396,GO:0006397,GO:0006725,GO:0006807,GO:0008150,GO:0008152,GO:0008380,GO:0009889,GO:0009987,GO:0010467,GO:0010468,GO:0010556,GO:0010810,GO:0010811,GO:0016070,GO:0016071,GO:0019219,GO:0019222,GO:0030155,GO:…	-	ko:K12836	ko03040,ko05131,map03040,map05131	-	-	-	ko00000,ko00001,ko03041	-	-	-	RRM_1,zf-CCCH
TRINITY_DN21491_c0_g1_i6.p1	85929.M3D8D0	3.4e-118	431.0	A	4751|Fungi	Zinc finger C-x8-C-x5-C-x3-H type (and similar)	-	GO:0000243,GO:0000375,GO:0000377,GO:0000398,GO:0003674,GO:0003676,GO:0003723,GO:0005488,GO:0005575,GO:0005622,GO:0005623,GO:0005634,GO:0005681,GO:0005684,GO:0006139,GO:0006355,GO:0006357,GO:0006396,GO:0006397,GO:0006725,GO:0006807,GO:0008150,GO:0008152,GO:0008380,GO:0009889,GO:0009987,GO:0010467,GO:0010468,GO:0010556,GO:0010810,GO:0010811,GO:0016070,GO:0016071,GO:0019219,GO:0019222,GO:0030155,GO:…	-	ko:K12836	ko03040,ko05131,map03040,map05131	-	-	-	ko00000,ko00001,ko03041	-	-	-	RRM_1,zf-CCCH
TRINITY_DN21552_c0_g1_i3.p1	83344.XP_007920418.1	0.0	1270.4	A	4751|Fungi	Domain of unknown function (DUF3535)	MOT1	GO:0000228,GO:0003674,GO:0003676,GO:0003677,GO:0003824,GO:0005488,GO:0005515,GO:0005575,GO:0005622,GO:0005623,GO:0005634,GO:0005694,GO:0005737,GO:0005739,GO:0006139,GO:0006351,GO:0006355,GO:0006357,GO:0006360,GO:0006364,GO:0006366,GO:0006396,GO:0006725,GO:0006807,GO:0008134,GO:0008150,GO:0008152,GO:0009058,GO:0009059,GO:0009303,GO:0009889,GO:0009890,GO:0009892,GO:0009987,GO:0010467,GO:0010468,GO:…	-	ko:K15192	-	-	-	-	ko00000,ko01000,ko03021	-	-	-	DUF3535,HEAT,Helicase_C,SNF2_N
TRINITY_DN21552_c1_g1_i1.p1	1047171.Mycgr3P107186	1.2e-183	649.4	A	4751|Fungi	Domain of unknown function (DUF3535)	MOT1	GO:0000228,GO:0003674,GO:0003676,GO:0003677,GO:0003824,GO:0005488,GO:0005515,GO:0005575,GO:0005622,GO:0005623,GO:0005634,GO:0005694,GO:0005737,GO:0005739,GO:0006139,GO:0006351,GO:0006355,GO:0006357,GO:0006360,GO:0006364,GO:0006366,GO:0006396,GO:0006725,GO:0006807,GO:0008134,GO:0008150,GO:0008152,GO:0009058,GO:0009059,GO:0009303,GO:0009889,GO:0009890,GO:0009892,GO:0009987,GO:0010467,GO:0010468,GO:…	-	ko:K15192	-	-	-	-	ko00000,ko01000,ko03021	-	-	-	DUF3535,HEAT,Helicase_C,SNF2_N
TRINITY_DN215532_c1_g1_i1.p1	293227.XP_008719337.1	2.9e-117	427.9	A	4751|Fungi	Component of the eukaryotic translation initiation factor 3 (eIF-3) complex, which is involved in protein synthesis and, together with other initiation factors, stimulates binding of mRNA and methionyl-tRNAi to the 40S ribosome	PRT1	GO:0002181,GO:0002183,GO:0003674,GO:0003676,GO:0003723,GO:0003743,GO:0005488,GO:0005575,GO:0005618,GO:0005622,GO:0005623,GO:0005737,GO:0005852,GO:0006412,GO:0006413,GO:0006518,GO:0006807,GO:0008135,GO:0008150,GO:0008152,GO:0009058,GO:0009059,GO:0009277,GO:0009847,GO:0009987,GO:0010467,GO:0010494,GO:0016282,GO:0019538,GO:0030312,GO:0032502,GO:0032991,GO:0033290,GO:0034641,GO:0034645,GO:0035690,GO:…	-	ko:K03253	ko03013,map03013	-	-	-	ko00000,ko00001,ko03012,ko03019	-	-	-	RRM_1,eIF2A
TRINITY_DN215857_c0_g1_i1.p1	10029.XP_007629824.1	1.9e-112	411.8	A	33208|Metazoa	heterogeneous nuclear ribonucleoprotein	HNRNPH1	GO:0000003,GO:0000375,GO:0000377,GO:0000398,GO:0000578,GO:0003002,GO:0003006,GO:0003674,GO:0003676,GO:0003723,GO:0003727,GO:0003729,GO:0005488,GO:0005515,GO:0005575,GO:0005622,GO:0005623,GO:0005634,GO:0005654,GO:0005681,GO:0005737,GO:0005829,GO:0006139,GO:0006396,GO:0006397,GO:0006403,GO:0006417,GO:0006725,GO:0006807,GO:0006950,GO:0006996,GO:0007028,GO:0007154,GO:0007165,GO:0007166,GO:0007167,GO:…	-	ko:K12898	-	-	-	-	ko00000,ko03041	-	-	-	RRM_1,zf-RNPHF
TRINITY_DN21599_c0_g1_i1.p1	84751.XP_007882236.1	1.9e-106	392.5	A	4751|Fungi	Fibrillarin	NOP1	GO:0000154,GO:0000494,GO:0001510,GO:0003674,GO:0003676,GO:0003723,GO:0003729,GO:0003824,GO:0005488,GO:0005575,GO:0005622,GO:0005623,GO:0005634,GO:0005654,GO:0005730,GO:0005732,GO:0006139,GO:0006325,GO:0006364,GO:0006396,GO:0006464,GO:0006479,GO:0006725,GO:0006807,GO:0006996,GO:0008150,GO:0008152,GO:0008168,GO:0008170,GO:0008173,GO:0008213,GO:0008276,GO:0008649,GO:0008757,GO:0009451,GO:0009987,GO:…	-	ko:K14563	ko03008,map03008	-	-	-	ko00000,ko00001,ko01000,ko03009	-	-	-	Fibrillarin
TRINITY_DN21620_c0_g1_i4.p1	85681.XP_006441655.1	3.8e-87	328.2	A	35493|Streptophyta	Far upstream element-binding protein	-	GO:0000976,GO:0000977,GO:0000978,GO:0000981,GO:0000982,GO:0000987,GO:0001012,GO:0001067,GO:0001077,GO:0001228,GO:0003674,GO:0003676,GO:0003677,GO:0003690,GO:0003700,GO:0005488,GO:0005575,GO:0005622,GO:0005623,GO:0005634,GO:0005737,GO:0006139,GO:0006351,GO:0006355,GO:0006357,GO:0006366,GO:0006725,GO:0006807,GO:0008150,GO:0008152,GO:0009058,GO:0009059,GO:0009889,GO:0009891,GO:0009893,GO:0009987,GO:…	-	ko:K13210	-	-	-	-	ko00000,ko03019,ko03041	-	-	-	KH_1
TRINITY_DN21736_c0_g1_i15.p1	2711.XP_006483198.1	4.6e-105	387.5	A	35493|Streptophyta	RNA-binding (RRM RBD RNP motifs) family protein	-	-	-	-	-	-	-	-	-	-	-	-	RRM_1
TRINITY_DN21738_c0_g1_i11.p1	430998.XP_007677535.1	1.5e-290	1005.0	A	4751|Fungi	Sec63 Brl domain	brr2	GO:0000375,GO:0000377,GO:0000388,GO:0000393,GO:0000398,GO:0003674,GO:0003724,GO:0003824,GO:0004004,GO:0004386,GO:0005575,GO:0005622,GO:0005623,GO:0005634,GO:0005681,GO:0005682,GO:0006139,GO:0006396,GO:0006397,GO:0006725,GO:0006807,GO:0008026,GO:0008150,GO:0008152,GO:0008186,GO:0008380,GO:0009987,GO:0010467,GO:0016043,GO:0016070,GO:0016071,GO:0016462,GO:0016787,GO:0016817,GO:0016818,GO:0016887,GO:…	3.6.4.13	ko:K12854	ko03040,map03040	M00354,M00355	-	-	ko00000,ko00001,ko00002,ko01000,ko03041	-	-	-	DEAD,Helicase_C,Sec63
TRINITY_DN21747_c0_g1_i1.p1	1047171.Mycgr3P109531	2.6e-126	458.8	A	4751|Fungi	Required for 40S ribosome biogenesis. Involved in nucleolar processing of pre-18S ribosomal RNA and ribosome assembly	KRR1	GO:0000447,GO:0000460,GO:0000462,GO:0000466,GO:0000469,GO:0000478,GO:0000479,GO:0003674,GO:0003676,GO:0003723,GO:0005488,GO:0005575,GO:0005622,GO:0005623,GO:0005634,GO:0005730,GO:0006139,GO:0006364,GO:0006396,GO:0006725,GO:0006807,GO:0008150,GO:0008152,GO:0009987,GO:0010467,GO:0016070,GO:0016072,GO:0022613,GO:0030490,GO:0030684,GO:0030686,GO:0031974,GO:0031981,GO:0032040,GO:0032991,GO:0034470,GO:…	-	ko:K06961	-	-	-	-	ko00000,ko03009	-	-	-	-
TRINITY_DN21752_c0_g1_i17.p2	85681.XP_006440919.1	1.3e-124	452.6	A	35493|Streptophyta	negative regulation of type I interferon-mediated signaling pathway	-	-	-	-	-	-	-	-	-	-	-	-	SPA
TRINITY_DN21752_c0_g1_i18.p1	2711.XP_006485752.1	1.1e-150	539.7	A	35493|Streptophyta	negative regulation of type I interferon-mediated signaling pathway	-	-	-	-	-	-	-	-	-	-	-	-	SPA
TRINITY_DN21752_c0_g1_i30.p2	2711.XP_006485752.1	6.7e-98	363.6	A	35493|Streptophyta	negative regulation of type I interferon-mediated signaling pathway	-	-	-	-	-	-	-	-	-	-	-	-	SPA
TRINITY_DN217659_c0_g1_i4.p1	10042.XP_006984340.1	1.2e-140	506.1	A	33208|Metazoa	RNA recognition motif. (a.k.a. RRM, RBD, or RNP domain)	hnrnpa1	GO:0000003,GO:0000375,GO:0000377,GO:0000380,GO:0000381,GO:0000398,GO:0000733,GO:0000781,GO:0000785,GO:0000792,GO:0001654,GO:0001745,GO:0003006,GO:0003674,GO:0003676,GO:0003677,GO:0003697,GO:0003723,GO:0003725,GO:0003727,GO:0003729,GO:0003730,GO:0003824,GO:0005488,GO:0005515,GO:0005575,GO:0005622,GO:0005623,GO:0005634,GO:0005654,GO:0005681,GO:0005694,GO:0005700,GO:0005703,GO:0005737,GO:0005829,GO:…	-	ko:K12741,ko:K13158,ko:K14411	ko03015,ko03040,map03015,map03040	-	-	-	ko00000,ko00001,ko03019,ko03041,ko04147	-	-	-	HnRNPA1,RRM_1
TRINITY_DN217659_c0_g1_i5.p1	10029.XP_007610258.1	2.8e-141	508.4	A	33208|Metazoa	RNA recognition motif. (a.k.a. RRM, RBD, or RNP domain)	HNRNPA1	GO:0000003,GO:0000375,GO:0000377,GO:0000380,GO:0000381,GO:0000398,GO:0000781,GO:0000785,GO:0000792,GO:0001654,GO:0001745,GO:0003006,GO:0003674,GO:0003676,GO:0003677,GO:0003697,GO:0003723,GO:0003727,GO:0003729,GO:0003730,GO:0005488,GO:0005515,GO:0005575,GO:0005622,GO:0005623,GO:0005634,GO:0005654,GO:0005681,GO:0005694,GO:0005700,GO:0005703,GO:0005737,GO:0006139,GO:0006396,GO:0006397,GO:0006403,GO:…	-	ko:K12741,ko:K13158,ko:K14411	ko03015,ko03040,map03015,map03040	-	-	-	ko00000,ko00001,ko03019,ko03041,ko04147	-	-	-	HnRNPA1,RRM_1
TRINITY_DN217_c0_g1_i28.p1	2711.XP_006487710.1	1.9e-106	392.1	A	35493|Streptophyta	RNA-binding protein	-	-	-	-	-	-	-	-	-	-	-	-	RRM_1
TRINITY_DN217_c0_g3_i1.p1	2711.XP_006478934.1	4.9e-290	1003.8	A	35493|Streptophyta	Transducin beta-like protein	-	GO:0000462,GO:0003674,GO:0003676,GO:0003723,GO:0005488,GO:0005575,GO:0005622,GO:0005623,GO:0005634,GO:0005654,GO:0005730,GO:0006139,GO:0006364,GO:0006396,GO:0006725,GO:0006807,GO:0008150,GO:0008152,GO:0009987,GO:0010467,GO:0016070,GO:0016072,GO:0022613,GO:0030490,GO:0030515,GO:0030684,GO:0030686,GO:0031974,GO:0031981,GO:0032040,GO:0032991,GO:0034388,GO:0034470,GO:0034641,GO:0034660,GO:0042254,GO:…	-	ko:K14555	ko03008,map03008	-	-	-	ko00000,ko00001,ko03009	-	-	-	Utp13,WD40
TRINITY_DN218047_c0_g1_i1.p1	1047171.Mycgr3P26456	6.5e-39	167.9	A	4751|Fungi	rRNA biogenesis protein RRP36	RRP36	GO:0000462,GO:0000469,GO:0005575,GO:0005622,GO:0005623,GO:0005634,GO:0005730,GO:0006139,GO:0006364,GO:0006396,GO:0006725,GO:0006807,GO:0008150,GO:0008152,GO:0009987,GO:0010467,GO:0016070,GO:0016072,GO:0022613,GO:0030490,GO:0030684,GO:0030686,GO:0031974,GO:0031981,GO:0032991,GO:0034470,GO:0034641,GO:0034660,GO:0042254,GO:0042274,GO:0043170,GO:0043226,GO:0043227,GO:0043228,GO:0043229,GO:0043231,GO:…	-	ko:K14795	-	-	-	-	ko00000,ko03009	-	-	-	RRP36
TRINITY_DN218177_c0_g2_i1.p1	64363.EME49887	3.9e-82	311.6	A	4751|Fungi	Contains two conserved F residues	PRP40	GO:0000243,GO:0000245,GO:0000375,GO:0000377,GO:0000395,GO:0000398,GO:0003674,GO:0003676,GO:0003723,GO:0005488,GO:0005575,GO:0005622,GO:0005623,GO:0005634,GO:0005681,GO:0005684,GO:0005685,GO:0006139,GO:0006376,GO:0006396,GO:0006397,GO:0006725,GO:0006807,GO:0008150,GO:0008152,GO:0008380,GO:0009987,GO:0010467,GO:0016043,GO:0016070,GO:0016071,GO:0022607,GO:0022613,GO:0022618,GO:0030532,GO:0032991,GO:…	-	ko:K12821	ko03040,map03040	-	-	-	ko00000,ko00001,ko03041	-	-	-	FF,WW
TRINITY_DN218693_c0_g1_i1.p1	588596.U9U5D0	1.3e-11	77.0	A	4751|Fungi	general negative regulator of transcription subunit 4	NOT4	GO:0000209,GO:0000288,GO:0000289,GO:0000956,GO:0003674,GO:0003676,GO:0003677,GO:0003723,GO:0003824,GO:0004842,GO:0005488,GO:0005575,GO:0005622,GO:0005623,GO:0005737,GO:0006139,GO:0006355,GO:0006357,GO:0006401,GO:0006402,GO:0006464,GO:0006508,GO:0006725,GO:0006807,GO:0008150,GO:0008152,GO:0009056,GO:0009057,GO:0009889,GO:0009891,GO:0009892,GO:0009893,GO:0009987,GO:0010468,GO:0010498,GO:0010556,GO:…	2.3.2.27	ko:K10643	ko03018,map03018	-	-	-	ko00000,ko00001,ko01000,ko03019,ko04121	-	-	-	RRM_1,zf-RING_4
TRINITY_DN21881_c0_g1_i1.p1	85681.XP_006428679.1	5.5e-118	430.6	A	35493|Streptophyta	Belongs to the helicase family. Dicer subfamily	-	GO:0002252,GO:0002376,GO:0003674,GO:0003676,GO:0003723,GO:0003824,GO:0004518,GO:0004519,GO:0004521,GO:0004525,GO:0004540,GO:0005488,GO:0005575,GO:0005622,GO:0005623,GO:0005634,GO:0005737,GO:0006139,GO:0006259,GO:0006396,GO:0006725,GO:0006807,GO:0006950,GO:0006952,GO:0006955,GO:0008150,GO:0008152,GO:0009605,GO:0009607,GO:0009615,GO:0009616,GO:0009892,GO:0009987,GO:0010033,GO:0010216,GO:0010267,GO:…	-	ko:K11592	ko05206,map05206	-	-	-	ko00000,ko00001,ko01000,ko03036	-	-	-	DEAD,Dicer_dimer,Helicase_C,PAZ,ResIII,Ribonuclease_3,dsrm
TRINITY_DN21881_c0_g2_i8.p1	38727.Pavir.J19475.1.p	2.5e-49	202.2	A	35493|Streptophyta	Belongs to the helicase family. Dicer subfamily	-	GO:0002252,GO:0002376,GO:0003674,GO:0003676,GO:0003723,GO:0003824,GO:0004518,GO:0004519,GO:0004521,GO:0004525,GO:0004540,GO:0005488,GO:0005575,GO:0005622,GO:0005623,GO:0005634,GO:0005737,GO:0006139,GO:0006259,GO:0006396,GO:0006725,GO:0006807,GO:0006950,GO:0006952,GO:0006955,GO:0008150,GO:0008152,GO:0009605,GO:0009607,GO:0009615,GO:0009616,GO:0009892,GO:0009987,GO:0010033,GO:0010216,GO:0010267,GO:…	-	ko:K11592	ko05206,map05206	-	-	-	ko00000,ko00001,ko01000,ko03036	-	-	-	DEAD,Dicer_dimer,Helicase_C,PAZ,ResIII,Ribonuclease_3,dsrm
TRINITY_DN2189_c1_g1_i1.p1	2711.XP_006470431.1	1.1e-95	356.3	A	35493|Streptophyta	3'-5'-exoribonuclease activity	-	GO:0000175,GO:0003674,GO:0003824,GO:0004518,GO:0004527,GO:0004532,GO:0004540,GO:0005575,GO:0005622,GO:0005623,GO:0005737,GO:0005739,GO:0006139,GO:0006725,GO:0006807,GO:0008150,GO:0008152,GO:0008408,GO:0009987,GO:0016070,GO:0016787,GO:0016788,GO:0016796,GO:0016896,GO:0034641,GO:0043170,GO:0043226,GO:0043227,GO:0043229,GO:0043231,GO:0044237,GO:0044238,GO:0044424,GO:0044444,GO:0044464,GO:0046483,GO:…	-	ko:K13288	ko03008,map03008	-	-	-	ko00000,ko00001,ko01000,ko03009,ko03019	-	-	-	RNase_T
TRINITY_DN21911_c0_g1_i1.p1	3988.XP_002515098.1	4.9e-55	221.5	A	35493|Streptophyta	Belongs to the helicase family. Dicer subfamily	DCL1	GO:0003674,GO:0003676,GO:0003723,GO:0003824,GO:0004518,GO:0004519,GO:0004521,GO:0004525,GO:0004540,GO:0005488,GO:0005575,GO:0005622,GO:0005623,GO:0005634,GO:0005737,GO:0006139,GO:0006396,GO:0006725,GO:0006807,GO:0007275,GO:0008150,GO:0008152,GO:0009892,GO:0009987,GO:0010033,GO:0010467,GO:0010468,GO:0010605,GO:0010608,GO:0010629,GO:0014070,GO:0016070,GO:0016246,GO:0016441,GO:0016442,GO:0016458,GO:…	-	ko:K11592	ko05206,map05206	-	-	-	ko00000,ko00001,ko01000,ko03036	-	-	-	DEAD,DND1_DSRM,Dicer_dimer,Helicase_C,PAZ,ResIII,Ribonuclease_3,dsrm
TRINITY_DN219665_c0_g1_i1.p1	430998.XP_007674352.1	2.3e-87	328.6	A	4751|Fungi	Component of the ribosome assembly machinery. Nuclear paralog of the ribosomal protein P0, it binds pre-60S subunits at an early stage of assembly in the nucleolus, and is replaced by P0 in cytoplasmic pre-60S subunits and mature 80S ribosomes	MRT4	GO:0000027,GO:0000956,GO:0003674,GO:0003676,GO:0003723,GO:0005488,GO:0005575,GO:0005622,GO:0005623,GO:0005634,GO:0005654,GO:0005730,GO:0006139,GO:0006364,GO:0006396,GO:0006401,GO:0006402,GO:0006725,GO:0006807,GO:0006996,GO:0008150,GO:0008152,GO:0009056,GO:0009057,GO:0009892,GO:0009987,GO:0010467,GO:0010468,GO:0010605,GO:0010629,GO:0016043,GO:0016070,GO:0016071,GO:0016072,GO:0019222,GO:0019439,GO:…	-	ko:K14815	-	-	-	-	ko00000,ko03009	-	-	-	Ribosomal_L10
TRINITY_DN219746_c0_g1_i1.p1	64363.EME43334	4.6e-77	294.3	A	4751|Fungi	Torus domain	CWC2	GO:0000375,GO:0000377,GO:0000387,GO:0000398,GO:0000974,GO:0003674,GO:0003676,GO:0003723,GO:0005488,GO:0005575,GO:0005622,GO:0005623,GO:0005634,GO:0005681,GO:0005684,GO:0006139,GO:0006396,GO:0006397,GO:0006725,GO:0006807,GO:0008150,GO:0008152,GO:0008380,GO:0009893,GO:0009987,GO:0010467,GO:0010468,GO:0010604,GO:0010628,GO:0016043,GO:0016070,GO:0016071,GO:0017069,GO:0017070,GO:0019219,GO:0019222,GO:…	-	-	-	-	-	-	-	-	-	-	RRM_1,Torus
TRINITY_DN219746_c0_g3_i1.p1	64363.EME43334	1.4e-157	562.4	A	4751|Fungi	Torus domain	CWC2	GO:0000375,GO:0000377,GO:0000387,GO:0000398,GO:0000974,GO:0003674,GO:0003676,GO:0003723,GO:0005488,GO:0005575,GO:0005622,GO:0005623,GO:0005634,GO:0005681,GO:0005684,GO:0006139,GO:0006396,GO:0006397,GO:0006725,GO:0006807,GO:0008150,GO:0008152,GO:0008380,GO:0009893,GO:0009987,GO:0010467,GO:0010468,GO:0010604,GO:0010628,GO:0016043,GO:0016070,GO:0016071,GO:0017069,GO:0017070,GO:0019219,GO:0019222,GO:…	-	-	-	-	-	-	-	-	-	-	RRM_1,Torus
TRINITY_DN219916_c0_g1_i1.p1	1047171.Mycgr3P55193	7.4e-74	283.9	A	4751|Fungi	CPSF73-100_C	YSH1	GO:0003674,GO:0003824,GO:0004518,GO:0004519,GO:0004521,GO:0004540,GO:0005575,GO:0005622,GO:0005623,GO:0005634,GO:0005654,GO:0005847,GO:0005849,GO:0006139,GO:0006351,GO:0006353,GO:0006366,GO:0006369,GO:0006378,GO:0006379,GO:0006396,GO:0006397,GO:0006725,GO:0006807,GO:0008150,GO:0008152,GO:0008380,GO:0009058,GO:0009059,GO:0009987,GO:0010467,GO:0016070,GO:0016071,GO:0016074,GO:0016787,GO:0016788,GO:…	-	ko:K14403	ko03015,map03015	-	-	-	ko00000,ko00001,ko01000,ko03019,ko03021	-	-	-	Beta-Casp,CPSF73-100_C,Lactamase_B,Lactamase_B_6,RMMBL
TRINITY_DN22036_c0_g2_i7.p1	430998.XP_007674545.1	1.4e-101	376.7	A	4751|Fungi	Eukaryotic rRNA processing protein EBP2	ebp2	GO:0000280,GO:0003674,GO:0003676,GO:0003723,GO:0003729,GO:0005488,GO:0005575,GO:0005622,GO:0005623,GO:0005634,GO:0005730,GO:0005815,GO:0005816,GO:0005856,GO:0006139,GO:0006364,GO:0006396,GO:0006725,GO:0006807,GO:0006996,GO:0008150,GO:0008152,GO:0009987,GO:0010467,GO:0015630,GO:0016043,GO:0016070,GO:0016072,GO:0022613,GO:0030684,GO:0030687,GO:0031974,GO:0031981,GO:0032991,GO:0034399,GO:0034470,GO:…	-	ko:K14823	-	-	-	-	ko00000,ko03009	-	-	-	Ebp2
TRINITY_DN22047_c0_g1_i1.p1	64363.EME39052	1.2e-140	506.5	A	4751|Fungi	Pre-mRNA splicing Prp18-interacting factor	SLU7	GO:0000350,GO:0000375,GO:0000377,GO:0000393,GO:0000398,GO:0005575,GO:0005622,GO:0005623,GO:0005634,GO:0005681,GO:0005684,GO:0006139,GO:0006396,GO:0006397,GO:0006725,GO:0006807,GO:0008150,GO:0008152,GO:0008380,GO:0009987,GO:0010467,GO:0016043,GO:0016070,GO:0016071,GO:0022607,GO:0022613,GO:0022618,GO:0032991,GO:0034622,GO:0034641,GO:0043170,GO:0043226,GO:0043227,GO:0043229,GO:0043231,GO:0043933,GO:…	-	ko:K12819	ko03040,map03040	-	-	-	ko00000,ko00001,ko03041	-	-	-	Slu7
TRINITY_DN221344_c0_g1_i2.p1	80884.CCF38516	3.4e-41	175.3	A	4751|Fungi	Activating signal cointegrator 1 complex subunit 3	mug81	GO:0002181,GO:0003674,GO:0003676,GO:0003723,GO:0003724,GO:0003729,GO:0003824,GO:0004004,GO:0004386,GO:0005488,GO:0005575,GO:0005622,GO:0005623,GO:0005634,GO:0005730,GO:0005737,GO:0006139,GO:0006412,GO:0006417,GO:0006518,GO:0006725,GO:0006807,GO:0008026,GO:0008150,GO:0008152,GO:0008186,GO:0009058,GO:0009059,GO:0009889,GO:0009987,GO:0010467,GO:0010468,GO:0010494,GO:0010501,GO:0010556,GO:0010608,GO:…	3.6.4.13	ko:K18664	-	-	-	-	ko00000,ko01000,ko03019	-	-	-	DEAD,Helicase_C,Sec63
TRINITY_DN221467_c0_g1_i2.p2	83344.XP_007920793.1	1e-86	327.0	A	4751|Fungi	Zinc knuckle	BBP	GO:0000243,GO:0000375,GO:0000377,GO:0000398,GO:0003674,GO:0003676,GO:0003723,GO:0005488,GO:0005575,GO:0005622,GO:0005623,GO:0005634,GO:0005681,GO:0005684,GO:0005737,GO:0005829,GO:0006139,GO:0006396,GO:0006397,GO:0006725,GO:0006807,GO:0008150,GO:0008152,GO:0008380,GO:0009987,GO:0010467,GO:0016070,GO:0016071,GO:0032991,GO:0034641,GO:0036002,GO:0043170,GO:0043226,GO:0043227,GO:0043229,GO:0043231,GO:…	-	ko:K13095	-	-	-	-	ko00000,ko03041	-	-	-	KH_1,SF1-HH,zf-CCHC
TRINITY_DN222434_c0_g1_i1.p1	83344.XP_007928065.1	2e-56	225.7	A	4751|Fungi	RNA recognition motif	-	GO:0000375,GO:0000377,GO:0000398,GO:0003674,GO:0003676,GO:0003723,GO:0005488,GO:0005575,GO:0005622,GO:0005623,GO:0005634,GO:0005737,GO:0006139,GO:0006396,GO:0006397,GO:0006725,GO:0006807,GO:0008150,GO:0008152,GO:0008380,GO:0009987,GO:0010467,GO:0016070,GO:0016071,GO:0034641,GO:0043170,GO:0043226,GO:0043227,GO:0043229,GO:0043231,GO:0044237,GO:0044238,GO:0044424,GO:0044464,GO:0045292,GO:0046483,GO:…	-	-	-	-	-	-	-	-	-	-	RRM_1
TRINITY_DN22260_c0_g1_i10.p1	85681.XP_006420409.1	0.0	1151.3	A	35493|Streptophyta	DEAD-box ATP-dependent RNA helicase	-	GO:0003674,GO:0003724,GO:0003824,GO:0004004,GO:0004386,GO:0005575,GO:0005622,GO:0005623,GO:0005634,GO:0005730,GO:0005737,GO:0006139,GO:0006725,GO:0006807,GO:0008026,GO:0008150,GO:0008152,GO:0008186,GO:0009987,GO:0010501,GO:0016070,GO:0016462,GO:0016787,GO:0016817,GO:0016818,GO:0016887,GO:0017111,GO:0031974,GO:0031981,GO:0034641,GO:0042623,GO:0043170,GO:0043226,GO:0043227,GO:0043228,GO:0043229,GO:…	3.6.4.13	ko:K14805	-	-	-	-	ko00000,ko01000,ko03009	-	-	-	DEAD,Helicase_C
TRINITY_DN22260_c0_g1_i8.p1	85681.XP_006420409.1	0.0	1171.4	A	35493|Streptophyta	DEAD-box ATP-dependent RNA helicase	-	GO:0003674,GO:0003724,GO:0003824,GO:0004004,GO:0004386,GO:0005575,GO:0005622,GO:0005623,GO:0005634,GO:0005730,GO:0005737,GO:0006139,GO:0006725,GO:0006807,GO:0008026,GO:0008150,GO:0008152,GO:0008186,GO:0009987,GO:0010501,GO:0016070,GO:0016462,GO:0016787,GO:0016817,GO:0016818,GO:0016887,GO:0017111,GO:0031974,GO:0031981,GO:0034641,GO:0042623,GO:0043170,GO:0043226,GO:0043227,GO:0043228,GO:0043229,GO:…	3.6.4.13	ko:K14805	-	-	-	-	ko00000,ko01000,ko03009	-	-	-	DEAD,Helicase_C
TRINITY_DN22268_c0_g1_i3.p1	1047171.Mycgr3P73972	1.2e-131	476.5	A	4751|Fungi	Lysine methyltransferase	-	GO:0003674,GO:0003824,GO:0006417,GO:0006464,GO:0006479,GO:0006807,GO:0008150,GO:0008152,GO:0008168,GO:0008170,GO:0008213,GO:0008276,GO:0008757,GO:0009889,GO:0009987,GO:0010468,GO:0010556,GO:0010608,GO:0016278,GO:0016279,GO:0016740,GO:0016741,GO:0018022,GO:0018193,GO:0018205,GO:0019222,GO:0019538,GO:0031323,GO:0031326,GO:0032259,GO:0032268,GO:0034248,GO:0036211,GO:0043170,GO:0043412,GO:0043414,GO:…	-	-	-	-	-	-	-	-	-	-	Methyltransf_16
TRINITY_DN222_c0_g1_i1.p1	2711.XP_006487774.1	4.7e-205	720.7	A	35493|Streptophyta	poly(rC)-binding protein	-	GO:0003674,GO:0003676,GO:0003723,GO:0003729,GO:0003730,GO:0005488,GO:0005575,GO:0005622,GO:0005623,GO:0005634,GO:0005737,GO:0008150,GO:0009909,GO:0009911,GO:0043226,GO:0043227,GO:0043229,GO:0043231,GO:0044424,GO:0044464,GO:0048518,GO:0048580,GO:0048582,GO:0048831,GO:0050789,GO:0050793,GO:0051094,GO:0051239,GO:0051240,GO:0065007,GO:0097159,GO:1901363,GO:2000026,GO:2000241,GO:2000243	-	ko:K21444	-	-	-	-	ko00000,ko03019	-	-	-	KH_1
TRINITY_DN223650_c0_g1_i1.p1	64363.EME40964	1.4e-120	439.5	A	4751|Fungi	Mitochondrial degradasome RNA helicase subunit C terminal	SUV3	GO:0000002,GO:0000003,GO:0000166,GO:0000177,GO:0000178,GO:0000372,GO:0000375,GO:0000376,GO:0000957,GO:0000959,GO:0000963,GO:0000965,GO:0001410,GO:0003674,GO:0003724,GO:0003824,GO:0004004,GO:0004386,GO:0005488,GO:0005524,GO:0005575,GO:0005622,GO:0005623,GO:0005737,GO:0005739,GO:0005759,GO:0006091,GO:0006139,GO:0006259,GO:0006260,GO:0006261,GO:0006264,GO:0006396,GO:0006401,GO:0006725,GO:0006807,GO:…	3.6.4.13	ko:K17675	-	-	-	-	ko00000,ko01000,ko03029	-	-	-	Helicase_C,SUV3_C
TRINITY_DN2238_c0_g1_i8.p1	2711.XP_006479851.1	1.2e-41	176.8	A	35493|Streptophyta	Component of the spliceosomal U1 snRNP, which is essential for recognition of the pre-mRNA 5' splice-site and the subsequent assembly of the spliceosome. U1-C is directly involved in initial 5' splice-site recognition for both constitutive and regulated alternative splicing. The interaction with the 5' splice-site seems to precede base-pairing between the pre-mRNA and the U1 snRNA. Stimulates com…	-	GO:0000243,GO:0000245,GO:0000375,GO:0000377,GO:0000395,GO:0000398,GO:0003674,GO:0003676,GO:0003723,GO:0005488,GO:0005575,GO:0005622,GO:0005623,GO:0005634,GO:0005681,GO:0005684,GO:0005685,GO:0006139,GO:0006376,GO:0006396,GO:0006397,GO:0006725,GO:0006807,GO:0008150,GO:0008152,GO:0008380,GO:0009987,GO:0010467,GO:0016043,GO:0016070,GO:0016071,GO:0022607,GO:0022613,GO:0022618,GO:0030532,GO:0030627,GO:…	-	ko:K11095	ko03040,map03040	M00351	-	-	ko00000,ko00001,ko00002,ko03041	-	-	-	zf-U1
TRINITY_DN224479_c0_g1_i1.p2	5507.FOXG_00396P0	1.2e-101	376.3	A	4751|Fungi	RNA recognition motif	NSR1	GO:0000028,GO:0001651,GO:0003674,GO:0003676,GO:0003677,GO:0003697,GO:0003723,GO:0003729,GO:0005048,GO:0005488,GO:0005575,GO:0005622,GO:0005623,GO:0005634,GO:0005635,GO:0005730,GO:0005732,GO:0005737,GO:0005739,GO:0006139,GO:0006364,GO:0006396,GO:0006725,GO:0006807,GO:0006996,GO:0008139,GO:0008150,GO:0008152,GO:0009987,GO:0010467,GO:0012505,GO:0016043,GO:0016070,GO:0016072,GO:0022607,GO:0022613,GO:…	-	ko:K11294	ko05130,map05130	-	-	-	ko00000,ko00001,ko03009,ko03036	-	-	-	RRM_1
TRINITY_DN22504_c0_g1_i1.p1	85681.XP_006440886.1	0.0	1192.6	A	35493|Streptophyta	G patch domain-containing protein	-	GO:0000375,GO:0000377,GO:0000398,GO:0003674,GO:0003676,GO:0003723,GO:0005488,GO:0005575,GO:0005622,GO:0005623,GO:0005634,GO:0005681,GO:0006139,GO:0006396,GO:0006397,GO:0006725,GO:0006807,GO:0008150,GO:0008152,GO:0008380,GO:0009888,GO:0009892,GO:0009987,GO:0010033,GO:0010087,GO:0010467,GO:0010468,GO:0010605,GO:0010608,GO:0010629,GO:0014070,GO:0016070,GO:0016071,GO:0016246,GO:0016441,GO:0016458,GO:…	-	ko:K13123	-	M00355	-	-	ko00000,ko00002,ko03041	-	-	-	DUF1604,Surp
TRINITY_DN22504_c0_g1_i12.p2	85681.XP_006440886.1	3.2e-166	591.3	A	35493|Streptophyta	G patch domain-containing protein	-	GO:0000375,GO:0000377,GO:0000398,GO:0003674,GO:0003676,GO:0003723,GO:0005488,GO:0005575,GO:0005622,GO:0005623,GO:0005634,GO:0005681,GO:0006139,GO:0006396,GO:0006397,GO:0006725,GO:0006807,GO:0008150,GO:0008152,GO:0008380,GO:0009888,GO:0009892,GO:0009987,GO:0010033,GO:0010087,GO:0010467,GO:0010468,GO:0010605,GO:0010608,GO:0010629,GO:0014070,GO:0016070,GO:0016071,GO:0016246,GO:0016441,GO:0016458,GO:…	-	ko:K13123	-	M00355	-	-	ko00000,ko00002,ko03041	-	-	-	DUF1604,Surp
TRINITY_DN22546_c0_g1_i2.p1	430998.XP_007673569.1	3e-148	531.6	A	4751|Fungi	Pfam:RRM_6	-	GO:0000228,GO:0000723,GO:0000781,GO:0000784,GO:0003674,GO:0003676,GO:0003677,GO:0003697,GO:0003723,GO:0005488,GO:0005575,GO:0005622,GO:0005623,GO:0005634,GO:0005694,GO:0006139,GO:0006259,GO:0006725,GO:0006807,GO:0006996,GO:0008150,GO:0008152,GO:0009987,GO:0016043,GO:0031974,GO:0031981,GO:0032200,GO:0034641,GO:0042162,GO:0042592,GO:0043047,GO:0043170,GO:0043226,GO:0043227,GO:0043228,GO:0043229,GO:…	-	-	-	-	-	-	-	-	-	-	RRM_1
TRINITY_DN22546_c0_g1_i3.p1	83344.XP_007925052.1	1.7e-153	549.3	A	4751|Fungi	Pfam:RRM_6	-	GO:0000228,GO:0000723,GO:0000781,GO:0000784,GO:0003674,GO:0003676,GO:0003677,GO:0003697,GO:0003723,GO:0005488,GO:0005575,GO:0005622,GO:0005623,GO:0005634,GO:0005694,GO:0006139,GO:0006259,GO:0006725,GO:0006807,GO:0006996,GO:0008150,GO:0008152,GO:0009987,GO:0016043,GO:0031974,GO:0031981,GO:0032200,GO:0034641,GO:0042162,GO:0042592,GO:0043047,GO:0043170,GO:0043226,GO:0043227,GO:0043228,GO:0043229,GO:…	-	-	-	-	-	-	-	-	-	-	RRM_1
TRINITY_DN22546_c0_g1_i4.p1	83344.XP_007925052.1	5.8e-87	327.8	A	4751|Fungi	Pfam:RRM_6	-	GO:0000228,GO:0000723,GO:0000781,GO:0000784,GO:0003674,GO:0003676,GO:0003677,GO:0003697,GO:0003723,GO:0005488,GO:0005575,GO:0005622,GO:0005623,GO:0005634,GO:0005694,GO:0006139,GO:0006259,GO:0006725,GO:0006807,GO:0006996,GO:0008150,GO:0008152,GO:0009987,GO:0016043,GO:0031974,GO:0031981,GO:0032200,GO:0034641,GO:0042162,GO:0042592,GO:0043047,GO:0043170,GO:0043226,GO:0043227,GO:0043228,GO:0043229,GO:…	-	-	-	-	-	-	-	-	-	-	RRM_1
TRINITY_DN22557_c0_g1_i1.p1	83344.XP_007930362.1	3e-110	404.8	A	4751|Fungi	U2 snRNP auxiliary factor large subunit	-	GO:0000243,GO:0000245,GO:0000348,GO:0000375,GO:0000377,GO:0000398,GO:0003674,GO:0003676,GO:0003723,GO:0003727,GO:0003729,GO:0005488,GO:0005575,GO:0005622,GO:0005623,GO:0005634,GO:0005654,GO:0005681,GO:0005684,GO:0006139,GO:0006396,GO:0006397,GO:0006725,GO:0006807,GO:0008150,GO:0008152,GO:0008187,GO:0008380,GO:0009987,GO:0010467,GO:0016043,GO:0016070,GO:0016071,GO:0016604,GO:0016607,GO:0022607,GO:…	-	ko:K12837	ko03040,map03040	-	-	-	ko00000,ko00001,ko03041	-	-	-	RRM_1
TRINITY_DN227184_c0_g3_i1.p1	430998.XP_007673411.1	2.3e-81	309.3	A	4751|Fungi	RNA recognition motif	NAB3	GO:0000956,GO:0001067,GO:0001068,GO:0001069,GO:0003674,GO:0003676,GO:0003723,GO:0003727,GO:0003729,GO:0005488,GO:0005575,GO:0005622,GO:0005623,GO:0005634,GO:0005737,GO:0006139,GO:0006351,GO:0006353,GO:0006366,GO:0006369,GO:0006396,GO:0006397,GO:0006399,GO:0006401,GO:0006402,GO:0006725,GO:0006807,GO:0008033,GO:0008143,GO:0008150,GO:0008152,GO:0009056,GO:0009057,GO:0009058,GO:0009059,GO:0009892,GO:…	-	ko:K15561	-	-	-	-	ko00000,ko03021	-	-	-	RRM_1
TRINITY_DN2272_c0_g1_i4.p1	85681.XP_006446656.1	7.5e-105	387.1	A	35493|Streptophyta	Pre-rRNA-processing protein	-	GO:0000028,GO:0000447,GO:0000460,GO:0000462,GO:0000466,GO:0000469,GO:0000472,GO:0000478,GO:0000479,GO:0000480,GO:0000966,GO:0000967,GO:0003674,GO:0003676,GO:0003723,GO:0005488,GO:0006139,GO:0006364,GO:0006396,GO:0006725,GO:0006807,GO:0006996,GO:0008150,GO:0008152,GO:0009987,GO:0010467,GO:0016043,GO:0016070,GO:0016072,GO:0022607,GO:0022613,GO:0022618,GO:0030490,GO:0034462,GO:0034470,GO:0034471,GO:…	-	ko:K14785	-	-	-	-	ko00000,ko03009	-	-	-	RRM_1
TRINITY_DN227547_c1_g2_i2.p1	5297.GMQ_02476T0	2.2e-26	126.3	A	4751|Fungi	Binds the poly(A) tail of mRNA	PAB1	GO:0003674,GO:0003676,GO:0003682,GO:0003723,GO:0003727,GO:0003729,GO:0004857,GO:0005488,GO:0005575,GO:0005622,GO:0005623,GO:0005634,GO:0005681,GO:0005737,GO:0005840,GO:0006403,GO:0006405,GO:0006406,GO:0006417,GO:0006446,GO:0006611,GO:0006810,GO:0006886,GO:0006913,GO:0008104,GO:0008143,GO:0008150,GO:0008152,GO:0008428,GO:0009889,GO:0009894,GO:0010467,GO:0010468,GO:0010494,GO:0010556,GO:0010608,GO:…	-	ko:K13126	ko03013,ko03015,ko03018,map03013,map03015,map03018	-	-	-	ko00000,ko00001,ko03019,ko03041	-	-	-	PABP,RRM_1
TRINITY_DN2280_c0_g1_i15.p1	3694.POPTR_0011s04740.1	2e-82	312.0	A	35493|Streptophyta	Splicing factor 3B subunit	-	GO:0000375,GO:0000377,GO:0000398,GO:0005575,GO:0005622,GO:0005623,GO:0005634,GO:0005654,GO:0005681,GO:0005684,GO:0005686,GO:0005689,GO:0006139,GO:0006396,GO:0006397,GO:0006725,GO:0006807,GO:0008150,GO:0008152,GO:0008380,GO:0009987,GO:0010467,GO:0016070,GO:0016071,GO:0016604,GO:0016607,GO:0030532,GO:0031974,GO:0031981,GO:0032991,GO:0034641,GO:0043170,GO:0043226,GO:0043227,GO:0043229,GO:0043231,GO:…	-	ko:K12829	ko03040,map03040	M00352	-	-	ko00000,ko00001,ko00002,ko03041	-	-	-	DUF382,PSP
TRINITY_DN2280_c0_g1_i18.p1	3694.POPTR_0011s04740.1	4.4e-85	320.9	A	35493|Streptophyta	Splicing factor 3B subunit	-	GO:0000375,GO:0000377,GO:0000398,GO:0005575,GO:0005622,GO:0005623,GO:0005634,GO:0005654,GO:0005681,GO:0005684,GO:0005686,GO:0005689,GO:0006139,GO:0006396,GO:0006397,GO:0006725,GO:0006807,GO:0008150,GO:0008152,GO:0008380,GO:0009987,GO:0010467,GO:0016070,GO:0016071,GO:0016604,GO:0016607,GO:0030532,GO:0031974,GO:0031981,GO:0032991,GO:0034641,GO:0043170,GO:0043226,GO:0043227,GO:0043229,GO:0043231,GO:…	-	ko:K12829	ko03040,map03040	M00352	-	-	ko00000,ko00001,ko00002,ko03041	-	-	-	DUF382,PSP
TRINITY_DN2280_c0_g1_i29.p1	3983.cassava4.1_004276m	9.3e-174	616.7	A	35493|Streptophyta	Splicing factor 3B subunit	-	GO:0000375,GO:0000377,GO:0000398,GO:0005575,GO:0005622,GO:0005623,GO:0005634,GO:0005654,GO:0005681,GO:0005684,GO:0005686,GO:0005689,GO:0006139,GO:0006396,GO:0006397,GO:0006725,GO:0006807,GO:0008150,GO:0008152,GO:0008380,GO:0009987,GO:0010467,GO:0016070,GO:0016071,GO:0016604,GO:0016607,GO:0030532,GO:0031974,GO:0031981,GO:0032991,GO:0034641,GO:0043170,GO:0043226,GO:0043227,GO:0043229,GO:0043231,GO:…	-	ko:K12829	ko03040,map03040	M00352	-	-	ko00000,ko00001,ko00002,ko03041	-	-	-	DUF382,PSP
TRINITY_DN2280_c0_g1_i31.p1	3983.cassava4.1_004276m	6.6e-149	534.3	A	35493|Streptophyta	Splicing factor 3B subunit	-	GO:0000375,GO:0000377,GO:0000398,GO:0005575,GO:0005622,GO:0005623,GO:0005634,GO:0005654,GO:0005681,GO:0005684,GO:0005686,GO:0005689,GO:0006139,GO:0006396,GO:0006397,GO:0006725,GO:0006807,GO:0008150,GO:0008152,GO:0008380,GO:0009987,GO:0010467,GO:0016070,GO:0016071,GO:0016604,GO:0016607,GO:0030532,GO:0031974,GO:0031981,GO:0032991,GO:0034641,GO:0043170,GO:0043226,GO:0043227,GO:0043229,GO:0043231,GO:…	-	ko:K12829	ko03040,map03040	M00352	-	-	ko00000,ko00001,ko00002,ko03041	-	-	-	DUF382,PSP
TRINITY_DN228395_c0_g1_i2.p1	85929.M3CBR1	4.8e-52	211.1	A	4751|Fungi	snRNP Sm proteins	smb1	GO:0000245,GO:0000375,GO:0000377,GO:0000395,GO:0000398,GO:0003674,GO:0003676,GO:0003723,GO:0005488,GO:0005575,GO:0005622,GO:0005623,GO:0005634,GO:0005681,GO:0005682,GO:0005684,GO:0005685,GO:0005686,GO:0005687,GO:0005737,GO:0006139,GO:0006376,GO:0006396,GO:0006397,GO:0006725,GO:0006807,GO:0008150,GO:0008152,GO:0008380,GO:0009987,GO:0010467,GO:0016043,GO:0016070,GO:0016071,GO:0022607,GO:0022613,GO:…	-	ko:K11086,ko:K22138	ko03040,ko05322,map03040,map05322	M00351,M00352,M00354,M00355,M00398	-	-	ko00000,ko00001,ko00002,ko02000,ko03029,ko03032,ko03041	2.A.105.1	-	-	LSM
TRINITY_DN22842_c0_g1_i20.p1	85681.XP_006423072.1	2.1e-166	592.0	A	35493|Streptophyta	La-related protein	-	-	-	ko:K15191	-	-	-	-	ko00000,ko03021	-	-	-	La,PAM2,RRM_1
TRINITY_DN2285_c0_g1_i1.p1	2711.XP_006488908.1	1.2e-32	146.7	A	35493|Streptophyta	splicing factor	SCL25A	GO:0000245,GO:0000375,GO:0000377,GO:0000398,GO:0003674,GO:0003676,GO:0003723,GO:0003729,GO:0005488,GO:0005515,GO:0005575,GO:0005622,GO:0005623,GO:0005634,GO:0005654,GO:0005730,GO:0005737,GO:0005829,GO:0005886,GO:0006139,GO:0006355,GO:0006376,GO:0006396,GO:0006397,GO:0006725,GO:0006807,GO:0006810,GO:0008150,GO:0008152,GO:0008380,GO:0009889,GO:0009892,GO:0009987,GO:0010467,GO:0010468,GO:0010556,GO:…	-	ko:K12900	ko03040,map03040	-	-	-	ko00000,ko00001,ko01009,ko03041	-	-	-	RRM_1
TRINITY_DN2285_c0_g1_i15.p1	85681.XP_006429950.1	8.7e-84	316.6	A	35493|Streptophyta	splicing factor	SCL25A	-	-	ko:K12900	ko03040,map03040	-	-	-	ko00000,ko00001,ko01009,ko03041	-	-	-	RRM_1
TRINITY_DN2285_c0_g1_i18.p1	2711.XP_006488908.1	6e-65	254.2	A	35493|Streptophyta	splicing factor	SCL25A	GO:0000245,GO:0000375,GO:0000377,GO:0000398,GO:0003674,GO:0003676,GO:0003723,GO:0003729,GO:0005488,GO:0005515,GO:0005575,GO:0005622,GO:0005623,GO:0005634,GO:0005654,GO:0005730,GO:0005737,GO:0005829,GO:0005886,GO:0006139,GO:0006355,GO:0006376,GO:0006396,GO:0006397,GO:0006725,GO:0006807,GO:0006810,GO:0008150,GO:0008152,GO:0008380,GO:0009889,GO:0009892,GO:0009987,GO:0010467,GO:0010468,GO:0010556,GO:…	-	ko:K12900	ko03040,map03040	-	-	-	ko00000,ko00001,ko01009,ko03041	-	-	-	RRM_1
TRINITY_DN2285_c0_g1_i22.p1	2711.XP_006488908.1	2.5e-69	268.9	A	35493|Streptophyta	splicing factor	SCL25A	GO:0000245,GO:0000375,GO:0000377,GO:0000398,GO:0003674,GO:0003676,GO:0003723,GO:0003729,GO:0005488,GO:0005515,GO:0005575,GO:0005622,GO:0005623,GO:0005634,GO:0005654,GO:0005730,GO:0005737,GO:0005829,GO:0005886,GO:0006139,GO:0006355,GO:0006376,GO:0006396,GO:0006397,GO:0006725,GO:0006807,GO:0006810,GO:0008150,GO:0008152,GO:0008380,GO:0009889,GO:0009892,GO:0009987,GO:0010467,GO:0010468,GO:0010556,GO:…	-	ko:K12900	ko03040,map03040	-	-	-	ko00000,ko00001,ko01009,ko03041	-	-	-	RRM_1
TRINITY_DN228864_c0_g1_i2.p1	64363.EME49547	2.8e-62	245.4	A	4751|Fungi	Protein of unknown function (DUF1604)	-	GO:0000375,GO:0000377,GO:0000398,GO:0003674,GO:0003676,GO:0003723,GO:0005488,GO:0006139,GO:0006396,GO:0006397,GO:0006725,GO:0006807,GO:0008150,GO:0008152,GO:0008380,GO:0009987,GO:0010467,GO:0016070,GO:0016071,GO:0034641,GO:0043170,GO:0044237,GO:0044238,GO:0045292,GO:0046483,GO:0071704,GO:0090304,GO:0097159,GO:1901360,GO:1901363	-	ko:K13123	-	M00355	-	-	ko00000,ko00002,ko03041	-	-	-	DUF1604,G-patch
TRINITY_DN228_c0_g1_i15.p1	3983.cassava4.1_024902m	3.7e-19	102.1	A	35493|Streptophyta	RNA-binding protein	-	GO:0000381,GO:0003674,GO:0003676,GO:0003723,GO:0003729,GO:0005488,GO:0005575,GO:0005622,GO:0005623,GO:0005634,GO:0005654,GO:0005681,GO:0005737,GO:0008150,GO:0010468,GO:0010941,GO:0016604,GO:0016607,GO:0019219,GO:0019222,GO:0031323,GO:0031974,GO:0031981,GO:0032991,GO:0042981,GO:0043067,GO:0043226,GO:0043227,GO:0043229,GO:0043231,GO:0043233,GO:0043484,GO:0044422,GO:0044424,GO:0044428,GO:0044446,GO:…	-	ko:K12822	ko03040,map03040	-	-	-	ko00000,ko00001,ko03041	-	-	-	PWI,RRM_1
TRINITY_DN228_c0_g1_i3.p1	2711.XP_006483834.1	2.1e-255	888.6	A	35493|Streptophyta	RNA-binding protein	-	GO:0000381,GO:0003674,GO:0003676,GO:0003723,GO:0003729,GO:0005488,GO:0005575,GO:0005622,GO:0005623,GO:0005634,GO:0005654,GO:0005681,GO:0005737,GO:0008150,GO:0010468,GO:0010941,GO:0016604,GO:0016607,GO:0019219,GO:0019222,GO:0031323,GO:0031974,GO:0031981,GO:0032991,GO:0042981,GO:0043067,GO:0043226,GO:0043227,GO:0043229,GO:0043231,GO:0043233,GO:0043484,GO:0044422,GO:0044424,GO:0044428,GO:0044446,GO:…	-	ko:K12822	ko03040,map03040	-	-	-	ko00000,ko00001,ko03041	-	-	-	PWI,RRM_1
TRINITY_DN22944_c0_g1_i2.p1	85681.XP_006449887.1	3.2e-84	318.2	A	35493|Streptophyta	RNA recognition motif	-	GO:0003674,GO:0003676,GO:0003723,GO:0003727,GO:0005488,GO:0005575,GO:0005622,GO:0005623,GO:0005737,GO:0005844,GO:0008150,GO:0008187,GO:0008266,GO:0009987,GO:0030154,GO:0032502,GO:0032991,GO:0044424,GO:0044464,GO:0048468,GO:0048856,GO:0048863,GO:0048864,GO:0048869,GO:0097159,GO:1901363,GO:1990904	-	ko:K14411	ko03015,map03015	-	-	-	ko00000,ko00001,ko03019	-	-	-	RRM_1
TRINITY_DN22944_c0_g1_i3.p1	85681.XP_006449887.1	1.9e-101	375.9	A	35493|Streptophyta	RNA recognition motif	-	GO:0003674,GO:0003676,GO:0003723,GO:0003727,GO:0005488,GO:0005575,GO:0005622,GO:0005623,GO:0005737,GO:0005844,GO:0008150,GO:0008187,GO:0008266,GO:0009987,GO:0030154,GO:0032502,GO:0032991,GO:0044424,GO:0044464,GO:0048468,GO:0048856,GO:0048863,GO:0048864,GO:0048869,GO:0097159,GO:1901363,GO:1990904	-	ko:K14411	ko03015,map03015	-	-	-	ko00000,ko00001,ko03019	-	-	-	RRM_1
TRINITY_DN22944_c0_g1_i4.p1	85681.XP_006449887.1	1.6e-108	399.4	A	35493|Streptophyta	RNA recognition motif	-	GO:0003674,GO:0003676,GO:0003723,GO:0003727,GO:0005488,GO:0005575,GO:0005622,GO:0005623,GO:0005737,GO:0005844,GO:0008150,GO:0008187,GO:0008266,GO:0009987,GO:0030154,GO:0032502,GO:0032991,GO:0044424,GO:0044464,GO:0048468,GO:0048856,GO:0048863,GO:0048864,GO:0048869,GO:0097159,GO:1901363,GO:1990904	-	ko:K14411	ko03015,map03015	-	-	-	ko00000,ko00001,ko03019	-	-	-	RRM_1
TRINITY_DN229755_c0_g1_i1.p1	33188.XP_002584099.1	8.6e-61	240.4	A	4751|Fungi	Helicase	ucp12	GO:0003674,GO:0003676,GO:0003723,GO:0003724,GO:0003729,GO:0003824,GO:0004004,GO:0004386,GO:0005488,GO:0005575,GO:0005622,GO:0005623,GO:0005737,GO:0005739,GO:0006139,GO:0006396,GO:0006725,GO:0006807,GO:0008026,GO:0008150,GO:0008152,GO:0008186,GO:0009987,GO:0010467,GO:0016070,GO:0016462,GO:0016787,GO:0016817,GO:0016818,GO:0016887,GO:0017111,GO:0034641,GO:0042623,GO:0043170,GO:0043226,GO:0043227,GO:…	3.6.4.13	ko:K13026	-	-	-	-	ko00000,ko01000	-	-	-	DEAD,HA2,Helicase_C,OB_NTP_bind,RWD
TRINITY_DN2307_c0_g2_i4.p1	85681.XP_006419278.1	0.0	1462.2	A	35493|Streptophyta	DEAD-box ATP-dependent RNA helicase	-	GO:0003674,GO:0003724,GO:0003824,GO:0004004,GO:0004386,GO:0005575,GO:0005622,GO:0005623,GO:0005634,GO:0005730,GO:0005737,GO:0005773,GO:0006139,GO:0006725,GO:0006807,GO:0008026,GO:0008150,GO:0008152,GO:0008186,GO:0009987,GO:0010501,GO:0016070,GO:0016462,GO:0016787,GO:0016817,GO:0016818,GO:0016887,GO:0017111,GO:0031974,GO:0031981,GO:0034641,GO:0042623,GO:0043170,GO:0043226,GO:0043227,GO:0043228,GO:…	3.6.4.13	ko:K12823	ko03040,ko05202,ko05205,map03040,map05202,map05205	-	-	-	ko00000,ko00001,ko01000,ko03009,ko03041	-	-	-	DEAD,Helicase_C,WW
TRINITY_DN2313_c0_g1_i12.p1	2711.XP_006488581.1	7.2e-128	464.2	A	35493|Streptophyta	Transcription initiation factor TFIID subunit	-	GO:0005575,GO:0005622,GO:0005623,GO:0005634,GO:0005737,GO:0009507,GO:0009536,GO:0043226,GO:0043227,GO:0043229,GO:0043231,GO:0044424,GO:0044444,GO:0044464	-	ko:K13098	ko05202,map05202	-	-	-	ko00000,ko00001,ko03041	-	-	-	RRM_1,zf-RanBP
TRINITY_DN2313_c0_g1_i2.p1	2711.XP_006488581.1	8.1e-49	200.7	A	35493|Streptophyta	Transcription initiation factor TFIID subunit	-	GO:0005575,GO:0005622,GO:0005623,GO:0005634,GO:0005737,GO:0009507,GO:0009536,GO:0043226,GO:0043227,GO:0043229,GO:0043231,GO:0044424,GO:0044444,GO:0044464	-	ko:K13098	ko05202,map05202	-	-	-	ko00000,ko00001,ko03041	-	-	-	RRM_1,zf-RanBP
TRINITY_DN23142_c0_g1_i21.p1	2711.XP_006467840.1	4.7e-55	221.1	A	35493|Streptophyta	Splicing factor 3B subunit	-	GO:0000375,GO:0000377,GO:0000398,GO:0005575,GO:0005622,GO:0005623,GO:0005634,GO:0005654,GO:0005681,GO:0005684,GO:0005686,GO:0005689,GO:0006139,GO:0006396,GO:0006397,GO:0006725,GO:0006807,GO:0008150,GO:0008152,GO:0008380,GO:0009987,GO:0010467,GO:0016070,GO:0016071,GO:0016604,GO:0016607,GO:0030532,GO:0031974,GO:0031981,GO:0032991,GO:0034641,GO:0043170,GO:0043226,GO:0043227,GO:0043229,GO:0043231,GO:…	-	ko:K12829	ko03040,map03040	M00352	-	-	ko00000,ko00001,ko00002,ko03041	-	-	-	DUF382,PSP
TRINITY_DN2315_c1_g1_i3.p1	85681.XP_006446872.1	3.5e-85	321.2	A	35493|Streptophyta	DEAD-box ATP-dependent RNA helicase	-	GO:0003674,GO:0003724,GO:0003824,GO:0004004,GO:0004386,GO:0005575,GO:0005622,GO:0005623,GO:0005634,GO:0005730,GO:0005737,GO:0006139,GO:0006725,GO:0006807,GO:0008026,GO:0008150,GO:0008152,GO:0008186,GO:0009987,GO:0010501,GO:0016070,GO:0016462,GO:0016787,GO:0016817,GO:0016818,GO:0016887,GO:0017111,GO:0031974,GO:0031981,GO:0034641,GO:0042623,GO:0043170,GO:0043226,GO:0043227,GO:0043228,GO:0043229,GO:…	3.6.4.13	ko:K19466	-	-	-	-	ko00000,ko01000	-	-	-	DEAD,Helicase_C,zf-HIT
TRINITY_DN2315_c1_g1_i5.p1	85681.XP_006446872.1	2.9e-245	854.4	A	35493|Streptophyta	DEAD-box ATP-dependent RNA helicase	-	GO:0003674,GO:0003724,GO:0003824,GO:0004004,GO:0004386,GO:0005575,GO:0005622,GO:0005623,GO:0005634,GO:0005730,GO:0005737,GO:0006139,GO:0006725,GO:0006807,GO:0008026,GO:0008150,GO:0008152,GO:0008186,GO:0009987,GO:0010501,GO:0016070,GO:0016462,GO:0016787,GO:0016817,GO:0016818,GO:0016887,GO:0017111,GO:0031974,GO:0031981,GO:0034641,GO:0042623,GO:0043170,GO:0043226,GO:0043227,GO:0043228,GO:0043229,GO:…	3.6.4.13	ko:K19466	-	-	-	-	ko00000,ko01000	-	-	-	DEAD,Helicase_C,zf-HIT
TRINITY_DN23217_c0_g1_i1.p1	470704.XP_007757704.1	7.1e-103	380.6	A	4751|Fungi	RNA recognition motif	vip1	GO:0003674,GO:0003676,GO:0003723,GO:0005488,GO:0097159,GO:1901363	-	-	-	-	-	-	-	-	-	-	RRM_1
TRINITY_DN2323_c0_g1_i6.p1	2711.XP_006467479.1	3.3e-142	511.5	A	35493|Streptophyta	La-related protein	-	-	-	ko:K15191	-	-	-	-	ko00000,ko03021	-	-	-	La,RRM_1
TRINITY_DN232500_c0_g1_i3.p1	64363.EME44429	4.9e-35	155.2	A	4751|Fungi	SUZ domain	-	-	-	-	-	-	-	-	-	-	-	-	R3H,SUZ
TRINITY_DN23267_c0_g1_i2.p1	1392244.V5ESQ7	5.4e-50	204.9	A	4751|Fungi	RNA recognition motif	-	GO:0000375,GO:0000377,GO:0000398,GO:0001067,GO:0001069,GO:0003674,GO:0003676,GO:0003723,GO:0003727,GO:0003729,GO:0005488,GO:0005575,GO:0005622,GO:0005623,GO:0005634,GO:0006139,GO:0006396,GO:0006397,GO:0006725,GO:0006807,GO:0008143,GO:0008150,GO:0008152,GO:0008380,GO:0009987,GO:0010467,GO:0016070,GO:0016071,GO:0034641,GO:0043170,GO:0043226,GO:0043227,GO:0043229,GO:0043231,GO:0044237,GO:0044238,GO:…	-	ko:K12893,ko:K14651	ko03022,ko03040,ko05168,ko05202,map03022,map03040,map05168,map05202	-	-	-	ko00000,ko00001,ko03019,ko03021,ko03041	-	-	-	RRM_1
TRINITY_DN23267_c0_g2_i1.p1	72558.CBQ68548	3.5e-32	145.6	A	4751|Fungi	Domain with 2 conserved Trp (W) residues	-	-	-	-	-	-	-	-	-	-	-	-	WW
TRINITY_DN232_c0_g1_i14.p2	2711.XP_006478396.1	9.3e-108	397.1	A	35493|Streptophyta	Far upstream element-binding protein	-	GO:0000976,GO:0000977,GO:0000978,GO:0000981,GO:0000982,GO:0000987,GO:0001012,GO:0001067,GO:0001077,GO:0001228,GO:0003674,GO:0003676,GO:0003677,GO:0003690,GO:0003700,GO:0005488,GO:0005575,GO:0005622,GO:0005623,GO:0005634,GO:0005737,GO:0006139,GO:0006351,GO:0006355,GO:0006357,GO:0006366,GO:0006725,GO:0006807,GO:0008150,GO:0008152,GO:0009058,GO:0009059,GO:0009889,GO:0009891,GO:0009893,GO:0009987,GO:…	-	ko:K13210	-	-	-	-	ko00000,ko03019,ko03041	-	-	-	KH_1
TRINITY_DN232_c0_g1_i18.p3	85681.XP_006441655.1	3.8e-122	444.9	A	35493|Streptophyta	Far upstream element-binding protein	-	GO:0000976,GO:0000977,GO:0000978,GO:0000981,GO:0000982,GO:0000987,GO:0001012,GO:0001067,GO:0001077,GO:0001228,GO:0003674,GO:0003676,GO:0003677,GO:0003690,GO:0003700,GO:0005488,GO:0005575,GO:0005622,GO:0005623,GO:0005634,GO:0005737,GO:0006139,GO:0006351,GO:0006355,GO:0006357,GO:0006366,GO:0006725,GO:0006807,GO:0008150,GO:0008152,GO:0009058,GO:0009059,GO:0009889,GO:0009891,GO:0009893,GO:0009987,GO:…	-	ko:K13210	-	-	-	-	ko00000,ko03019,ko03041	-	-	-	KH_1
TRINITY_DN232_c0_g1_i19.p3	85681.XP_006441655.1	5.6e-102	377.9	A	35493|Streptophyta	Far upstream element-binding protein	-	GO:0000976,GO:0000977,GO:0000978,GO:0000981,GO:0000982,GO:0000987,GO:0001012,GO:0001067,GO:0001077,GO:0001228,GO:0003674,GO:0003676,GO:0003677,GO:0003690,GO:0003700,GO:0005488,GO:0005575,GO:0005622,GO:0005623,GO:0005634,GO:0005737,GO:0006139,GO:0006351,GO:0006355,GO:0006357,GO:0006366,GO:0006725,GO:0006807,GO:0008150,GO:0008152,GO:0009058,GO:0009059,GO:0009889,GO:0009891,GO:0009893,GO:0009987,GO:…	-	ko:K13210	-	-	-	-	ko00000,ko03019,ko03041	-	-	-	KH_1
TRINITY_DN232_c0_g1_i2.p1	2711.XP_006478396.1	1.2e-114	420.2	A	35493|Streptophyta	Far upstream element-binding protein	-	GO:0000976,GO:0000977,GO:0000978,GO:0000981,GO:0000982,GO:0000987,GO:0001012,GO:0001067,GO:0001077,GO:0001228,GO:0003674,GO:0003676,GO:0003677,GO:0003690,GO:0003700,GO:0005488,GO:0005575,GO:0005622,GO:0005623,GO:0005634,GO:0005737,GO:0006139,GO:0006351,GO:0006355,GO:0006357,GO:0006366,GO:0006725,GO:0006807,GO:0008150,GO:0008152,GO:0009058,GO:0009059,GO:0009889,GO:0009891,GO:0009893,GO:0009987,GO:…	-	ko:K13210	-	-	-	-	ko00000,ko03019,ko03041	-	-	-	KH_1
TRINITY_DN23327_c0_g1_i11.p1	2711.XP_006494917.1	1.1e-117	429.5	A	35493|Streptophyta	Mei2-like	-	-	-	-	-	-	-	-	-	-	-	-	RRM_1,RRM_2
TRINITY_DN23327_c0_g1_i5.p1	85681.XP_006420761.1	2.1e-58	232.6	A	35493|Streptophyta	Mei2-like	-	-	-	-	-	-	-	-	-	-	-	-	RRM_1,RRM_2
TRINITY_DN23327_c0_g1_i6.p1	2711.XP_006494917.1	5.5e-168	597.0	A	35493|Streptophyta	Mei2-like	-	-	-	-	-	-	-	-	-	-	-	-	RRM_1,RRM_2
TRINITY_DN23346_c0_g1_i5.p1	2711.XP_006481148.1	2.7e-141	508.8	A	35493|Streptophyta	2-oxoglutarate-dependent dioxygenase family protein	-	-	-	-	-	-	-	-	-	-	-	-	2OG-FeII_Oxy_2
TRINITY_DN233974_c0_g2_i4.p1	29730.Gorai.011G070100.1	5.2e-121	441.0	A	35493|Streptophyta	polyadenylate-binding protein	-	GO:0003674,GO:0003676,GO:0003682,GO:0003723,GO:0003727,GO:0004857,GO:0005488,GO:0005515,GO:0005575,GO:0005622,GO:0005623,GO:0005634,GO:0005737,GO:0005840,GO:0006139,GO:0006412,GO:0006413,GO:0006417,GO:0006446,GO:0006518,GO:0006725,GO:0006807,GO:0008143,GO:0008150,GO:0008152,GO:0008428,GO:0009058,GO:0009059,GO:0009889,GO:0009894,GO:0009987,GO:0010467,GO:0010468,GO:0010494,GO:0010556,GO:0010608,GO:…	-	ko:K13126	ko03013,ko03015,ko03018,map03013,map03015,map03018	-	-	-	ko00000,ko00001,ko03019,ko03041	-	-	-	RRM_1
TRINITY_DN23428_c0_g1_i26.p1	2711.XP_006479053.1	1e-146	526.9	A	35493|Streptophyta	U11 U12 small nuclear ribonucleoprotein 65 kDa	-	GO:0000003,GO:0000375,GO:0000377,GO:0000398,GO:0003006,GO:0003674,GO:0003676,GO:0003723,GO:0005488,GO:0005575,GO:0005622,GO:0005623,GO:0005634,GO:0005681,GO:0005689,GO:0006139,GO:0006396,GO:0006397,GO:0006725,GO:0006807,GO:0007275,GO:0008150,GO:0008152,GO:0008380,GO:0009791,GO:0009987,GO:0010229,GO:0010467,GO:0016070,GO:0016071,GO:0017069,GO:0022414,GO:0030626,GO:0032501,GO:0032502,GO:0032991,GO:…	-	ko:K13157	-	-	-	-	ko00000,ko03041	-	-	-	RRM_1
TRINITY_DN23428_c0_g1_i27.p1	2711.XP_006479053.1	6.4e-180	637.1	A	35493|Streptophyta	U11 U12 small nuclear ribonucleoprotein 65 kDa	-	GO:0000003,GO:0000375,GO:0000377,GO:0000398,GO:0003006,GO:0003674,GO:0003676,GO:0003723,GO:0005488,GO:0005575,GO:0005622,GO:0005623,GO:0005634,GO:0005681,GO:0005689,GO:0006139,GO:0006396,GO:0006397,GO:0006725,GO:0006807,GO:0007275,GO:0008150,GO:0008152,GO:0008380,GO:0009791,GO:0009987,GO:0010229,GO:0010467,GO:0016070,GO:0016071,GO:0017069,GO:0022414,GO:0030626,GO:0032501,GO:0032502,GO:0032991,GO:…	-	ko:K13157	-	-	-	-	ko00000,ko03041	-	-	-	RRM_1
TRINITY_DN234_c0_g2_i1.p1	2711.XP_006475325.1	2.1e-46	193.0	A	35493|Streptophyta	Peptidyl-prolyl cis-trans	-	GO:0000413,GO:0001932,GO:0003674,GO:0003676,GO:0003723,GO:0003755,GO:0003824,GO:0005488,GO:0005575,GO:0005622,GO:0005623,GO:0005634,GO:0005737,GO:0005829,GO:0006355,GO:0006357,GO:0006464,GO:0006807,GO:0008150,GO:0008152,GO:0009889,GO:0009987,GO:0010468,GO:0010556,GO:0016853,GO:0016859,GO:0018193,GO:0018208,GO:0019219,GO:0019220,GO:0019222,GO:0019538,GO:0031323,GO:0031326,GO:0031399,GO:0032268,GO:…	5.2.1.8	ko:K12735	-	-	-	-	ko00000,ko01000,ko03041,ko03110	-	-	-	Pro_isomerase,RRM_1,zf-CCHC
TRINITY_DN234_c0_g2_i2.p1	2711.XP_006475325.1	6.1e-46	191.4	A	35493|Streptophyta	Peptidyl-prolyl cis-trans	-	GO:0000413,GO:0001932,GO:0003674,GO:0003676,GO:0003723,GO:0003755,GO:0003824,GO:0005488,GO:0005575,GO:0005622,GO:0005623,GO:0005634,GO:0005737,GO:0005829,GO:0006355,GO:0006357,GO:0006464,GO:0006807,GO:0008150,GO:0008152,GO:0009889,GO:0009987,GO:0010468,GO:0010556,GO:0016853,GO:0016859,GO:0018193,GO:0018208,GO:0019219,GO:0019220,GO:0019222,GO:0019538,GO:0031323,GO:0031326,GO:0031399,GO:0032268,GO:…	5.2.1.8	ko:K12735	-	-	-	-	ko00000,ko01000,ko03041,ko03110	-	-	-	Pro_isomerase,RRM_1,zf-CCHC
TRINITY_DN23506_c0_g1_i1.p1	64363.EME45352	9.9e-228	796.2	A	4751|Fungi	Pumilio-family RNA binding repeat	-	GO:0000288,GO:0000956,GO:0003674,GO:0003676,GO:0003723,GO:0003729,GO:0005488,GO:0006139,GO:0006401,GO:0006402,GO:0006725,GO:0006807,GO:0008150,GO:0008152,GO:0009056,GO:0009057,GO:0009892,GO:0009987,GO:0010468,GO:0010605,GO:0010629,GO:0016070,GO:0016071,GO:0019222,GO:0019439,GO:0034641,GO:0034655,GO:0043170,GO:0044237,GO:0044238,GO:0044248,GO:0044260,GO:0044265,GO:0044270,GO:0046483,GO:0046700,GO:…	-	ko:K17974	-	-	-	-	ko00000,ko03029	-	-	-	PUF,RRM_1
TRINITY_DN23508_c0_g1_i12.p1	83344.XP_007920612.1	1.9e-54	219.5	A	4751|Fungi	RNA recognition motif. (a.k.a. RRM, RBD, or RNP domain)	-	-	-	-	-	-	-	-	-	-	-	-	RRM_1
TRINITY_DN23508_c0_g1_i2.p1	83344.XP_007920612.1	1.7e-69	269.6	A	4751|Fungi	RNA recognition motif. (a.k.a. RRM, RBD, or RNP domain)	-	-	-	-	-	-	-	-	-	-	-	-	RRM_1
TRINITY_DN23508_c0_g1_i3.p1	83344.XP_007920612.1	1.2e-63	250.0	A	4751|Fungi	RNA recognition motif. (a.k.a. RRM, RBD, or RNP domain)	-	-	-	-	-	-	-	-	-	-	-	-	RRM_1
TRINITY_DN23561_c0_g1_i3.p1	83344.XP_007928985.1	6.5e-171	607.4	A	4751|Fungi	HAT (Half-A-TPR) repeats	-	GO:0000243,GO:0000245,GO:0000375,GO:0000377,GO:0000395,GO:0000398,GO:0005575,GO:0005622,GO:0005623,GO:0005634,GO:0005681,GO:0005684,GO:0005685,GO:0006139,GO:0006376,GO:0006396,GO:0006397,GO:0006725,GO:0006807,GO:0008150,GO:0008152,GO:0008380,GO:0009987,GO:0010467,GO:0016043,GO:0016070,GO:0016071,GO:0022607,GO:0022613,GO:0022618,GO:0030532,GO:0032991,GO:0034622,GO:0034641,GO:0043170,GO:0043226,GO:…	-	ko:K13217	-	-	-	-	ko00000,ko03041	-	-	-	Suf
TRINITY_DN2361_c0_g1_i10.p1	2711.XP_006486011.1	0.0	2330.4	A	35493|Streptophyta	Splicing factor 3B subunit	-	GO:0000003,GO:0000375,GO:0000377,GO:0000398,GO:0003006,GO:0003674,GO:0003676,GO:0003723,GO:0005488,GO:0005575,GO:0005622,GO:0005623,GO:0005634,GO:0005681,GO:0005684,GO:0005689,GO:0005730,GO:0006139,GO:0006396,GO:0006397,GO:0006725,GO:0006807,GO:0007275,GO:0008150,GO:0008152,GO:0008380,GO:0009555,GO:0009791,GO:0009846,GO:0009856,GO:0009892,GO:0009894,GO:0009895,GO:0009908,GO:0009987,GO:0010467,GO:…	-	ko:K12830	ko03040,map03040	M00352	-	-	ko00000,ko00001,ko00002,ko03021,ko03036,ko03041	-	-	-	CPSF_A,MMS1_N
TRINITY_DN23659_c0_g1_i1.p1	1047171.Mycgr3P74522	1.9e-185	655.6	A	4751|Fungi	Domain of unknown function (DUF3449)	sap61	GO:0000245,GO:0000375,GO:0000377,GO:0000395,GO:0000398,GO:0003674,GO:0003676,GO:0003723,GO:0005488,GO:0005575,GO:0005622,GO:0005623,GO:0005634,GO:0005681,GO:0005684,GO:0005686,GO:0006139,GO:0006376,GO:0006396,GO:0006397,GO:0006725,GO:0006807,GO:0008150,GO:0008152,GO:0008380,GO:0009987,GO:0010467,GO:0016043,GO:0016070,GO:0016071,GO:0022607,GO:0022613,GO:0022618,GO:0030532,GO:0032991,GO:0034622,GO:…	6.5.1.1	ko:K10777,ko:K12827	ko03040,ko03450,map03040,map03450	M00352	R00381	RC00005	ko00000,ko00001,ko00002,ko01000,ko03041,ko03400	-	-	-	DUF3449,PRP9_N,SF3A3,SF3a60_bindingd,zf-C2H2_jaz,zf-met
TRINITY_DN23848_c0_g2_i1.p1	71139.XP_010037109.1	5.3e-215	753.8	A	35493|Streptophyta	DEAD-box ATP-dependent RNA helicase	LOS4	GO:0001101,GO:0003674,GO:0003724,GO:0003824,GO:0004004,GO:0004386,GO:0005575,GO:0005622,GO:0005623,GO:0005634,GO:0005635,GO:0005730,GO:0005737,GO:0005886,GO:0006139,GO:0006403,GO:0006405,GO:0006406,GO:0006611,GO:0006725,GO:0006807,GO:0006810,GO:0006886,GO:0006913,GO:0006950,GO:0008026,GO:0008104,GO:0008150,GO:0008152,GO:0008186,GO:0009266,GO:0009408,GO:0009409,GO:0009628,GO:0009719,GO:0009725,GO:…	3.6.4.13	ko:K18655	-	-	-	-	ko00000,ko01000,ko03019	-	-	-	DEAD,Helicase_C
TRINITY_DN239223_c0_g1_i1.p1	430998.XP_007680663.1	1.2e-71	276.2	A	4751|Fungi	Regulatory subunit of the poly(A)-nuclease (PAN) deadenylation complex, one of two cytoplasmic mRNA deadenylases involved in mRNA turnover. PAN specifically shortens poly(A) tails of RNA and the activity is stimulated by poly(A)-binding protein PAB1. PAN deadenylation is followed by rapid degradation of the shortened mRNA tails by the CCR4-NOT complex. Deadenylated mRNAs are then degraded by two …	PAN3	GO:0000288,GO:0000289,GO:0000290,GO:0000932,GO:0000956,GO:0003674,GO:0003676,GO:0003723,GO:0003727,GO:0005488,GO:0005575,GO:0005622,GO:0005623,GO:0005737,GO:0006139,GO:0006259,GO:0006281,GO:0006301,GO:0006401,GO:0006402,GO:0006725,GO:0006807,GO:0006950,GO:0006974,GO:0008143,GO:0008150,GO:0008152,GO:0009056,GO:0009057,GO:0009892,GO:0009987,GO:0010468,GO:0010603,GO:0010605,GO:0010606,GO:0010629,GO:…	-	ko:K12572	ko03018,map03018	-	-	-	ko00000,ko00001,ko03019	-	-	-	Pkinase
TRINITY_DN239454_c0_g1_i1.p1	64363.EME42140	6.4e-149	533.5	A	4751|Fungi	Belongs to the DEAD box helicase family	DBP3	GO:0000027,GO:0000166,GO:0000460,GO:0000463,GO:0000464,GO:0000466,GO:0000469,GO:0000470,GO:0000478,GO:0000479,GO:0003674,GO:0003724,GO:0003824,GO:0004004,GO:0004386,GO:0005488,GO:0005524,GO:0005575,GO:0005622,GO:0005623,GO:0005634,GO:0005730,GO:0005737,GO:0006139,GO:0006364,GO:0006396,GO:0006725,GO:0006807,GO:0006996,GO:0008026,GO:0008144,GO:0008150,GO:0008152,GO:0008186,GO:0009987,GO:0010467,GO:…	3.6.4.13	ko:K14811	-	-	-	-	ko00000,ko01000,ko03009	-	-	-	DEAD,Helicase_C
TRINITY_DN23971_c0_g1_i1.p1	430998.XP_007678541.1	9.6e-235	819.7	A	4751|Fungi	Component of the NOP7 complex, which is required for maturation of the 25S and 5.8S ribosomal RNAs and formation of the 60S ribosome	NOP7	GO:0000462,GO:0000463,GO:0000470,GO:0003674,GO:0003676,GO:0003723,GO:0003729,GO:0005488,GO:0005575,GO:0005622,GO:0005623,GO:0005634,GO:0005730,GO:0006139,GO:0006259,GO:0006260,GO:0006261,GO:0006364,GO:0006396,GO:0006725,GO:0006807,GO:0006950,GO:0007049,GO:0007154,GO:0008150,GO:0008152,GO:0009058,GO:0009059,GO:0009267,GO:0009405,GO:0009605,GO:0009987,GO:0009991,GO:0010467,GO:0010570,GO:0016070,GO:…	-	ko:K14843	-	-	-	-	ko00000,ko03009	-	-	-	BRCT,BRCT_2,Pescadillo_N
TRINITY_DN240576_c1_g1_i10.p1	2711.XP_006485704.1	7.9e-178	629.8	A	35493|Streptophyta	ATP-dependent helicase hrq1	-	GO:0000166,GO:0000217,GO:0000405,GO:0003674,GO:0003676,GO:0003677,GO:0003678,GO:0003724,GO:0003824,GO:0004003,GO:0004004,GO:0004386,GO:0005488,GO:0005524,GO:0005575,GO:0005622,GO:0005623,GO:0005634,GO:0005694,GO:0005730,GO:0005737,GO:0006139,GO:0006259,GO:0006281,GO:0006289,GO:0006725,GO:0006807,GO:0006950,GO:0006974,GO:0006996,GO:0008026,GO:0008094,GO:0008144,GO:0008150,GO:0008152,GO:0008186,GO:…	-	ko:K06877	-	-	-	-	ko00000	-	-	-	DEAD,DUF1998,Helicase_C
TRINITY_DN240927_c0_g1_i1.p1	430998.XP_007675409.1	7.5e-242	843.2	A	4751|Fungi	Snf2-ATP coupling, chromatin remodelling complex	SNF2	GO:0000003,GO:0000086,GO:0000122,GO:0000166,GO:0000182,GO:0000228,GO:0000278,GO:0000785,GO:0000790,GO:0000988,GO:0000990,GO:0000991,GO:0001085,GO:0001102,GO:0003674,GO:0003676,GO:0003677,GO:0003678,GO:0003682,GO:0003690,GO:0003824,GO:0004003,GO:0004386,GO:0005488,GO:0005515,GO:0005524,GO:0005575,GO:0005622,GO:0005623,GO:0005634,GO:0005694,GO:0005975,GO:0005984,GO:0005985,GO:0005987,GO:0006066,GO:…	-	ko:K11786	-	-	-	-	ko00000,ko01000,ko03021,ko03036	-	-	-	Bromodomain,HSA,Helicase_C,QLQ,SNF2_N,SnAC
TRINITY_DN241280_c0_g2_i3.p1	86049.XP_008727054.1	4.5e-56	224.6	A	4751|Fungi	RNA recognition motif	-	GO:0000375,GO:0000377,GO:0000398,GO:0003674,GO:0003676,GO:0003723,GO:0005488,GO:0005575,GO:0005622,GO:0005623,GO:0005634,GO:0005737,GO:0006139,GO:0006396,GO:0006397,GO:0006725,GO:0006807,GO:0008150,GO:0008152,GO:0008380,GO:0009987,GO:0010467,GO:0016070,GO:0016071,GO:0034641,GO:0043170,GO:0043226,GO:0043227,GO:0043229,GO:0043231,GO:0044237,GO:0044238,GO:0044424,GO:0044464,GO:0045292,GO:0046483,GO:…	-	-	-	-	-	-	-	-	-	-	RRM_1
TRINITY_DN24132_c0_g1_i34.p1	2711.XP_006473174.1	1.3e-242	845.9	A	35493|Streptophyta	DEAD DEAH box RNA helicase family protein	-	GO:0000003,GO:0000280,GO:0000712,GO:0003674,GO:0003682,GO:0005488,GO:0005575,GO:0005622,GO:0005623,GO:0005634,GO:0005654,GO:0006139,GO:0006259,GO:0006260,GO:0006261,GO:0006281,GO:0006310,GO:0006725,GO:0006807,GO:0006950,GO:0006974,GO:0006996,GO:0007049,GO:0007059,GO:0007127,GO:0007131,GO:0008150,GO:0008152,GO:0009058,GO:0009059,GO:0009987,GO:0016043,GO:0022402,GO:0022414,GO:0031297,GO:0031974,GO:…	-	ko:K10896	ko03460,map03460	M00413	-	-	ko00000,ko00001,ko00002,ko03400	-	-	-	Helicase_C,ResIII
TRINITY_DN24132_c0_g1_i51.p1	2711.XP_006473174.1	4.3e-193	681.0	A	35493|Streptophyta	DEAD DEAH box RNA helicase family protein	-	GO:0000003,GO:0000280,GO:0000712,GO:0003674,GO:0003682,GO:0005488,GO:0005575,GO:0005622,GO:0005623,GO:0005634,GO:0005654,GO:0006139,GO:0006259,GO:0006260,GO:0006261,GO:0006281,GO:0006310,GO:0006725,GO:0006807,GO:0006950,GO:0006974,GO:0006996,GO:0007049,GO:0007059,GO:0007127,GO:0007131,GO:0008150,GO:0008152,GO:0009058,GO:0009059,GO:0009987,GO:0016043,GO:0022402,GO:0022414,GO:0031297,GO:0031974,GO:…	-	ko:K10896	ko03460,map03460	M00413	-	-	ko00000,ko00001,ko00002,ko03400	-	-	-	Helicase_C,ResIII
TRINITY_DN241483_c0_g2_i1.p1	64363.EME44493	0.0	1616.3	A	4751|Fungi	DSHCT	MTR4	GO:0000459,GO:0000460,GO:0000466,GO:0000467,GO:0000469,GO:0000956,GO:0003674,GO:0003676,GO:0003723,GO:0003724,GO:0003727,GO:0003729,GO:0003824,GO:0004004,GO:0004386,GO:0005488,GO:0005575,GO:0005622,GO:0005623,GO:0005634,GO:0005730,GO:0006139,GO:0006364,GO:0006396,GO:0006399,GO:0006401,GO:0006402,GO:0006403,GO:0006405,GO:0006406,GO:0006611,GO:0006725,GO:0006807,GO:0006810,GO:0006886,GO:0006913,GO:…	3.6.4.13	ko:K11593,ko:K12598	ko03018,map03018	M00393	-	-	ko00000,ko00001,ko00002,ko01000,ko03009,ko03016,ko03019,ko03036,ko03041	-	-	-	DEAD,DSHCT,Helicase_C,rRNA_proc-arch
TRINITY_DN24221_c0_g3_i1.p1	2711.XP_006471460.1	2.4e-229	801.6	A	35493|Streptophyta	Belongs to the DEAD box helicase family	-	GO:0003674,GO:0003724,GO:0003824,GO:0004004,GO:0004386,GO:0005575,GO:0005622,GO:0005623,GO:0005634,GO:0005730,GO:0005737,GO:0005829,GO:0006139,GO:0006725,GO:0006807,GO:0008026,GO:0008150,GO:0008152,GO:0008186,GO:0009987,GO:0010501,GO:0016070,GO:0016462,GO:0016787,GO:0016817,GO:0016818,GO:0016887,GO:0017111,GO:0031974,GO:0031981,GO:0034641,GO:0042623,GO:0043170,GO:0043226,GO:0043227,GO:0043228,GO:…	3.6.4.13	ko:K14811	-	-	-	-	ko00000,ko01000,ko03009	-	-	-	DEAD,Helicase_C
TRINITY_DN243858_c0_g1_i2.p1	64363.EME43334	2.5e-124	451.8	A	4751|Fungi	Torus domain	CWC2	GO:0000375,GO:0000377,GO:0000387,GO:0000398,GO:0000974,GO:0003674,GO:0003676,GO:0003723,GO:0005488,GO:0005575,GO:0005622,GO:0005623,GO:0005634,GO:0005681,GO:0005684,GO:0006139,GO:0006396,GO:0006397,GO:0006725,GO:0006807,GO:0008150,GO:0008152,GO:0008380,GO:0009893,GO:0009987,GO:0010467,GO:0010468,GO:0010604,GO:0010628,GO:0016043,GO:0016070,GO:0016071,GO:0017069,GO:0017070,GO:0019219,GO:0019222,GO:…	-	-	-	-	-	-	-	-	-	-	RRM_1,Torus
TRINITY_DN243995_c0_g1_i1.p1	310453.XP_007579400.1	2.7e-65	255.4	A	4751|Fungi	CPSF A subunit region	CFT1	GO:0003674,GO:0003676,GO:0003723,GO:0003729,GO:0005488,GO:0005575,GO:0005622,GO:0005623,GO:0005634,GO:0005654,GO:0005737,GO:0005739,GO:0005847,GO:0005849,GO:0006139,GO:0006351,GO:0006353,GO:0006366,GO:0006369,GO:0006378,GO:0006379,GO:0006396,GO:0006397,GO:0006725,GO:0006807,GO:0008150,GO:0008152,GO:0009058,GO:0009059,GO:0009987,GO:0010467,GO:0016070,GO:0016071,GO:0018130,GO:0019438,GO:0031123,GO:…	-	ko:K14401	ko03015,map03015	-	-	-	ko00000,ko00001,ko03019,ko03021	-	-	-	CPSF_A,MMS1_N
TRINITY_DN2457_c0_g1_i2.p1	2711.XP_006468132.1	7.5e-105	386.7	A	35493|Streptophyta	U2 small nuclear ribonucleoprotein	-	GO:0000245,GO:0000354,GO:0000375,GO:0000377,GO:0000398,GO:0001650,GO:0003674,GO:0003676,GO:0003723,GO:0005488,GO:0005575,GO:0005622,GO:0005623,GO:0005634,GO:0005654,GO:0005681,GO:0005684,GO:0005685,GO:0005686,GO:0005730,GO:0005737,GO:0006139,GO:0006396,GO:0006397,GO:0006725,GO:0006807,GO:0008150,GO:0008152,GO:0008380,GO:0009987,GO:0010467,GO:0015030,GO:0016043,GO:0016070,GO:0016071,GO:0016604,GO:…	-	ko:K11091,ko:K11094	ko03040,map03040	M00351,M00352	-	-	ko00000,ko00001,ko00002,ko03041	-	-	-	RRM_1
TRINITY_DN245806_c0_g1_i1.p1	4113.PGSC0003DMT400049444	5.7e-111	407.1	A	35493|Streptophyta	THO complex subunit	-	-	-	ko:K12881	ko03013,ko03015,ko03040,ko05168,map03013,map03015,map03040,map05168	M00406,M00430	-	-	ko00000,ko00001,ko00002,ko03019,ko03041	-	-	-	FoP_duplication,RRM_1
TRINITY_DN246099_c0_g1_i1.p1	85681.XP_006446178.1	1.1e-66	260.0	A	35493|Streptophyta	Zinc finger CCCH domain-containing protein	-	GO:0003674,GO:0003676,GO:0003723,GO:0003729,GO:0005488,GO:0097159,GO:1901363	-	-	-	-	-	-	-	-	-	-	RRM_1,zf-CCCH
TRINITY_DN246115_c0_g1_i1.p1	430998.XP_007672221.1	1.3e-86	326.6	A	4751|Fungi	helicase superfamily c-terminal domain	PRP5	GO:0000245,GO:0000348,GO:0000375,GO:0000377,GO:0000398,GO:0003674,GO:0003724,GO:0003824,GO:0004004,GO:0004386,GO:0005488,GO:0005575,GO:0005622,GO:0005623,GO:0005634,GO:0005681,GO:0005684,GO:0005730,GO:0005737,GO:0006139,GO:0006364,GO:0006396,GO:0006397,GO:0006725,GO:0006807,GO:0008026,GO:0008150,GO:0008152,GO:0008186,GO:0008380,GO:0009987,GO:0010467,GO:0010468,GO:0010501,GO:0016043,GO:0016070,GO:…	3.6.4.13	ko:K12811	ko03040,map03040	-	-	-	ko00000,ko00001,ko01000,ko03041	-	-	-	DEAD,Helicase_C
TRINITY_DN246142_c0_g1_i2.p1	1047171.Mycgr3P106853	1.4e-92	345.9	A	4751|Fungi	Belongs to the DEAD box helicase family	MSS116	GO:0000372,GO:0000373,GO:0000375,GO:0000376,GO:0000377,GO:0000959,GO:0003674,GO:0003676,GO:0003723,GO:0003724,GO:0003725,GO:0003727,GO:0003729,GO:0003824,GO:0004004,GO:0004386,GO:0005488,GO:0005575,GO:0005622,GO:0005623,GO:0005634,GO:0005730,GO:0005737,GO:0005739,GO:0005759,GO:0006139,GO:0006351,GO:0006354,GO:0006390,GO:0006392,GO:0006396,GO:0006725,GO:0006807,GO:0008026,GO:0008150,GO:0008152,GO:…	3.6.4.13	ko:K17679	-	-	-	-	ko00000,ko01000,ko03029	-	-	-	DEAD,Helicase_C
TRINITY_DN246142_c1_g1_i1.p1	83344.XP_007926211.1	3.3e-107	394.4	A	4751|Fungi	Belongs to the DEAD box helicase family	MSS116	GO:0000372,GO:0000373,GO:0000375,GO:0000376,GO:0000377,GO:0000959,GO:0003674,GO:0003676,GO:0003723,GO:0003724,GO:0003725,GO:0003727,GO:0003729,GO:0003824,GO:0004004,GO:0004386,GO:0005488,GO:0005575,GO:0005622,GO:0005623,GO:0005634,GO:0005730,GO:0005737,GO:0005739,GO:0005759,GO:0006139,GO:0006351,GO:0006354,GO:0006390,GO:0006392,GO:0006396,GO:0006725,GO:0006807,GO:0008026,GO:0008150,GO:0008152,GO:…	3.6.4.13	ko:K17679	-	-	-	-	ko00000,ko01000,ko03029	-	-	-	DEAD,Helicase_C
TRINITY_DN246403_c0_g1_i1.p1	64363.EME43777	1.4e-227	795.4	A	4751|Fungi	DNA replication factor CDT1 like	HRQ1	GO:0000166,GO:0000217,GO:0000405,GO:0000733,GO:0003674,GO:0003676,GO:0003677,GO:0003678,GO:0003724,GO:0003824,GO:0004003,GO:0004004,GO:0004386,GO:0005488,GO:0005524,GO:0005575,GO:0005622,GO:0005623,GO:0005634,GO:0005694,GO:0005730,GO:0005737,GO:0006139,GO:0006259,GO:0006281,GO:0006289,GO:0006725,GO:0006807,GO:0006950,GO:0006974,GO:0006996,GO:0008026,GO:0008094,GO:0008144,GO:0008150,GO:0008152,GO:…	-	ko:K06877	-	-	-	-	ko00000	-	-	-	CDT1,DEAD,DUF1998,Helicase_C
TRINITY_DN24647_c0_g1_i1.p1	64363.EME48874	1.3e-53	216.9	A	4751|Fungi	RNA splicing	-	GO:0000244,GO:0000375,GO:0000377,GO:0000387,GO:0000398,GO:0005575,GO:0005622,GO:0005623,GO:0005634,GO:0005681,GO:0006139,GO:0006396,GO:0006397,GO:0006725,GO:0006807,GO:0008150,GO:0008152,GO:0008380,GO:0009987,GO:0010467,GO:0016043,GO:0016070,GO:0016071,GO:0022607,GO:0022613,GO:0022618,GO:0032991,GO:0034622,GO:0034641,GO:0043170,GO:0043226,GO:0043227,GO:0043229,GO:0043231,GO:0043933,GO:0044085,GO:…	-	ko:K12839	ko03040,map03040	-	-	-	ko00000,ko00001,ko03041	-	-	-	-
TRINITY_DN246588_c0_g1_i2.p1	83344.XP_007920793.1	6.7e-93	347.1	A	4751|Fungi	Zinc knuckle	BBP	GO:0000243,GO:0000375,GO:0000377,GO:0000398,GO:0003674,GO:0003676,GO:0003723,GO:0005488,GO:0005575,GO:0005622,GO:0005623,GO:0005634,GO:0005681,GO:0005684,GO:0005737,GO:0005829,GO:0006139,GO:0006396,GO:0006397,GO:0006725,GO:0006807,GO:0008150,GO:0008152,GO:0008380,GO:0009987,GO:0010467,GO:0016070,GO:0016071,GO:0032991,GO:0034641,GO:0036002,GO:0043170,GO:0043226,GO:0043227,GO:0043229,GO:0043231,GO:…	-	ko:K13095	-	-	-	-	ko00000,ko03041	-	-	-	KH_1,SF1-HH,zf-CCHC
TRINITY_DN2466_c0_g1_i13.p1	2711.XP_006492553.1	2.1e-149	535.0	A	35493|Streptophyta	KH domain-containing protein	-	-	-	ko:K14945	-	-	-	-	ko00000,ko03041	-	-	-	KH_1,STAR_dimer
TRINITY_DN2466_c0_g3_i2.p1	2711.XP_006467536.1	3e-136	492.3	A	35493|Streptophyta	at prp39-2,prp39-2	-	GO:0000243,GO:0000245,GO:0000375,GO:0000377,GO:0000395,GO:0000398,GO:0005575,GO:0005622,GO:0005623,GO:0005634,GO:0005681,GO:0005684,GO:0005685,GO:0006139,GO:0006376,GO:0006396,GO:0006397,GO:0006725,GO:0006807,GO:0008150,GO:0008152,GO:0008380,GO:0009987,GO:0010467,GO:0016043,GO:0016070,GO:0016071,GO:0022607,GO:0022613,GO:0022618,GO:0030532,GO:0032991,GO:0034622,GO:0034641,GO:0043170,GO:0043226,GO:…	-	ko:K13217	-	-	-	-	ko00000,ko03041	-	-	-	-
TRINITY_DN2466_c0_g3_i2.p2	2711.XP_006467536.1	2.8e-213	748.0	A	35493|Streptophyta	at prp39-2,prp39-2	-	GO:0000243,GO:0000245,GO:0000375,GO:0000377,GO:0000395,GO:0000398,GO:0005575,GO:0005622,GO:0005623,GO:0005634,GO:0005681,GO:0005684,GO:0005685,GO:0006139,GO:0006376,GO:0006396,GO:0006397,GO:0006725,GO:0006807,GO:0008150,GO:0008152,GO:0008380,GO:0009987,GO:0010467,GO:0016043,GO:0016070,GO:0016071,GO:0022607,GO:0022613,GO:0022618,GO:0030532,GO:0032991,GO:0034622,GO:0034641,GO:0043170,GO:0043226,GO:…	-	ko:K13217	-	-	-	-	ko00000,ko03041	-	-	-	-
TRINITY_DN24688_c0_g1_i13.p1	3694.POPTR_0003s16110.1	4e-103	381.3	A	35493|Streptophyta	Protein MEI2-like 4 isoform X1	-	-	-	-	-	-	-	-	-	-	-	-	RRM_1,RRM_2
TRINITY_DN247115_c0_g1_i2.p1	5270.UM04298P0	1.4e-63	249.6	A	4751|Fungi	Required for proper assembly of pre-ribosomal particles during the biogenesis of the 60S ribosomal subunit	SPB1	GO:0000154,GO:0000460,GO:0000463,GO:0000466,GO:0000470,GO:0001510,GO:0003674,GO:0003824,GO:0005575,GO:0005622,GO:0005623,GO:0005634,GO:0005730,GO:0006139,GO:0006364,GO:0006396,GO:0006725,GO:0006807,GO:0008150,GO:0008152,GO:0008168,GO:0008171,GO:0008173,GO:0008649,GO:0008650,GO:0008757,GO:0009451,GO:0009987,GO:0010467,GO:0016070,GO:0016072,GO:0016435,GO:0016436,GO:0016740,GO:0016741,GO:0022613,GO:…	-	ko:K14857	-	-	-	-	ko00000,ko01000,ko03009	-	-	-	DUF3381,FtsJ,Spb1_C
TRINITY_DN247135_c0_g1_i3.p1	430998.XP_007680984.1	3.1e-35	155.6	A	4751|Fungi	Mitochondrial degradasome RNA helicase subunit C terminal	SUV3	GO:0000002,GO:0000003,GO:0000166,GO:0000177,GO:0000178,GO:0000372,GO:0000375,GO:0000376,GO:0000957,GO:0000959,GO:0000963,GO:0000965,GO:0001410,GO:0003674,GO:0003724,GO:0003824,GO:0004004,GO:0004386,GO:0005488,GO:0005524,GO:0005575,GO:0005622,GO:0005623,GO:0005737,GO:0005739,GO:0005759,GO:0006091,GO:0006139,GO:0006259,GO:0006260,GO:0006261,GO:0006264,GO:0006396,GO:0006401,GO:0006725,GO:0006807,GO:…	3.6.4.13	ko:K17675	-	-	-	-	ko00000,ko01000,ko03029	-	-	-	Helicase_C,SUV3_C
TRINITY_DN24729_c0_g1_i13.p1	84751.XP_007882500.1	2.3e-68	266.5	A	4751|Fungi	RNA recognition motif	NSR1	GO:0000028,GO:0003674,GO:0003676,GO:0003677,GO:0003697,GO:0003723,GO:0003729,GO:0005048,GO:0005488,GO:0005575,GO:0005622,GO:0005623,GO:0005634,GO:0005635,GO:0005730,GO:0005737,GO:0005739,GO:0006139,GO:0006364,GO:0006396,GO:0006725,GO:0006807,GO:0006996,GO:0008139,GO:0008150,GO:0008152,GO:0009987,GO:0010467,GO:0012505,GO:0016043,GO:0016070,GO:0016072,GO:0022607,GO:0022613,GO:0022618,GO:0031967,GO:…	-	ko:K11294	ko05130,map05130	-	-	-	ko00000,ko00001,ko03009,ko03036	-	-	-	RRM_1
TRINITY_DN24729_c0_g1_i9.p1	120017.I2FVQ5	6.5e-71	275.0	A	4751|Fungi	RNA recognition motif	NSR1	GO:0000028,GO:0003674,GO:0003676,GO:0003677,GO:0003697,GO:0003723,GO:0003729,GO:0005048,GO:0005488,GO:0005575,GO:0005622,GO:0005623,GO:0005634,GO:0005635,GO:0005730,GO:0005737,GO:0005739,GO:0006139,GO:0006364,GO:0006396,GO:0006725,GO:0006807,GO:0006996,GO:0008139,GO:0008150,GO:0008152,GO:0009987,GO:0010467,GO:0012505,GO:0016043,GO:0016070,GO:0016072,GO:0022607,GO:0022613,GO:0022618,GO:0031967,GO:…	-	ko:K11294	ko05130,map05130	-	-	-	ko00000,ko00001,ko03009,ko03036	-	-	-	RRM_1
TRINITY_DN24789_c0_g1_i1.p1	83344.XP_007921995.1	1.8e-82	313.2	A	4751|Fungi	RNA recognition motif. (a.k.a. RRM, RBD, or RNP domain)	NSR1	GO:0000028,GO:0001651,GO:0003674,GO:0003676,GO:0003677,GO:0003697,GO:0003723,GO:0003729,GO:0005048,GO:0005488,GO:0005575,GO:0005622,GO:0005623,GO:0005634,GO:0005635,GO:0005730,GO:0005732,GO:0005737,GO:0005739,GO:0006139,GO:0006364,GO:0006396,GO:0006725,GO:0006807,GO:0006996,GO:0008139,GO:0008150,GO:0008152,GO:0009987,GO:0010467,GO:0012505,GO:0016043,GO:0016070,GO:0016072,GO:0022607,GO:0022613,GO:…	-	ko:K11294	ko05130,map05130	-	-	-	ko00000,ko00001,ko03009,ko03036	-	-	-	RRM_1
TRINITY_DN24789_c0_g3_i1.p1	1047171.Mycgr3P102491	1e-73	283.9	A	4751|Fungi	RNA recognition motif. (a.k.a. RRM, RBD, or RNP domain)	NSR1	GO:0000028,GO:0001651,GO:0003674,GO:0003676,GO:0003677,GO:0003697,GO:0003723,GO:0003729,GO:0005048,GO:0005488,GO:0005575,GO:0005622,GO:0005623,GO:0005634,GO:0005635,GO:0005730,GO:0005732,GO:0005737,GO:0005739,GO:0006139,GO:0006364,GO:0006396,GO:0006725,GO:0006807,GO:0006996,GO:0008139,GO:0008150,GO:0008152,GO:0009987,GO:0010467,GO:0012505,GO:0016043,GO:0016070,GO:0016072,GO:0022607,GO:0022613,GO:…	-	ko:K11294	ko05130,map05130	-	-	-	ko00000,ko00001,ko03009,ko03036	-	-	-	RRM_1
TRINITY_DN24789_c0_g4_i1.p1	83344.XP_007921995.1	3.3e-84	319.3	A	4751|Fungi	RNA recognition motif. (a.k.a. RRM, RBD, or RNP domain)	NSR1	GO:0000028,GO:0001651,GO:0003674,GO:0003676,GO:0003677,GO:0003697,GO:0003723,GO:0003729,GO:0005048,GO:0005488,GO:0005575,GO:0005622,GO:0005623,GO:0005634,GO:0005635,GO:0005730,GO:0005732,GO:0005737,GO:0005739,GO:0006139,GO:0006364,GO:0006396,GO:0006725,GO:0006807,GO:0006996,GO:0008139,GO:0008150,GO:0008152,GO:0009987,GO:0010467,GO:0012505,GO:0016043,GO:0016070,GO:0016072,GO:0022607,GO:0022613,GO:…	-	ko:K11294	ko05130,map05130	-	-	-	ko00000,ko00001,ko03009,ko03036	-	-	-	RRM_1
TRINITY_DN248016_c0_g2_i1.p1	310453.XP_007588345.1	5e-33	147.9	A	4751|Fungi	SNF2 family N-terminal domain	-	-	2.7.1.67	ko:K13711	ko00562,ko01100,ko04070,map00562,map01100,map04070	M00130	R03361	RC00002,RC00078	ko00000,ko00001,ko00002,ko01000,ko04131	-	-	-	Helicase_C,SNF2_N,zf-RING_5
TRINITY_DN248800_c0_g1_i2.p2	430998.XP_007680395.1	2.3e-188	664.8	A	4751|Fungi	DUF4217	HAS1	GO:0000462,GO:0000463,GO:0000470,GO:0003674,GO:0003676,GO:0003723,GO:0003724,GO:0003824,GO:0004004,GO:0004386,GO:0005488,GO:0005575,GO:0005622,GO:0005623,GO:0005634,GO:0005635,GO:0005730,GO:0005737,GO:0006139,GO:0006364,GO:0006396,GO:0006725,GO:0006807,GO:0008026,GO:0008150,GO:0008152,GO:0008186,GO:0009987,GO:0010467,GO:0010501,GO:0012505,GO:0016070,GO:0016072,GO:0016074,GO:0016462,GO:0016787,GO:…	3.6.4.13	ko:K13179	-	-	-	-	ko00000,ko01000,ko03009,ko03041	-	-	-	DEAD,DUF4217,Helicase_C
TRINITY_DN24940_c0_g1_i1.p1	430998.XP_007681524.1	1.2e-95	355.9	A	4751|Fungi	Belongs to the DEAD box helicase family	DED1	GO:0000375,GO:0000377,GO:0000390,GO:0000398,GO:0002181,GO:0002183,GO:0003674,GO:0003676,GO:0003723,GO:0003724,GO:0003725,GO:0003727,GO:0003729,GO:0003743,GO:0003824,GO:0004004,GO:0004386,GO:0005488,GO:0005575,GO:0005622,GO:0005623,GO:0005634,GO:0005730,GO:0005737,GO:0006139,GO:0006396,GO:0006397,GO:0006412,GO:0006413,GO:0006518,GO:0006725,GO:0006807,GO:0008026,GO:0008135,GO:0008150,GO:0008152,GO:…	3.6.4.13	ko:K11594	ko04622,ko05161,ko05203,map04622,map05161,map05203	-	-	-	ko00000,ko00001,ko01000,ko03019,ko03036,ko03041	-	-	-	DEAD,Helicase_C
TRINITY_DN24940_c0_g2_i1.p1	64363.EME39162	1.3e-124	453.0	A	4751|Fungi	Belongs to the DEAD box helicase family	DED1	GO:0000375,GO:0000377,GO:0000390,GO:0000398,GO:0002181,GO:0002183,GO:0003674,GO:0003676,GO:0003723,GO:0003724,GO:0003725,GO:0003727,GO:0003729,GO:0003743,GO:0003824,GO:0004004,GO:0004386,GO:0005488,GO:0005575,GO:0005622,GO:0005623,GO:0005634,GO:0005730,GO:0005737,GO:0006139,GO:0006396,GO:0006397,GO:0006412,GO:0006413,GO:0006518,GO:0006725,GO:0006807,GO:0008026,GO:0008135,GO:0008150,GO:0008152,GO:…	3.6.4.13	ko:K11594	ko04622,ko05161,ko05203,map04622,map05161,map05203	-	-	-	ko00000,ko00001,ko01000,ko03019,ko03036,ko03041	-	-	-	DEAD,Helicase_C
TRINITY_DN24940_c1_g1_i5.p1	5217.XP_007008272.1	7.8e-213	746.5	A	4751|Fungi	Belongs to the DEAD box helicase family	DBP2	GO:0000166,GO:0000184,GO:0000956,GO:0003674,GO:0003724,GO:0003824,GO:0004004,GO:0004386,GO:0005488,GO:0005524,GO:0005575,GO:0005622,GO:0005623,GO:0005634,GO:0005730,GO:0005737,GO:0005739,GO:0006139,GO:0006364,GO:0006396,GO:0006401,GO:0006402,GO:0006725,GO:0006807,GO:0008026,GO:0008144,GO:0008150,GO:0008152,GO:0008186,GO:0009056,GO:0009057,GO:0009892,GO:0009987,GO:0010467,GO:0010468,GO:0010501,GO:…	3.6.4.13	ko:K12823	ko03040,ko05202,ko05205,map03040,map05202,map05205	-	-	-	ko00000,ko00001,ko01000,ko03009,ko03041	-	-	-	DEAD,Helicase_C
TRINITY_DN250217_c0_g2_i1.p1	83344.XP_007931738.1	1.1e-78	299.7	A	4751|Fungi	Belongs to the RNase T2 family	RBT7	GO:0005575,GO:0005622,GO:0005623,GO:0005737,GO:0005773,GO:0005775,GO:0031974,GO:0043226,GO:0043227,GO:0043229,GO:0043231,GO:0043233,GO:0044422,GO:0044424,GO:0044437,GO:0044444,GO:0044446,GO:0044464,GO:0070013	3.1.27.1	ko:K01166	-	-	-	-	ko00000,ko01000,ko03016	-	-	-	Ribonuclease_T2
TRINITY_DN2502_c0_g1_i1.p1	29760.VIT_14s0066g00480.t01	4.9e-114	417.9	A	35493|Streptophyta	RNA recognition motif	-	GO:0003674,GO:0003676,GO:0003723,GO:0003729,GO:0005488,GO:0005575,GO:0005622,GO:0005623,GO:0005634,GO:0005654,GO:0005737,GO:0005849,GO:0006139,GO:0006378,GO:0006379,GO:0006396,GO:0006397,GO:0006725,GO:0006807,GO:0008150,GO:0008152,GO:0009607,GO:0009719,GO:0009987,GO:0010467,GO:0010494,GO:0016070,GO:0016071,GO:0031123,GO:0031124,GO:0031974,GO:0031981,GO:0032991,GO:0034641,GO:0035770,GO:0036464,GO:…	-	ko:K12741	ko03040,map03040	-	-	-	ko00000,ko00001,ko03019,ko03041	-	-	-	RRM_1
TRINITY_DN250669_c0_g1_i4.p1	84751.XP_007878433.1	4.6e-48	198.0	A	4751|Fungi	WD domain, G-beta repeat	RRP9	GO:0000154,GO:0003674,GO:0003676,GO:0003723,GO:0005488,GO:0005575,GO:0005622,GO:0005623,GO:0005634,GO:0005730,GO:0005732,GO:0006139,GO:0006364,GO:0006396,GO:0006725,GO:0006807,GO:0008150,GO:0008152,GO:0009451,GO:0009987,GO:0010467,GO:0016070,GO:0016072,GO:0022613,GO:0030490,GO:0030515,GO:0030684,GO:0030686,GO:0031428,GO:0031974,GO:0031981,GO:0032040,GO:0032991,GO:0034470,GO:0034641,GO:0034660,GO:…	-	ko:K14793	-	-	-	-	ko00000,ko03009	-	-	-	WD40
TRINITY_DN25093_c0_g1_i1.p1	2711.XP_006473147.1	7e-137	493.8	A	35493|Streptophyta	ATP-dependent RNA helicase	-	-	3.6.4.13	ko:K13116,ko:K13126	ko03013,ko03015,ko03018,map03013,map03015,map03018	-	-	-	ko00000,ko00001,ko01000,ko03019,ko03041	-	-	-	DEAD,PABP
TRINITY_DN251412_c0_g1_i1.p1	29073.XP_008708748.1	8.7e-12	77.8	A	33208|Metazoa	RNA binding motif protein 23	RBM23	-	-	ko:K13091	-	-	-	-	ko00000,ko03041	-	-	-	RBM39linker,RRM_1
TRINITY_DN251412_c0_g1_i2.p1	83344.XP_007923646.1	1.2e-36	160.6	A	4751|Fungi	linker between RRM2 and RRM3 domains in RBM39 protein	rsd1	GO:0000375,GO:0000377,GO:0000398,GO:0003674,GO:0003676,GO:0003723,GO:0005488,GO:0005575,GO:0005622,GO:0005623,GO:0005634,GO:0005681,GO:0006139,GO:0006396,GO:0006397,GO:0006725,GO:0006807,GO:0008150,GO:0008152,GO:0008380,GO:0009987,GO:0010467,GO:0016070,GO:0016071,GO:0032991,GO:0034641,GO:0043021,GO:0043170,GO:0043226,GO:0043227,GO:0043229,GO:0043231,GO:0044237,GO:0044238,GO:0044422,GO:0044424,GO:…	-	ko:K13091	-	-	-	-	ko00000,ko03041	-	-	-	RBM39linker,RRM_1
TRINITY_DN25197_c1_g1_i2.p1	61459.XP_007781660.1	4.7e-237	827.0	A	4751|Fungi	ATP-dependent RNA helicase sub2	SUB2	GO:0000346,GO:0000375,GO:0000377,GO:0000398,GO:0000781,GO:0003674,GO:0003724,GO:0003824,GO:0004004,GO:0004386,GO:0005575,GO:0005622,GO:0005623,GO:0005634,GO:0005681,GO:0005694,GO:0005730,GO:0005737,GO:0006139,GO:0006259,GO:0006281,GO:0006283,GO:0006289,GO:0006325,GO:0006342,GO:0006348,GO:0006351,GO:0006354,GO:0006355,GO:0006366,GO:0006368,GO:0006396,GO:0006397,GO:0006403,GO:0006405,GO:0006406,GO:…	3.6.4.13	ko:K12812	ko03013,ko03015,ko03040,ko05164,map03013,map03015,map03040,map05164	M00406,M00430	-	-	ko00000,ko00001,ko00002,ko01000,ko03019,ko03041	-	-	-	DEAD,Helicase_C
TRINITY_DN251985_c0_g3_i1.p1	430998.XP_007680203.1	1.9e-119	435.3	A	4751|Fungi	Protein tyrosine kinase	PRP4	GO:0000166,GO:0000375,GO:0000377,GO:0000398,GO:0003674,GO:0003824,GO:0004672,GO:0004674,GO:0005488,GO:0005524,GO:0005575,GO:0005622,GO:0005623,GO:0005634,GO:0006139,GO:0006396,GO:0006397,GO:0006464,GO:0006468,GO:0006725,GO:0006793,GO:0006796,GO:0006807,GO:0008144,GO:0008150,GO:0008152,GO:0008380,GO:0009893,GO:0009987,GO:0010467,GO:0010468,GO:0010564,GO:0010604,GO:0010628,GO:0010948,GO:0016070,GO:…	2.7.11.1	ko:K08827	-	-	-	-	ko00000,ko01000,ko01001,ko03041	-	-	-	Pkinase
TRINITY_DN251_c0_g1_i16.p1	2711.XP_006490325.1	1.4e-91	343.2	A	35493|Streptophyta	serine arginine-rich splicing factor	-	GO:0000375,GO:0000377,GO:0000398,GO:0003674,GO:0003676,GO:0003723,GO:0003729,GO:0005488,GO:0005575,GO:0005622,GO:0005623,GO:0005634,GO:0005654,GO:0005681,GO:0006139,GO:0006396,GO:0006397,GO:0006725,GO:0006807,GO:0008150,GO:0008152,GO:0008380,GO:0009892,GO:0009987,GO:0010033,GO:0010445,GO:0010467,GO:0010468,GO:0010605,GO:0010608,GO:0010629,GO:0014070,GO:0016070,GO:0016071,GO:0016441,GO:0016458,GO:…	-	ko:K12893	ko03040,ko05168,map03040,map05168	-	-	-	ko00000,ko00001,ko03041	-	-	-	RRM_1
TRINITY_DN251_c0_g1_i23.p1	2711.XP_006490325.1	3.8e-90	338.6	A	35493|Streptophyta	serine arginine-rich splicing factor	-	GO:0000375,GO:0000377,GO:0000398,GO:0003674,GO:0003676,GO:0003723,GO:0003729,GO:0005488,GO:0005575,GO:0005622,GO:0005623,GO:0005634,GO:0005654,GO:0005681,GO:0006139,GO:0006396,GO:0006397,GO:0006725,GO:0006807,GO:0008150,GO:0008152,GO:0008380,GO:0009892,GO:0009987,GO:0010033,GO:0010445,GO:0010467,GO:0010468,GO:0010605,GO:0010608,GO:0010629,GO:0014070,GO:0016070,GO:0016071,GO:0016441,GO:0016458,GO:…	-	ko:K12893	ko03040,ko05168,map03040,map05168	-	-	-	ko00000,ko00001,ko03041	-	-	-	RRM_1
TRINITY_DN252070_c0_g1_i1.p1	61459.XP_007776551.1	1.4e-111	409.1	A	4751|Fungi	pre-mRNA-splicing factor ATP-dependent RNA helicase PRP43	PRP43	GO:0000166,GO:0000375,GO:0000377,GO:0000390,GO:0000398,GO:0000460,GO:0000462,GO:0000463,GO:0000466,GO:0000470,GO:0003674,GO:0003676,GO:0003723,GO:0003724,GO:0003729,GO:0003824,GO:0004004,GO:0004386,GO:0005488,GO:0005524,GO:0005575,GO:0005622,GO:0005623,GO:0005634,GO:0005681,GO:0005684,GO:0005737,GO:0005739,GO:0006139,GO:0006364,GO:0006396,GO:0006397,GO:0006725,GO:0006807,GO:0008026,GO:0008144,GO:…	3.6.4.13	ko:K12820	ko03040,map03040	-	-	-	ko00000,ko00001,ko01000,ko03009,ko03041	-	-	-	DEAD,HA2,Helicase_C,OB_NTP_bind
TRINITY_DN25223_c0_g1_i1.p1	1047171.Mycgr3P67218	1.3e-76	292.7	A	4751|Fungi	Prp31 C terminal domain	PRP31	GO:0000244,GO:0000375,GO:0000377,GO:0000387,GO:0000398,GO:0005575,GO:0005622,GO:0005623,GO:0005634,GO:0005681,GO:0005687,GO:0005737,GO:0005739,GO:0006139,GO:0006396,GO:0006397,GO:0006725,GO:0006807,GO:0008150,GO:0008152,GO:0008380,GO:0009987,GO:0010467,GO:0016043,GO:0016070,GO:0016071,GO:0022607,GO:0022613,GO:0022618,GO:0030532,GO:0032991,GO:0034622,GO:0034641,GO:0043170,GO:0043226,GO:0043227,GO:…	-	ko:K12844	ko03040,map03040	M00354	-	-	ko00000,ko00001,ko00002,ko03041	-	-	-	Nop,Prp31_C
TRINITY_DN252277_c0_g1_i1.p1	1047171.Mycgr3P72776	6.3e-102	377.5	A	4751|Fungi	PRP1 splicing factor, N-terminal	prp1	GO:0000244,GO:0000375,GO:0000377,GO:0000387,GO:0000398,GO:0005575,GO:0005622,GO:0005623,GO:0005634,GO:0005681,GO:0006139,GO:0006396,GO:0006397,GO:0006725,GO:0006807,GO:0008150,GO:0008152,GO:0008380,GO:0009987,GO:0010467,GO:0016043,GO:0016070,GO:0016071,GO:0022607,GO:0022613,GO:0022618,GO:0030532,GO:0032991,GO:0034622,GO:0034641,GO:0043170,GO:0043226,GO:0043227,GO:0043229,GO:0043231,GO:0043933,GO:…	-	ko:K12855	ko03040,map03040	M00354	-	-	ko00000,ko00001,ko00002,ko03041	-	-	-	PRP1_N,TPR_14,TPR_16,TPR_19,TPR_8
TRINITY_DN2522_c2_g1_i1.p1	2711.XP_006485782.1	5.4e-67	260.8	A	35493|Streptophyta	protein kinase activity	-	-	-	-	-	-	-	-	-	-	-	-	-
TRINITY_DN252657_c0_g1_i2.p1	2711.XP_006470661.1	8.8e-77	293.5	A	35493|Streptophyta	Zinc finger CCCH domain-containing protein	-	-	-	-	-	-	-	-	-	-	-	-	RRM_1,zf-CCCH
TRINITY_DN252995_c0_g1_i1.p1	1047171.Mycgr3P28410	2.7e-60	239.2	A	4751|Fungi	Zinc finger C-x8-C-x5-C-x3-H type (and similar)	YTH1	GO:0003674,GO:0003676,GO:0003723,GO:0003824,GO:0004518,GO:0004519,GO:0004521,GO:0004540,GO:0005488,GO:0005575,GO:0005622,GO:0005623,GO:0005634,GO:0005654,GO:0005737,GO:0005829,GO:0005847,GO:0005849,GO:0006139,GO:0006378,GO:0006379,GO:0006396,GO:0006397,GO:0006725,GO:0006807,GO:0008150,GO:0008152,GO:0009987,GO:0010467,GO:0016070,GO:0016071,GO:0016787,GO:0016788,GO:0031123,GO:0031124,GO:0031974,GO:…	-	ko:K14404	ko03015,ko05164,map03015,map05164	-	-	-	ko00000,ko00001,ko03019,ko03021	-	-	-	zf-CCCH,zf-CCHC
TRINITY_DN25307_c1_g1_i1.p1	430998.XP_007676591.1	6.5e-95	354.0	A	4751|Fungi	proline-rich domain in spliceosome associated proteins	sap145	GO:0000245,GO:0000375,GO:0000377,GO:0000398,GO:0003674,GO:0003676,GO:0003723,GO:0005488,GO:0005575,GO:0005622,GO:0005623,GO:0005634,GO:0005681,GO:0005684,GO:0005686,GO:0006139,GO:0006396,GO:0006397,GO:0006725,GO:0006807,GO:0008150,GO:0008152,GO:0008380,GO:0009987,GO:0010467,GO:0016043,GO:0016070,GO:0016071,GO:0022607,GO:0022613,GO:0022618,GO:0030532,GO:0032991,GO:0034622,GO:0034641,GO:0043170,GO:…	-	ko:K12829	ko03040,map03040	M00352	-	-	ko00000,ko00001,ko00002,ko03041	-	-	-	DUF382,PSP
TRINITY_DN25395_c0_g1_i3.p1	85929.N1QMC0	1.1e-71	277.7	A	4751|Fungi	RNA recognition motif. (a.k.a. RRM, RBD, or RNP domain)	NSR1	GO:0000028,GO:0001651,GO:0003674,GO:0003676,GO:0003677,GO:0003697,GO:0003723,GO:0003729,GO:0005048,GO:0005488,GO:0005575,GO:0005622,GO:0005623,GO:0005634,GO:0005635,GO:0005730,GO:0005732,GO:0005737,GO:0005739,GO:0006139,GO:0006364,GO:0006396,GO:0006725,GO:0006807,GO:0006996,GO:0008139,GO:0008150,GO:0008152,GO:0009987,GO:0010467,GO:0012505,GO:0016043,GO:0016070,GO:0016072,GO:0022607,GO:0022613,GO:…	-	ko:K11294	ko05130,map05130	-	-	-	ko00000,ko00001,ko03009,ko03036	-	-	-	RRM_1
TRINITY_DN25395_c0_g1_i4.p1	85929.N1QMC0	1e-71	277.7	A	4751|Fungi	RNA recognition motif. (a.k.a. RRM, RBD, or RNP domain)	NSR1	GO:0000028,GO:0001651,GO:0003674,GO:0003676,GO:0003677,GO:0003697,GO:0003723,GO:0003729,GO:0005048,GO:0005488,GO:0005575,GO:0005622,GO:0005623,GO:0005634,GO:0005635,GO:0005730,GO:0005732,GO:0005737,GO:0005739,GO:0006139,GO:0006364,GO:0006396,GO:0006725,GO:0006807,GO:0006996,GO:0008139,GO:0008150,GO:0008152,GO:0009987,GO:0010467,GO:0012505,GO:0016043,GO:0016070,GO:0016072,GO:0022607,GO:0022613,GO:…	-	ko:K11294	ko05130,map05130	-	-	-	ko00000,ko00001,ko03009,ko03036	-	-	-	RRM_1
TRINITY_DN253_c0_g1_i1.p1	2711.XP_006477728.1	0.0	3681.7	A	35493|Streptophyta	Activating signal cointegrator 1 complex subunit	-	-	3.6.4.12	ko:K18663	-	-	-	-	ko00000,ko01000,ko03400	-	-	-	DEAD,Helicase_C,Sec63
TRINITY_DN253_c0_g1_i20.p1	3880.AES69200	7.6e-86	323.6	A	35493|Streptophyta	Activating signal cointegrator 1 complex subunit	ASCC3	-	3.6.4.12	ko:K18663	-	-	-	-	ko00000,ko01000,ko03400	-	-	-	DEAD,Helicase_C,Sec63
TRINITY_DN253_c0_g1_i25.p1	3880.AES69200	1.8e-63	249.2	A	35493|Streptophyta	Activating signal cointegrator 1 complex subunit	ASCC3	-	3.6.4.12	ko:K18663	-	-	-	-	ko00000,ko01000,ko03400	-	-	-	DEAD,Helicase_C,Sec63
TRINITY_DN254065_c0_g1_i1.p1	85929.N1QLI1	2.7e-66	258.8	A	4751|Fungi	Methyltransferase domain	-	-	-	-	-	-	-	-	-	-	-	-	Methyltransf_32
TRINITY_DN25433_c0_g3_i1.p1	2711.XP_006493189.1	6.5e-48	197.6	A	35493|Streptophyta	Polyadenylate-binding protein-interacting protein	CID13	GO:0003674,GO:0003676,GO:0003723,GO:0003729,GO:0005488,GO:0005575,GO:0005622,GO:0005623,GO:0005634,GO:0005654,GO:0016604,GO:0016607,GO:0031974,GO:0031981,GO:0043226,GO:0043227,GO:0043229,GO:0043231,GO:0043233,GO:0044422,GO:0044424,GO:0044428,GO:0044446,GO:0044451,GO:0044464,GO:0070013,GO:0097159,GO:1901363	-	-	-	-	-	-	-	-	-	-	PAM2,RRM_1
TRINITY_DN254526_c0_g1_i1.p1	64363.EME44146	5.1e-39	168.3	A	4751|Fungi	PWI domain	-	GO:0000245,GO:0000375,GO:0000377,GO:0000381,GO:0000395,GO:0000398,GO:0003674,GO:0003676,GO:0003723,GO:0003729,GO:0005488,GO:0005575,GO:0005622,GO:0005623,GO:0005634,GO:0005681,GO:0005684,GO:0005685,GO:0005737,GO:0006139,GO:0006376,GO:0006396,GO:0006397,GO:0006725,GO:0006807,GO:0008150,GO:0008152,GO:0008380,GO:0009987,GO:0010467,GO:0010468,GO:0016043,GO:0016070,GO:0016071,GO:0019219,GO:0019222,GO:…	-	-	-	-	-	-	-	-	-	-	PWI,RRM_1
TRINITY_DN2553_c0_g1_i13.p1	85681.XP_006446540.1	5.8e-282	976.5	A	35493|Streptophyta	Belongs to the DEAD box helicase family	-	GO:0003674,GO:0003724,GO:0003824,GO:0004004,GO:0004386,GO:0004672,GO:0004674,GO:0005575,GO:0005622,GO:0005623,GO:0005634,GO:0005730,GO:0005737,GO:0005829,GO:0006139,GO:0006464,GO:0006468,GO:0006725,GO:0006793,GO:0006796,GO:0006807,GO:0006950,GO:0006970,GO:0006972,GO:0008026,GO:0008150,GO:0008152,GO:0008186,GO:0009628,GO:0009651,GO:0009987,GO:0010501,GO:0016070,GO:0016301,GO:0016310,GO:0016462,GO:…	3.6.4.13	ko:K12823	ko03040,ko05202,ko05205,map03040,map05202,map05205	-	-	-	ko00000,ko00001,ko01000,ko03009,ko03041	-	-	-	DEAD,Helicase_C,WW
TRINITY_DN2553_c0_g1_i19.p1	2711.XP_006470297.1	5.6e-206	723.8	A	35493|Streptophyta	Belongs to the DEAD box helicase family	-	GO:0003674,GO:0003724,GO:0003824,GO:0004004,GO:0004386,GO:0004672,GO:0004674,GO:0005575,GO:0005622,GO:0005623,GO:0005634,GO:0005730,GO:0005737,GO:0005829,GO:0006139,GO:0006464,GO:0006468,GO:0006725,GO:0006793,GO:0006796,GO:0006807,GO:0006950,GO:0006970,GO:0006972,GO:0008026,GO:0008150,GO:0008152,GO:0008186,GO:0009628,GO:0009651,GO:0009987,GO:0010501,GO:0016070,GO:0016301,GO:0016310,GO:0016462,GO:…	3.6.4.13	ko:K12823	ko03040,ko05202,ko05205,map03040,map05202,map05205	-	-	-	ko00000,ko00001,ko01000,ko03009,ko03041	-	-	-	DEAD,Helicase_C,WW
TRINITY_DN25568_c0_g1_i1.p1	430998.XP_007676591.1	1.2e-148	533.1	A	4751|Fungi	proline-rich domain in spliceosome associated proteins	sap145	GO:0000245,GO:0000375,GO:0000377,GO:0000398,GO:0003674,GO:0003676,GO:0003723,GO:0005488,GO:0005575,GO:0005622,GO:0005623,GO:0005634,GO:0005681,GO:0005684,GO:0005686,GO:0006139,GO:0006396,GO:0006397,GO:0006725,GO:0006807,GO:0008150,GO:0008152,GO:0008380,GO:0009987,GO:0010467,GO:0016043,GO:0016070,GO:0016071,GO:0022607,GO:0022613,GO:0022618,GO:0030532,GO:0032991,GO:0034622,GO:0034641,GO:0043170,GO:…	-	ko:K12829	ko03040,map03040	M00352	-	-	ko00000,ko00001,ko00002,ko03041	-	-	-	DUF382,PSP
TRINITY_DN256681_c0_g1_i2.p1	4081.Solyc12g088720.1.1	1.9e-85	322.4	A	35493|Streptophyta	Polyadenylate-binding protein	-	GO:0003674,GO:0003676,GO:0003723,GO:0003729,GO:0003743,GO:0005488,GO:0005575,GO:0005622,GO:0005623,GO:0005737,GO:0005829,GO:0006412,GO:0006413,GO:0006417,GO:0006446,GO:0006518,GO:0006807,GO:0006950,GO:0006970,GO:0008135,GO:0008150,GO:0008152,GO:0009058,GO:0009059,GO:0009628,GO:0009651,GO:0009889,GO:0009894,GO:0009987,GO:0010467,GO:0010468,GO:0010556,GO:0010608,GO:0019219,GO:0019222,GO:0019538,GO:…	-	ko:K13126	ko03013,ko03015,ko03018,map03013,map03015,map03018	-	-	-	ko00000,ko00001,ko03019,ko03041	-	-	-	PABP,RRM_1
TRINITY_DN256807_c0_g2_i3.p1	3750.XP_008388899.1	1.4e-105	389.4	A	35493|Streptophyta	TPR and ankyrin repeat-containing protein	-	-	-	ko:K10706	-	-	-	-	ko00000,ko01000,ko03021	-	-	-	AAA_11,AAA_12,AAA_19,UvrD-helicase
TRINITY_DN25718_c0_g1_i6.p1	2711.XP_006464295.1	4.5e-206	724.2	A	35493|Streptophyta	Regulation of nuclear pre-mRNA domain-containing protein	-	-	-	ko:K15559	-	-	-	-	ko00000,ko03021	-	-	-	CTD_bind
TRINITY_DN25758_c0_g2_i1.p1	430998.XP_007679360.1	6.4e-165	587.0	A	4751|Fungi	snRNP Sm proteins	-	-	-	ko:K12621	ko03018,ko03040,map03018,map03040	M00354,M00396,M00397	-	-	ko00000,ko00001,ko00002,ko03019,ko03041	-	-	-	LSM,Methyltransf_11
TRINITY_DN2575_c0_g1_i5.p1	29760.VIT_06s0009g01190.t01	2.6e-101	375.9	A	35493|Streptophyta	RNA recognition motif	-	-	-	ko:K12741	ko03040,map03040	-	-	-	ko00000,ko00001,ko03019,ko03041	-	-	-	RRM_1
TRINITY_DN25787_c0_g1_i1.p1	85681.XP_006420684.1	8e-174	616.7	A	35493|Streptophyta	BEST Arabidopsis thaliana protein match is P-loop containing nucleoside triphosphate hydrolases superfamily protein (TAIR	-	-	-	ko:K10706	-	-	-	-	ko00000,ko01000,ko03021	-	-	-	AAA_11,AAA_12
TRINITY_DN25787_c0_g1_i15.p1	2711.XP_006470894.1	5.7e-178	630.6	A	35493|Streptophyta	superfamily. Protein	-	GO:0003674,GO:0003678,GO:0003724,GO:0003824,GO:0004003,GO:0004004,GO:0004386,GO:0005488,GO:0005515,GO:0005575,GO:0005622,GO:0005623,GO:0005634,GO:0005657,GO:0005694,GO:0005737,GO:0006139,GO:0006259,GO:0006260,GO:0006261,GO:0006281,GO:0006283,GO:0006289,GO:0006351,GO:0006353,GO:0006355,GO:0006357,GO:0006364,GO:0006366,GO:0006369,GO:0006378,GO:0006396,GO:0006397,GO:0006399,GO:0006725,GO:0006807,GO:…	-	ko:K10706	-	-	-	-	ko00000,ko01000,ko03021	-	-	-	AAA_11,AAA_12,AAA_19,UvrD-helicase
TRINITY_DN25787_c0_g1_i19.p1	2711.XP_006470894.1	2.4e-242	844.7	A	35493|Streptophyta	superfamily. Protein	-	GO:0003674,GO:0003678,GO:0003724,GO:0003824,GO:0004003,GO:0004004,GO:0004386,GO:0005488,GO:0005515,GO:0005575,GO:0005622,GO:0005623,GO:0005634,GO:0005657,GO:0005694,GO:0005737,GO:0006139,GO:0006259,GO:0006260,GO:0006261,GO:0006281,GO:0006283,GO:0006289,GO:0006351,GO:0006353,GO:0006355,GO:0006357,GO:0006364,GO:0006366,GO:0006369,GO:0006378,GO:0006396,GO:0006397,GO:0006399,GO:0006725,GO:0006807,GO:…	-	ko:K10706	-	-	-	-	ko00000,ko01000,ko03021	-	-	-	AAA_11,AAA_12,AAA_19,UvrD-helicase
TRINITY_DN25787_c0_g1_i7.p1	85681.XP_006420684.1	1.7e-222	778.9	A	35493|Streptophyta	BEST Arabidopsis thaliana protein match is P-loop containing nucleoside triphosphate hydrolases superfamily protein (TAIR	-	-	-	ko:K10706	-	-	-	-	ko00000,ko01000,ko03021	-	-	-	AAA_11,AAA_12
TRINITY_DN25787_c1_g1_i1.p1	85681.XP_006420684.1	1.8e-82	312.4	A	35493|Streptophyta	BEST Arabidopsis thaliana protein match is P-loop containing nucleoside triphosphate hydrolases superfamily protein (TAIR	-	-	-	ko:K10706	-	-	-	-	ko00000,ko01000,ko03021	-	-	-	AAA_11,AAA_12
TRINITY_DN25845_c0_g2_i2.p1	64363.EME44493	6e-222	776.9	A	4751|Fungi	DSHCT	MTR4	GO:0000459,GO:0000460,GO:0000466,GO:0000467,GO:0000469,GO:0000956,GO:0003674,GO:0003676,GO:0003723,GO:0003724,GO:0003727,GO:0003729,GO:0003824,GO:0004004,GO:0004386,GO:0005488,GO:0005575,GO:0005622,GO:0005623,GO:0005634,GO:0005730,GO:0006139,GO:0006364,GO:0006396,GO:0006399,GO:0006401,GO:0006402,GO:0006403,GO:0006405,GO:0006406,GO:0006611,GO:0006725,GO:0006807,GO:0006810,GO:0006886,GO:0006913,GO:…	3.6.4.13	ko:K11593,ko:K12598	ko03018,map03018	M00393	-	-	ko00000,ko00001,ko00002,ko01000,ko03009,ko03016,ko03019,ko03036,ko03041	-	-	-	DEAD,DSHCT,Helicase_C,rRNA_proc-arch
TRINITY_DN25884_c0_g1_i10.p1	45130.XP_007698125.1	1.1e-129	470.3	A	4751|Fungi	RNA recognition motif	GBP2	GO:0000723,GO:0000956,GO:0003674,GO:0003676,GO:0003677,GO:0003697,GO:0003723,GO:0003729,GO:0005488,GO:0005575,GO:0005622,GO:0005623,GO:0005634,GO:0005737,GO:0005829,GO:0006139,GO:0006259,GO:0006401,GO:0006402,GO:0006403,GO:0006405,GO:0006406,GO:0006611,GO:0006725,GO:0006807,GO:0006810,GO:0006886,GO:0006913,GO:0006996,GO:0008104,GO:0008150,GO:0008152,GO:0009056,GO:0009057,GO:0009892,GO:0009987,GO:…	-	-	-	-	-	-	-	-	-	-	RRM_1
TRINITY_DN2589_c1_g1_i4.p1	2711.XP_006488111.1	9e-196	689.9	A	35493|Streptophyta	zinc finger	-	-	-	-	-	-	-	-	-	-	-	-	RINGv
TRINITY_DN2589_c1_g1_i6.p1	2711.XP_006488111.1	5e-185	654.1	A	35493|Streptophyta	zinc finger	-	-	-	-	-	-	-	-	-	-	-	-	RINGv
TRINITY_DN259728_c0_g2_i1.p1	430998.XP_007681581.1	1e-74	286.6	A	4751|Fungi	Lysine methyltransferase	-	GO:0003674,GO:0003824,GO:0006417,GO:0006464,GO:0006479,GO:0006807,GO:0008150,GO:0008152,GO:0008168,GO:0008170,GO:0008213,GO:0008276,GO:0008757,GO:0009889,GO:0009987,GO:0010468,GO:0010556,GO:0010608,GO:0016278,GO:0016279,GO:0016740,GO:0016741,GO:0018022,GO:0018193,GO:0018205,GO:0019222,GO:0019538,GO:0031323,GO:0031326,GO:0032259,GO:0032268,GO:0034248,GO:0036211,GO:0043170,GO:0043412,GO:0043414,GO:…	-	-	-	-	-	-	-	-	-	-	Methyltransf_16
TRINITY_DN25996_c1_g1_i3.p1	35725.K2SG78	6.2e-68	264.2	A	4751|Fungi	RNA recognition motif. (a.k.a. RRM, RBD, or RNP domain)	-	GO:0000228,GO:0000785,GO:0000790,GO:0003674,GO:0003676,GO:0003723,GO:0003727,GO:0005488,GO:0005575,GO:0005622,GO:0005623,GO:0005634,GO:0005654,GO:0005694,GO:0005730,GO:0005737,GO:0005844,GO:0006139,GO:0006401,GO:0006402,GO:0006725,GO:0006807,GO:0008143,GO:0008150,GO:0008152,GO:0009056,GO:0009057,GO:0009892,GO:0009987,GO:0010468,GO:0010605,GO:0010629,GO:0016070,GO:0016071,GO:0016604,GO:0019222,GO:…	-	ko:K14396	ko03015,ko05164,map03015,map05164	-	-	-	ko00000,ko00001,ko03019	-	-	-	RRM_1
TRINITY_DN25996_c1_g2_i1.p2	310453.XP_007581018.1	3.4e-59	235.0	A	4751|Fungi	RNA recognition motif. (a.k.a. RRM, RBD, or RNP domain)	-	GO:0000228,GO:0000785,GO:0000790,GO:0003674,GO:0003676,GO:0003723,GO:0003727,GO:0005488,GO:0005575,GO:0005622,GO:0005623,GO:0005634,GO:0005654,GO:0005694,GO:0005730,GO:0005737,GO:0005844,GO:0006139,GO:0006401,GO:0006402,GO:0006725,GO:0006807,GO:0008143,GO:0008150,GO:0008152,GO:0009056,GO:0009057,GO:0009892,GO:0009987,GO:0010468,GO:0010605,GO:0010629,GO:0016070,GO:0016071,GO:0016604,GO:0019222,GO:…	-	ko:K14396	ko03015,ko05164,map03015,map05164	-	-	-	ko00000,ko00001,ko03019	-	-	-	RRM_1
TRINITY_DN260155_c0_g1_i1.p2	208960.XP_007267615.1	1.3e-17	96.7	A	4751|Fungi	to Saccharomyces cerevisiae NPL3 (YDR432W)	-	GO:0000122,GO:0000375,GO:0000377,GO:0000398,GO:0000993,GO:0001098,GO:0001099,GO:0003674,GO:0003676,GO:0003723,GO:0003727,GO:0003729,GO:0005488,GO:0005515,GO:0005575,GO:0005622,GO:0005623,GO:0005634,GO:0005737,GO:0006139,GO:0006355,GO:0006357,GO:0006396,GO:0006397,GO:0006403,GO:0006405,GO:0006406,GO:0006412,GO:0006415,GO:0006417,GO:0006518,GO:0006611,GO:0006725,GO:0006807,GO:0006810,GO:0006886,GO:…	-	ko:K12893,ko:K14651	ko03022,ko03040,ko05168,ko05202,map03022,map03040,map05168,map05202	-	-	-	ko00000,ko00001,ko03019,ko03021,ko03041	-	-	-	RRM_1
TRINITY_DN26044_c0_g1_i5.p1	85681.XP_006436957.1	2.2e-90	338.6	A	35493|Streptophyta	Mei2-like	-	GO:0003674,GO:0003676,GO:0003723,GO:0003729,GO:0005488,GO:0008150,GO:0010564,GO:0010638,GO:0033043,GO:0040008,GO:0040020,GO:0045787,GO:0045836,GO:0045927,GO:0048518,GO:0048522,GO:0050789,GO:0050794,GO:0051128,GO:0051130,GO:0051445,GO:0051446,GO:0051726,GO:0051783,GO:0051785,GO:0065007,GO:0090068,GO:0097159,GO:1901363,GO:2000241,GO:2000243	-	-	-	-	-	-	-	-	-	-	RRM_1,RRM_2
TRINITY_DN26073_c0_g1_i12.p1	85681.XP_006449074.1	1.7e-96	359.0	A	35493|Streptophyta	pcf11p-similar protein 4	-	-	-	ko:K14400	ko03015,map03015	-	-	-	ko00000,ko00001,ko03019,ko03021	-	-	-	CTD_bind
TRINITY_DN2620_c1_g2_i12.p1	2711.XP_006472101.1	5e-104	384.4	A	35493|Streptophyta	pre-mRNA-splicing factor	-	-	-	ko:K12890	ko03040,ko04657,ko05168,map03040,map04657,map05168	-	-	-	ko00000,ko00001,ko03041	-	-	-	RRM_1
TRINITY_DN262942_c0_g1_i1.p1	5970.XP_009153447.1	3.9e-80	305.1	A	4751|Fungi	RNA recognition motif	vip1	GO:0003674,GO:0003676,GO:0003723,GO:0005488,GO:0097159,GO:1901363	-	-	-	-	-	-	-	-	-	-	RRM_1
TRINITY_DN26338_c0_g1_i3.p1	35725.K2S4Y7	2.5e-43	183.0	A	4751|Fungi	RNA recognition motif. (a.k.a. RRM, RBD, or RNP domain)	-	-	-	-	-	-	-	-	-	-	-	-	RRM_1
TRINITY_DN26338_c0_g2_i1.p1	364733.XP_007805811.1	1.5e-41	176.8	A	4751|Fungi	RNA recognition motif	-	-	-	-	-	-	-	-	-	-	-	-	RRM_1
TRINITY_DN263514_c0_g1_i1.p1	5334.XP_003029497.1	6.7e-25	121.3	A	4751|Fungi	Glycine-rich rna binding protein	-	-	-	-	-	-	-	-	-	-	-	-	RRM_1
TRINITY_DN26379_c0_g2_i16.p1	85681.XP_006419746.1	5.7e-107	393.7	A	35493|Streptophyta	tRNA rRNA methyltransferase	-	-	-	-	-	-	-	-	-	-	-	-	SpoU_methylase
TRINITY_DN2637_c0_g1_i13.p1	71139.XP_010060845.1	2.5e-166	591.7	A	35493|Streptophyta	Required for 40S ribosome biogenesis. Involved in nucleolar processing of pre-18S ribosomal RNA and ribosome assembly	-	-	-	ko:K06961	-	-	-	-	ko00000,ko03009	-	-	-	-
TRINITY_DN26449_c1_g1_i1.p1	144197.XP_008299990.1	8.5e-93	347.4	A	33208|Metazoa	WW domain binding protein 4	WBP4	GO:0000375,GO:0000377,GO:0000398,GO:0003674,GO:0005488,GO:0005515,GO:0005575,GO:0005622,GO:0005623,GO:0005634,GO:0005654,GO:0005681,GO:0005684,GO:0005686,GO:0006139,GO:0006396,GO:0006397,GO:0006725,GO:0006807,GO:0008150,GO:0008152,GO:0008380,GO:0009987,GO:0010467,GO:0016070,GO:0016071,GO:0016604,GO:0016607,GO:0030532,GO:0031974,GO:0031981,GO:0032991,GO:0034641,GO:0043170,GO:0043226,GO:0043227,GO:…	-	ko:K13220	-	-	-	-	ko00000,ko03041	-	-	-	WW,zf-U1
TRINITY_DN264517_c0_g2_i1.p1	83344.XP_007926674.1	1.6e-68	266.2	A	4751|Fungi	Occluded RNA-recognition motif	PRP24	GO:0000244,GO:0000245,GO:0000375,GO:0000377,GO:0000387,GO:0000398,GO:0003674,GO:0003676,GO:0003723,GO:0005488,GO:0005575,GO:0005622,GO:0005623,GO:0005634,GO:0005688,GO:0006139,GO:0006396,GO:0006397,GO:0006725,GO:0006807,GO:0008150,GO:0008152,GO:0008380,GO:0009987,GO:0010467,GO:0016043,GO:0016070,GO:0016071,GO:0017069,GO:0017070,GO:0022607,GO:0022613,GO:0022618,GO:0030532,GO:0032991,GO:0034622,GO:…	-	-	-	-	-	-	-	-	-	-	Lsm_interact,RRM_1,RRM_occluded
TRINITY_DN26480_c0_g2_i3.p1	430998.XP_007676667.1	2.4e-33	150.6	A	4751|Fungi	Domain with 2 conserved Trp (W) residues	-	-	-	-	-	-	-	-	-	-	-	-	WW
TRINITY_DN26508_c0_g1_i1.p1	3641.EOX96953	3.6e-169	600.9	A	35493|Streptophyta	Cell division cycle protein 123 homolog	-	-	-	-	-	-	-	-	-	-	-	-	D123
TRINITY_DN267075_c0_g1_i3.p1	430998.XP_007681390.1	2.1e-73	282.3	A	4751|Fungi	Utp13 specific WD40 associated domain	utp13	GO:0000447,GO:0000460,GO:0000462,GO:0000466,GO:0000469,GO:0000472,GO:0000478,GO:0000479,GO:0000480,GO:0000966,GO:0000967,GO:0003674,GO:0003676,GO:0003723,GO:0005488,GO:0005575,GO:0005622,GO:0005623,GO:0005634,GO:0005730,GO:0006139,GO:0006364,GO:0006396,GO:0006725,GO:0006807,GO:0008150,GO:0008152,GO:0009987,GO:0010467,GO:0016070,GO:0016072,GO:0022613,GO:0030490,GO:0030515,GO:0030684,GO:0030686,GO:…	-	ko:K14555	ko03008,map03008	-	-	-	ko00000,ko00001,ko03009	-	-	-	Utp13,WD40
TRINITY_DN267460_c0_g1_i1.p1	12219.PRO_0000040414	2e-50	206.1	A	10239|Viruses	helical viral capsid	-	-	-	-	-	-	-	-	-	-	-	-	-
TRINITY_DN2674_c0_g1_i9.p1	2711.XP_006491880.1	3.4e-108	397.9	A	35493|Streptophyta	Component of the ribosome assembly machinery. Nuclear paralog of the ribosomal protein P0, it binds pre-60S subunits at an early stage of assembly in the nucleolus, and is replaced by P0 in cytoplasmic pre-60S subunits and mature 80S ribosomes	-	GO:0000027,GO:0000956,GO:0005575,GO:0005622,GO:0005623,GO:0005634,GO:0005730,GO:0006139,GO:0006364,GO:0006396,GO:0006401,GO:0006402,GO:0006725,GO:0006807,GO:0006996,GO:0008150,GO:0008152,GO:0009056,GO:0009057,GO:0009892,GO:0009987,GO:0010467,GO:0010468,GO:0010605,GO:0010629,GO:0016043,GO:0016070,GO:0016071,GO:0016072,GO:0019222,GO:0019439,GO:0022607,GO:0022613,GO:0022618,GO:0031974,GO:0031981,GO:…	-	ko:K14815	-	-	-	-	ko00000,ko03009	-	-	-	Ribosomal_L10
TRINITY_DN269252_c0_g1_i1.p1	64363.EME47120	1.7e-76	292.7	A	4751|Fungi	Pfam:RRM_6	TIF3	GO:0001731,GO:0002181,GO:0002183,GO:0003674,GO:0003676,GO:0003723,GO:0003725,GO:0003727,GO:0003729,GO:0003743,GO:0005488,GO:0005575,GO:0005622,GO:0005623,GO:0005737,GO:0005844,GO:0006412,GO:0006413,GO:0006518,GO:0006807,GO:0008135,GO:0008150,GO:0008152,GO:0009058,GO:0009059,GO:0009987,GO:0010467,GO:0010494,GO:0016043,GO:0016281,GO:0019538,GO:0022607,GO:0022613,GO:0022618,GO:0032991,GO:0033592,GO:…	-	ko:K03258	ko03013,ko04150,ko04151,ko05205,map03013,map04150,map04151,map05205	-	-	-	ko00000,ko00001,ko03012,ko03019	-	-	-	RRM_1
TRINITY_DN26941_c0_g1_i1.p1	2711.XP_006470548.1	3e-112	411.4	A	35493|Streptophyta	Telomerase activating protein Est1	-	GO:0000003,GO:0000184,GO:0000212,GO:0000226,GO:0000280,GO:0000723,GO:0000932,GO:0000956,GO:0003674,GO:0003676,GO:0003677,GO:0003723,GO:0003824,GO:0004518,GO:0004540,GO:0005488,GO:0005575,GO:0005622,GO:0005623,GO:0005634,GO:0005697,GO:0005737,GO:0006139,GO:0006259,GO:0006278,GO:0006401,GO:0006402,GO:0006403,GO:0006405,GO:0006406,GO:0006611,GO:0006725,GO:0006807,GO:0006810,GO:0006886,GO:0006913,GO:…	-	ko:K14409	ko03015,map03015	-	-	-	ko00000,ko00001,ko03019	-	-	-	EST1,EST1_DNA_bind
TRINITY_DN270565_c0_g1_i1.p1	83344.XP_007922720.1	3.4e-41	175.6	A	4751|Fungi	Domain with 2 conserved Trp (W) residues	-	-	-	-	-	-	-	-	-	-	-	-	WW
TRINITY_DN2706_c0_g1_i16.p1	2711.XP_006489499.1	2.1e-119	435.6	A	35493|Streptophyta	RRNA-processing protein	-	-	-	-	-	-	-	-	-	-	-	-	Efg1
TRINITY_DN2706_c0_g1_i22.p1	3983.cassava4.1_011231m	2.1e-80	305.4	A	35493|Streptophyta	rRNA-processing protein	-	-	-	-	-	-	-	-	-	-	-	-	Efg1
TRINITY_DN27163_c0_g1_i1.p1	64363.EME41067	8.4e-93	347.1	A	4751|Fungi	Belongs to the DEAD box helicase family	DBP7	GO:0000463,GO:0000470,GO:0003674,GO:0003724,GO:0003824,GO:0004004,GO:0004386,GO:0005575,GO:0005622,GO:0005623,GO:0005634,GO:0005730,GO:0005737,GO:0006139,GO:0006364,GO:0006396,GO:0006725,GO:0006807,GO:0008026,GO:0008150,GO:0008152,GO:0008186,GO:0009987,GO:0010467,GO:0010501,GO:0016070,GO:0016072,GO:0016462,GO:0016787,GO:0016817,GO:0016818,GO:0016887,GO:0017111,GO:0022613,GO:0031974,GO:0031981,GO:…	3.6.4.13	ko:K14806	-	-	-	-	ko00000,ko01000,ko01009,ko03009	-	-	-	DEAD,DUF4217,Helicase_C
TRINITY_DN27200_c0_g1_i1.p1	85929.N1QJ47	3.3e-87	328.2	A	4751|Fungi	SNF2 family N-terminal domain	FUN30	GO:0000122,GO:0000166,GO:0000183,GO:0000228,GO:0000729,GO:0000775,GO:0000785,GO:0000790,GO:0000792,GO:0003674,GO:0003676,GO:0003677,GO:0003678,GO:0003682,GO:0003824,GO:0004003,GO:0004386,GO:0005488,GO:0005524,GO:0005575,GO:0005622,GO:0005623,GO:0005634,GO:0005694,GO:0005720,GO:0005737,GO:0005739,GO:0006139,GO:0006259,GO:0006281,GO:0006302,GO:0006323,GO:0006325,GO:0006333,GO:0006338,GO:0006342,GO:…	3.6.4.12	ko:K14439	ko04550,map04550	-	-	-	ko00000,ko00001,ko01000,ko03036	-	-	-	Helicase_C,SNF2_N
TRINITY_DN27214_c0_g1_i1.p1	430998.XP_007677008.1	4.4e-86	325.1	A	4751|Fungi	PRP1 splicing factor, N-terminal	prp1	GO:0000244,GO:0000375,GO:0000377,GO:0000387,GO:0000398,GO:0005575,GO:0005622,GO:0005623,GO:0005634,GO:0005681,GO:0006139,GO:0006396,GO:0006397,GO:0006725,GO:0006807,GO:0008150,GO:0008152,GO:0008380,GO:0009987,GO:0010467,GO:0016043,GO:0016070,GO:0016071,GO:0022607,GO:0022613,GO:0022618,GO:0030532,GO:0032991,GO:0034622,GO:0034641,GO:0043170,GO:0043226,GO:0043227,GO:0043229,GO:0043231,GO:0043933,GO:…	-	ko:K12855	ko03040,map03040	M00354	-	-	ko00000,ko00001,ko00002,ko03041	-	-	-	PRP1_N,TPR_14,TPR_16,TPR_19,TPR_8
TRINITY_DN27276_c0_g1_i14.p1	85681.XP_006431303.1	8.3e-95	353.6	A	35493|Streptophyta	Ras GTPase-activating protein-binding protein	-	GO:0003674,GO:0003676,GO:0003723,GO:0003729,GO:0005488,GO:0005575,GO:0005622,GO:0005623,GO:0005737,GO:0006464,GO:0006508,GO:0006807,GO:0006914,GO:0008150,GO:0008152,GO:0009056,GO:0009987,GO:0010494,GO:0016236,GO:0016579,GO:0019538,GO:0032386,GO:0032879,GO:0032991,GO:0034517,GO:0035770,GO:0035973,GO:0036211,GO:0036464,GO:0043021,GO:0043170,GO:0043226,GO:0043228,GO:0043229,GO:0043232,GO:0043412,GO:…	-	-	-	-	-	-	-	-	-	-	NTF2,RRM_1
TRINITY_DN27276_c0_g1_i17.p1	85681.XP_006431303.1	2.3e-148	531.9	A	35493|Streptophyta	Ras GTPase-activating protein-binding protein	-	GO:0003674,GO:0003676,GO:0003723,GO:0003729,GO:0005488,GO:0005575,GO:0005622,GO:0005623,GO:0005737,GO:0006464,GO:0006508,GO:0006807,GO:0006914,GO:0008150,GO:0008152,GO:0009056,GO:0009987,GO:0010494,GO:0016236,GO:0016579,GO:0019538,GO:0032386,GO:0032879,GO:0032991,GO:0034517,GO:0035770,GO:0035973,GO:0036211,GO:0036464,GO:0043021,GO:0043170,GO:0043226,GO:0043228,GO:0043229,GO:0043232,GO:0043412,GO:…	-	-	-	-	-	-	-	-	-	-	NTF2,RRM_1
TRINITY_DN27327_c0_g1_i1.p1	61459.XP_007777353.1	7.1e-46	190.7	A	4751|Fungi	RNA recognition motif	NOP12	GO:0000463,GO:0000470,GO:0003674,GO:0003676,GO:0003723,GO:0005488,GO:0005575,GO:0005622,GO:0005623,GO:0005634,GO:0005730,GO:0006139,GO:0006364,GO:0006396,GO:0006725,GO:0006807,GO:0008150,GO:0008152,GO:0009987,GO:0010467,GO:0016070,GO:0016072,GO:0022613,GO:0030684,GO:0030687,GO:0031974,GO:0031981,GO:0032991,GO:0034470,GO:0034641,GO:0034660,GO:0042254,GO:0042273,GO:0043170,GO:0043226,GO:0043227,GO:…	-	ko:K14837	-	-	-	-	ko00000,ko03009	-	-	-	RRM_1
TRINITY_DN27327_c0_g1_i2.p1	698440.XP_007297056.1	5.4e-65	254.2	A	4751|Fungi	Pfam:RRM_6	NOP12	GO:0000463,GO:0000470,GO:0003674,GO:0003676,GO:0003723,GO:0005488,GO:0005575,GO:0005622,GO:0005623,GO:0005634,GO:0005730,GO:0006139,GO:0006364,GO:0006396,GO:0006725,GO:0006807,GO:0008150,GO:0008152,GO:0009987,GO:0010467,GO:0016070,GO:0016072,GO:0022613,GO:0030684,GO:0030687,GO:0031974,GO:0031981,GO:0032991,GO:0034470,GO:0034641,GO:0034660,GO:0042254,GO:0042273,GO:0043170,GO:0043226,GO:0043227,GO:…	-	ko:K14837	-	-	-	-	ko00000,ko03009	-	-	-	RRM_1
TRINITY_DN2736_c0_g1_i5.p1	3641.EOY25714	2.7e-148	531.6	A	35493|Streptophyta	RNA-binding protein with multiple splicing	-	GO:0003674,GO:0003676,GO:0003723,GO:0003729,GO:0005488,GO:0005515,GO:0005575,GO:0005622,GO:0005623,GO:0005737,GO:0006355,GO:0006357,GO:0007275,GO:0008150,GO:0008284,GO:0009653,GO:0009790,GO:0009887,GO:0009889,GO:0009966,GO:0009968,GO:0010468,GO:0010556,GO:0010646,GO:0010648,GO:0019219,GO:0019222,GO:0023051,GO:0023057,GO:0030510,GO:0030514,GO:0031323,GO:0031326,GO:0032501,GO:0032502,GO:0035239,GO:…	-	-	-	-	-	-	-	-	-	-	RRM_1
TRINITY_DN27376_c0_g2_i3.p1	5346.XP_002911384.1	1.2e-24	120.2	A	4751|Fungi	Type III restriction enzyme, res subunit	DBP2	GO:0000166,GO:0000184,GO:0000956,GO:0003674,GO:0003724,GO:0003824,GO:0004004,GO:0004386,GO:0005488,GO:0005524,GO:0005575,GO:0005622,GO:0005623,GO:0005634,GO:0005730,GO:0005737,GO:0005739,GO:0006139,GO:0006364,GO:0006396,GO:0006401,GO:0006402,GO:0006725,GO:0006807,GO:0008026,GO:0008144,GO:0008150,GO:0008152,GO:0008186,GO:0009056,GO:0009057,GO:0009892,GO:0009987,GO:0010467,GO:0010468,GO:0010501,GO:…	3.6.4.13	ko:K12823	ko03040,ko05202,ko05205,map03040,map05202,map05205	-	-	-	ko00000,ko00001,ko01000,ko03009,ko03041	-	-	-	DEAD,Helicase_C
TRINITY_DN27405_c0_g1_i2.p1	43229.XP_007727584.1	9.7e-83	313.5	A	4751|Fungi	RNA recognition motif	-	GO:0000228,GO:0000723,GO:0000781,GO:0000784,GO:0003674,GO:0003676,GO:0003677,GO:0003697,GO:0003723,GO:0005488,GO:0005575,GO:0005622,GO:0005623,GO:0005634,GO:0005694,GO:0006139,GO:0006259,GO:0006725,GO:0006807,GO:0006996,GO:0008150,GO:0008152,GO:0009987,GO:0016043,GO:0031974,GO:0031981,GO:0032200,GO:0034641,GO:0042162,GO:0042592,GO:0043047,GO:0043170,GO:0043226,GO:0043227,GO:0043228,GO:0043229,GO:…	-	-	-	-	-	-	-	-	-	-	RRM_1
TRINITY_DN27405_c0_g2_i1.p1	293227.XP_008717798.1	1.3e-120	439.5	A	4751|Fungi	RNA recognition motif	-	GO:0000228,GO:0000723,GO:0000781,GO:0000784,GO:0003674,GO:0003676,GO:0003677,GO:0003697,GO:0003723,GO:0005488,GO:0005575,GO:0005622,GO:0005623,GO:0005634,GO:0005694,GO:0006139,GO:0006259,GO:0006725,GO:0006807,GO:0006996,GO:0008150,GO:0008152,GO:0009987,GO:0016043,GO:0031974,GO:0031981,GO:0032200,GO:0034641,GO:0042162,GO:0042592,GO:0043047,GO:0043170,GO:0043226,GO:0043227,GO:0043228,GO:0043229,GO:…	-	-	-	-	-	-	-	-	-	-	RRM_1
TRINITY_DN27405_c0_g3_i1.p1	86049.XP_008727814.1	3.9e-57	228.0	A	4751|Fungi	RNA recognition motif	-	GO:0000228,GO:0000723,GO:0000781,GO:0000784,GO:0003674,GO:0003676,GO:0003677,GO:0003697,GO:0003723,GO:0005488,GO:0005575,GO:0005622,GO:0005623,GO:0005634,GO:0005694,GO:0006139,GO:0006259,GO:0006725,GO:0006807,GO:0006996,GO:0008150,GO:0008152,GO:0009987,GO:0016043,GO:0031974,GO:0031981,GO:0032200,GO:0034641,GO:0042162,GO:0042592,GO:0043047,GO:0043170,GO:0043226,GO:0043227,GO:0043228,GO:0043229,GO:…	-	-	-	-	-	-	-	-	-	-	RRM_1
TRINITY_DN2740_c1_g1_i10.p1	2711.XP_006470267.1	1.9e-111	409.1	A	35493|Streptophyta	Zinc finger CCCH domain-containing protein	-	GO:0003674,GO:0003676,GO:0003723,GO:0003729,GO:0005488,GO:0097159,GO:1901363	-	ko:K13192	-	-	-	-	ko00000,ko01009,ko03019,ko03041	-	-	-	RRM_1
TRINITY_DN2740_c1_g1_i2.p1	2711.XP_006470267.1	6.9e-290	1003.0	A	35493|Streptophyta	Zinc finger CCCH domain-containing protein	-	GO:0003674,GO:0003676,GO:0003723,GO:0003729,GO:0005488,GO:0097159,GO:1901363	-	ko:K13192	-	-	-	-	ko00000,ko01009,ko03019,ko03041	-	-	-	RRM_1
TRINITY_DN274623_c0_g1_i1.p1	83344.XP_007922785.1	3.4e-86	325.1	A	4751|Fungi	Required for proper assembly of pre-ribosomal particles during the biogenesis of the 60S ribosomal subunit	SPB1	GO:0000154,GO:0000460,GO:0000463,GO:0000466,GO:0000470,GO:0001510,GO:0003674,GO:0003824,GO:0005575,GO:0005622,GO:0005623,GO:0005634,GO:0005730,GO:0006139,GO:0006364,GO:0006396,GO:0006725,GO:0006807,GO:0008150,GO:0008152,GO:0008168,GO:0008171,GO:0008173,GO:0008649,GO:0008650,GO:0008757,GO:0009451,GO:0009987,GO:0010467,GO:0016070,GO:0016072,GO:0016435,GO:0016436,GO:0016740,GO:0016741,GO:0022613,GO:…	-	ko:K14857	-	-	-	-	ko00000,ko01000,ko03009	-	-	-	DUF3381,FtsJ,Spb1_C
TRINITY_DN275308_c0_g1_i1.p1	85681.XP_006420687.1	9.8e-89	333.2	A	35493|Streptophyta	superfamily. Protein	-	GO:0003674,GO:0003678,GO:0003724,GO:0003824,GO:0004003,GO:0004004,GO:0004386,GO:0005488,GO:0005515,GO:0005575,GO:0005622,GO:0005623,GO:0005634,GO:0005657,GO:0005694,GO:0005737,GO:0006139,GO:0006259,GO:0006260,GO:0006261,GO:0006281,GO:0006283,GO:0006289,GO:0006351,GO:0006353,GO:0006355,GO:0006357,GO:0006364,GO:0006366,GO:0006369,GO:0006378,GO:0006396,GO:0006397,GO:0006399,GO:0006725,GO:0006807,GO:…	-	ko:K10706	-	-	-	-	ko00000,ko01000,ko03021	-	-	-	AAA_11,AAA_12,AAA_19,UvrD-helicase
TRINITY_DN276293_c0_g1_i1.p1	64363.EME46122	5.3e-104	384.4	A	4751|Fungi	DUF4217	SPB4	GO:0000027,GO:0000470,GO:0003674,GO:0003724,GO:0003824,GO:0004004,GO:0004386,GO:0005575,GO:0005622,GO:0005623,GO:0005634,GO:0005654,GO:0005730,GO:0005737,GO:0006139,GO:0006364,GO:0006396,GO:0006725,GO:0006807,GO:0006996,GO:0008026,GO:0008150,GO:0008152,GO:0008186,GO:0009987,GO:0010467,GO:0010501,GO:0016043,GO:0016070,GO:0016072,GO:0016462,GO:0016787,GO:0016817,GO:0016818,GO:0016887,GO:0017111,GO:…	3.6.4.13	ko:K14809	-	-	-	-	ko00000,ko01000,ko03009	-	-	-	DEAD,DUF4217,Helicase_C
TRINITY_DN276619_c0_g1_i1.p1	430998.XP_007676788.1	7.9e-73	280.8	A	4751|Fungi	Hinge domain of cleavage stimulation factor subunit 2	-	GO:0000956,GO:0003674,GO:0003676,GO:0003723,GO:0003729,GO:0005488,GO:0005515,GO:0005575,GO:0005622,GO:0005623,GO:0005634,GO:0005654,GO:0005847,GO:0005849,GO:0006139,GO:0006378,GO:0006379,GO:0006396,GO:0006397,GO:0006401,GO:0006402,GO:0006725,GO:0006807,GO:0008150,GO:0008152,GO:0009056,GO:0009057,GO:0009607,GO:0009719,GO:0009892,GO:0009987,GO:0010467,GO:0010468,GO:0010605,GO:0010629,GO:0016070,GO:…	-	ko:K14407	ko03015,map03015	-	-	-	ko00000,ko00001,ko03019	-	-	-	CSTF2_hinge,CSTF_C,RRM_1
TRINITY_DN27765_c0_g1_i1.p1	430998.XP_007677082.1	2.3e-164	585.1	A	4751|Fungi	Sof1-like domain	sof1	GO:0000151,GO:0000462,GO:0003674,GO:0003676,GO:0003723,GO:0003729,GO:0005488,GO:0005575,GO:0005622,GO:0005623,GO:0005634,GO:0005730,GO:0006139,GO:0006364,GO:0006396,GO:0006725,GO:0006807,GO:0008150,GO:0008152,GO:0009987,GO:0010467,GO:0016070,GO:0016072,GO:0022613,GO:0030490,GO:0030515,GO:0030684,GO:0030686,GO:0031461,GO:0031974,GO:0031981,GO:0032040,GO:0032991,GO:0034470,GO:0034641,GO:0034660,GO:…	-	ko:K11806	-	-	-	-	ko00000,ko03009,ko04121	-	-	-	Sof1,WD40
TRINITY_DN278654_c0_g1_i1.p1	430998.XP_007671881.1	3.9e-101	374.4	A	4751|Fungi	Belongs to the DEAD box helicase family	DBP8	GO:0000166,GO:0000447,GO:0000460,GO:0000462,GO:0000466,GO:0000469,GO:0000472,GO:0000478,GO:0000479,GO:0000480,GO:0000966,GO:0000967,GO:0003674,GO:0003724,GO:0003824,GO:0004004,GO:0004386,GO:0005488,GO:0005524,GO:0005575,GO:0005622,GO:0005623,GO:0005634,GO:0005730,GO:0005737,GO:0006139,GO:0006364,GO:0006396,GO:0006725,GO:0006807,GO:0008026,GO:0008144,GO:0008150,GO:0008152,GO:0008186,GO:0009987,GO:…	3.6.4.13	ko:K14778	-	-	-	-	ko00000,ko01000,ko03009	-	-	-	DEAD,Helicase_C
TRINITY_DN278772_c0_g1_i1.p1	430998.XP_007672604.1	1.5e-121	442.6	A	4751|Fungi	Helicase associated domain (HA2) Add an annotation	prh1	GO:0000166,GO:0000462,GO:0003674,GO:0003676,GO:0003723,GO:0003724,GO:0003824,GO:0004004,GO:0004386,GO:0005488,GO:0005524,GO:0005575,GO:0005622,GO:0005623,GO:0005634,GO:0005730,GO:0005737,GO:0006139,GO:0006364,GO:0006396,GO:0006725,GO:0006807,GO:0008026,GO:0008144,GO:0008150,GO:0008152,GO:0008186,GO:0009987,GO:0010467,GO:0016070,GO:0016072,GO:0016462,GO:0016787,GO:0016817,GO:0016818,GO:0016887,GO:…	3.6.4.13	ko:K12818,ko:K14781,ko:K17820	ko03040,ko04621,map03040,map04621	-	-	-	ko00000,ko00001,ko01000,ko03009,ko03041	-	-	-	DEAD,HA2,Helicase_C,OB_NTP_bind
TRINITY_DN279463_c0_g1_i1.p1	3983.cassava4.1_007738m	9.4e-169	599.4	A	35493|Streptophyta	polyadenylate-binding protein	-	-	-	-	-	-	-	-	-	-	-	-	RRM_1
TRINITY_DN279960_c0_g1_i1.p1	430998.XP_007681039.1	9.8e-135	486.5	A	4751|Fungi	Helicase associated domain (HA2) Add an annotation	PRP43	GO:0000166,GO:0000375,GO:0000377,GO:0000390,GO:0000398,GO:0000460,GO:0000462,GO:0000463,GO:0000466,GO:0000470,GO:0003674,GO:0003676,GO:0003723,GO:0003724,GO:0003729,GO:0003824,GO:0004004,GO:0004386,GO:0005488,GO:0005524,GO:0005575,GO:0005622,GO:0005623,GO:0005634,GO:0005681,GO:0005684,GO:0005737,GO:0005739,GO:0006139,GO:0006364,GO:0006396,GO:0006397,GO:0006725,GO:0006807,GO:0008026,GO:0008144,GO:…	3.6.4.13	ko:K12820	ko03040,map03040	-	-	-	ko00000,ko00001,ko01000,ko03009,ko03041	-	-	-	DEAD,HA2,Helicase_C,OB_NTP_bind
TRINITY_DN280008_c0_g1_i1.p1	4538.ORGLA01G0353100.1	5.6e-130	470.3	A	35493|Streptophyta	Belongs to the DEAD box helicase family	-	GO:0003674,GO:0003676,GO:0003723,GO:0003724,GO:0003729,GO:0003824,GO:0004004,GO:0004386,GO:0005488,GO:0005575,GO:0005622,GO:0005623,GO:0005634,GO:0005730,GO:0005737,GO:0005829,GO:0006139,GO:0006725,GO:0006807,GO:0008026,GO:0008150,GO:0008152,GO:0008186,GO:0009987,GO:0010501,GO:0016070,GO:0016462,GO:0016787,GO:0016817,GO:0016818,GO:0016887,GO:0017111,GO:0031974,GO:0031981,GO:0034641,GO:0042623,GO:…	3.6.4.13	ko:K12823	ko03040,ko05202,ko05205,map03040,map05202,map05205	-	-	-	ko00000,ko00001,ko01000,ko03009,ko03041	-	-	-	DEAD,Helicase_C
TRINITY_DN28040_c0_g1_i1.p1	430998.XP_007680775.1	1.8e-91	343.2	A	4751|Fungi	Pfam:RRM_6	NOP13	GO:0003674,GO:0003676,GO:0003723,GO:0005488,GO:0005575,GO:0005622,GO:0005623,GO:0005634,GO:0005730,GO:0006139,GO:0006364,GO:0006396,GO:0006725,GO:0006807,GO:0008150,GO:0008152,GO:0009987,GO:0010467,GO:0016070,GO:0016072,GO:0022613,GO:0030684,GO:0031974,GO:0031981,GO:0032991,GO:0034470,GO:0034641,GO:0034660,GO:0042254,GO:0043170,GO:0043226,GO:0043227,GO:0043228,GO:0043229,GO:0043231,GO:0043232,GO:…	-	-	-	-	-	-	-	-	-	-	RRM_1
TRINITY_DN280533_c0_g1_i1.p2	1047171.Mycgr3P76890	9.9e-61	240.0	A	4751|Fungi	Suppressor of forked protein (Suf)	RNA14	GO:0003674,GO:0003676,GO:0003723,GO:0003729,GO:0005488,GO:0005515,GO:0005575,GO:0005622,GO:0005623,GO:0005634,GO:0005654,GO:0005737,GO:0005739,GO:0005829,GO:0005847,GO:0005849,GO:0006139,GO:0006378,GO:0006379,GO:0006396,GO:0006397,GO:0006725,GO:0006807,GO:0008150,GO:0008152,GO:0009607,GO:0009719,GO:0009987,GO:0010467,GO:0010468,GO:0016070,GO:0016071,GO:0019219,GO:0019222,GO:0031123,GO:0031124,GO:…	-	ko:K14408	ko03015,map03015	-	-	-	ko00000,ko00001,ko03019	-	-	-	Suf
TRINITY_DN28063_c0_g1_i1.p1	430998.XP_007672219.1	9.4e-110	403.3	A	4751|Fungi	Prp31 C terminal domain	PRP31	GO:0000244,GO:0000375,GO:0000377,GO:0000387,GO:0000398,GO:0005575,GO:0005622,GO:0005623,GO:0005634,GO:0005681,GO:0005687,GO:0005737,GO:0005739,GO:0006139,GO:0006396,GO:0006397,GO:0006725,GO:0006807,GO:0008150,GO:0008152,GO:0008380,GO:0009987,GO:0010467,GO:0016043,GO:0016070,GO:0016071,GO:0022607,GO:0022613,GO:0022618,GO:0030532,GO:0032991,GO:0034622,GO:0034641,GO:0043170,GO:0043226,GO:0043227,GO:…	-	ko:K12844	ko03040,map03040	M00354	-	-	ko00000,ko00001,ko00002,ko03041	-	-	-	Nop,Prp31_C
TRINITY_DN28076_c0_g1_i14.p1	3983.cassava4.1_002905m	3.8e-40	171.8	A	35493|Streptophyta	zinc finger CCCH domain-containing protein	-	GO:0003674,GO:0003676,GO:0003723,GO:0003729,GO:0005488,GO:0097159,GO:1901363	-	-	-	-	-	-	-	-	-	-	RRM_1,zf-CCCH
TRINITY_DN28076_c0_g1_i16.p1	3983.cassava4.1_002905m	9.5e-126	456.8	A	35493|Streptophyta	zinc finger CCCH domain-containing protein	-	GO:0003674,GO:0003676,GO:0003723,GO:0003729,GO:0005488,GO:0097159,GO:1901363	-	-	-	-	-	-	-	-	-	-	RRM_1,zf-CCCH
TRINITY_DN28076_c0_g1_i7.p1	3983.cassava4.1_002905m	4e-87	328.2	A	35493|Streptophyta	zinc finger CCCH domain-containing protein	-	GO:0003674,GO:0003676,GO:0003723,GO:0003729,GO:0005488,GO:0097159,GO:1901363	-	-	-	-	-	-	-	-	-	-	RRM_1,zf-CCCH
TRINITY_DN28161_c0_g1_i1.p1	140110.NechaP103675	1.2e-104	386.3	A	4751|Fungi	RNA recognition motif	vip1	GO:0003674,GO:0003676,GO:0003723,GO:0005488,GO:0097159,GO:1901363	-	-	-	-	-	-	-	-	-	-	RRM_1
TRINITY_DN28222_c0_g1_i1.p1	83344.XP_007922827.1	9.2e-27	127.1	A	4751|Fungi	Prp18 domain	-	GO:0000350,GO:0000375,GO:0000377,GO:0000393,GO:0000398,GO:0000956,GO:0005575,GO:0005622,GO:0005623,GO:0005634,GO:0005681,GO:0005682,GO:0005684,GO:0006139,GO:0006396,GO:0006397,GO:0006401,GO:0006402,GO:0006403,GO:0006725,GO:0006807,GO:0008150,GO:0008152,GO:0008298,GO:0008380,GO:0009056,GO:0009057,GO:0009892,GO:0009987,GO:0010467,GO:0010468,GO:0010605,GO:0010629,GO:0016043,GO:0016070,GO:0016071,GO:…	-	ko:K12817	ko03040,map03040	-	-	-	ko00000,ko00001,ko03041	-	-	-	PRP4,Prp18
TRINITY_DN283018_c0_g1_i1.p1	4081.Solyc01g104470.2.1	9.3e-124	449.5	A	35493|Streptophyta	Component of the ribosome assembly machinery. Nuclear paralog of the ribosomal protein P0, it binds pre-60S subunits at an early stage of assembly in the nucleolus, and is replaced by P0 in cytoplasmic pre-60S subunits and mature 80S ribosomes	-	GO:0000027,GO:0000956,GO:0005575,GO:0005622,GO:0005623,GO:0005634,GO:0005730,GO:0006139,GO:0006364,GO:0006396,GO:0006401,GO:0006402,GO:0006725,GO:0006807,GO:0006996,GO:0008150,GO:0008152,GO:0009056,GO:0009057,GO:0009892,GO:0009987,GO:0010467,GO:0010468,GO:0010605,GO:0010629,GO:0016043,GO:0016070,GO:0016071,GO:0016072,GO:0019222,GO:0019439,GO:0022607,GO:0022613,GO:0022618,GO:0031974,GO:0031981,GO:…	-	ko:K14815	-	-	-	-	ko00000,ko03009	-	-	-	Ribosomal_L10
TRINITY_DN28424_c0_g1_i3.p1	64363.EME46489	2.5e-67	261.9	A	4751|Fungi	Breast carcinoma amplified sequence 2 (BCAS2)	-	GO:0000375,GO:0000377,GO:0000398,GO:0000974,GO:0005575,GO:0005622,GO:0005623,GO:0005634,GO:0005681,GO:0006139,GO:0006396,GO:0006397,GO:0006725,GO:0006807,GO:0008150,GO:0008152,GO:0008380,GO:0009987,GO:0010467,GO:0016070,GO:0016071,GO:0032991,GO:0034641,GO:0043170,GO:0043226,GO:0043227,GO:0043229,GO:0043231,GO:0044237,GO:0044238,GO:0044422,GO:0044424,GO:0044428,GO:0044446,GO:0044464,GO:0045292,GO:…	-	ko:K12861	ko03040,map03040	M00353,M00355	-	-	ko00000,ko00001,ko00002,ko03041,ko03400	-	-	-	BCAS2
TRINITY_DN2848_c0_g1_i12.p1	2711.XP_006470660.1	4e-95	354.4	A	35493|Streptophyta	RNA-binding protein	Y14	GO:0000184,GO:0000381,GO:0000956,GO:0003674,GO:0003676,GO:0003723,GO:0003729,GO:0005488,GO:0005575,GO:0005622,GO:0005623,GO:0005634,GO:0005654,GO:0005730,GO:0005737,GO:0006139,GO:0006401,GO:0006402,GO:0006725,GO:0006807,GO:0008150,GO:0008152,GO:0009056,GO:0009057,GO:0009892,GO:0009893,GO:0009987,GO:0010468,GO:0010604,GO:0010605,GO:0010628,GO:0010629,GO:0016070,GO:0016071,GO:0016604,GO:0019219,GO:…	-	ko:K12876	ko03013,ko03015,ko03040,map03013,map03015,map03040	M00430	-	-	ko00000,ko00001,ko00002,ko03019,ko03041	-	-	-	RRM_1
TRINITY_DN2848_c0_g1_i13.p1	2711.XP_006470660.1	1.5e-94	352.4	A	35493|Streptophyta	RNA-binding protein	Y14	GO:0000184,GO:0000381,GO:0000956,GO:0003674,GO:0003676,GO:0003723,GO:0003729,GO:0005488,GO:0005575,GO:0005622,GO:0005623,GO:0005634,GO:0005654,GO:0005730,GO:0005737,GO:0006139,GO:0006401,GO:0006402,GO:0006725,GO:0006807,GO:0008150,GO:0008152,GO:0009056,GO:0009057,GO:0009892,GO:0009893,GO:0009987,GO:0010468,GO:0010604,GO:0010605,GO:0010628,GO:0010629,GO:0016070,GO:0016071,GO:0016604,GO:0019219,GO:…	-	ko:K12876	ko03013,ko03015,ko03040,map03013,map03015,map03040	M00430	-	-	ko00000,ko00001,ko00002,ko03019,ko03041	-	-	-	RRM_1
TRINITY_DN28522_c0_g1_i3.p1	2711.XP_006479139.1	7.3e-100	370.5	A	35493|Streptophyta	RNA recognition	-	-	-	-	-	-	-	-	-	-	-	-	RRM_1
TRINITY_DN28537_c0_g1_i2.p1	2711.XP_006488823.1	8.3e-79	300.1	A	35493|Streptophyta	Flowering time control protein	FCA	-	-	-	-	-	-	-	-	-	-	-	RRM_1,WW
TRINITY_DN2861_c2_g1_i18.p1	3983.cassava4.1_013906m	9.4e-118	429.9	A	35493|Streptophyta	RNA-binding protein	-	GO:0000075,GO:0000077,GO:0000278,GO:0003674,GO:0003676,GO:0003723,GO:0003729,GO:0003730,GO:0005488,GO:0005575,GO:0005622,GO:0005623,GO:0005634,GO:0005737,GO:0005829,GO:0006950,GO:0006974,GO:0006977,GO:0006978,GO:0007049,GO:0007050,GO:0007093,GO:0007154,GO:0007165,GO:0007346,GO:0008150,GO:0008285,GO:0009892,GO:0009893,GO:0009894,GO:0009895,GO:0009987,GO:0010468,GO:0010564,GO:0010604,GO:0010605,GO:…	-	-	-	-	-	-	-	-	-	-	RRM_1
TRINITY_DN28629_c0_g1_i1.p1	2711.XP_006481497.1	2.2e-112	412.1	A	35493|Streptophyta	29 kDa ribonucleoprotein	-	GO:0001101,GO:0002376,GO:0003674,GO:0003676,GO:0003723,GO:0003727,GO:0003729,GO:0005488,GO:0005575,GO:0005622,GO:0005623,GO:0005737,GO:0006950,GO:0006952,GO:0006955,GO:0008150,GO:0008187,GO:0008266,GO:0009266,GO:0009409,GO:0009507,GO:0009526,GO:0009532,GO:0009534,GO:0009535,GO:0009536,GO:0009570,GO:0009579,GO:0009628,GO:0009631,GO:0009719,GO:0009725,GO:0009737,GO:0009892,GO:0009894,GO:0009895,GO:…	-	ko:K11294	ko05130,map05130	-	-	-	ko00000,ko00001,ko03009,ko03036	-	-	-	RRM_1
TRINITY_DN28629_c0_g1_i2.p1	2711.XP_006481497.1	1.7e-60	239.2	A	35493|Streptophyta	29 kDa ribonucleoprotein	-	GO:0001101,GO:0002376,GO:0003674,GO:0003676,GO:0003723,GO:0003727,GO:0003729,GO:0005488,GO:0005575,GO:0005622,GO:0005623,GO:0005737,GO:0006950,GO:0006952,GO:0006955,GO:0008150,GO:0008187,GO:0008266,GO:0009266,GO:0009409,GO:0009507,GO:0009526,GO:0009532,GO:0009534,GO:0009535,GO:0009536,GO:0009570,GO:0009579,GO:0009628,GO:0009631,GO:0009719,GO:0009725,GO:0009737,GO:0009892,GO:0009894,GO:0009895,GO:…	-	ko:K11294	ko05130,map05130	-	-	-	ko00000,ko00001,ko03009,ko03036	-	-	-	RRM_1
TRINITY_DN2869_c0_g3_i1.p1	2711.XP_006474936.1	1.2e-136	492.7	A	35493|Streptophyta	zinc finger CCCH domain-containing protein	-	-	-	-	-	-	-	-	-	-	-	-	OST-HTH,RRM_1,zf-CCCH
TRINITY_DN28706_c0_g1_i1.p1	85929.N1QDR9	3.1e-145	521.9	A	4751|Fungi	Required for endonucleolytic cleavage during polyadenylation-dependent pre-mRNA 3'-end formation	CLP1	GO:0000394,GO:0003674,GO:0003824,GO:0005575,GO:0005622,GO:0005623,GO:0005634,GO:0005654,GO:0005849,GO:0006139,GO:0006325,GO:0006378,GO:0006379,GO:0006388,GO:0006396,GO:0006397,GO:0006399,GO:0006725,GO:0006793,GO:0006796,GO:0006807,GO:0006996,GO:0008033,GO:0008150,GO:0008152,GO:0008380,GO:0009987,GO:0010467,GO:0016043,GO:0016070,GO:0016071,GO:0016301,GO:0016310,GO:0016740,GO:0016772,GO:0016773,GO:…	2.7.1.78	ko:K14399	ko03015,map03015	-	-	-	ko00000,ko00001,ko01000,ko03019	-	-	-	CLP1_N,CLP1_P,Clp1
TRINITY_DN2874_c0_g1_i3.p1	2711.XP_006487209.1	0.0	1286.9	A	35493|Streptophyta	methyltransferase involved in the maturation of rRNA and in the biogenesis of ribosomal subunits	-	GO:0000154,GO:0000460,GO:0000463,GO:0000466,GO:0000470,GO:0001510,GO:0003674,GO:0003824,GO:0005575,GO:0005622,GO:0005623,GO:0005634,GO:0005730,GO:0006139,GO:0006364,GO:0006396,GO:0006725,GO:0006807,GO:0008150,GO:0008152,GO:0008168,GO:0008171,GO:0008173,GO:0008649,GO:0008650,GO:0008757,GO:0009451,GO:0009987,GO:0010467,GO:0016070,GO:0016072,GO:0016435,GO:0016436,GO:0016740,GO:0016741,GO:0022613,GO:…	-	ko:K14857	-	-	-	-	ko00000,ko01000,ko03009	-	-	-	DUF3381,FtsJ,Spb1_C
TRINITY_DN2884_c0_g1_i14.p1	2711.XP_006472956.1	8.4e-96	356.7	A	35493|Streptophyta	RNA-binding protein	-	GO:0000375,GO:0000377,GO:0000398,GO:0001932,GO:0001934,GO:0003674,GO:0003676,GO:0003712,GO:0003713,GO:0003723,GO:0003727,GO:0005488,GO:0005515,GO:0005575,GO:0005622,GO:0005623,GO:0005634,GO:0005654,GO:0005685,GO:0005737,GO:0005829,GO:0006139,GO:0006396,GO:0006397,GO:0006725,GO:0006807,GO:0006950,GO:0006979,GO:0008143,GO:0008150,GO:0008152,GO:0008380,GO:0009889,GO:0009891,GO:0009893,GO:0009966,GO:…	-	-	-	-	-	-	-	-	-	-	RRM_1
TRINITY_DN2884_c0_g1_i2.p1	2711.XP_006472956.1	2.8e-105	388.3	A	35493|Streptophyta	RNA-binding protein	-	GO:0000375,GO:0000377,GO:0000398,GO:0001932,GO:0001934,GO:0003674,GO:0003676,GO:0003712,GO:0003713,GO:0003723,GO:0003727,GO:0005488,GO:0005515,GO:0005575,GO:0005622,GO:0005623,GO:0005634,GO:0005654,GO:0005685,GO:0005737,GO:0005829,GO:0006139,GO:0006396,GO:0006397,GO:0006725,GO:0006807,GO:0006950,GO:0006979,GO:0008143,GO:0008150,GO:0008152,GO:0008380,GO:0009889,GO:0009891,GO:0009893,GO:0009966,GO:…	-	-	-	-	-	-	-	-	-	-	RRM_1
TRINITY_DN28872_c0_g1_i2.p1	1047171.Mycgr3P102491	4.7e-75	288.9	A	4751|Fungi	RNA recognition motif. (a.k.a. RRM, RBD, or RNP domain)	NSR1	GO:0000028,GO:0001651,GO:0003674,GO:0003676,GO:0003677,GO:0003697,GO:0003723,GO:0003729,GO:0005048,GO:0005488,GO:0005575,GO:0005622,GO:0005623,GO:0005634,GO:0005635,GO:0005730,GO:0005732,GO:0005737,GO:0005739,GO:0006139,GO:0006364,GO:0006396,GO:0006725,GO:0006807,GO:0006996,GO:0008139,GO:0008150,GO:0008152,GO:0009987,GO:0010467,GO:0012505,GO:0016043,GO:0016070,GO:0016072,GO:0022607,GO:0022613,GO:…	-	ko:K11294	ko05130,map05130	-	-	-	ko00000,ko00001,ko03009,ko03036	-	-	-	RRM_1
TRINITY_DN28872_c1_g1_i4.p3	83344.XP_007921995.1	1.1e-78	300.1	A	4751|Fungi	RNA recognition motif. (a.k.a. RRM, RBD, or RNP domain)	NSR1	GO:0000028,GO:0001651,GO:0003674,GO:0003676,GO:0003677,GO:0003697,GO:0003723,GO:0003729,GO:0005048,GO:0005488,GO:0005575,GO:0005622,GO:0005623,GO:0005634,GO:0005635,GO:0005730,GO:0005732,GO:0005737,GO:0005739,GO:0006139,GO:0006364,GO:0006396,GO:0006725,GO:0006807,GO:0006996,GO:0008139,GO:0008150,GO:0008152,GO:0009987,GO:0010467,GO:0012505,GO:0016043,GO:0016070,GO:0016072,GO:0022607,GO:0022613,GO:…	-	ko:K11294	ko05130,map05130	-	-	-	ko00000,ko00001,ko03009,ko03036	-	-	-	RRM_1
TRINITY_DN28888_c0_g1_i8.p1	64363.EME47843	1.1e-208	732.6	A	4751|Fungi	RNA recognition motif. (a.k.a. RRM, RBD, or RNP domain)	PUB1	GO:0000184,GO:0000932,GO:0000956,GO:0003674,GO:0003676,GO:0003723,GO:0003727,GO:0003729,GO:0005488,GO:0005575,GO:0005622,GO:0005623,GO:0005634,GO:0005737,GO:0006139,GO:0006401,GO:0006402,GO:0006725,GO:0006807,GO:0006996,GO:0008150,GO:0008152,GO:0008187,GO:0008266,GO:0009056,GO:0009057,GO:0009892,GO:0009894,GO:0009987,GO:0010468,GO:0010494,GO:0010605,GO:0010608,GO:0010629,GO:0016043,GO:0016070,GO:…	-	ko:K13201	-	-	-	-	ko00000,ko03019,ko03041	-	-	-	RRM_1
TRINITY_DN2888_c0_g1_i14.p1	2711.XP_006492554.1	9e-190	669.8	A	35493|Streptophyta	regulator of nonsense transcripts	-	-	-	ko:K14328	ko03013,ko03015,map03013,map03015	M00430	-	-	ko00000,ko00001,ko00002,ko03019	-	-	-	Smg4_UPF3
TRINITY_DN2888_c0_g1_i24.p1	2711.XP_006492554.1	9.4e-187	659.8	A	35493|Streptophyta	regulator of nonsense transcripts	-	-	-	ko:K14328	ko03013,ko03015,map03013,map03015	M00430	-	-	ko00000,ko00001,ko00002,ko03019	-	-	-	Smg4_UPF3
TRINITY_DN2888_c0_g1_i25.p1	85681.XP_006431585.1	6.1e-208	730.3	A	35493|Streptophyta	regulator of nonsense transcripts	-	-	-	ko:K14328	ko03013,ko03015,map03013,map03015	M00430	-	-	ko00000,ko00001,ko00002,ko03019	-	-	-	Smg4_UPF3
TRINITY_DN2889_c2_g1_i1.p1	85681.XP_006427472.1	3.4e-111	408.3	A	35493|Streptophyta	ZINC FINGER protein	-	-	-	ko:K13104	-	-	-	-	ko00000,ko03041	-	-	-	zf-C2H2_jaz,zf-met
TRINITY_DN28904_c0_g1_i2.p1	64363.EME39763	1.2e-192	679.5	A	4751|Fungi	Pfam:KH_3	PBP2	GO:0000723,GO:0003674,GO:0003676,GO:0003723,GO:0003729,GO:0005488,GO:0005575,GO:0005622,GO:0005623,GO:0005634,GO:0005737,GO:0006139,GO:0006259,GO:0006725,GO:0006807,GO:0006996,GO:0008150,GO:0008152,GO:0009987,GO:0016043,GO:0032200,GO:0034641,GO:0042592,GO:0043170,GO:0043226,GO:0043227,GO:0043229,GO:0043231,GO:0044237,GO:0044238,GO:0044260,GO:0044424,GO:0044464,GO:0046483,GO:0051276,GO:0060249,GO:…	-	ko:K18738	-	-	-	-	ko00000,ko03019	-	-	-	KH_1
TRINITY_DN29036_c0_g1_i2.p1	85929.M3B3W1	4.1e-158	564.3	A	4751|Fungi	WD domain, G-beta repeat	-	GO:0000375,GO:0000377,GO:0000398,GO:0005575,GO:0005622,GO:0005623,GO:0005634,GO:0005681,GO:0005682,GO:0006139,GO:0006396,GO:0006397,GO:0006725,GO:0006807,GO:0008150,GO:0008152,GO:0008380,GO:0009987,GO:0010467,GO:0016070,GO:0016071,GO:0030532,GO:0032991,GO:0034641,GO:0043170,GO:0043226,GO:0043227,GO:0043229,GO:0043231,GO:0044237,GO:0044238,GO:0044422,GO:0044424,GO:0044428,GO:0044446,GO:0044464,GO:…	-	ko:K12857	ko03040,map03040	M00354,M00355	-	-	ko00000,ko00001,ko00002,ko03041	-	-	-	WD40
TRINITY_DN2903_c0_g1_i19.p1	4432.XP_010253297.1	8.8e-09	67.4	A	35493|Streptophyta	zinc finger	-	GO:0005575,GO:0005622,GO:0005623,GO:0005737,GO:0009507,GO:0009536,GO:0043226,GO:0043227,GO:0043229,GO:0043231,GO:0044424,GO:0044444,GO:0044464	-	ko:K11294,ko:K14411	ko03015,ko05130,map03015,map05130	-	-	-	ko00000,ko00001,ko03009,ko03019,ko03036	-	-	-	RRM_1,zf-CCHC
TRINITY_DN2922_c1_g1_i4.p1	2711.XP_006467997.1	2.2e-301	1041.2	A	35493|Streptophyta	pcf11p-similar protein 4	-	-	-	ko:K14400	ko03015,map03015	-	-	-	ko00000,ko00001,ko03019,ko03021	-	-	-	CTD_bind
TRINITY_DN29276_c0_g1_i1.p1	2711.XP_006491509.1	9.9e-138	497.3	A	35493|Streptophyta	U4 U6 small nuclear ribonucleoprotein PRP4-like protein	-	GO:0000003,GO:0000375,GO:0000377,GO:0000398,GO:0001709,GO:0003006,GO:0003674,GO:0003676,GO:0003723,GO:0005488,GO:0005575,GO:0005618,GO:0005622,GO:0005623,GO:0005634,GO:0005654,GO:0005681,GO:0006139,GO:0006396,GO:0006397,GO:0006725,GO:0006807,GO:0007154,GO:0007267,GO:0007275,GO:0007276,GO:0007292,GO:0008150,GO:0008152,GO:0008380,GO:0009553,GO:0009560,GO:0009561,GO:0009987,GO:0010467,GO:0016070,GO:…	-	ko:K12662	ko03040,map03040	M00354	-	-	ko00000,ko00001,ko00002,ko03041	-	-	-	PRP4,WD40
TRINITY_DN2929_c0_g2_i1.p1	85681.XP_006423703.1	3.2e-274	951.0	A	35493|Streptophyta	KH domain-containing protein	-	GO:0000003,GO:0003006,GO:0005575,GO:0005622,GO:0005623,GO:0005634,GO:0005654,GO:0007275,GO:0008150,GO:0009791,GO:0009908,GO:0009909,GO:0009911,GO:0016604,GO:0016607,GO:0022414,GO:0031974,GO:0031981,GO:0032501,GO:0032502,GO:0043226,GO:0043227,GO:0043229,GO:0043231,GO:0043233,GO:0044422,GO:0044424,GO:0044428,GO:0044446,GO:0044451,GO:0044464,GO:0045595,GO:0045596,GO:0048367,GO:0048437,GO:0048497,GO:…	-	ko:K21444	-	-	-	-	ko00000,ko03019	-	-	-	KH_1
TRINITY_DN2929_c0_g2_i2.p1	2711.XP_006487462.1	1.3e-101	375.9	A	35493|Streptophyta	KH domain-containing protein	-	GO:0000003,GO:0003006,GO:0005575,GO:0005622,GO:0005623,GO:0005634,GO:0005654,GO:0007275,GO:0008150,GO:0009791,GO:0009908,GO:0009909,GO:0009911,GO:0016604,GO:0016607,GO:0022414,GO:0031974,GO:0031981,GO:0032501,GO:0032502,GO:0043226,GO:0043227,GO:0043229,GO:0043231,GO:0043233,GO:0044422,GO:0044424,GO:0044428,GO:0044446,GO:0044451,GO:0044464,GO:0045595,GO:0045596,GO:0048367,GO:0048437,GO:0048497,GO:…	-	ko:K21444	-	-	-	-	ko00000,ko03019	-	-	-	KH_1
TRINITY_DN292_c0_g1_i26.p1	2711.XP_006477633.1	0.0	1774.2	A	35493|Streptophyta	Pre-mRNA-splicing factor ATP-dependent RNA helicase	DHX16	GO:0000003,GO:0000375,GO:0000377,GO:0000398,GO:0003006,GO:0003674,GO:0003676,GO:0003723,GO:0003724,GO:0003824,GO:0004004,GO:0004386,GO:0005488,GO:0005575,GO:0005622,GO:0005623,GO:0005634,GO:0005654,GO:0005681,GO:0005737,GO:0006139,GO:0006396,GO:0006397,GO:0006725,GO:0006807,GO:0007275,GO:0008026,GO:0008150,GO:0008152,GO:0008186,GO:0008380,GO:0009790,GO:0009791,GO:0009793,GO:0009892,GO:0009987,GO:…	3.6.4.13	ko:K12813	ko03040,map03040	-	-	-	ko00000,ko00001,ko01000,ko03041	-	-	-	DEAD,HA2,Helicase_C,OB_NTP_bind
TRINITY_DN29351_c0_g1_i4.p1	2711.XP_006482042.1	2.8e-159	568.2	A	35493|Streptophyta	R3H domain-containing protein	-	-	-	-	-	-	-	-	-	-	-	-	R3H,SUZ
TRINITY_DN29426_c0_g1_i10.p1	2711.XP_006477431.1	2.1e-249	868.2	A	35493|Streptophyta	DEAD-box ATP-dependent RNA helicase	-	GO:0003674,GO:0003724,GO:0003824,GO:0004004,GO:0004386,GO:0005575,GO:0005622,GO:0005623,GO:0005634,GO:0005730,GO:0005737,GO:0005739,GO:0006139,GO:0006725,GO:0006807,GO:0006810,GO:0008026,GO:0008150,GO:0008152,GO:0008186,GO:0009663,GO:0009987,GO:0010496,GO:0010497,GO:0010501,GO:0016043,GO:0016070,GO:0016462,GO:0016787,GO:0016817,GO:0016818,GO:0016887,GO:0017111,GO:0031974,GO:0031981,GO:0034330,GO:…	-	-	-	-	-	-	-	-	-	-	DEAD,Helicase_C
TRINITY_DN2945_c1_g1_i1.p1	2711.XP_006481249.1	8.4e-151	539.7	A	35493|Streptophyta	KH domain-containing protein	-	GO:0003674,GO:0003676,GO:0003677,GO:0003723,GO:0003729,GO:0005488,GO:0005575,GO:0005622,GO:0005623,GO:0005634,GO:0005737,GO:0005829,GO:0008150,GO:0043226,GO:0043227,GO:0043229,GO:0043231,GO:0044424,GO:0044444,GO:0044464,GO:0048519,GO:0048577,GO:0048579,GO:0048580,GO:0048581,GO:0048583,GO:0048585,GO:0048586,GO:0048587,GO:0050789,GO:0050793,GO:0051093,GO:0051239,GO:0051241,GO:0065007,GO:0097159,GO:…	-	ko:K14945	-	-	-	-	ko00000,ko03041	-	-	-	KH_1,STAR_dimer
TRINITY_DN2948_c0_g1_i10.p1	85681.XP_006446288.1	0.0	1538.5	A	35493|Streptophyta	Telomerase activating protein Est1	-	GO:0000003,GO:0000184,GO:0000212,GO:0000226,GO:0000280,GO:0000723,GO:0000932,GO:0000956,GO:0003674,GO:0003676,GO:0003677,GO:0003723,GO:0003824,GO:0004518,GO:0004540,GO:0005488,GO:0005575,GO:0005622,GO:0005623,GO:0005634,GO:0005697,GO:0005737,GO:0006139,GO:0006259,GO:0006278,GO:0006401,GO:0006402,GO:0006403,GO:0006405,GO:0006406,GO:0006611,GO:0006725,GO:0006807,GO:0006810,GO:0006886,GO:0006913,GO:…	-	ko:K14409	ko03015,map03015	-	-	-	ko00000,ko00001,ko03019	-	-	-	EST1,EST1_DNA_bind
TRINITY_DN2948_c0_g1_i4.p1	85681.XP_006446288.1	1.4e-110	406.0	A	35493|Streptophyta	Telomerase activating protein Est1	-	GO:0000003,GO:0000184,GO:0000212,GO:0000226,GO:0000280,GO:0000723,GO:0000932,GO:0000956,GO:0003674,GO:0003676,GO:0003677,GO:0003723,GO:0003824,GO:0004518,GO:0004540,GO:0005488,GO:0005575,GO:0005622,GO:0005623,GO:0005634,GO:0005697,GO:0005737,GO:0006139,GO:0006259,GO:0006278,GO:0006401,GO:0006402,GO:0006403,GO:0006405,GO:0006406,GO:0006611,GO:0006725,GO:0006807,GO:0006810,GO:0006886,GO:0006913,GO:…	-	ko:K14409	ko03015,map03015	-	-	-	ko00000,ko00001,ko03019	-	-	-	EST1,EST1_DNA_bind
TRINITY_DN29552_c0_g1_i5.p1	83344.XP_007924587.1	3.9e-72	278.5	A	4751|Fungi	RNA recognition motif. (a.k.a. RRM, RBD, or RNP domain)	NOP15	GO:0000910,GO:0000912,GO:0000915,GO:0003674,GO:0003676,GO:0003723,GO:0005488,GO:0005575,GO:0005622,GO:0005623,GO:0005634,GO:0005730,GO:0006996,GO:0007010,GO:0007049,GO:0008150,GO:0009987,GO:0016043,GO:0019843,GO:0022402,GO:0022607,GO:0022613,GO:0030029,GO:0030036,GO:0030684,GO:0030687,GO:0030865,GO:0030866,GO:0031032,GO:0031974,GO:0031981,GO:0032506,GO:0032991,GO:0042254,GO:0042273,GO:0043226,GO:…	-	ko:K14838	-	-	-	-	ko00000,ko03009	-	-	-	RRM_1
TRINITY_DN29552_c1_g1_i1.p1	83344.XP_007924587.1	1.6e-47	196.1	A	4751|Fungi	RNA recognition motif. (a.k.a. RRM, RBD, or RNP domain)	NOP15	GO:0000910,GO:0000912,GO:0000915,GO:0003674,GO:0003676,GO:0003723,GO:0005488,GO:0005575,GO:0005622,GO:0005623,GO:0005634,GO:0005730,GO:0006996,GO:0007010,GO:0007049,GO:0008150,GO:0009987,GO:0016043,GO:0019843,GO:0022402,GO:0022607,GO:0022613,GO:0030029,GO:0030036,GO:0030684,GO:0030687,GO:0030865,GO:0030866,GO:0031032,GO:0031974,GO:0031981,GO:0032506,GO:0032991,GO:0042254,GO:0042273,GO:0043226,GO:…	-	ko:K14838	-	-	-	-	ko00000,ko03009	-	-	-	RRM_1
TRINITY_DN29596_c0_g1_i1.p1	3641.EOY32347	4.7e-74	284.3	A	35493|Streptophyta	DEAD-box ATP-dependent RNA helicase	-	GO:0003674,GO:0003724,GO:0003824,GO:0004004,GO:0004386,GO:0005575,GO:0005622,GO:0005623,GO:0005634,GO:0005730,GO:0005737,GO:0006139,GO:0006725,GO:0006807,GO:0008026,GO:0008150,GO:0008152,GO:0008186,GO:0009987,GO:0010501,GO:0016070,GO:0016462,GO:0016787,GO:0016817,GO:0016818,GO:0016887,GO:0017111,GO:0031974,GO:0031981,GO:0034641,GO:0042623,GO:0043170,GO:0043226,GO:0043227,GO:0043228,GO:0043229,GO:…	3.6.4.13	ko:K11594	ko04622,ko05161,ko05203,map04622,map05161,map05203	-	-	-	ko00000,ko00001,ko01000,ko03019,ko03036,ko03041	-	-	-	DEAD,Helicase_C
TRINITY_DN2960_c0_g1_i16.p2	29760.VIT_04s0008g06810.t01	5e-120	438.0	A	35493|Streptophyta	U2 snRNP-associated SURP motif-containing	-	GO:0005575,GO:0005622,GO:0005623,GO:0005634,GO:0005654,GO:0031974,GO:0031981,GO:0043226,GO:0043227,GO:0043229,GO:0043231,GO:0043233,GO:0044422,GO:0044424,GO:0044428,GO:0044446,GO:0044464,GO:0070013	-	ko:K12842	ko03040,map03040	-	-	-	ko00000,ko00001,ko03041	-	-	-	RRM_1,Surp,cwf21
TRINITY_DN2960_c0_g1_i3.p2	2711.XP_006483724.1	0.0	1174.5	A	35493|Streptophyta	U2 snRNP-associated SURP motif-containing	-	GO:0005575,GO:0005622,GO:0005623,GO:0005634,GO:0005654,GO:0031974,GO:0031981,GO:0043226,GO:0043227,GO:0043229,GO:0043231,GO:0043233,GO:0044422,GO:0044424,GO:0044428,GO:0044446,GO:0044464,GO:0070013	-	ko:K12842	ko03040,map03040	-	-	-	ko00000,ko00001,ko03041	-	-	-	RRM_1,Surp,cwf21
TRINITY_DN29789_c0_g1_i1.p1	83344.XP_007930474.1	5.6e-153	547.7	A	4751|Fungi	DBP10CT (NUC160) domain	DBP10	GO:0000460,GO:0000463,GO:0000466,GO:0000470,GO:0003674,GO:0003724,GO:0003824,GO:0004004,GO:0004386,GO:0005575,GO:0005622,GO:0005623,GO:0005634,GO:0005730,GO:0005737,GO:0006139,GO:0006364,GO:0006396,GO:0006725,GO:0006807,GO:0008026,GO:0008150,GO:0008152,GO:0008186,GO:0009987,GO:0010467,GO:0010501,GO:0016043,GO:0016070,GO:0016072,GO:0016462,GO:0016787,GO:0016817,GO:0016818,GO:0016887,GO:0017111,GO:…	3.6.4.13	ko:K14808	-	-	-	-	ko00000,ko01000,ko03009	-	-	-	DBP10CT,DEAD,Helicase_C
TRINITY_DN298376_c0_g1_i1.p1	83344.XP_007924539.1	5.5e-29	134.8	A	4751|Fungi	glycine rich nucleic binding domain	-	-	-	ko:K12840	ko03040,map03040	-	-	-	ko00000,ko00001,ko03041	-	-	-	G-patch,RRM_1
[truncated: 41,244 more rows]
