# Supplementary material for: De novo transcriptome analysis of Dysoxylum binectariferum to unravel the biosynthesis of pharmaceutically relevant specialized metabolites
Source: Front Plant Sci. 2023 Aug 9;14:1098987. doi: 10.3389/fpls.2023.1098987 (PMC10450223; doi:10.3389/fpls.2023.1098987)
Supplement: Supplementary file 6 [file Table_1.xlsx]

## Sheet: 3a.MVP
AF 3a. Differential expression of unigenes belongs to mevalonate (MVP) pathway
Pathway	Enzyme code	KO	EC	Enzyme	Sl. No.	Unigenes	Root x Leaf (log2fold)	Leaf x Root (log2fold)
MVP pathway	AACT	K00626	EC:2.3.1.9	acetyl-CoA C-acetyltransferase	1	TRINITY_DN17528_c0_g1_i1	-4.77345	4.77345
					2	TRINITY_DN17528_c1_g2_i1	-1.92925	1.92925
					3	TRINITY_DN184366_c0_g1_i1	-0.195982	0.195982
					4	TRINITY_DN20528_c0_g1_i12	-3.96779	3.96779
					5	TRINITY_DN22035_c0_g2_i4	0.757416	-0.757416
					6	TRINITY_DN239154_c0_g1_i2	-4.1841	4.1841
					7	TRINITY_DN289301_c0_g1_i1	-2.62911	2.62911
					8	TRINITY_DN39990_c0_g2_i1	1.86027	-1.86028
					9	TRINITY_DN407156_c0_g1_i1	-3.1738	3.1738
					10	TRINITY_DN4175_c0_g1_i15	-0.712319	0.712319
					11	TRINITY_DN4195_c0_g1_i4	-2.64401	2.64402
					12	TRINITY_DN518803_c0_g1_i3	-1.08987	1.08987
					13	TRINITY_DN62779_c0_g1_i1	0.274463	-0.274463
					14	TRINITY_DN71698_c0_g1_i1	-1.81782	1.81782
					15	TRINITY_DN92962_c0_g2_i1	3.1339	-3.1339
	HMGS	K01641	EC:2.3.3.10	hydroxymethylglutaryl-CoA synthase	16	TRINITY_DN105620_c0_g1_i1	-4.58261	4.58262
					17	TRINITY_DN105620_c0_g1_i3	-3.6755	3.6755
					18	TRINITY_DN105620_c0_g2_i2	-1.52396	1.52396
					19	TRINITY_DN130443_c0_g1_i6	-1.38108	1.38109
					20	TRINITY_DN403437_c2_g1_i1	-2.54346	2.54347
					21	TRINITY_DN57092_c0_g1_i1	-2.38664	2.38664
					22	TRINITY_DN8135_c0_g1_i1	-4.7719	4.7719
					23	TRINITY_DN91985_c1_g3_i1	-1.08987	1.08987
					24	TRINITY_DN939410_c0_g1_i1	3.31406	-3.31407
	HMGR	K00021	EC:1.1.1.34	hydroxymethylglutaryl-CoA reductase	25	TRINITY_DN123438_c0_g1_i1	-2.55625	2.55625
					26	TRINITY_DN155266_c0_g1_i1	-0.663208	0.663209
					27	TRINITY_DN18330_c0_g1_i1	-5.07248	5.07248
					28	TRINITY_DN18330_c0_g2_i5	-4.21518	4.21518
					29	TRINITY_DN45769_c0_g1_i1	-2.39149	2.39149
					30	TRINITY_DN804547_c0_g1_i1	-1.14843	1.14844
					31	TRINITY_DN8094_c0_g1_i1	3.22859	-3.22859
					32	TRINITY_DN81930_c0_g1_i1	-2.53636	2.53636
	MKV	K00869	EC:2.7.1.36	mevalonate kinase	33	TRINITY_DN132258_c0_g1_i1	-3.50504	3.50505
					34	TRINITY_DN16343_c0_g1_i6	1.27615	-1.27615
					35	TRINITY_DN470935_c0_g1_i1	-1.62608	1.62608
					36	TRINITY_DN48896_c0_g1_i2	-3.97604	3.97604
	pMVK	K00938	EC:2.7.4.2	phosphomevalonate kinase	37	TRINITY_DN372369_c0_g1_i1	-2.59025	2.59025
					38	TRINITY_DN93933_c0_g1_i1	-1.02712	1.02712
					39	TRINITY_DN989_c0_g1_i2	-0.24041	0.24041
					40	TRINITY_DN989_c0_g1_i3	-4.13624	4.13624
	MDC	K01597	EC:4.1.1.33	diphosphomevalonate decarboxylase	41	TRINITY_DN13619_c0_g1_i5	1.55961	-1.55961
					42	TRINITY_DN13619_c0_g2_i1	1.56949	-1.56949
					43	TRINITY_DN25148_c0_g2_i1	-4.36085	4.36086
					44	TRINITY_DN38204_c0_g1_i3	-1.77729	1.77729
					45	TRINITY_DN44153_c0_g1_i2	1.44212	-1.44213

## Sheet: 3b.MEP
AF 3b. Differential expression of unigenes belongs to methylerythritol 4-phosphate (MEP) pathway
Pathway	Enzyme	KO	EC	Enzyme	Sl. No.	Unigenes	Root x Leaf (log2fold)	Leaf x Root (log2fold)
MEP pathway	DXS	K01662	EC:2.2.1.7	1-deoxy-D-xylulose-5-phosphate synthase	1	TRINITY_DN30503_c0_g1_i1	1.61638	-1.61638
					2	TRINITY_DN3492_c0_g1_i11	-1.4284	1.4284
					3	TRINITY_DN41306_c0_g1_i2	1.60757	-1.60757
					4	TRINITY_DN4920_c0_g1_i16	-2.72519	2.72519
					5	TRINITY_DN60657_c0_g1_i1	-0.474214	0.474214
					6	TRINITY_DN949682_c0_g1_i1	2.13066	-2.13066
	DXR	K00099	EC:1.1.1.267	1-deoxy-D-xylulose-5-phosphate reductoisomerase	7	TRINITY_DN3163_c0_g1_i18.p1	0	0
	MCT	K00991	EC:2.7.7.60	2-C-methyl-D-erythritol 4-phosphate cytidylyltransferase	8	TRINITY_DN180099_c0_g1_i1	2.19422	-2.19422
					9	TRINITY_DN43874_c0_g1_i9	-1.63721	1.63721
	CMK	K00919	EC:2.7.1.148	4-(cytidine 5'-diphospho)-2-C-methyl-D-erythritol kinase	10	TRINITY_DN104153_c0_g1_i1	2.4587	-2.4587
					11	TRINITY_DN8480_c0_g3_i1	-1.80772	1.80772
	MDS	K01770	EC:4.6.1.12	2-C-methyl-D-erythritol 2,4-cyclodiphosphate synthase	12	TRINITY_DN18050_c0_g1_i5	-1.45174	1.45174
					13	TRINITY_DN73475_c0_g1_i1	2.52542	-2.52542
	HDS	K03526	EC:1.17.7.1 / EC:1.17.7.3	(E)-4-hydroxy-3-methylbut-2-enyl-diphosphate synthase	14	TRINITY_DN118212_c0_g1_i2	-0.884204	0.884205
					15	TRINITY_DN454860_c0_g1_i2	2.66991	-2.66991
					16	TRINITY_DN5799_c1_g1_i19	-2.9444	2.9444
	HDR	K03527	EC:1.17.7.4	4-hydroxy-3-methylbut-2-en-1-yl diphosphate reductase	17	TRINITY_DN103619_c0_g1_i1	1.55476	-1.55477
					18	TRINITY_DN371929_c0_g2_i1	2.81561	-2.81561
					19	TRINITY_DN541051_c0_g1_i4	2.77247	-2.77247
					20	TRINITY_DN541051_c0_g1_i6	1.29851	-1.29852
					21	TRINITY_DN567853_c0_g1_i1	3.25862	-3.25863
					22	TRINITY_DN59675_c0_g1_i1	3.00091	-3.00092
					23	TRINITY_DN6624_c0_g1_i19	-2.07503	2.07503
	IDI	K01823	EC:5.3.3.2	isopentenyl-diphosphate Delta-isomerase	24	TRINITY_DN216412_c0_g1_i1	2.44604	-2.44604
					25	TRINITY_DN22766_c0_g2_i4	-3.84435	3.84436
					26	TRINITY_DN34877_c0_g1_i11	-2.79909	2.7991
					27	TRINITY_DN3525_c0_g1_i12	-4.40316	4.40316
					28	TRINITY_DN3525_c0_g1_i17	0.463894	-0.463894

## Sheet: 3c.Terpenoids
AF 3c. Differential expression of unigenes belongs to terpenoids pathway
Pathway	Enzyme code	KO	EC	Enzyme	Sl. No.	Unigenes	Root x Leaf (log2fold)	Leaf x Root (log2fold)
Monoterpenoid	FDPS	K00787	EC:2.5.1.1 / EC:2.5.1.10	(2E,6E)-farnesyl diphosphate synthase	1	TRINITY_DN20527_c0_g1_i10	-2.56786	2.56786
					2	TRINITY_DN281177_c0_g1_i1	-2.26521	2.26522
					3	TRINITY_DN5554_c0_g1_i12	2.14166	-2.14166
					4	TRINITY_DN5554_c0_g1_i4	NA	NA
Diterpenoid	K12503	K12503	EC:2.5.1.68	(2Z,6E)-farnesyl diphosphate synthase	5	TRINITY_DN91718_c0_g1_i2	-0.282377	0.282377
	GGPS1	K00804	EC:2.5.1.1 / EC:2.5.1.10 / EC:2.5.1.29	geranylgeranyl diphosphate synthase	6	TRINITY_DN49936_c0_g1_i1	-5.09232	5.09233
Triterpenoid	FDFT1	K00801	EC:2.5.1.21	farnesyl-diphosphate farnesyltransferase	7	TRINITY_DN110345_c0_g1_i2	-2.75058	2.75059
					8	TRINITY_DN11374_c0_g1_i1	0.374795	-0.374795
					9	TRINITY_DN233278_c0_g1_i1	-0.959542	0.959543
					10	TRINITY_DN43632_c0_g1_i1	-2.99586	2.99586
	SQLE, ERG1	K00511	EC:1.14.14.17	squalene monooxygenase	11	TRINITY_DN102661_c0_g1_i1	-4.41717	4.41718
					12	TRINITY_DN1089_c0_g1_i11	0.723222	-0.723223
					13	TRINITY_DN1089_c0_g1_i15	0.236094	-0.236094
					14	TRINITY_DN12041_c0_g1_i5	3.15683	-3.15683
					15	TRINITY_DN247590_c0_g2_i1	-2.1981	2.1981
					16	TRINITY_DN6962_c0_g1_i16	4.44079	-4.4408
					17	TRINITY_DN6962_c0_g1_i18	-6.11987	6.11988
					18	TRINITY_DN944201_c0_g1_i1	-1.4829	1.4829

## Sheet: 3d.Sesquiterpenoids
AF 3d. Differential expression of unigenes belongs to sesquiterpenoids pathway
Pathway	Enzyme code	KO	EC	Enzyme	Sl. No.	Unigenes	Root x Leaf (log2fold)	Leaf x Root (log2fold)
Sesquiterpenoid	FDPS	K00787	EC:2.5.1.1 / EC:2.5.1.10	farnesyl diphosphate synthase	1	TRINITY_DN20527_c0_g1_i10	-2.56786	2.56786
					2	TRINITY_DN281177_c0_g1_i1	-2.26521	2.26522
					3	TRINITY_DN5554_c0_g1_i12	2.14166	-2.14166
					4	TRINITY_DN5554_c0_g1_i4	NA	NA
	GERD	K15803	EC:4.2.3.75	(-)-germacrene D synthase	5	TRINITY_DN10765_c0_g1_i6	9.40792	-9.40792
					6	TRINITY_DN16027_c0_g1_i1	0.515005	-0.515005
					7	TRINITY_DN16727_c0_g1_i1	4.10659	-4.10659
					8	TRINITY_DN16727_c0_g2_i1	-1.91596	1.91596
					9	TRINITY_DN5420_c0_g1_i15	-7.80436	7.80436
					10	TRINITY_DN9623_c0_g1_i9	-5.64504	5.64504
	AFS1	K14173	EC:4.2.3.46	alpha-farnesene synthase	11	TRINITY_DN47465_c0_g1_i1	-3.28031	3.28031
					alpha-farnesene synthase

## Sheet: 3e.Phenylpropanoid
AF 3e. Differential expression of unigenes belongs to phenylprpanoid pathway
Pathway	Enzyme code	KO	EC	Enzyme	Sl. No.	Unigenes	Root x Leaf (log2fold)	Leaf x Root (log2fold)
Phenyl propanoid pathway	PAL	K10775	EC:4.3.1.24	Phenylalanine ammonia-lyase	1	TRINITY_DN13749_c1_g1_i17	3.39615	-3.39616
					2	TRINITY_DN207337_c1_g1_i3	3.19455	-3.19455
					3	TRINITY_DN2548_c0_g1_i11	4.02106	-4.02106
					4	TRINITY_DN581790_c0_g1_i1	2.30677	-2.30677
					5	TRINITY_DN7487_c0_g1_i13	2.45702	-2.45702
	C4H	K00487	EC:1.14.14.91	trans-cinnamate 4-monooxygenase	6	TRINITY_DN199344_c0_g1_i1	2.92426	-2.92426
					7	TRINITY_DN2081_c0_g1_i13	2.51865	-2.51865
					8	TRINITY_DN6341_c3_g2_i1	5.7393	-5.7393
					9	TRINITY_DN6341_c3_g2_i2	5.88619	-5.88619
					10	TRINITY_DN98029_c0_g1_i1	4.24683	-4.24683
	4CL	K01904	EC:6.2.1.12	4-coumarate--CoA ligase	11	TRINITY_DN110080_c0_g1_i1	-1.10865	1.10865
					12	TRINITY_DN140060_c0_g1_i2	-1.58679	1.58679
					13	TRINITY_DN2158_c0_g1_i15	0.917824	-0.917824
					14	TRINITY_DN2158_c0_g1_i18	1.12911	-1.12911
					15	TRINITY_DN2158_c0_g1_i7	-2.30872	2.30872
					16	TRINITY_DN2158_c2_g1_i1	0.53831	-0.53831
					17	TRINITY_DN224109_c0_g1_i4	0.626304	-0.626305
					18	TRINITY_DN23966_c0_g1_i1	-3.66352	3.66352
					19	TRINITY_DN254357_c0_g1_i1	2.19219	-2.19219
					20	TRINITY_DN312651_c0_g1_i2	-2.36842	2.36842
					21	TRINITY_DN39241_c0_g1_i2	-3.60023	3.60023
					22	TRINITY_DN43049_c0_g1_i2	1.40695	-1.40695
					23	TRINITY_DN51831_c0_g1_i4	-3.213	3.213
					24	TRINITY_DN52491_c0_g1_i5	-3.38967	3.38967
					25	TRINITY_DN54792_c0_g1_i2	-2.77701	2.77701
					26	TRINITY_DN547_c0_g1_i12	-3.44333	3.44333
					27	TRINITY_DN547_c0_g1_i15	-2.64255	2.64255
					28	TRINITY_DN587_c0_g1_i1	3.79608	-3.79608
					29	TRINITY_DN597274_c0_g1_i1	-0.495128	0.495128
					30	TRINITY_DN62287_c0_g2_i1	-2.47136	2.47136
					31	TRINITY_DN69515_c0_g1_i1	-1.97998	1.97998
					32	TRINITY_DN7059_c0_g1_i2	1.41792	-1.41792
	CHS	K00660	EC:2.3.1.74	Chalcone synthase	33	TRINITY_DN149243_c0_g1_i3	4.34509	-4.34509
					34	TRINITY_DN4064_c0_g1_i12	1.92425	-1.92425
					35	TRINITY_DN4064_c1_g2_i3	-4.00765	4.00765
					36	TRINITY_DN413565_c0_g1_i1	1.66695	-1.66696
					37	TRINITY_DN49806_c0_g1_i1	0.807568	-0.807569
					38	TRINITY_DN567668_c0_g1_i1	-4.52037	4.52037
	CHI	K01859	E5.5.1.6	Chalcone isomerase	39	TRINITY_DN2210_c0_g1_i1	1.5409	-1.5409
					40	TRINITY_DN61855_c0_g1_i2	-0.765568	0.765569

## Sheet: 3f.Flavanoid
AF 3f. Differential expression of unigenes belongs to flavanoid biosynthesis pathway
Pathway	Enzyme code	KO	EC	Enzyme	Sl. No.	Unigenes	Root x Leaf (log2fold)	Leaf x Root (log2fold)
Flavanoid Biosynthesis	F3H	K00475	EC:1.14.11.9	naringenin 3-dioxygenase	1	TRINITY_DN14331_c0_g1_i1	4.11083	-4.11083
	DFR	K13082	EC:1.1.1.219 / EC:1.1.1.234	bifunctional dihydroflavonol 4-reductase/flavanone 4-reductase	2	TRINITY_DN118_c0_g1_i13	5.7247	-5.7247
					3	TRINITY_DN118_c0_g1_i14	-2.05388	2.05388
					4	TRINITY_DN118_c0_g1_i2	-3.67339	3.67339
	ANS	K05277	EC:1.14.20.4	anthocyanidin synthase	5	TRINITY_DN24214_c0_g1_i1	2.41717	-2.41717
	LAR	K13081	EC:1.17.1.3	leucoanthocyanidin reductase	6	TRINITY_DN1847_c0_g1_i2	4.1483	-4.1483
					7	TRINITY_DN1847_c0_g1_i3	2.47059	-2.4706
					8	TRINITY_DN1847_c0_g1_i4	2.9971	-2.9971
					9	TRINITY_DN22111_c0_g1_i4	3.37011	-3.37011
	ANR	K08695	EC:1.3.1.77	anthocyanidin reductase	10	TRINITY_DN17391_c0_g1_i1	-1.71328	1.71328

## Sheet: 3g.Lysine
AF 3g. Differential expression of unigenes belongs to lysine degradedation and lipid biosynthesis pathway
Pathway	Enzyme code	KO	EC	Enzyme	Sl. No.	Unigenes	Root x Leaf (log2fold)	Leaf x Root (log2fold)
Lysine degradation	LDC, cadA	K01582	E4.1.1.18	lysine decarboxylase	1	TRINITY_DN285047_c0_g1_i1	2.45906	-2.45906
					2	TRINITY_DN289478_c0_g1_i1	-1.42624	1.42624
					3	TRINITY_DN289478_c0_g1_i1	-1.42624	1.42624
					4	TRINITY_DN38906_c1_g1_i1	-1.89345	1.89345
					5	TRINITY_DN16553_c2_g1_i1	-3.02067	3.02067
					6	TRINITY_DN16553_c0_g1_i11	-5.86235	5.86235
					7	TRINITY_DN25863_c0_g1_i3	-4.13113	4.13113
					8	TRINITY_DN222076_c1_g2_i1	-2.70431	2.70431
					9	TRINITY_DN16553_c1_g3_i1	-2.32152	2.32152
					10	TRINITY_DN146830_c0_g1_i2	-2.06832	2.06832
					11	TRINITY_DN47343_c0_g1_i4	-1.02652	1.02652
					12	TRINITY_DN193627_c0_g1_i1	0.918335	-0.918335
					13	TRINITY_DN16553_c0_g1_i9	-2.73101	2.73101
	AOC3, AOC2, tynA	K00276	EC:1.4.3.21	primary-amine oxidase	14	TRINITY_DN10878_c0_g1_i1.p1	0.808857	-0.808857
					15	TRINITY_DN10878_c0_g2_i5.p1	-0.697075	0.697075
					16	TRINITY_DN114969_c0_g1_i2.p1	-0.266867	0.266867
					17	TRINITY_DN154501_c2_g1_i1.p1	-1.47568	1.47568
					18	TRINITY_DN20742_c0_g2_i2.p1	-3.36107	3.36107
					19	TRINITY_DN241484_c0_g1_i2.p1	4.66583	-4.66583
					20	TRINITY_DN25855_c0_g1_i1.p1	-0.885551	0.885551
					21	TRINITY_DN25855_c0_g3_i3.p1	-3.23515	3.23515
					22	TRINITY_DN41322_c0_g1_i1.p1	-1.20335	1.20335
					23	TRINITY_DN418763_c0_g1_i1.p1	-3.56027	3.56027
					24	TRINITY_DN42675_c0_g1_i1.p1	2.22724	-2.22724
					25	TRINITY_DN45587_c0_g1_i1.p1	-2.3743	2.3743
					26	TRINITY_DN46822_c0_g1_i2.p1	-2.46705	2.46705
					27	TRINITY_DN526022_c0_g1_i1.p1	-2.47162	2.47162
					28	TRINITY_DN56240_c0_g1_i4.p1	-3.16712	3.16712
					29	TRINITY_DN65729_c0_g1_i1.p2	-2.36986	2.36986
					30	TRINITY_DN7149_c0_g1_i1.p1	1.12607	-1.12607
					31	TRINITY_DN73031_c0_g1_i3.p1	-3.26174	3.26174
					32	TRINITY_DN736358_c0_g1_i1.p1	3.33745	-3.33745
					33	TRINITY_DN88616_c0_g2_i1.p1	-0.718459	0.718459
					34	TRINITY_DN92659_c0_g1_i2.p1	-3.90508	3.90508
					35	TRINITY_DN9496_c1_g1_i5.p1	-0.502406	0.502406
					36	TRINITY_DN9738_c0_g1_i1.p1	2.16239	-2.16239
					37	TRINITY_DN9738_c0_g1_i5.p1	-7.26355	7.26355
	LYS1	K00290	EC:1.5.1.7	Saccharopine dehydrogenase (NADP+, L-lysine forming)	38	TRINITY_DN284780_c2_g1_i1	-2.66265	2.66265
					39	TRINITY_DN39189_c0_g1_i1	-4.54704	4.54704
	AASS	K14157	EC:1.5.1.8 / EC:1.5.1.9	alpha-aminoadipic semialdehyde synthase	40	TRINITY_DN200_c0_g1_i15	1.42913	-1.42913
					41	TRINITY_DN200_c0_g1_i23	-2.92619	2.92619
					42	TRINITY_DN200_c0_g1_i3	0.557174	-0.557174
					43	TRINITY_DN5793_c0_g1_i16	-1.69225	1.69226
					44	TRINITY_DN5793_c0_g1_i3	-1.51205	1.51205
	LYS9	K00293	EC:1.5.1.10	saccharopine dehydrogenase (NADP+, L-glutamate forming)	45	TRINITY_DN230011_c0_g1_i1	-1.45796	1.45796
					46	TRINITY_DN37471_c0_g1_i3	-4.57217	4.57218
					47	TRINITY_DN396870_c0_g1_i1	-5.52294	5.52294
	PIPOX	K00306	EC:1.5.3.1 / EC:1.5.3.7	Sarcosine oxidase / L-pipecolate oxidase	48	TRINITY_DN2134_c0_g1_i11	0.706872	-0.706872
					49	TRINITY_DN351194_c0_g2_i1	-1.67831	1.67831
Fat/Lipid biosynthesis	PCS	K21385	EC 2.3.1.216	Pentaketide chromone synthase	50	TRINITY_DN1192_c0_g1_i12	-2.87635	2.87635
					51	TRINITY_DN4064_c0_g1_i12	1.92425	-1.92425
