# Supplementary material for: De novo transcriptome analysis of Dysoxylum binectariferum to unravel the biosynthesis of pharmaceutically relevant specialized metabolites
Source: Front Plant Sci. 2023 Aug 9;14:1098987. doi: 10.3389/fpls.2023.1098987 (PMC10450223; doi:10.3389/fpls.2023.1098987)
Supplement: Supplementary file 7 [file Table_2.xlsx]

## Sheet: Heatmap KEGG 17 pathways
Pathway discription	Root	Leaf	D. binectariferum transcripts ID	Enzyme name	KO Id	Enzyme abbreviation	EC no.
Phenylpropanoid biosynthesis	2.67149	-2.67149	TRINITY_DN127689_c0_g1_i2	cinnamyl-alcohol dehydrogenase	K00083	CAD	EC:1.1.1.195
	1.22227	-1.22227	TRINITY_DN19430_c0_g1_i3	cinnamyl-alcohol dehydrogenase		CAD	EC:1.1.1.195
	2.56188	-2.56188	TRINITY_DN19430_c0_g1_i5	cinnamyl-alcohol dehydrogenase		CAD	EC:1.1.1.195
	-6.41232	6.41232	TRINITY_DN23788_c0_g1_i4	cinnamyl-alcohol dehydrogenase		CAD	EC:1.1.1.195
	2.99881	-2.99881	TRINITY_DN709243_c0_g1_i1	cinnamyl-alcohol dehydrogenase		CAD	EC:1.1.1.195
	-0.096883	0.096883	TRINITY_DN7338_c0_g1_i11	cinnamyl-alcohol dehydrogenase		CAD	EC:1.1.1.195
	1.37484	-1.37484	TRINITY_DN734183_c0_g1_i1	cinnamyl-alcohol dehydrogenase		CAD	EC:1.1.1.195
	1.16523	-1.16523	TRINITY_DN10790_c0_g1_i1	peroxidase	K00430		EC:1.11.1.7
	0.0518926	-0.0518926	TRINITY_DN10910_c0_g1_i1	peroxidase			EC:1.11.1.7
	-4.02623	4.02623	TRINITY_DN11706_c0_g1_i5	peroxidase			EC:1.11.1.7
	-1.62944	1.62944	TRINITY_DN13671_c0_g1_i1	nuclear transcription factor Y, alpha		NFYA, HAP2
	3.41233	-3.41233	TRINITY_DN1771_c0_g1_i12	peroxidase			EC:1.11.1.7
	2.6655	-2.6655	TRINITY_DN1771_c0_g1_i16	peroxidase			EC:1.11.1.7
	1.88656	-1.88656	TRINITY_DN1771_c0_g2_i1	peroxidase			EC:1.11.1.7
	2.83401	-2.83401	TRINITY_DN179018_c0_g1_i1	peroxidase			EC:1.11.1.7
	2.15803	-2.15803	TRINITY_DN2293_c1_g1_i17	peroxidase			EC:1.11.1.7
	3.33862	-3.33862	TRINITY_DN24262_c0_g1_i3	peroxidase			EC:1.11.1.7
	5.42522	-5.42522	TRINITY_DN2968_c0_g1_i1	peroxidase			EC:1.11.1.7
	5.40002	-5.40002	TRINITY_DN2968_c0_g2_i1	peroxidase			EC:1.11.1.7
	1.28872	-1.28872	TRINITY_DN301925_c0_g1_i3	peroxidase			EC:1.11.1.7
	2.64358	-2.64358	TRINITY_DN316409_c0_g1_i1	peroxidase			EC:1.11.1.7
	0.646902	-0.646902	TRINITY_DN335876_c0_g2_i1	peroxidase			EC:1.11.1.7
	-1.35766	1.35766	TRINITY_DN3384_c0_g1_i16	peroxidase			EC:1.11.1.7
	5.82835	-5.82835	TRINITY_DN381851_c0_g1_i2	peroxidase			EC:1.11.1.7
	3.25417	-3.25417	TRINITY_DN38223_c0_g1_i2	peroxidase			EC:1.11.1.7
	-0.475009	0.475009	TRINITY_DN3992_c1_g1_i2	peroxidase			EC:1.11.1.7
	1.84357	-1.84357	TRINITY_DN4146_c0_g1_i1	peroxidase			EC:1.11.1.7
	-0.218068	0.218068	TRINITY_DN4159_c1_g4_i1	peroxidase			EC:1.11.1.7
	3.92493	-3.92493	TRINITY_DN418707_c0_g1_i1	peroxidase			EC:1.11.1.7
	0.630222	-0.630222	TRINITY_DN43700_c0_g1_i3	peroxidase			EC:1.11.1.7
	3.6727	-3.6727	TRINITY_DN470906_c0_g1_i1	peroxidase			EC:1.11.1.7
	5.50785	-5.50785	TRINITY_DN48490_c0_g1_i1	peroxidase			EC:1.11.1.7
	2.01979	-2.01979	TRINITY_DN495511_c0_g1_i2	peroxidase			EC:1.11.1.7
	6.31702	-6.31702	TRINITY_DN51913_c0_g1_i1	peroxidase			EC:1.11.1.7
	0.886871	-0.886871	TRINITY_DN52237_c1_g1_i8	peroxidase			EC:1.11.1.7
	-0.175754	0.175754	TRINITY_DN53261_c0_g1_i2	peroxidase			EC:1.11.1.7
	1.0423	-1.0423	TRINITY_DN5466_c3_g1_i1	peroxidase			EC:1.11.1.7
	-2.16832	2.16832	TRINITY_DN6252_c0_g1_i10	peroxidase			EC:1.11.1.7
	1.96983	-1.96983	TRINITY_DN63040_c0_g1_i1	peroxidase			EC:1.11.1.7
	3.62739	-3.62739	TRINITY_DN6538_c0_g2_i10	peroxidase			EC:1.11.1.7
	-1.43638	1.43638	TRINITY_DN6538_c0_g5_i15	peroxidase			EC:1.11.1.7
	-0.0305617	0.0305617	TRINITY_DN66584_c0_g1_i7	peroxidase			EC:1.11.1.7
	1.39059	-1.39059	TRINITY_DN66584_c0_g2_i4	peroxidase			EC:1.11.1.7
	1.61462	-1.61462	TRINITY_DN69240_c0_g1_i3	peroxidase			EC:1.11.1.7
	-3.49649	3.49649	TRINITY_DN7099_c0_g1_i2	peroxidase			EC:1.11.1.7
	-0.990705	0.990705	TRINITY_DN7099_c2_g1_i11	peroxidase			EC:1.11.1.7
	-0.378171	0.378171	TRINITY_DN7099_c2_g1_i5	peroxidase			EC:1.11.1.7
	0.0524772	-0.0524772	TRINITY_DN7099_c2_g1_i7	peroxidase			EC:1.11.1.7
	-0.42648	0.42648	TRINITY_DN7099_c2_g2_i2	peroxidase			EC:1.11.1.7
	4.59148	-4.59148	TRINITY_DN94733_c0_g1_i1	peroxidase			EC:1.11.1.7
	3.30201	-3.30201	TRINITY_DN99080_c0_g1_i1	peroxidase			EC:1.11.1.7
	2.75485	-2.75485	TRINITY_DN99080_c0_g1_i2	peroxidase			EC:1.11.1.7
	2.92426	-2.92426	TRINITY_DN199344_c0_g1_i1	trans-cinnamate 4-monooxygenase	K00487	CYP73A	EC:1.14.14.91
	2.51865	-2.51865	TRINITY_DN2081_c0_g1_i13	trans-cinnamate 4-monooxygenase		CYP73A	EC:1.14.14.91
	5.7393	-5.7393	TRINITY_DN6341_c3_g2_i1	trans-cinnamate 4-monooxygenase		CYP73A	EC:1.14.14.91
	5.88619	-5.88619	TRINITY_DN6341_c3_g2_i2	trans-cinnamate 4-monooxygenase		CYP73A	EC:1.14.14.91
	4.24683	-4.24683	TRINITY_DN98029_c0_g1_i1	trans-cinnamate 4-monooxygenase		CYP73A	EC:1.14.14.91
	1.51791	-1.51791	TRINITY_DN2241_c1_g1_i10	caffeoyl-CoA O-methyltransferase	K00588		EC:2.1.1.104
	2.45836	-2.45836	TRINITY_DN720386_c0_g1_i1	caffeoyl-CoA O-methyltransferase			EC:2.1.1.104
	-4.02183	4.02183	TRINITY_DN7435_c0_g1_i10	caffeoyl-CoA O-methyltransferase			EC:2.1.1.104
	7.17739	-7.17739	TRINITY_DN9440_c0_g1_i14	caffeoyl-CoA O-methyltransferase			EC:2.1.1.104
	-2.3139	2.3139	TRINITY_DN9440_c0_g1_i6	caffeoyl-CoA O-methyltransferase			EC:2.1.1.104
	-0.288451	0.288451	TRINITY_DN9440_c0_g1_i8	caffeoyl-CoA O-methyltransferase			EC:2.1.1.104
	-1.10865	1.10865	TRINITY_DN110080_c0_g1_i1	4-coumarate--CoA ligase	K01904	4CL	EC:6.2.1.12
	-1.58679	1.58679	TRINITY_DN140060_c0_g1_i2	vesicle transport protein SEC22		SEC22
	0.917824	-0.917824	TRINITY_DN2158_c0_g1_i15	4-coumarate--CoA ligase		4CL	EC:6.2.1.12
	1.12911	-1.12911	TRINITY_DN2158_c0_g1_i18	4-coumarate--CoA ligase		4CL	EC:6.2.1.12
	-2.30872	2.30872	TRINITY_DN2158_c0_g1_i7	4-coumarate--CoA ligase		4CL	EC:6.2.1.12
	0.53831	-0.53831	TRINITY_DN2158_c2_g1_i1	4-coumarate--CoA ligase		4CL	EC:6.2.1.12
	0.626304	-0.626304	TRINITY_DN224109_c0_g1_i4	4-coumarate--CoA ligase		4CL	EC:6.2.1.12
	-3.66352	3.66352	TRINITY_DN23966_c0_g1_i1	4-coumarate--CoA ligase		4CL	EC:6.2.1.12
	2.19219	-2.19219	TRINITY_DN254357_c0_g1_i1	4-coumarate--CoA ligase		4CL	EC:6.2.1.12
	-2.36842	2.36842	TRINITY_DN312651_c0_g1_i2	4-coumarate--CoA ligase		4CL	EC:6.2.1.12
	-3.60023	3.60023	TRINITY_DN39241_c0_g1_i2	4-coumarate--CoA ligase		4CL	EC:6.2.1.12
	1.40695	-1.40695	TRINITY_DN43049_c0_g1_i2	4-coumarate--CoA ligase		4CL	EC:6.2.1.12
	-3.213	3.213	TRINITY_DN51831_c0_g1_i4	4-coumarate--CoA ligase		4CL	EC:6.2.1.12
	-3.38967	3.38967	TRINITY_DN52491_c0_g1_i5	4-coumarate--CoA ligase		4CL	EC:6.2.1.12
	-2.77701	2.77701	TRINITY_DN54792_c0_g1_i2	4-coumarate--CoA ligase		4CL	EC:6.2.1.12
	-3.44333	3.44333	TRINITY_DN547_c0_g1_i12	4-coumarate--CoA ligase		4CL	EC:6.2.1.12
	-2.64255	2.64255	TRINITY_DN547_c0_g1_i15	4-coumarate--CoA ligase		4CL	EC:6.2.1.12
	3.79608	-3.79608	TRINITY_DN587_c0_g1_i1	4-coumarate--CoA ligase		4CL	EC:6.2.1.12
	-0.495128	0.495128	TRINITY_DN597274_c0_g1_i1	4-coumarate--CoA ligase		4CL	EC:6.2.1.12
	-2.47136	2.47136	TRINITY_DN62287_c0_g2_i1	4-coumarate--CoA ligase		4CL	EC:6.2.1.12
	-1.97998	1.97998	TRINITY_DN69515_c0_g1_i1	4-coumarate--CoA ligase		4CL	EC:6.2.1.12
	1.41792	-1.41792	TRINITY_DN7059_c0_g1_i2	4-coumarate--CoA ligase		4CL	EC:6.2.1.12
	-0.620645	0.620645	TRINITY_DN105059_c0_g1_i1	catalase-peroxidase	K03782	katG	EC:1.11.1.21
	-0.963717	0.963717	TRINITY_DN105987_c2_g1_i1	catalase-peroxidase		katG	EC:1.11.1.21
	-1.20504	1.20504	TRINITY_DN105987_c2_g1_i2	catalase-peroxidase		katG	EC:1.11.1.21
	3.23895	-3.23895	TRINITY_DN107175_c2_g1_i1	catalase-peroxidase		katG	EC:1.11.1.21
	-3.39242	3.39242	TRINITY_DN12139_c0_g1_i1	catalase-peroxidase		katG	EC:1.11.1.21
	-3.37609	3.37609	TRINITY_DN12139_c0_g1_i3	catalase-peroxidase		katG	EC:1.11.1.21
	-4.22665	4.22665	TRINITY_DN12139_c0_g1_i4	catalase-peroxidase		katG	EC:1.11.1.21
	-5.58439	5.58439	TRINITY_DN12139_c1_g1_i2	catalase-peroxidase		katG	EC:1.11.1.21
	0.337925	-0.337925	TRINITY_DN12139_c1_g1_i3	catalase-peroxidase		katG	EC:1.11.1.21
	-4.72039	4.72039	TRINITY_DN12139_c1_g1_i5	catalase-peroxidase		katG	EC:1.11.1.21
	-3.45677	3.45677	TRINITY_DN12139_c1_g2_i1	catalase-peroxidase		katG	EC:1.11.1.21
	-2.46788	2.46788	TRINITY_DN129710_c0_g1_i1	P-type Ca2+ transporter type 2C		ATP2C	EC:7.2.2.10
	-2.1103	2.1103	TRINITY_DN16623_c0_g1_i1	catalase-peroxidase		katG	EC:1.11.1.21
	-2.82791	2.82791	TRINITY_DN16623_c0_g1_i6	catalase-peroxidase		katG	EC:1.11.1.21
	-0.922307	0.922307	TRINITY_DN214486_c0_g1_i4	catalase-peroxidase		katG	EC:1.11.1.21
	-3.53294	3.53294	TRINITY_DN21782_c0_g2_i1	catalase-peroxidase		katG	EC:1.11.1.21
	-3.54014	3.54014	TRINITY_DN21782_c0_g4_i1	catalase-peroxidase		katG	EC:1.11.1.21
	-1.43611	1.43611	TRINITY_DN21782_c0_g5_i1	catalase-peroxidase		katG	EC:1.11.1.21
	-3.24106	3.24106	TRINITY_DN22541_c0_g1_i5	catalase-peroxidase		katG	EC:1.11.1.21
	-3.0472	3.0472	TRINITY_DN22541_c0_g4_i1	catalase-peroxidase		katG	EC:1.11.1.21
	2.62975	-2.62975	TRINITY_DN280988_c1_g1_i1	catalase-peroxidase		katG	EC:1.11.1.21
	-3.15481	3.15481	TRINITY_DN29946_c0_g1_i2	catalase-peroxidase		katG	EC:1.11.1.21
	-0.747382	0.747382	TRINITY_DN29946_c0_g1_i5	catalase-peroxidase		katG	EC:1.11.1.21
	-2.69021	2.69021	TRINITY_DN29946_c0_g2_i1	catalase-peroxidase		katG	EC:1.11.1.21
	-1.20335	1.20335	TRINITY_DN34337_c0_g1_i4	catalase-peroxidase		katG	EC:1.11.1.21
	-1.83386	1.83386	TRINITY_DN356539_c0_g1_i1	catalase-peroxidase		katG	EC:1.11.1.21
	-3.33804	3.33804	TRINITY_DN38164_c0_g1_i2	catalase-peroxidase		katG	EC:1.11.1.21
	-1.5464	1.5464	TRINITY_DN50965_c0_g1_i1	catalase-peroxidase		katG	EC:1.11.1.21
	-2.59491	2.59491	TRINITY_DN580315_c0_g1_i1	catalase-peroxidase		katG	EC:1.11.1.21
	-1.8361	1.8361	TRINITY_DN65236_c0_g1_i1	catalase-peroxidase		katG	EC:1.11.1.21
	-2.73993	2.73993	TRINITY_DN71592_c0_g1_i1	catalase-peroxidase		katG	EC:1.11.1.21
	-1.89081	1.89081	TRINITY_DN740242_c0_g1_i1	catalase-peroxidase		katG	EC:1.11.1.21
	-1.51415	1.51415	TRINITY_DN78108_c0_g1_i2	catalase-peroxidase		katG	EC:1.11.1.21
	-6.16018	6.16018	TRINITY_DN9928_c0_g1_i4	catalase-peroxidase		katG	EC:1.11.1.21
	-3.15218	3.15218	TRINITY_DN9928_c0_g2_i1	catalase-peroxidase		katG	EC:1.11.1.21
	2.04525	-2.04525	TRINITY_DN6810_c1_g1_i2	cinnamoyl-CoA reductase	K09753	CCR	EC:1.2.1.44
	1.96776	-1.96776	TRINITY_DN200328_c0_g2_i1	5-O-(4-coumaroyl)-D-quinate 3'-monooxygenase	K09754	CYP98A, C3'H	EC:1.14.14.96
	2.06041	-2.06041	TRINITY_DN7253_c0_g2_i3	5-O-(4-coumaroyl)-D-quinate 3'-monooxygenase		CYP98A, C3'H	EC:1.14.14.96
	0.0553918	-0.0553918	TRINITY_DN5195_c0_g1_i1	ferulate-5-hydroxylase	K09755	CYP84A, F5H	EC:1.14.-.-
	3.39615	-3.39615	TRINITY_DN13749_c1_g1_i17	peroxin-3	K10775	PEX3
	3.19455	-3.19455	TRINITY_DN207337_c1_g1_i3	phenylalanine ammonia-lyase		PAL	EC:4.3.1.24
	4.02106	-4.02106	TRINITY_DN2548_c0_g1_i11	phenylalanine ammonia-lyase		PAL	EC:4.3.1.24
	2.30677	-2.30677	TRINITY_DN581790_c0_g1_i1	phenylalanine ammonia-lyase		PAL	EC:4.3.1.24
	2.45702	-2.45702	TRINITY_DN7487_c0_g1_i13	phenylalanine ammonia-lyase		PAL	EC:4.3.1.24
	-3.09632	3.09632	TRINITY_DN569_c0_g1_i10	coniferyl-aldehyde dehydrogenase	K12355	REF1	EC:1.2.1.68
	1.73396	-1.73396	TRINITY_DN569_c0_g1_i6	coniferyl-aldehyde dehydrogenase		REF1	EC:1.2.1.68
	-4.79253	4.79253	TRINITY_DN10860_c0_g1_i1	coniferyl-alcohol glucosyltransferase	K12356	UGT72E	EC:2.4.1.111
	-6.18184	6.18184	TRINITY_DN23212_c0_g1_i1	coniferyl-alcohol glucosyltransferase		UGT72E	EC:2.4.1.111
	-0.383148	0.383148	TRINITY_DN11401_c0_g1_i1	shikimate O-hydroxycinnamoyltransferase	K13065	HCT	EC:2.3.1.133
	-2.39742	2.39742	TRINITY_DN18525_c0_g1_i9	shikimate O-hydroxycinnamoyltransferase		HCT	EC:2.3.1.133
	7.9494	-7.9494	TRINITY_DN23720_c0_g1_i1	shikimate O-hydroxycinnamoyltransferase		HCT	EC:2.3.1.133
	3.06967	-3.06967	TRINITY_DN23720_c0_g1_i3	shikimate O-hydroxycinnamoyltransferase		HCT	EC:2.3.1.133
	7.54962	-7.54962	TRINITY_DN23720_c0_g2_i1	shikimate O-hydroxycinnamoyltransferase		HCT	EC:2.3.1.133
	5.28991	-5.28991	TRINITY_DN23720_c0_g3_i1	shikimate O-hydroxycinnamoyltransferase		HCT	EC:2.3.1.133
	-0.196686	0.196686	TRINITY_DN23720_c0_g3_i2	shikimate O-hydroxycinnamoyltransferase		HCT	EC:2.3.1.133
	-3.70503	3.70503	TRINITY_DN380953_c0_g1_i1	shikimate O-hydroxycinnamoyltransferase		HCT	EC:2.3.1.133
	0.0146884	-0.0146884	TRINITY_DN414352_c0_g1_i1	shikimate O-hydroxycinnamoyltransferase		HCT	EC:2.3.1.133
	0.704565	-0.704565	TRINITY_DN5723_c0_g1_i1	shikimate O-hydroxycinnamoyltransferase		HCT	EC:2.3.1.133
	0.607138	-0.607138	TRINITY_DN6938_c0_g1_i1	shikimate O-hydroxycinnamoyltransferase		HCT	EC:2.3.1.133
	3.24646	-3.24646	TRINITY_DN727220_c0_g1_i1	shikimate O-hydroxycinnamoyltransferase		HCT	EC:2.3.1.133
	3.1073	-3.1073	TRINITY_DN105447_c0_g1_i1	caffeic acid 3-O-methyltransferase / acetylserotonin O-methyltransferase	K13066	COMT	EC:2.1.1.68 2.1.1.4
	0.409133	-0.409133	TRINITY_DN11685_c0_g1_i1	caffeic acid 3-O-methyltransferase / acetylserotonin O-methyltransferase		COMT	EC:2.1.1.68 2.1.1.4
	-0.249025	0.249025	TRINITY_DN3279_c5_g1_i1	caffeic acid 3-O-methyltransferase / acetylserotonin O-methyltransferase		COMT	EC:2.1.1.68 2.1.1.4
	0.73567	-0.73567	TRINITY_DN3833_c0_g1_i17	caffeic acid 3-O-methyltransferase / acetylserotonin O-methyltransferase		COMT	EC:2.1.1.68 2.1.1.4
	2.77296	-2.77296	TRINITY_DN3833_c0_g1_i20	caffeic acid 3-O-methyltransferase / acetylserotonin O-methyltransferase		COMT	EC:2.1.1.68 2.1.1.4
	1.03577	-1.03577	TRINITY_DN3833_c0_g1_i7	caffeic acid 3-O-methyltransferase / acetylserotonin O-methyltransferase		COMT	EC:2.1.1.68 2.1.1.4
	2.28136	-2.28136	TRINITY_DN49373_c1_g1_i2	caffeic acid 3-O-methyltransferase / acetylserotonin O-methyltransferase		COMT	EC:2.1.1.68 2.1.1.4
	1.44252	-1.44252	TRINITY_DN49373_c1_g5_i1	caffeic acid 3-O-methyltransferase / acetylserotonin O-methyltransferase		COMT	EC:2.1.1.68 2.1.1.4
	0.903387	-0.903387	TRINITY_DN17269_c0_g1_i13	caffeoylshikimate esterase	K18368	CSE	EC:3.1.1.-
	-0.166316	0.166316	TRINITY_DN2782_c0_g1_i10	caffeoylshikimate esterase		CSE	EC:3.1.1.-
	-2.43619	2.43619	TRINITY_DN3529_c0_g1_i17	caffeoylshikimate esterase		CSE	EC:3.1.1.-
	5.32259	-5.32259	TRINITY_DN3529_c0_g1_i26	caffeoylshikimate esterase		CSE	EC:3.1.1.-
	2.17051	-2.17051	TRINITY_DN648122_c0_g1_i1	caffeoylshikimate esterase		CSE	EC:3.1.1.-
	-1.8448	1.8448	TRINITY_DN71364_c0_g1_i18	caffeoylshikimate esterase		CSE	EC:3.1.1.-
	-0.646218	0.646218	TRINITY_DN21502_c0_g1_i2	cinnamyl-alcohol dehydrogenase	K22395		EC:1.1.1.195
	-1.19783	1.19783	TRINITY_DN21502_c0_g1_i4	cinnamyl-alcohol dehydrogenase			EC:1.1.1.195
	1.02881	-1.02881	TRINITY_DN21502_c0_g1_i5	cinnamyl-alcohol dehydrogenase			EC:1.1.1.195
	0.481348	-0.481348	TRINITY_DN21502_c0_g1_i9	cinnamyl-alcohol dehydrogenase			EC:1.1.1.195
	2.15903	-2.15903	TRINITY_DN196345_c0_g1_i3	beta-glucosidase	K01188		EC:3.2.1.21
	-0.882162	0.882162	TRINITY_DN22721_c0_g1_i17	beta-glucosidase			EC:3.2.1.21
	-2.65066	2.65066	TRINITY_DN26793_c0_g1_i4	beta-glucosidase			EC:3.2.1.21
	3.67099	-3.67099	TRINITY_DN635547_c0_g1_i1	beta-glucosidase			EC:3.2.1.21
	-1.96312	1.96312	TRINITY_DN102031_c0_g1_i1	beta-glucosidase	K05349	bglX	EC:3.2.1.21
	-3.8613	3.8613	TRINITY_DN102646_c0_g1_i1	beta-glucosidase		bglX	EC:3.2.1.21
	-1.97291	1.97291	TRINITY_DN10726_c0_g1_i3	beta-glucosidase		bglX	EC:3.2.1.21
	-1.83562	1.83562	TRINITY_DN125915_c0_g1_i1	beta-glucosidase		bglX	EC:3.2.1.21
	-2.11774	2.11774	TRINITY_DN145411_c0_g1_i1	beta-glucosidase		bglX	EC:3.2.1.21
	-2.06042	2.06042	TRINITY_DN1840_c0_g1_i1	beta-glucosidase		bglX	EC:3.2.1.21
	-1.00796	1.00796	TRINITY_DN1840_c0_g2_i1	beta-glucosidase		bglX	EC:3.2.1.21
	-1.03055	1.03055	TRINITY_DN187272_c0_g1_i1	beta-glucosidase		bglX	EC:3.2.1.21
	-2.30144	2.30144	TRINITY_DN191064_c0_g1_i1	beta-glucosidase		bglX	EC:3.2.1.21
	-3.1403	3.1403	TRINITY_DN195664_c0_g1_i1	beta-glucosidase		bglX	EC:3.2.1.21
	-4.55419	4.55419	TRINITY_DN19585_c0_g1_i7	beta-glucosidase		bglX	EC:3.2.1.21
	-1.54565	1.54565	TRINITY_DN248971_c0_g2_i1	beta-glucosidase		bglX	EC:3.2.1.21
	-1.34985	1.34985	TRINITY_DN314089_c0_g1_i1	beta-glucosidase		bglX	EC:3.2.1.21
	-2.58586	2.58586	TRINITY_DN487529_c0_g1_i1	beta-glucosidase		bglX	EC:3.2.1.21
	2.5631	-2.5631	TRINITY_DN66545_c0_g1_i1	beta-glucosidase		bglX	EC:3.2.1.21
	2.72049	-2.72049	TRINITY_DN66545_c1_g1_i1	beta-glucosidase		bglX	EC:3.2.1.21
	-3.24455	3.24455	TRINITY_DN11686_c0_g1_i14	beta-glucosidase	K05350	bglB	EC:3.2.1.21
	-1.67557	1.67557	TRINITY_DN17670_c0_g1_i10	beta-glucosidase		bglB	EC:3.2.1.21
	0.0698942	-0.0698942	TRINITY_DN17670_c0_g1_i26	beta-glucosidase		bglB	EC:3.2.1.21
	0.510262	-0.510262	TRINITY_DN17670_c0_g1_i38	beta-glucosidase		bglB	EC:3.2.1.21
	1.49083	-1.49083	TRINITY_DN38_c0_g4_i5	beta-glucosidase		bglB	EC:3.2.1.21
	-0.368167	0.368167	TRINITY_DN45010_c0_g1_i12	beta-glucosidase		bglB	EC:3.2.1.21
	1.48687	-1.48687	TRINITY_DN577178_c0_g1_i1	beta-glucosidase		bglB	EC:3.2.1.21
	3.59086	-3.59086	TRINITY_DN872825_c0_g1_i1	beta-glucosidase		bglB	EC:3.2.1.21
	-3.52398	3.52398	TRINITY_DN9019_c0_g1_i63	beta-glucosidase		bglB	EC:3.2.1.21
	-2.98554	2.98554	TRINITY_DN9043_c1_g2_i16	beta-glucosidase		bglB	EC:3.2.1.21
	2.01027	-2.01027	TRINITY_DN944945_c0_g1_i1	beta-glucosidase		bglB	EC:3.2.1.21
	0.98002	-0.98002	TRINITY_DN45400_c0_g1_i9	feruloyl-CoA 6-hydroxylase	K06892	F6H	EC:1.14.11.61
	2.49054	-2.49054	TRINITY_DN11317_c0_g1_i12	scopoletin glucosyltransferase	K23260	TOGT1	EC:2.4.1.128
	2.64106	-2.64106	TRINITY_DN140076_c0_g1_i1	protein transport protein SEC23		SEC23
	-2.36354	2.36354	TRINITY_DN70009_c0_g1_i1	scopoletin glucosyltransferase		TOGT1	EC:2.4.1.128
Terpenoid backbone biosynthesis	-2.55625	2.55625	TRINITY_DN123438_c0_g1_i1	hydroxymethylglutaryl-CoA reductase (NADPH)	K00021	HMGCR	EC:1.1.1.34
	-5.07248	5.07248	TRINITY_DN18330_c0_g1_i1	hydroxymethylglutaryl-CoA reductase (NADPH)		HMGCR	EC:1.1.1.34
	-4.21518	4.21518	TRINITY_DN18330_c0_g2_i5	hydroxymethylglutaryl-CoA reductase (NADPH)		HMGCR	EC:1.1.1.34
	2.62896	-2.62896	TRINITY_DN2541_c0_g1_i2	hydroxymethylglutaryl-CoA reductase (NADPH)		HMGCR	EC:1.1.1.34
	-2.39149	2.39149	TRINITY_DN45769_c0_g1_i1	hydroxymethylglutaryl-CoA reductase (NADPH)		HMGCR	EC:1.1.1.34
	-1.14843	1.14843	TRINITY_DN804547_c0_g1_i1	hydroxymethylglutaryl-CoA reductase (NADPH)		HMGCR	EC:1.1.1.34
	3.22859	-3.22859	TRINITY_DN8094_c0_g1_i1	hydroxymethylglutaryl-CoA reductase (NADPH)		HMGCR	EC:1.1.1.34
	-2.53636	2.53636	TRINITY_DN81930_c0_g1_i1	hydroxymethylglutaryl-CoA reductase (NADPH)		HMGCR	EC:1.1.1.34
	-3.40904	3.40904	TRINITY_DN113097_c0_g1_i4	protein-S-isoprenylcysteine O-methyltransferase	K00587	ICMT, STE14	EC:2.1.1.100
	-4.77345	4.77345	TRINITY_DN17528_c0_g1_i1	acetyl-CoA C-acetyltransferase	K00626	ACAT, atoB	EC:2.3.1.9
	-1.92925	1.92925	TRINITY_DN17528_c1_g2_i1	acetyl-CoA C-acetyltransferase		ACAT, atoB	EC:2.3.1.9
	-0.195982	0.195982	TRINITY_DN184366_c0_g1_i1	acetyl-CoA C-acetyltransferase		ACAT, atoB	EC:2.3.1.9
	-3.96779	3.96779	TRINITY_DN20528_c0_g1_i12	acetyl-CoA C-acetyltransferase		ACAT, atoB	EC:2.3.1.9
	0.757416	-0.757416	TRINITY_DN22035_c0_g2_i4	acetyl-CoA C-acetyltransferase		ACAT, atoB	EC:2.3.1.9
	-4.1841	4.1841	TRINITY_DN239154_c0_g1_i2	acetyl-CoA C-acetyltransferase		ACAT, atoB	EC:2.3.1.9
	-2.62911	2.62911	TRINITY_DN289301_c0_g1_i1	acetyl-CoA C-acetyltransferase		ACAT, atoB	EC:2.3.1.9
	1.86027	-1.86027	TRINITY_DN39990_c0_g2_i1	acetyl-CoA C-acetyltransferase		ACAT, atoB	EC:2.3.1.9
	-3.1738	3.1738	TRINITY_DN407156_c0_g1_i1	acetyl-CoA C-acetyltransferase		ACAT, atoB	EC:2.3.1.9
	-0.712319	0.712319	TRINITY_DN4175_c0_g1_i15	acetyl-CoA C-acetyltransferase		ACAT, atoB	EC:2.3.1.9
	-2.64401	2.64401	TRINITY_DN4195_c0_g1_i4	acetyl-CoA C-acetyltransferase		ACAT, atoB	EC:2.3.1.9
	-1.08987	1.08987	TRINITY_DN518803_c0_g1_i3	acetyl-CoA C-acetyltransferase		ACAT, atoB	EC:2.3.1.9
	0.274463	-0.274463	TRINITY_DN62779_c0_g1_i1	acetyl-CoA C-acetyltransferase		ACAT, atoB	EC:2.3.1.9
	-1.81782	1.81782	TRINITY_DN71698_c0_g1_i1	acetyl-CoA C-acetyltransferase		ACAT, atoB	EC:2.3.1.9
	3.1339	-3.1339	TRINITY_DN92962_c0_g2_i1	acetyl-CoA C-acetyltransferase		ACAT, atoB	EC:2.3.1.9
	-2.56786	2.56786	TRINITY_DN20527_c0_g1_i10	farnesyl diphosphate synthase	K00787	FDPS	EC:2.5.1.1 2.5.1.10
	-2.26521	2.26521	TRINITY_DN281177_c0_g1_i1	farnesyl diphosphate synthase		FDPS	EC:2.5.1.1 2.5.1.10
	2.14166	-2.14166	TRINITY_DN5554_c0_g1_i12	farnesyl diphosphate synthase		FDPS	EC:2.5.1.1 2.5.1.10
	-5.09232	5.09232	TRINITY_DN49936_c0_g1_i1	geranylgeranyl diphosphate synthase, type III	K00804	GGPS1	EC:2.5.1.1 2.5.1.10 2.5.1.29
	1.22203	-1.22203	TRINITY_DN78106_c0_g1_i1	undecaprenyl diphosphate synthase	K00806	uppS	EC:2.5.1.31
	-0.413251	0.413251	TRINITY_DN8837_c0_g1_i4	undecaprenyl diphosphate synthase		uppS	EC:2.5.1.31
	-0.710475	0.710475	TRINITY_DN8844_c1_g1_i11	undecaprenyl diphosphate synthase		uppS	EC:2.5.1.31
	-3.50504	3.50504	TRINITY_DN132258_c0_g1_i1	translation initiation factor 2 subunit 2	K00869	EIF2S2
	-1.62608	1.62608	TRINITY_DN470935_c0_g1_i1	mevalonate kinase		MVK, mvaK1	EC:2.7.1.36
	-3.97604	3.97604	TRINITY_DN48896_c0_g1_i2	mevalonate kinase		MVK, mvaK1	EC:2.7.1.36
	2.4587	-2.4587	TRINITY_DN104153_c0_g1_i1	4-diphosphocytidyl-2-C-methyl-D-erythritol kinase	K00919	ispE	EC:2.7.1.148
	-1.80772	1.80772	TRINITY_DN8480_c0_g3_i1	4-diphosphocytidyl-2-C-methyl-D-erythritol kinase		ispE	EC:2.7.1.148
	-2.59025	2.59025	TRINITY_DN372369_c0_g1_i1	phosphomevalonate kinase	K00938	mvaK2	EC:2.7.4.2
	-1.02712	1.02712	TRINITY_DN93933_c0_g1_i1	phosphomevalonate kinase		mvaK2	EC:2.7.4.2
	-0.24041	0.24041	TRINITY_DN989_c0_g1_i2	phosphomevalonate kinase		mvaK2	EC:2.7.4.2
	-4.13624	4.13624	TRINITY_DN989_c0_g1_i3	phosphomevalonate kinase		mvaK2	EC:2.7.4.2
	2.19422	-2.19422	TRINITY_DN180099_c0_g1_i1	2-C-methyl-D-erythritol 4-phosphate cytidylyltransferase	K00991	ispD	EC:2.7.7.60
	-1.63721	1.63721	TRINITY_DN43874_c0_g1_i9	2-C-methyl-D-erythritol 4-phosphate cytidylyltransferase		ispD	EC:2.7.7.60
	1.55961	-1.55961	TRINITY_DN13619_c0_g1_i5	large subunit ribosomal protein L35	K01597	MRPL35
	1.56949	-1.56949	TRINITY_DN13619_c0_g2_i1	large subunit ribosomal protein L36		MRPL35
	-4.36085	4.36085	TRINITY_DN25148_c0_g2_i1	diphosphomevalonate decarboxylase		MVD, mvaD	EC:4.1.1.33
	-1.77729	1.77729	TRINITY_DN38204_c0_g1_i3	diphosphomevalonate decarboxylase		MVD, mvaD	EC:4.1.1.33
	1.44212	-1.44212	TRINITY_DN44153_c0_g1_i2	diphosphomevalonate decarboxylase		MVD, mvaD	EC:4.1.1.33
	-4.58261	4.58261	TRINITY_DN105620_c0_g1_i1	hydroxymethylglutaryl-CoA synthase	K01641	HMGCS	EC:2.3.3.10
	-3.6755	3.6755	TRINITY_DN105620_c0_g1_i3	hydroxymethylglutaryl-CoA synthase		HMGCS	EC:2.3.3.10
	-1.52396	1.52396	TRINITY_DN105620_c0_g2_i2	hydroxymethylglutaryl-CoA synthase		HMGCS	EC:2.3.3.10
	-1.38108	1.38108	TRINITY_DN130443_c0_g1_i6	ATP-dependent Clp protease ATP-binding subunit ClpB		clpB
	-2.54346	2.54346	TRINITY_DN403437_c2_g1_i1	hydroxymethylglutaryl-CoA synthase		HMGCS	EC:2.3.3.10
	-2.38664	2.38664	TRINITY_DN57092_c0_g1_i1	hydroxymethylglutaryl-CoA synthase		HMGCS	EC:2.3.3.10
	-4.7719	4.7719	TRINITY_DN8135_c0_g1_i1	hydroxymethylglutaryl-CoA synthase		HMGCS	EC:2.3.3.10
	-1.08987	1.08987	TRINITY_DN91985_c1_g3_i1	hydroxymethylglutaryl-CoA synthase		HMGCS	EC:2.3.3.10
	3.31406	-3.31406	TRINITY_DN939410_c0_g1_i1	hydroxymethylglutaryl-CoA synthase		HMGCS	EC:2.3.3.10
	5.79721	-5.79721	TRINITY_DN26809_c0_g1_i3	1-deoxy-D-xylulose-5-phosphate synthase	K01662	DXS	EC:2.2.1.7
	1.61638	-1.61638	TRINITY_DN30503_c0_g1_i1	1-deoxy-D-xylulose-5-phosphate synthase		DXS	EC:2.2.1.7
	-1.4284	1.4284	TRINITY_DN3492_c0_g1_i11	1-deoxy-D-xylulose-5-phosphate synthase		DXS	EC:2.2.1.7
	1.60757	-1.60757	TRINITY_DN41306_c0_g1_i2	1-deoxy-D-xylulose-5-phosphate synthase		DXS	EC:2.2.1.7
	-2.72519	2.72519	TRINITY_DN4920_c0_g1_i16	1-deoxy-D-xylulose-5-phosphate synthase		DXS	EC:2.2.1.7
	-0.474214	0.474214	TRINITY_DN60657_c0_g1_i1	1-deoxy-D-xylulose-5-phosphate synthase		DXS	EC:2.2.1.7
	2.13066	-2.13066	TRINITY_DN949682_c0_g1_i1	1-deoxy-D-xylulose-5-phosphate synthase		DXS	EC:2.2.1.7
	-1.45174	1.45174	TRINITY_DN18050_c0_g1_i5	2-C-methyl-D-erythritol 2,4-cyclodiphosphate synthase	K01770	ispF	EC:4.6.1.12
	2.52542	-2.52542	TRINITY_DN73475_c0_g1_i1	2-C-methyl-D-erythritol 2,4-cyclodiphosphate synthase		ispF	EC:4.6.1.12
	2.44604	-2.44604	TRINITY_DN216412_c0_g1_i1	isopentenyl-diphosphate Delta-isomerase	K01823	IDI	EC:5.3.3.2
	-3.84435	3.84435	TRINITY_DN22766_c0_g2_i4	isopentenyl-diphosphate Delta-isomerase		IDI	EC:5.3.3.2
	-2.79909	2.79909	TRINITY_DN34877_c0_g1_i11	isopentenyl-diphosphate Delta-isomerase		IDI	EC:5.3.3.2
	-4.40316	4.40316	TRINITY_DN3525_c0_g1_i12	isopentenyl-diphosphate Delta-isomerase		IDI	EC:5.3.3.2
	0.463894	-0.463894	TRINITY_DN3525_c0_g1_i17	isopentenyl-diphosphate Delta-isomerase		IDI	EC:5.3.3.2
	-0.884204	0.884204	TRINITY_DN118212_c0_g1_i2	(E)-4-hydroxy-3-methylbut-2-enyl-diphosphate synthase	K03526	gcpE, ispG	EC:1.17.7.1 1.17.7.3
	2.66991	-2.66991	TRINITY_DN454860_c0_g1_i2	(E)-4-hydroxy-3-methylbut-2-enyl-diphosphate synthase		gcpE, ispG	EC:1.17.7.1 1.17.7.3
	-2.9444	2.9444	TRINITY_DN5799_c1_g1_i19	(E)-4-hydroxy-3-methylbut-2-enyl-diphosphate synthase		gcpE, ispG	EC:1.17.7.1 1.17.7.3
	1.55476	-1.55476	TRINITY_DN103619_c0_g1_i1	4-hydroxy-3-methylbut-2-en-1-yl diphosphate reductase	K03527	ispH, lytB	EC:1.17.7.4
	2.81561	-2.81561	TRINITY_DN371929_c0_g2_i1	4-hydroxy-3-methylbut-2-en-1-yl diphosphate reductase		ispH, lytB	EC:1.17.7.4
	2.77247	-2.77247	TRINITY_DN541051_c0_g1_i4	4-hydroxy-3-methylbut-2-en-1-yl diphosphate reductase		ispH, lytB	EC:1.17.7.4
	1.29851	-1.29851	TRINITY_DN541051_c0_g1_i6	4-hydroxy-3-methylbut-2-en-1-yl diphosphate reductase		ispH, lytB	EC:1.17.7.4
	3.25862	-3.25862	TRINITY_DN567853_c0_g1_i1	4-hydroxy-3-methylbut-2-en-1-yl diphosphate reductase		ispH, lytB	EC:1.17.7.4
	3.00091	-3.00091	TRINITY_DN59675_c0_g1_i1	4-hydroxy-3-methylbut-2-en-1-yl diphosphate reductase		ispH, lytB	EC:1.17.7.4
	-2.07503	2.07503	TRINITY_DN6624_c0_g1_i19	4-hydroxy-3-methylbut-2-en-1-yl diphosphate reductase		ispH, lytB	EC:1.17.7.4
	-1.86486	1.86486	TRINITY_DN335747_c0_g2_i1	hexaprenyl-diphosphate synthase		hexPS, COQ1	EC:2.5.1.82 2.5.1.83
	-4.68031	4.68031	TRINITY_DN69301_c0_g1_i1	hexaprenyl-diphosphate synthase		hexPS, COQ1	EC:2.5.1.82 2.5.1.83
	-3.64337	3.64337	TRINITY_DN13353_c0_g1_i15	glucose-induced degradation protein 4	K05356	GID4
	-2.19345	2.19345	TRINITY_DN93415_c0_g1_i1	all-trans-nonaprenyl-diphosphate synthase		SPS, sds	EC:2.5.1.84 2.5.1.85
	1.34199	-1.34199	TRINITY_DN17711_c0_g1_i2	prenylcysteine oxidase / farnesylcysteine lyase	K05906	PCYOX1, FCLY	EC:1.8.3.5 1.8.3.6
	-1.57565	1.57565	TRINITY_DN2162_c0_g1_i10	protein farnesyltransferase subunit beta	K05954	FNTB	EC:2.5.1.58
	-3.37147	3.37147	TRINITY_DN2162_c0_g1_i12	protein farnesyltransferase subunit beta		FNTB	EC:2.5.1.58
	-1.27167	1.27167	TRINITY_DN2162_c0_g1_i9	protein farnesyltransferase subunit beta		FNTB	EC:2.5.1.58
	-3.82743	3.82743	TRINITY_DN25379_c0_g2_i4	STE24 endopeptidase	K06013	STE24	EC:3.4.24.84
	-1.28221	1.28221	TRINITY_DN25379_c0_g2_i6	STE24 endopeptidase		STE24	EC:3.4.24.84
	3.93206	-3.93206	TRINITY_DN784_c1_g1_i12	STE24 endopeptidase		STE24	EC:3.4.24.84
	0.311083	-0.311083	TRINITY_DN784_c1_g1_i5	STE24 endopeptidase		STE24	EC:3.4.24.84
	-0.247914	0.247914	TRINITY_DN11362_c0_g1_i11	isopentenyl phosphate kinase	K06981	ipk	EC:2.7.4.26
	-0.70711	0.70711	TRINITY_DN20093_c0_g1_i7	prenyl protein peptidase	K08658	RCE1, FACE2	EC:3.4.22.-
	1.54019	-1.54019	TRINITY_DN209673_c0_g1_i1	geranylgeranyl diphosphate/geranylgeranyl-bacteriochlorophyllide a reductase	K10960	chlP, bchP	EC:1.3.1.83 1.3.1.111
	2.38781	-2.38781	TRINITY_DN209673_c0_g1_i2	geranylgeranyl diphosphate/geranylgeranyl-bacteriochlorophyllide a reductase		chlP, bchP	EC:1.3.1.83 1.3.1.111
	3.68488	-3.68488	TRINITY_DN209673_c0_g2_i1	geranylgeranyl diphosphate/geranylgeranyl-bacteriochlorophyllide a reductase		chlP, bchP	EC:1.3.1.83 1.3.1.111
	-0.347297	0.347297	TRINITY_DN2097_c0_g2_i1	geranylgeranyl diphosphate/geranylgeranyl-bacteriochlorophyllide a reductase		chlP, bchP	EC:1.3.1.83 1.3.1.111
	2.10354	-2.10354	TRINITY_DN431871_c0_g1_i1	geranylgeranyl diphosphate/geranylgeranyl-bacteriochlorophyllide a reductase		chlP, bchP	EC:1.3.1.83 1.3.1.111
	-3.29768	3.29768	TRINITY_DN5623_c0_g1_i2	geranylgeranyl diphosphate/geranylgeranyl-bacteriochlorophyllide a reductase		chlP, bchP	EC:1.3.1.83 1.3.1.111
	2.55845	-2.55845	TRINITY_DN585380_c0_g1_i1	geranylgeranyl diphosphate/geranylgeranyl-bacteriochlorophyllide a reductase		chlP, bchP	EC:1.3.1.83 1.3.1.111
	-4.16832	4.16832	TRINITY_DN45564_c0_g1_i3	ditrans,polycis-polyprenyl diphosphate synthase	K11778	DHDDS, RER2, SRT1	EC:2.5.1.87
	-1.04074	1.04074	TRINITY_DN6205_c0_g1_i28	ditrans,polycis-polyprenyl diphosphate synthase		DHDDS, RER2, SRT1	EC:2.5.1.87
	-0.282377	0.282377	TRINITY_DN91718_c0_g1_i2	short-chain Z-isoprenyl diphosphate synthase	K12503		EC:2.5.1.68
	-0.34563	0.34563	TRINITY_DN10458_c0_g1_i1	geranylgeranyl diphosphate synthase, type II	K13789	GGPS	EC:2.5.1.1 2.5.1.10 2.5.1.29
	-2.03811	2.03811	TRINITY_DN10458_c0_g1_i2	geranylgeranyl diphosphate synthase, type II		GGPS	EC:2.5.1.1 2.5.1.10 2.5.1.29
	1.89597	-1.89597	TRINITY_DN529995_c0_g1_i1	geranylgeranyl diphosphate synthase, type II		GGPS	EC:2.5.1.1 2.5.1.10 2.5.1.29
	-2.75415	2.75415	TRINITY_DN6800_c3_g1_i1	geranylgeranyl diphosphate synthase, type II		GGPS	EC:2.5.1.1 2.5.1.10 2.5.1.29
	-1.57212	1.57212	TRINITY_DN9121_c0_g1_i4	geranylgeranyl diphosphate synthase, type II		GGPS	EC:2.5.1.1 2.5.1.10 2.5.1.29
	-1.80743	1.80743	TRINITY_DN5341_c0_g1_i11	geranyl diphosphate synthase	K14066	GPS	EC:2.5.1.1
	-3.98549	3.98549	TRINITY_DN5341_c0_g1_i20	geranyl diphosphate synthase		GPS	EC:2.5.1.1
	-1.06826	1.06826	TRINITY_DN5341_c0_g1_i40	geranyl diphosphate synthase		GPS	EC:2.5.1.1
	0.194191	-0.194191	TRINITY_DN1733_c0_g2_i6	prenylcysteine alpha-carboxyl methylesterase	K15889	PCME	EC:3.1.1.-
	0.749527	-0.749527	TRINITY_DN5282_c0_g1_i3	NAD+-dependent farnesol dehydrogenase	K15891	FLDH	EC:1.1.1.354
	-1.83547	1.83547	TRINITY_DN264347_c0_g1_i1	dehydrodolichyl diphosphate syntase complex subunit NUS1	K19177	NUS1	EC:2.5.1.87
	-0.718459	0.718459	TRINITY_DN684913_c0_g1_i1	dehydrodolichyl diphosphate syntase complex subunit NUS2		NUS1	EC:2.5.1.87
Lysine degradation	2.45906	-2.45906	TRINITY_DN285047_c0_g1_i1	lysine decarboxylase	K01582	ldcC	EC 4.1.1.18
	-1.42624	1.42624	TRINITY_DN289478_c0_g1_i1	lysine decarboxylase		ldcC	EC 4.1.1.18
	-1.89345	1.89345	TRINITY_DN38906_c1_g1_i1	lysine decarboxylase		ldcC	EC 4.1.1.18
	-3.02067	3.02067	TRINITY_DN16553_c2_g1_i1	lysine decarboxylase		ldcC	EC 4.1.1.18
	-5.86235	5.86235	TRINITY_DN16553_c0_g1_i11	lysine decarboxylase		ldcC	EC 4.1.1.18
	-4.13113	4.13113	TRINITY_DN25863_c0_g1_i3	lysine decarboxylase		ldcC	EC 4.1.1.18
	-2.70431	2.70431	TRINITY_DN222076_c1_g2_i1	lysine decarboxylase		ldcC	EC 4.1.1.18
	-2.32152	2.32152	TRINITY_DN16553_c1_g3_i1	lysine decarboxylase		ldcC	EC 4.1.1.18
	-2.06832	2.06832	TRINITY_DN146830_c0_g1_i2	lysine decarboxylase		ldcC	EC 4.1.1.18
	-1.02652	1.02652	TRINITY_DN47343_c0_g1_i4	lysine decarboxylase		ldcC	EC 4.1.1.18
	0.918335	-0.918335	TRINITY_DN193627_c0_g1_i1	lysine decarboxylase		ldcC	EC 4.1.1.18
	-2.73101	2.73101	TRINITY_DN16553_c0_g1_i9	lysine decarboxylase		ldcC	EC 4.1.1.18
	1.96435	-1.96435	TRINITY_DN108390_c0_g1_i1	3-hydroxyacyl-CoA dehydrogenase	K00022	HADH	EC:1.1.1.35
	-3.00666	3.00666	TRINITY_DN27776_c0_g1_i7	3-hydroxyacyl-CoA dehydrogenase		HADH	EC:1.1.1.35
	4.33816	-4.33816	TRINITY_DN385025_c0_g2_i1	3-hydroxyacyl-CoA dehydrogenase		HADH	EC:1.1.1.35
	2.48448	-2.48448	TRINITY_DN43614_c0_g1_i1	3-hydroxyacyl-CoA dehydrogenase		HADH	EC:1.1.1.35
	0.704721	-0.704721	TRINITY_DN87884_c0_g1_i1	3-hydroxyacyl-CoA dehydrogenase		HADH	EC:1.1.1.35
	-1.62365	1.62365	TRINITY_DN10497_c0_g1_i3	aldehyde dehydrogenase (NAD+)	K00128	ALDH	EC:1.2.1.3
	-5.21339	5.21339	TRINITY_DN10497_c0_g1_i32	aldehyde dehydrogenase (NAD+)		ALDH	EC:1.2.1.3
	0.167075	-0.167075	TRINITY_DN113127_c0_g1_i1	aldehyde dehydrogenase (NAD+)		ALDH	EC:1.2.1.3
	-2.09508	2.09508	TRINITY_DN114463_c0_g1_i4	aldehyde dehydrogenase (NAD+)		ALDH	EC:1.2.1.3
	-3.49504	3.49504	TRINITY_DN11801_c0_g1_i3	aldehyde dehydrogenase (NAD+)		ALDH	EC:1.2.1.3
	-2.13183	2.13183	TRINITY_DN12368_c0_g1_i2	aldehyde dehydrogenase (NAD+)		ALDH	EC:1.2.1.3
	1.49923	-1.49923	TRINITY_DN125265_c0_g1_i3	aldehyde dehydrogenase (NAD+)		ALDH	EC:1.2.1.3
	-2.18768	2.18768	TRINITY_DN125783_c0_g4_i1	aldehyde dehydrogenase (NAD+)		ALDH	EC:1.2.1.3
	3.30565	-3.30565	TRINITY_DN126477_c0_g1_i1	aldehyde dehydrogenase (NAD+)		ALDH	EC:1.2.1.3
	-1.67429	1.67429	TRINITY_DN126548_c0_g2_i1	aldehyde dehydrogenase (NAD+)		ALDH	EC:1.2.1.3
	-4.0251	4.0251	TRINITY_DN17079_c0_g1_i3	aldehyde dehydrogenase (NAD+)		ALDH	EC:1.2.1.3
	1.79582	-1.79582	TRINITY_DN18139_c0_g1_i2	aldehyde dehydrogenase (NAD+)		ALDH	EC:1.2.1.3
	-4.67441	4.67441	TRINITY_DN19160_c0_g2_i1	aldehyde dehydrogenase (NAD+)		ALDH	EC:1.2.1.3
	-3.61678	3.61678	TRINITY_DN19160_c0_g3_i7	aldehyde dehydrogenase (NAD+)		ALDH	EC:1.2.1.3
	5.08352	-5.08352	TRINITY_DN192145_c0_g1_i1	aldehyde dehydrogenase (NAD+)		ALDH	EC:1.2.1.3
	4.05967	-4.05967	TRINITY_DN192145_c0_g2_i3	aldehyde dehydrogenase (NAD+)		ALDH	EC:1.2.1.3
	-4.04811	4.04811	TRINITY_DN249_c0_g1_i2	aldehyde dehydrogenase (NAD+)		ALDH	EC:1.2.1.3
	1.65017	-1.65017	TRINITY_DN249_c0_g2_i13	aldehyde dehydrogenase (NAD+)		ALDH	EC:1.2.1.3
	-2.36286	2.36286	TRINITY_DN249_c1_g1_i5	aldehyde dehydrogenase (NAD+)		ALDH	EC:1.2.1.3
	-2.12371	2.12371	TRINITY_DN25133_c0_g1_i3	aldehyde dehydrogenase (NAD+)		ALDH	EC:1.2.1.3
	-2.82597	2.82597	TRINITY_DN26167_c0_g1_i3	aldehyde dehydrogenase (NAD+)		ALDH	EC:1.2.1.3
	-0.963769	0.963769	TRINITY_DN28371_c0_g1_i3	aldehyde dehydrogenase (NAD+)		ALDH	EC:1.2.1.3
	-1.15428	1.15428	TRINITY_DN34756_c0_g1_i12	aldehyde dehydrogenase (NAD+)		ALDH	EC:1.2.1.3
	-2.51941	2.51941	TRINITY_DN34756_c0_g1_i22	aldehyde dehydrogenase (NAD+)		ALDH	EC:1.2.1.3
	-2.40556	2.40556	TRINITY_DN34890_c0_g1_i5	aldehyde dehydrogenase (NAD+)		ALDH	EC:1.2.1.3
	-2.79909	2.79909	TRINITY_DN39419_c0_g1_i10	aldehyde dehydrogenase (NAD+)		ALDH	EC:1.2.1.3
	-3.44275	3.44275	TRINITY_DN39419_c0_g2_i2	aldehyde dehydrogenase (NAD+)		ALDH	EC:1.2.1.3
	-2.52723	2.52723	TRINITY_DN43552_c0_g1_i1	aldehyde dehydrogenase (NAD+)		ALDH	EC:1.2.1.3
	-2.42876	2.42876	TRINITY_DN43552_c0_g1_i5	aldehyde dehydrogenase (NAD+)		ALDH	EC:1.2.1.3
	-1.04398	1.04398	TRINITY_DN439362_c0_g1_i1	aldehyde dehydrogenase (NAD+)		ALDH	EC:1.2.1.3
	-2.07023	2.07023	TRINITY_DN49670_c0_g1_i2	aldehyde dehydrogenase (NAD+)		ALDH	EC:1.2.1.3
	-2.5837	2.5837	TRINITY_DN502736_c0_g1_i1	aldehyde dehydrogenase (NAD+)		ALDH	EC:1.2.1.3
	-4.07132	4.07132	TRINITY_DN52164_c1_g2_i1	aldehyde dehydrogenase (NAD+)		ALDH	EC:1.2.1.3
	-6.37158	6.37158	TRINITY_DN5440_c1_g1_i2	aldehyde dehydrogenase (NAD+)		ALDH	EC:1.2.1.3
	-1.67785	1.67785	TRINITY_DN5459_c0_g1_i11	aldehyde dehydrogenase (NAD+)		ALDH	EC:1.2.1.3
	1.8658	-1.8658	TRINITY_DN5459_c0_g1_i17	aldehyde dehydrogenase (NAD+)		ALDH	EC:1.2.1.3
	-1.72028	1.72028	TRINITY_DN62777_c0_g2_i1	aldehyde dehydrogenase (NAD+)		ALDH	EC:1.2.1.3
	-0.959542	0.959542	TRINITY_DN71913_c0_g2_i2	aldehyde dehydrogenase (NAD+)		ALDH	EC:1.2.1.3
	-2.84648	2.84648	TRINITY_DN81231_c0_g1_i1	aldehyde dehydrogenase (NAD+)		ALDH	EC:1.2.1.3
	-2.10298	2.10298	TRINITY_DN83168_c2_g1_i1	aldehyde dehydrogenase (NAD+)		ALDH	EC:1.2.1.3
	-3.15035	3.15035	TRINITY_DN83168_c2_g3_i1	aldehyde dehydrogenase (NAD+)		ALDH	EC:1.2.1.3
	2.18808	-2.18808	TRINITY_DN941315_c0_g1_i1	aldehyde dehydrogenase (NAD+)		ALDH	EC:1.2.1.3
	-0.840278	0.840278	TRINITY_DN971122_c0_g1_i1	aldehyde dehydrogenase (NAD+)		ALDH	EC:1.2.1.3
	-2.9236	2.9236	TRINITY_DN10795_c0_g1_i1	succinate-semialdehyde dehydrogenase / glutarate-semialdehyde dehydrogenase	K00135	gabD	EC:1.2.1.16 1.2.1.79 1.2.1.20
	-5.15994	5.15994	TRINITY_DN118163_c0_g1_i1	succinate-semialdehyde dehydrogenase / glutarate-semialdehyde dehydrogenase		gabD	EC:1.2.1.16 1.2.1.79 1.2.1.20
	-3.34916	3.34916	TRINITY_DN12368_c1_g1_i3	succinate-semialdehyde dehydrogenase / glutarate-semialdehyde dehydrogenase		gabD	EC:1.2.1.16 1.2.1.79 1.2.1.20
	-2.11956	2.11956	TRINITY_DN12368_c1_g1_i6	succinate-semialdehyde dehydrogenase / glutarate-semialdehyde dehydrogenase		gabD	EC:1.2.1.16 1.2.1.79 1.2.1.20
	-2.79122	2.79122	TRINITY_DN134230_c0_g1_i1	homeobox-leucine zipper protein		HD-ZIP
	-1.26471	1.26471	TRINITY_DN137806_c0_g1_i1	phospholipase C		plc	EC:3.1.4.3
	-2.98424	2.98424	TRINITY_DN16895_c0_g1_i4	succinate-semialdehyde dehydrogenase / glutarate-semialdehyde dehydrogenase		gabD	EC:1.2.1.16 1.2.1.79 1.2.1.20
	-1.58679	1.58679	TRINITY_DN33977_c0_g2_i2	succinate-semialdehyde dehydrogenase / glutarate-semialdehyde dehydrogenase		gabD	EC:1.2.1.16 1.2.1.79 1.2.1.20
	-2.32609	2.32609	TRINITY_DN33977_c0_g2_i3	succinate-semialdehyde dehydrogenase / glutarate-semialdehyde dehydrogenase		gabD	EC:1.2.1.16 1.2.1.79 1.2.1.20
	-2.29186	2.29186	TRINITY_DN33977_c0_g3_i1	succinate-semialdehyde dehydrogenase / glutarate-semialdehyde dehydrogenase		gabD	EC:1.2.1.16 1.2.1.79 1.2.1.20
	-3.39524	3.39524	TRINITY_DN57798_c0_g1_i2	succinate-semialdehyde dehydrogenase / glutarate-semialdehyde dehydrogenase		gabD	EC:1.2.1.16 1.2.1.79 1.2.1.20
	2.00809	-2.00809	TRINITY_DN70762_c0_g2_i1	succinate-semialdehyde dehydrogenase / glutarate-semialdehyde dehydrogenase		gabD	EC:1.2.1.16 1.2.1.79 1.2.1.20
	-2.5209	2.5209	TRINITY_DN75338_c0_g1_i1	succinate-semialdehyde dehydrogenase / glutarate-semialdehyde dehydrogenase		gabD	EC:1.2.1.16 1.2.1.79 1.2.1.20
	-1.3445	1.3445	TRINITY_DN81702_c0_g2_i1	succinate-semialdehyde dehydrogenase / glutarate-semialdehyde dehydrogenase		gabD	EC:1.2.1.16 1.2.1.79 1.2.1.20
	-1.16184	1.16184	TRINITY_DN109607_c0_g1_i2	glutaryl-CoA dehydrogenase	K00252	GCDH, gcdH	EC:1.3.8.6
	-3.45436	3.45436	TRINITY_DN126551_c1_g1_i2	glutaryl-CoA dehydrogenase		GCDH, gcdH	EC:1.3.8.6
	-1.20335	1.20335	TRINITY_DN21676_c0_g2_i1	glutaryl-CoA dehydrogenase		GCDH, gcdH	EC:1.3.8.6
	2.25346	-2.25346	TRINITY_DN26670_c0_g2_i1	glutaryl-CoA dehydrogenase		GCDH, gcdH	EC:1.3.8.6
	-1.63506	1.63506	TRINITY_DN321213_c0_g1_i1	glutaryl-CoA dehydrogenase		GCDH, gcdH	EC:1.3.8.6
	-1.48259	1.48259	TRINITY_DN336415_c0_g2_i1	glutaryl-CoA dehydrogenase		GCDH, gcdH	EC:1.3.8.6
	-2.30376	2.30376	TRINITY_DN34584_c0_g4_i2	glutaryl-CoA dehydrogenase		GCDH, gcdH	EC:1.3.8.6
	-3.30644	3.30644	TRINITY_DN45729_c0_g1_i5	glutaryl-CoA dehydrogenase		GCDH, gcdH	EC:1.3.8.6
	0.701227	-0.701227	TRINITY_DN550273_c0_g1_i1	glutaryl-CoA dehydrogenase		GCDH, gcdH	EC:1.3.8.6
	-2.10475	2.10475	TRINITY_DN69146_c0_g1_i1	glutaryl-CoA dehydrogenase		GCDH, gcdH	EC:1.3.8.6
	-4.54704	4.54704	TRINITY_DN39189_c0_g1_i1	saccharopine dehydrogenase (NAD+, L-lysine forming)	K00290	LYS1	EC:1.5.1.7
	-1.45796	1.45796	TRINITY_DN230011_c0_g1_i1	saccharopine dehydrogenase (NADP+, L-glutamate forming)	K00293	LYS9	EC:1.5.1.10
	-4.57217	4.57217	TRINITY_DN37471_c0_g1_i3	saccharopine dehydrogenase (NADP+, L-glutamate forming)		LYS9	EC:1.5.1.10
	-5.52294	5.52294	TRINITY_DN396870_c0_g1_i1	saccharopine dehydrogenase (NADP+, L-glutamate forming)		LYS9	EC:1.5.1.10
	0.706872	-0.706872	TRINITY_DN2134_c0_g1_i11	sarcosine oxidase / L-pipecolate oxidase	K00306	PIPOX	EC:1.5.3.1 1.5.3.7
	-1.67831	1.67831	TRINITY_DN351194_c0_g2_i1	sarcosine oxidase / L-pipecolate oxidase		PIPOX	EC:1.5.3.1 1.5.3.7
	-2.01396	2.01396	TRINITY_DN105550_c0_g1_i3	dihydrolipoamide dehydrogenase	K00382	DLD, lpd, pdhD	EC:1.8.1.4
	3.54982	-3.54982	TRINITY_DN121889_c0_g1_i1	dihydrolipoamide dehydrogenase		DLD, lpd, pdhD	EC:1.8.1.4
	2.76008	-2.76008	TRINITY_DN130364_c0_g1_i2	chitin synthase		CHS1	EC:2.4.1.16
	-0.410754	0.410754	TRINITY_DN141919_c0_g1_i5	3,5-epimerase/4-reductase		UER1	EC:5.1.3.- 1.1.1.-
	-0.0293496	0.0293496	TRINITY_DN175528_c0_g1_i1	dihydrolipoamide dehydrogenase		DLD, lpd, pdhD	EC:1.8.1.4
	-0.426833	0.426833	TRINITY_DN212759_c0_g2_i1	dihydrolipoamide dehydrogenase		DLD, lpd, pdhD	EC:1.8.1.4
	-1.16844	1.16844	TRINITY_DN257494_c0_g1_i1	dihydrolipoamide dehydrogenase		DLD, lpd, pdhD	EC:1.8.1.4
	1.16268	-1.16268	TRINITY_DN34154_c0_g1_i1	dihydrolipoamide dehydrogenase		DLD, lpd, pdhD	EC:1.8.1.4
	-2.43643	2.43643	TRINITY_DN34976_c0_g2_i2	dihydrolipoamide dehydrogenase		DLD, lpd, pdhD	EC:1.8.1.4
	1.99977	-1.99977	TRINITY_DN40314_c0_g1_i1	dihydrolipoamide dehydrogenase		DLD, lpd, pdhD	EC:1.8.1.4
	-1.03154	1.03154	TRINITY_DN49339_c0_g1_i6	dihydrolipoamide dehydrogenase		DLD, lpd, pdhD	EC:1.8.1.4
	2.54053	-2.54053	TRINITY_DN505688_c0_g1_i1	dihydrolipoamide dehydrogenase		DLD, lpd, pdhD	EC:1.8.1.4
	-2.0825	2.0825	TRINITY_DN52272_c0_g1_i2	dihydrolipoamide dehydrogenase		DLD, lpd, pdhD	EC:1.8.1.4
	-2.06764	2.06764	TRINITY_DN572940_c0_g1_i1	dihydrolipoamide dehydrogenase		DLD, lpd, pdhD	EC:1.8.1.4
	-3.57798	3.57798	TRINITY_DN59453_c0_g2_i3	dihydrolipoamide dehydrogenase		DLD, lpd, pdhD	EC:1.8.1.4
	-0.699621	0.699621	TRINITY_DN637806_c0_g1_i1	dihydrolipoamide dehydrogenase		DLD, lpd, pdhD	EC:1.8.1.4
	-0.588305	0.588305	TRINITY_DN77592_c0_g1_i14	dihydrolipoamide dehydrogenase		DLD, lpd, pdhD	EC:1.8.1.4
	-1.00488	1.00488	TRINITY_DN77592_c0_g1_i6	dihydrolipoamide dehydrogenase		DLD, lpd, pdhD	EC:1.8.1.4
	-1.69114	1.69114	TRINITY_DN877315_c0_g1_i1	dihydrolipoamide dehydrogenase		DLD, lpd, pdhD	EC:1.8.1.4
	-1.60879	1.60879	TRINITY_DN321198_c0_g1_i1	trimethyllysine dioxygenase	K00474	TMLHE	EC:1.14.11.8
	-1.38108	1.38108	TRINITY_DN639797_c0_g1_i1	trimethyllysine dioxygenase		TMLHE	EC:1.14.11.8
	-1.34414	1.34414	TRINITY_DN127268_c0_g1_i1	2-oxoglutarate dehydrogenase E2 component (dihydrolipoamide succinyltransferase)	K00658	DLST, sucB	EC:2.3.1.61
	-2.32383	2.32383	TRINITY_DN18127_c2_g1_i1	2-oxoglutarate dehydrogenase E2 component (dihydrolipoamide succinyltransferase)		DLST, sucB	EC:2.3.1.61
	-4.53632	4.53632	TRINITY_DN18127_c5_g2_i4	2-oxoglutarate dehydrogenase E2 component (dihydrolipoamide succinyltransferase)		DLST, sucB	EC:2.3.1.61
	-1.77768	1.77768	TRINITY_DN390918_c0_g1_i1	2-oxoglutarate dehydrogenase E2 component (dihydrolipoamide succinyltransferase)		DLST, sucB	EC:2.3.1.61
	-0.528401	0.528401	TRINITY_DN9307_c0_g1_i2	2-oxoglutarate dehydrogenase E2 component (dihydrolipoamide succinyltransferase)		DLST, sucB	EC:2.3.1.61
	2.56844	-2.56844	TRINITY_DN24680_c1_g1_i1	kynurenine/2-aminoadipate aminotransferase	K00825	AADAT, KAT2	EC:2.6.1.7 2.6.1.39
	1.89545	-1.89545	TRINITY_DN42018_c0_g1_i2	kynurenine/2-aminoadipate aminotransferase		AADAT, KAT2	EC:2.6.1.7 2.6.1.39
	-0.555876	0.555876	TRINITY_DN7476_c0_g1_i17	enoyl-CoA hydratase	K01692	paaF, echA	EC:4.2.1.17
	-3.74586	3.74586	TRINITY_DN32803_c0_g1_i2	enoyl-CoA hydratase	K07511	ECHS1	EC:4.2.1.17
	-2.71407	2.71407	TRINITY_DN633780_c0_g1_i1	enoyl-CoA hydratase		ECHS1	EC:4.2.1.17
	2.32951	-2.32951	TRINITY_DN321749_c0_g1_i2	enoyl-CoA hydratase / long-chain 3-hydroxyacyl-CoA dehydrogenase	K07515	HADHA	EC:4.2.1.17 1.1.1.211
	-0.82441	0.82441	TRINITY_DN44603_c0_g2_i1	enoyl-CoA hydratase / long-chain 3-hydroxyacyl-CoA dehydrogenase		HADHA	EC:4.2.1.17 1.1.1.211
	0.867317	-0.867317	TRINITY_DN17842_c0_g1_i5	histone H3]-lysine9 N-trimethyltransferase EHMT	K11420	EHMT	EC:2.1.1.355
	0.0821981	-0.0821981	TRINITY_DN44538_c0_g1_i6	histone H3]-lysine9 N-trimethyltransferase EHMT		EHMT	EC:2.1.1.355
	-1.28876	1.28876	TRINITY_DN5895_c0_g1_i1	histone H3]-lysine9 N-trimethyltransferase EHMT		EHMT	EC:2.1.1.355
	0.0510866	-0.0510866	TRINITY_DN5895_c0_g1_i5	histone H3]-lysine9 N-trimethyltransferase EHMT		EHMT	EC:2.1.1.355
	0.0891869	-0.0891869	TRINITY_DN977_c0_g1_i11	histone H3]-lysine9 N-trimethyltransferase EHMT		EHMT	EC:2.1.1.355
	-1.82538	1.82538	TRINITY_DN237460_c0_g1_i2	histone H3]-lysine4 N-trimethyltransferase SETD1	K11422	SETD1, SET1	EC:2.1.1.354
	-1.21583	1.21583	TRINITY_DN18363_c0_g1_i33	histone H3]-lysine4/36 N-trimethyltransferase SMYD	K11426	SMYD	EC:2.1.1.354 2.1.1.357
	-4.91659	4.91659	TRINITY_DN134757_c0_g1_i1	auxin-responsive protein IAA	K11427	IAA
	-1.90747	1.90747	TRINITY_DN138470_c0_g2_i1	26S proteasome regulatory subunit N11		PSMD14, RPN11, POH1
	-3.10532	3.10532	TRINITY_DN337445_c0_g2_i2	histone H3]-lysine79 N-trimethyltransferase		DOT1L, DOT1	EC:2.1.1.360
	-2.74174	2.74174	TRINITY_DN25092_c0_g1_i1	histone H4]-N-methyl-L-lysine20 N-methyltransferase	K11429	SUV420H	EC:2.1.1.362
	-3.31261	3.31261	TRINITY_DN450796_c0_g2_i2	histone H4]-N-methyl-L-lysine20 N-methyltransferase		SUV420H	EC:2.1.1.362
	-3.28909	3.28909	TRINITY_DN157084_c0_g1_i11	[histone H3]-lysine36 N-dimethyltransferase SETMAR	K11433	SETMAR	EC:2.1.1.357
	-1.29541	1.29541	TRINITY_DN27838_c0_g1_i11	[histone H3]-lysine36 N-dimethyltransferase SETMAR		SETMAR	EC:2.1.1.357
	-3.35537	3.35537	TRINITY_DN11609_c0_g1_i18	aldehyde dehydrogenase family 7 member A1	K14085	ALDH7A1	EC:1.2.1.31 1.2.1.8 1.2.1.3
	-2.31903	2.31903	TRINITY_DN11609_c0_g1_i24	aldehyde dehydrogenase family 7 member A2		ALDH7A1	EC:1.2.1.31 1.2.1.8 1.2.1.3
	1.67184	-1.67184	TRINITY_DN525499_c0_g1_i1	aldehyde dehydrogenase family 7 member A3		ALDH7A1	EC:1.2.1.31 1.2.1.8 1.2.1.3
	2.49977	-2.49977	TRINITY_DN948321_c0_g1_i1	aldehyde dehydrogenase family 7 member A4		ALDH7A1	EC:1.2.1.31 1.2.1.8 1.2.1.3
	1.42913	-1.42913	TRINITY_DN200_c0_g1_i15	alpha-aminoadipic semialdehyde synthase	K14157	AASS	EC:1.5.1.8 1.5.1.9
	-2.92619	2.92619	TRINITY_DN200_c0_g1_i23	alpha-aminoadipic semialdehyde synthase		AASS	EC:1.5.1.8 1.5.1.9
	0.557174	-0.557174	TRINITY_DN200_c0_g1_i3	alpha-aminoadipic semialdehyde synthase		AASS	EC:1.5.1.8 1.5.1.9
	-1.69225	1.69225	TRINITY_DN5793_c0_g1_i16	alpha-aminoadipic semialdehyde synthase		AASS	EC:1.5.1.8 1.5.1.9
	-1.51205	1.51205	TRINITY_DN5793_c0_g1_i3	alpha-aminoadipic semialdehyde synthase		AASS	EC:1.5.1.8 1.5.1.9
	-0.99114	0.99114	TRINITY_DN20723_c0_g1_i4	calmodulin-lysine N-methyltransferase	K18826	CAMKMT	EC:2.1.1.60
	1.08358	-1.08358	TRINITY_DN27717_c0_g1_i1	histone H3]-lysine4 N-trimethyltransferase ATXR3	K22748	ATXR3, SDG2	EC:2.1.1.354
	0.973347	-0.973347	TRINITY_DN34489_c0_g1_i1	histone H3]-lysine4 N-trimethyltransferase ATXR4		ATXR3, SDG2	EC:2.1.1.354
	-0.228801	0.228801	TRINITY_DN4012_c0_g1_i17	histone H3]-lysine4 N-trimethyltransferase ATXR5		ATXR3, SDG2	EC:2.1.1.354
	-2.04821	2.04821	TRINITY_DN173108_c0_g2_i1	histone H3]-lysine36 N-trimethyltransferase	K23700	SET2	EC:2.1.1.359
	-3.45644	3.45644	TRINITY_DN58230_c0_g1_i1	histone H3]-lysine36 N-trimethyltransferase		SET2	EC:2.1.1.359
	0.037042	-0.037042	TRINITY_DN3229_c0_g1_i17	histone H3]-lysine9 N-dimethyltransferase	K24405	SUVH1	EC:2.1.1.368
	0.193599	-0.193599	TRINITY_DN21742_c0_g1_i3	histone H3]-lysine27 N-methyltransferase	K24406	ATXR5_6	EC:2.1.1.369
	-0.144465	0.144465	TRINITY_DN43550_c0_g1_i2	histone H3]-lysine27 N-methyltransferase		ATXR5_6	EC:2.1.1.369
Steroid biosynthesis	0.664369	-0.664369	TRINITY_DN5510_c1_g1_i1	7-dehydrocholesterol reductase	K00213	DHCR7	EC:1.3.1.21
	-4.34143	4.34143	TRINITY_DN42744_c0_g1_i3	Delta14-sterol reductase	K00222	TM7SF2, ERG24	EC:1.3.1.70
	-5.22472	5.22472	TRINITY_DN20233_c0_g1_i12	Delta7-sterol 5-desaturase	K00227	SC5DL, ERG3	EC:1.14.19.20
	-2.53077	2.53077	TRINITY_DN21500_c1_g1_i4	Delta7-sterol 5-desaturase		SC5DL, ERG3	EC:1.14.19.20
	4.04165	-4.04165	TRINITY_DN260587_c0_g1_i2	Delta7-sterol 5-desaturase		SC5DL, ERG3	EC:1.14.19.20
	-1.84432	1.84432	TRINITY_DN27141_c0_g2_i1	Delta7-sterol 5-desaturase		SC5DL, ERG3	EC:1.14.19.20
	0.108171	-0.108171	TRINITY_DN4929_c0_g1_i1	Delta7-sterol 5-desaturase		SC5DL, ERG3	EC:1.14.19.20
	-4.41717	4.41717	TRINITY_DN102661_c0_g1_i1	squalene monooxygenase	K00511	SQLE, ERG1	EC:1.14.14.17
	0.723222	-0.723222	TRINITY_DN1089_c0_g1_i11	squalene monooxygenase		SQLE, ERG1	EC:1.14.14.17
	0.236094	-0.236094	TRINITY_DN1089_c0_g1_i15	squalene monooxygenase		SQLE, ERG1	EC:1.14.14.17
	3.15683	-3.15683	TRINITY_DN12041_c0_g1_i5	squalene monooxygenase		SQLE, ERG1	EC:1.14.14.17
	-2.1981	2.1981	TRINITY_DN247590_c0_g2_i1	squalene monooxygenase		SQLE, ERG1	EC:1.14.14.17
	-4.03246	4.03246	TRINITY_DN30894_c0_g2_i1	squalene monooxygenase		SQLE, ERG1	EC:1.14.14.17
	4.44079	-4.44079	TRINITY_DN6962_c0_g1_i16	squalene monooxygenase		SQLE, ERG1	EC:1.14.14.17
	-6.11987	6.11987	TRINITY_DN6962_c0_g1_i18	squalene monooxygenase		SQLE, ERG1	EC:1.14.14.17
	-1.4829	1.4829	TRINITY_DN944201_c0_g1_i1	squalene monooxygenase		SQLE, ERG1	EC:1.14.14.17
	-2.58579	2.58579	TRINITY_DN110382_c0_g1_i2	sterol 24-C-methyltransferase	K00559	SMT1, ERG6	EC:2.1.1.41
	-4.17827	4.17827	TRINITY_DN17231_c0_g1_i1	sterol 24-C-methyltransferase		SMT1, ERG6	EC:2.1.1.41
	-4.50327	4.50327	TRINITY_DN17231_c0_g2_i2	sterol 24-C-methyltransferase		SMT1, ERG6	EC:2.1.1.41
	-2.64526	2.64526	TRINITY_DN240820_c0_g1_i5	sterol 24-C-methyltransferase		SMT1, ERG6	EC:2.1.1.41
	-3.04142	3.04142	TRINITY_DN240820_c0_g3_i1	sterol 24-C-methyltransferase		SMT1, ERG6	EC:2.1.1.41
	3.98383	-3.98383	TRINITY_DN5028_c0_g1_i9	sterol 24-C-methyltransferase		SMT1, ERG6	EC:2.1.1.41
	-1.50541	1.50541	TRINITY_DN59058_c0_g1_i1	sterol 24-C-methyltransferase		SMT1, ERG6	EC:2.1.1.41
	1.89204	-1.89204	TRINITY_DN593040_c0_g1_i1	sterol 24-C-methyltransferase		SMT1, ERG6	EC:2.1.1.41
	-5.9373	5.9373	TRINITY_DN60450_c0_g1_i2	sterol 24-C-methyltransferase		SMT1, ERG6	EC:2.1.1.41
	-2.60588	2.60588	TRINITY_DN60450_c0_g2_i1	sterol 24-C-methyltransferase		SMT1, ERG6	EC:2.1.1.41
	-2.67086	2.67086	TRINITY_DN60450_c1_g2_i1	sterol 24-C-methyltransferase		SMT1, ERG6	EC:2.1.1.41
	-1.79637	1.79637	TRINITY_DN62314_c0_g1_i1	sterol 24-C-methyltransferase		SMT1, ERG6	EC:2.1.1.41
	-1.67429	1.67429	TRINITY_DN196415_c0_g1_i1	sterol O-acyltransferase	K00637	SOAT	EC:2.3.1.26
	-2.39792	2.39792	TRINITY_DN736936_c0_g1_i1	sterol O-acyltransferase		SOAT	EC:2.3.1.26
	-2.75058	2.75058	TRINITY_DN110345_c0_g1_i2	farnesyl-diphosphate farnesyltransferase	K00801	FDFT1	EC:2.5.1.21
	-0.959542	0.959542	TRINITY_DN233278_c0_g1_i1	farnesyl-diphosphate farnesyltransferase		FDFT1	EC:2.5.1.21
	-2.99586	2.99586	TRINITY_DN43632_c0_g1_i1	farnesyl-diphosphate farnesyltransferase		FDFT1	EC:2.5.1.21
	-1.7644	1.7644	TRINITY_DN244643_c0_g4_i1	lysosomal acid lipase/cholesteryl ester hydrolase	K01052	LIPA	EC:3.1.1.13
	-1.3162	1.3162	TRINITY_DN245662_c0_g1_i1	lysosomal acid lipase/cholesteryl ester hydrolase		LIPA	EC:3.1.1.13
	4.47384	-4.47384	TRINITY_DN329916_c0_g1_i1	lysosomal acid lipase/cholesteryl ester hydrolase		LIPA	EC:3.1.1.13
	-3.65009	3.65009	TRINITY_DN35929_c0_g2_i1	lysosomal acid lipase/cholesteryl ester hydrolase		LIPA	EC:3.1.1.13
	-2.41285	2.41285	TRINITY_DN3617_c0_g1_i12	lysosomal acid lipase/cholesteryl ester hydrolase		LIPA	EC:3.1.1.13
	-0.236453	0.236453	TRINITY_DN3617_c0_g1_i22	lysosomal acid lipase/cholesteryl ester hydrolase		LIPA	EC:3.1.1.13
	-0.471879	0.471879	TRINITY_DN36508_c0_g1_i14	lysosomal acid lipase/cholesteryl ester hydrolase		LIPA	EC:3.1.1.13
	-2.14231	2.14231	TRINITY_DN705_c0_g1_i11	lysosomal acid lipase/cholesteryl ester hydrolase		LIPA	EC:3.1.1.13
	0.240576	-0.240576	TRINITY_DN705_c0_g1_i59	lysosomal acid lipase/cholesteryl ester hydrolase		LIPA	EC:3.1.1.13
	-2.82249	2.82249	TRINITY_DN36508_c0_g1_i1	lysosomal acid lipase/cholesteryl ester hydrolase		LIPA	EC:3.1.1.13
	0.318535	-0.318535	TRINITY_DN705_c0_g1_i5	lysosomal acid lipase/cholesteryl ester hydrolase		LIPA	EC:3.1.1.13
	4.77885	-4.77885	TRINITY_DN1360_c0_g1_i11	malonate-semialdehyde dehydrogenase (acetylating) / methylmalonate-semialdehyde dehydrogenase	K01824	mmsA, iolA, ALDH6A1	EC:1.2.1.18 1.2.1.27
	4.92209	-4.92209	TRINITY_DN1360_c0_g2_i1	C2H2 transcription facotor		MNL1, SEB1, SEBA, COM2
	2.50722	-2.50722	TRINITY_DN341584_c0_g1_i1	cholestenol Delta-isomerase		EBP	EC:5.3.3.5
	-1.06247	1.06247	TRINITY_DN39121_c0_g1_i1	lanosterol synthase	K01852	LSS, ERG7	EC:5.4.99.7
	-2.91353	2.91353	TRINITY_DN54810_c1_g1_i2	lanosterol synthase		LSS, ERG7	EC:5.4.99.7
	4.99173	-4.99173	TRINITY_DN105813_c1_g1_i1	cycloartenol synthase	K01853	CAS1	EC:5.4.99.8
	2.09702	-2.09702	TRINITY_DN178383_c0_g1_i1	sterol 14alpha-demethylase	K05917	CYP51	EC:1.14.14.154 1.14.15.36
	-3.90567	3.90567	TRINITY_DN19812_c0_g1_i1	sterol 14alpha-demethylase		CYP51	EC:1.14.14.154 1.14.15.36
	4.26908	-4.26908	TRINITY_DN2632_c0_g1_i6	sterol 14alpha-demethylase		CYP51	EC:1.14.14.154 1.14.15.36
	-3.37925	3.37925	TRINITY_DN37403_c0_g1_i9	sterol 14alpha-demethylase		CYP51	EC:1.14.14.154 1.14.15.36
	-2.27523	2.27523	TRINITY_DN57085_c0_g2_i1	sterol 14alpha-demethylase		CYP51	EC:1.14.14.154 1.14.15.36
	-3.76921	3.76921	TRINITY_DN82198_c0_g1_i1	sterol 14alpha-demethylase		CYP51	EC:1.14.14.154 1.14.15.36
	-2.26281	2.26281	TRINITY_DN11471_c0_g1_i1	sterol-4alpha-carboxylate 3-dehydrogenase (decarboxylating)	K07748	NSDHL, ERG26	EC:1.1.1.170
	-1.42049	1.42049	TRINITY_DN214267_c0_g1_i1	sterol-4alpha-carboxylate 3-dehydrogenase (decarboxylating)		NSDHL, ERG26	EC:1.1.1.170
	2.07835	-2.07835	TRINITY_DN218407_c0_g1_i1	sterol-4alpha-carboxylate 3-dehydrogenase (decarboxylating)		NSDHL, ERG26	EC:1.1.1.170
	-2.16373	2.16373	TRINITY_DN49365_c0_g1_i2	sterol-4alpha-carboxylate 3-dehydrogenase (decarboxylating)		NSDHL, ERG26	EC:1.1.1.170
	-1.08408	1.08408	TRINITY_DN130520_c0_g1_i2	CCR4-NOT transcription complex subunit 1	K07750	CNOT1, NOT1
	-5.71706	5.71706	TRINITY_DN13120_c0_g1_i4	dolichyldiphosphatase		DOLPP1	EC:3.6.1.43
	-4.32811	4.32811	TRINITY_DN13120_c1_g1_i2	histone H3]-lysine79 N-trimethyltransferase		DOT1L, DOT1
	-3.05448	3.05448	TRINITY_DN20201_c0_g1_i12	methylsterol monooxygenase		MESO1, ERG25	EC:1.14.18.9
	-2.83803	2.83803	TRINITY_DN238909_c1_g1_i1	methylsterol monooxygenase		MESO1, ERG25	EC:1.14.18.9
	-3.01219	3.01219	TRINITY_DN278466_c0_g1_i1	methylsterol monooxygenase		MESO1, ERG25	EC:1.14.18.9
	5.34389	-5.34389	TRINITY_DN32334_c0_g1_i1	methylsterol monooxygenase		MESO1, ERG25	EC:1.14.18.9
	-4.3383	4.3383	TRINITY_DN37002_c0_g1_i1	methylsterol monooxygenase		MESO1, ERG25	EC:1.14.18.9
	-3.584	3.584	TRINITY_DN37002_c0_g2_i2	methylsterol monooxygenase		MESO1, ERG25	EC:1.14.18.9
	-1.82199	1.82199	TRINITY_DN38678_c0_g1_i2	methylsterol monooxygenase		MESO1, ERG25	EC:1.14.18.9
	-3.45646	3.45646	TRINITY_DN4998_c0_g1_i5	24-methylenesterol C-methyltransferase	K08242	E2.1.1.143	EC:2.1.1.143
	-0.490131	0.490131	TRINITY_DN11311_c0_g1_i1	cycloeucalenol cycloisomerase	K08246	CPI1	EC:5.5.1.9
	-0.141667	0.141667	TRINITY_DN11311_c0_g1_i2	cycloeucalenol cycloisomerase		CPI1	EC:5.5.1.9
	-3.52731	3.52731	TRINITY_DN45803_c0_g1_i3	3-keto steroid reductase	K09827	ERG27	EC:1.1.1.270
	-1.75145	1.75145	TRINITY_DN396870_c0_g1_i4	Delta24-sterol reductase	K09828	DHCR24, DWF1	EC:1.3.1.72 1.3.1.-
	2.70005	-2.70005	TRINITY_DN52474_c0_g1_i1	Delta24-sterol reductase		DHCR24, DWF1	EC:1.3.1.72 1.3.1.-
	1.44641	-1.44641	TRINITY_DN5714_c0_g1_i11	Delta24-sterol reductase		DHCR24, DWF1	EC:1.3.1.72 1.3.1.-
	-1.24622	1.24622	TRINITY_DN70207_c0_g1_i1	Delta24-sterol reductase		DHCR24, DWF1	EC:1.3.1.72 1.3.1.-
	-4.18867	4.18867	TRINITY_DN40078_c0_g1_i2	C-8 sterol isomerase	K09829	ERG2	EC:5.-.-.-
	-5.43956	5.43956	TRINITY_DN10791_c0_g1_i2	sterol 22-desaturase	K09831	ERG5, CYP61A	EC:1.14.19.41
	-2.8253	2.8253	TRINITY_DN10791_c1_g2_i2	sterol 22-desaturase		ERG5, CYP61A	EC:1.14.19.41
	-0.976297	0.976297	TRINITY_DN124963_c0_g1_i1	sterol 22-desaturase		ERG5, CYP61A	EC:1.14.19.41
	-1.87752	1.87752	TRINITY_DN25588_c0_g1_i14	sterol 22-desaturase		ERG5, CYP61A	EC:1.14.19.41
	-2.43565	2.43565	TRINITY_DN27229_c0_g3_i1	sterol 22-desaturase		ERG5, CYP61A	EC:1.14.19.41
	-3.5216	3.5216	TRINITY_DN36616_c0_g2_i1	sterol 22-desaturase		ERG5, CYP61A	EC:1.14.19.41
	-0.330818	0.330818	TRINITY_DN36616_c0_g2_i2	sterol 22-desaturase		ERG5, CYP61A	EC:1.14.19.41
	-1.96938	1.96938	TRINITY_DN50054_c0_g1_i1	sterol 22-desaturase		ERG5, CYP61A	EC:1.14.19.41
	-0.0368845	0.0368845	TRINITY_DN22971_c0_g1_i2	sterol 22-desaturase	K09832	CYP710A	EC:1.14.19.41
	2.0826	-2.0826	TRINITY_DN6829_c2_g1_i1	sterol 22-desaturase		CYP710A	EC:1.14.19.41
	2.74294	-2.74294	TRINITY_DN3999_c2_g1_i5	plant 4alpha-monomethylsterol monooxygenase	K14424	SMO2	EC:1.14.18.11
	-4.13516	4.13516	TRINITY_DN124285_c0_g1_i2	TAG lipase / steryl ester hydrolase / phospholipase A2 / LPA acyltransferase	K14674	TGL4	EC:3.1.1.3 3.1.1.13 3.1.1.4 2.3.1.51
	-0.698243	0.698243	TRINITY_DN3754_c0_g1_i4	TAG lipase / steryl ester hydrolase / phospholipase A2 / LPA acyltransferase		TGL4	EC:3.1.1.3 3.1.1.13 3.1.1.4 2.3.1.51
	-2.558	2.558	TRINITY_DN3754_c0_g1_i6	TAG lipase / steryl ester hydrolase / phospholipase A2 / LPA acyltransferase		TGL4	EC:3.1.1.3 3.1.1.13 3.1.1.4 2.3.1.51
	-3.35953	3.35953	TRINITY_DN54951_c0_g2_i1	TAG lipase / steryl ester hydrolase / phospholipase A2 / LPA acyltransferase		TGL4	EC:3.1.1.3 3.1.1.13 3.1.1.4 2.3.1.51
	1.12884	-1.12884	TRINITY_DN25890_c0_g1_i7	plant 3beta-hydroxysteroid-4alpha-carboxylate 3-dehydrogenase	K23558	3BETAHSDD	EC:1.1.1.418
	-0.364952	0.364952	TRINITY_DN25890_c0_g1_i9	plant 3beta-hydroxysteroid-4alpha-carboxylate 3-dehydrogenase		3BETAHSDD	EC:1.1.1.418
	-2.09262	2.09262	TRINITY_DN5599_c0_g1_i72	plant 3beta-hydroxysteroid-4alpha-carboxylate 3-dehydrogenase		3BETAHSDD	EC:1.1.1.418
	0.943573	-0.943573	TRINITY_DN5599_c0_g1_i83	plant 3beta-hydroxysteroid-4alpha-carboxylate 3-dehydrogenase		3BETAHSDD	EC:1.1.1.418
Ubiquinone and other terpenoid-quinone biosynthesis	0.00796152	-0.00796152	TRINITY_DN17217_c0_g3_i1	4-hydroxyphenylpyruvate dioxygenase	K00457	HPD, hppD	EC:1.13.11.27
	-1.9371	1.9371	TRINITY_DN429918_c0_g1_i1	4-hydroxyphenylpyruvate dioxygenase		HPD, hppD	EC:1.13.11.27
	2.9945	-2.9945	TRINITY_DN986_c0_g1_i1	4-hydroxyphenylpyruvate dioxygenase		HPD, hppD	EC:1.13.11.27
	4.80338	-4.80338	TRINITY_DN6976_c0_g1_i2	polyprenyldihydroxybenzoate methyltransferase / 3-demethylubiquinol 3-O-methyltransferase	K00591	COQ3	EC:2.1.1.114 2.1.1.64
	-2.58917	2.58917	TRINITY_DN6976_c0_g1_i32	polyprenyldihydroxybenzoate methyltransferase / 3-demethylubiquinol 3-O-methyltransferase		COQ3	EC:2.1.1.114 2.1.1.64
	-1.47133	1.47133	TRINITY_DN12421_c0_g1_i1	tyrosine aminotransferase	K00815	TAT	EC:2.6.1.5
	-0.904622	0.904622	TRINITY_DN45865_c0_g1_i3	tyrosine aminotransferase		TAT	EC:2.6.1.5
	2.14732	-2.14732	TRINITY_DN62875_c0_g2_i2	tyrosine aminotransferase		TAT	EC:2.6.1.5
	2.76668	-2.76668	TRINITY_DN727825_c0_g1_i1	tyrosine aminotransferase		TAT	EC:2.6.1.5
	-1.14843	1.14843	TRINITY_DN18763_c0_g1_i3	aromatic amino acid aminotransferase I / 2-aminoadipate transaminase	K00838	ARO8	EC:2.6.1.57 2.6.1.39 2.6.1.27 2.6.1.5
	-2.30211	2.30211	TRINITY_DN18763_c1_g1_i1	aromatic amino acid aminotransferase I / 2-aminoadipate transaminase		ARO8	EC:2.6.1.57 2.6.1.39 2.6.1.27 2.6.1.5
	-0.74151	0.74151	TRINITY_DN245406_c0_g2_i1	aromatic amino acid aminotransferase I / 2-aminoadipate transaminase		ARO8	EC:2.6.1.57 2.6.1.39 2.6.1.27 2.6.1.5
	-4.45508	4.45508	TRINITY_DN36227_c0_g1_i1	aromatic amino acid aminotransferase I / 2-aminoadipate transaminase		ARO8	EC:2.6.1.57 2.6.1.39 2.6.1.27 2.6.1.5
	0.851665	-0.851665	TRINITY_DN245910_c0_g1_i1	naphthoate synthase	K01661	menB	EC:4.1.3.36
	-0.892006	0.892006	TRINITY_DN481601_c0_g1_i10	naphthoate synthase		menB	EC:4.1.3.36
	-6.10622	6.10622	TRINITY_DN7135_c0_g1_i8	naphthoate synthase		menB	EC:4.1.3.36
	3.20923	-3.20923	TRINITY_DN488084_c0_g1_i1	menaquinone-specific isochorismate synthase	K02552	menF	EC:5.4.4.2
	-4.18137	4.18137	TRINITY_DN6039_c0_g1_i67	menaquinone-specific isochorismate synthase		menF	EC:5.4.4.2
	0.0106611	-0.0106611	TRINITY_DN62156_c0_g2_i1	menaquinone-specific isochorismate synthase		menF	EC:5.4.4.2
	-0.385673	0.385673	TRINITY_DN828961_c0_g1_i1	4-hydroxybenzoate polyprenyltransferase	K03179	ubiA	EC:2.5.1.39
	3.22627	-3.22627	TRINITY_DN16787_c0_g1_i1	NAD(P)H dehydrogenase (quinone)	K03809	wrbA	EC:1.6.5.2
	1.71393	-1.71393	TRINITY_DN176506_c0_g1_i1	NAD(P)H dehydrogenase (quinone)		wrbA	EC:1.6.5.2
	-2.67769	2.67769	TRINITY_DN190383_c0_g2_i4	NAD(P)H dehydrogenase (quinone)		wrbA	EC:1.6.5.2
	-1.42568	1.42568	TRINITY_DN273451_c0_g1_i1	NAD(P)H dehydrogenase (quinone)		wrbA	EC:1.6.5.2
	-3.18239	3.18239	TRINITY_DN28354_c0_g1_i3	NAD(P)H dehydrogenase (quinone)		wrbA	EC:1.6.5.2
	0.887716	-0.887716	TRINITY_DN3271_c0_g1_i3	NAD(P)H dehydrogenase (quinone)		wrbA	EC:1.6.5.2
	3.13186	-3.13186	TRINITY_DN331746_c0_g1_i1	NAD(P)H dehydrogenase (quinone)		wrbA	EC:1.6.5.2
	0.103024	-0.103024	TRINITY_DN45122_c1_g1_i1	NAD(P)H dehydrogenase (quinone)		wrbA	EC:1.6.5.2
	-3.14961	3.14961	TRINITY_DN46023_c1_g3_i1	NAD(P)H dehydrogenase (quinone)		wrbA	EC:1.6.5.2
	-2.39518	2.39518	TRINITY_DN46459_c0_g1_i1	NAD(P)H dehydrogenase (quinone)		wrbA	EC:1.6.5.2
	-0.0907999	0.0907999	TRINITY_DN54447_c0_g1_i10	NAD(P)H dehydrogenase (quinone)		wrbA	EC:1.6.5.2
	-2.77227	2.77227	TRINITY_DN555841_c0_g1_i1	NAD(P)H dehydrogenase (quinone)		wrbA	EC:1.6.5.2
	-1.93858	1.93858	TRINITY_DN59576_c0_g1_i1	NAD(P)H dehydrogenase (quinone)		wrbA	EC:1.6.5.2
	-3.29562	3.29562	TRINITY_DN59576_c0_g2_i3	NAD(P)H dehydrogenase (quinone)		wrbA	EC:1.6.5.2
	-2.17557	2.17557	TRINITY_DN59576_c0_g4_i4	NAD(P)H dehydrogenase (quinone)		wrbA	EC:1.6.5.2
	-2.37963	2.37963	TRINITY_DN6525_c0_g1_i23	NAD(P)H dehydrogenase (quinone)		wrbA	EC:1.6.5.2
	-1.6263	1.6263	TRINITY_DN7178_c0_g1_i2	NAD(P)H dehydrogenase (quinone)		wrbA	EC:1.6.5.2
	-5.89346	5.89346	TRINITY_DN7178_c0_g1_i3	NAD(P)H dehydrogenase (quinone)		wrbA	EC:1.6.5.2
	2.88769	-2.88769	TRINITY_DN720455_c0_g1_i1	NAD(P)H dehydrogenase (quinone)		wrbA	EC:1.6.5.2
	0.41409	-0.41409	TRINITY_DN3373_c0_g2_i3	tocopherol O-methyltransferase	K05928	E2.1.1.95	EC:2.1.1.95
	2.47088	-2.47088	TRINITY_DN565077_c0_g1_i1	tocopherol O-methyltransferase		E2.1.1.95	EC:2.1.1.95
	-0.0377405	0.0377405	TRINITY_DN2598_c0_g2_i2	4-hydroxybenzoate polyprenyltransferase	K06125	COQ2	EC:2.5.1.39
	-1.99506	1.99506	TRINITY_DN332548_c0_g1_i3	ubiquinone biosynthesis monooxygenase Coq6	K06126	COQ6	EC:1.14.13.-
	-1.07258	1.07258	TRINITY_DN3733_c0_g1_i14	2-methoxy-6-polyprenyl-1,4-benzoquinol methylase	K06127	COQ5	EC:2.1.1.201
	-3.83293	3.83293	TRINITY_DN69948_c0_g1_i1	2-methoxy-6-polyprenyl-1,4-benzoquinol methylase		COQ5	EC:2.1.1.201
	-2.43635	2.43635	TRINITY_DN173441_c0_g1_i2	3-demethoxyubiquinol 3-hydroxylase	K06134	COQ7	EC:1.14.99.60
	-1.85519	1.85519	TRINITY_DN38622_c0_g1_i2	3-demethoxyubiquinol 3-hydroxylase		COQ7	EC:1.14.99.60
	0.164862	-0.164862	TRINITY_DN20063_c0_g1_i9	homogentisate phytyltransferase / homogentisate geranylgeranyltransferase	K09833	HPT, HGGT, ubiA	EC:2.5.1.115 2.5.1.116
	-3.47657	3.47657	TRINITY_DN685_c0_g1_i3	tocopherol cyclase	K09834	VTE1, SXD1	EC:5.5.1.24
	-0.555269	0.555269	TRINITY_DN48680_c0_g1_i1	homogentisate solanesyltransferase	K12501	HST	EC:2.5.1.117
	3.29442	-3.29442	TRINITY_DN101878_c0_g1_i1	MPBQ/MSBQ methyltransferase	K12502	VTE3, APG1	EC:2.1.1.295
	-2.88197	2.88197	TRINITY_DN382_c2_g1_i1	MPBQ/MSBQ methyltransferase		VTE3, APG1	EC:2.1.1.295
	-1.10658	1.10658	TRINITY_DN5532_c1_g1_i1	MPBQ/MSBQ methyltransferase		VTE3, APG1	EC:2.1.1.295
	-2.63739	2.63739	TRINITY_DN4841_c0_g1_i28	isochorismate synthase / 2-succinyl-5-enolpyruvyl-6-hydroxy-3-cyclohexene-1-carboxylate synthase / 2-succinyl-6-hydroxy-2,4-cyclohexadiene-1-carboxylate synthase / o-succinylbenzoate synthase	K14759	PHYLLO	EC:5.4.4.2 2.2.1.9 4.2.99.20 4.2.1.113
	-1.59707	1.59707	TRINITY_DN4841_c0_g1_i7	isochorismate synthase / 2-succinyl-5-enolpyruvyl-6-hydroxy-3-cyclohexene-1-carboxylate synthase / 2-succinyl-6-hydroxy-2,4-cyclohexadiene-1-carboxylate synthase / o-succinylbenzoate synthase		PHYLLO	EC:5.4.4.2 2.2.1.9 4.2.99.20 4.2.1.113
	-0.182689	0.182689	TRINITY_DN441920_c0_g1_i3	demethylphylloquinone reductase	K17872	NDC1, ndbB	EC:1.6.5.12
	-1.12694	1.12694	TRINITY_DN441920_c0_g1_i9	demethylphylloquinone reductase		NDC1, ndbB	EC:1.6.5.12
	-0.38632	0.38632	TRINITY_DN76542_c0_g1_i1	2-polyprenylphenol 6-hydroxylase	K18800	ubiI	EC:1.14.13.240
	-0.311235	0.311235	TRINITY_DN5856_c0_g1_i9	2-carboxy-1,4-naphthoquinone phytyltransferase	K23094	ABC4, menA	EC:2.5.1.130
Isoquinoline alkaloid biosynthesis	1.74986	-1.74986	TRINITY_DN83767_c0_g2_i1	monoamine oxidase	K00274	MAO, aofH	EC:1.4.3.4
	0.808857	-0.808857	TRINITY_DN10878_c0_g1_i1	primary-amine oxidase	K00276	AOC3, AOC2, tynA	EC:1.4.3.21
	-0.697075	0.697075	TRINITY_DN10878_c0_g2_i5	primary-amine oxidase		AOC3, AOC2, tynA	EC:1.4.3.21
	-0.266867	0.266867	TRINITY_DN114969_c0_g1_i2	primary-amine oxidase		AOC3, AOC2, tynA	EC:1.4.3.21
	-3.36107	3.36107	TRINITY_DN20742_c0_g2_i2	primary-amine oxidase		AOC3, AOC2, tynA	EC:1.4.3.21
	4.66583	-4.66583	TRINITY_DN241484_c0_g1_i2	primary-amine oxidase		AOC3, AOC2, tynA	EC:1.4.3.21
	-0.885551	0.885551	TRINITY_DN25855_c0_g1_i1	primary-amine oxidase		AOC3, AOC2, tynA	EC:1.4.3.21
	-3.23515	3.23515	TRINITY_DN25855_c0_g3_i3	primary-amine oxidase		AOC3, AOC2, tynA	EC:1.4.3.21
	-1.20335	1.20335	TRINITY_DN41322_c0_g1_i1	primary-amine oxidase		AOC3, AOC2, tynA	EC:1.4.3.21
	-3.56027	3.56027	TRINITY_DN418763_c0_g1_i1	primary-amine oxidase		AOC3, AOC2, tynA	EC:1.4.3.21
	2.22724	-2.22724	TRINITY_DN42675_c0_g1_i1	primary-amine oxidase		AOC3, AOC2, tynA	EC:1.4.3.21
	-2.3743	2.3743	TRINITY_DN45587_c0_g1_i1	primary-amine oxidase		AOC3, AOC2, tynA	EC:1.4.3.21
	-2.46705	2.46705	TRINITY_DN46822_c0_g1_i2	primary-amine oxidase		AOC3, AOC2, tynA	EC:1.4.3.21
	-2.47162	2.47162	TRINITY_DN526022_c0_g1_i1	primary-amine oxidase		AOC3, AOC2, tynA	EC:1.4.3.21
	-3.16712	3.16712	TRINITY_DN56240_c0_g1_i4	primary-amine oxidase		AOC3, AOC2, tynA	EC:1.4.3.21
	-2.36986	2.36986	TRINITY_DN65729_c0_g1_i1	primary-amine oxidase		AOC3, AOC2, tynA	EC:1.4.3.21
	1.12607	-1.12607	TRINITY_DN7149_c0_g1_i1	primary-amine oxidase		AOC3, AOC2, tynA	EC:1.4.3.21
	-3.26174	3.26174	TRINITY_DN73031_c0_g1_i3	primary-amine oxidase		AOC3, AOC2, tynA	EC:1.4.3.21
	3.33745	-3.33745	TRINITY_DN736358_c0_g1_i1	primary-amine oxidase		AOC3, AOC2, tynA	EC:1.4.3.21
	-0.718459	0.718459	TRINITY_DN88616_c0_g2_i1	primary-amine oxidase		AOC3, AOC2, tynA	EC:1.4.3.21
	-3.90508	3.90508	TRINITY_DN92659_c0_g1_i2	primary-amine oxidase		AOC3, AOC2, tynA	EC:1.4.3.21
	-0.502406	0.502406	TRINITY_DN9496_c1_g1_i5	primary-amine oxidase		AOC3, AOC2, tynA	EC:1.4.3.21
	2.16239	-2.16239	TRINITY_DN9738_c0_g1_i1	primary-amine oxidase		AOC3, AOC2, tynA	EC:1.4.3.21
	-7.26355	7.26355	TRINITY_DN9738_c0_g1_i5	primary-amine oxidase		AOC3, AOC2, tynA	EC:1.4.3.21
	-1.36775	1.36775	TRINITY_DN132780_c0_g1_i1	omega-6 fatty acid desaturase / acyl-lipid omega-6 desaturase (Delta-12 desaturase)	K00505	FAD2	EC:1.14.19.6 1.14.19.22
	-3.4516	3.4516	TRINITY_DN183744_c0_g1_i1	tyrosinase		TYR	EC:1.14.18.1
	-3.26312	3.26312	TRINITY_DN19139_c0_g1_i1	tyrosinase		TYR	EC:1.14.18.1
	-5.15838	5.15838	TRINITY_DN194553_c0_g1_i2	tyrosinase		TYR	EC:1.14.18.1
	-3.12359	3.12359	TRINITY_DN234929_c0_g1_i1	tyrosinase		TYR	EC:1.14.18.1
	-4.06802	4.06802	TRINITY_DN254972_c0_g1_i2	tyrosinase		TYR	EC:1.14.18.1
	-4.56642	4.56642	TRINITY_DN27008_c0_g1_i13	tyrosinase		TYR	EC:1.14.18.1
	-3.04629	3.04629	TRINITY_DN27666_c0_g1_i6	tyrosinase		TYR	EC:1.14.18.1
	5.54771	-5.54771	TRINITY_DN278097_c0_g1_i2	tyrosinase		TYR	EC:1.14.18.1
	-2.14634	2.14634	TRINITY_DN27980_c0_g1_i10	tyrosinase		TYR	EC:1.14.18.1
	0.167075	-0.167075	TRINITY_DN30525_c0_g1_i1	tyrosinase		TYR	EC:1.14.18.1
	-4.25202	4.25202	TRINITY_DN403809_c0_g1_i2	tyrosinase		TYR	EC:1.14.18.1
	-2.0931	2.0931	TRINITY_DN42167_c0_g1_i1	tyrosinase		TYR	EC:1.14.18.1
	-1.29055	1.29055	TRINITY_DN42167_c0_g2_i1	tyrosinase		TYR	EC:1.14.18.1
	-5.89728	5.89728	TRINITY_DN4308_c0_g1_i14	tyrosinase		TYR	EC:1.14.18.1
	-3.19744	3.19744	TRINITY_DN4308_c1_g1_i4	tyrosinase		TYR	EC:1.14.18.1
	-2.67686	2.67686	TRINITY_DN48289_c0_g1_i1	tyrosinase		TYR	EC:1.14.18.1
	-3.56874	3.56874	TRINITY_DN48289_c0_g2_i2	tyrosinase		TYR	EC:1.14.18.1
	-2.21095	2.21095	TRINITY_DN49207_c0_g1_i3	tyrosinase		TYR	EC:1.14.18.1
	5.7639	-5.7639	TRINITY_DN563743_c0_g1_i1	tyrosinase		TYR	EC:1.14.18.1
	-1.73377	1.73377	TRINITY_DN586921_c0_g1_i1	tyrosinase		TYR	EC:1.14.18.1
	-3.3871	3.3871	TRINITY_DN62481_c0_g1_i1	tyrosinase		TYR	EC:1.14.18.1
	4.71986	-4.71986	TRINITY_DN717489_c0_g1_i1	tyrosinase		TYR	EC:1.14.18.1
	-1.68302	1.68302	TRINITY_DN4979_c0_g1_i5	aspartate aminotransferase, chloroplastic	K00811	ASP5	EC:2.6.1.1
	-1.6535	1.6535	TRINITY_DN8546_c0_g1_i12	aspartate aminotransferase	K00813	aspC	EC:2.6.1.1
	-2.68888	2.68888	TRINITY_DN2797_c1_g1_i1	aromatic-L-amino-acid/L-tryptophan decarboxylase	K01593	DDC, TDC	EC:4.1.1.28 4.1.1.105
	-3.03762	3.03762	TRINITY_DN108835_c0_g1_i2	aspartate aminotransferase, cytoplasmic	K14454	GOT1	EC:2.6.1.1
	2.79845	-2.79845	TRINITY_DN168303_c0_g1_i3	aspartate aminotransferase, cytoplasmic		GOT1	EC:2.6.1.1
	3.06967	-3.06967	TRINITY_DN168303_c0_g1_i4	aspartate aminotransferase, cytoplasmic		GOT1	EC:2.6.1.1
	1.42449	-1.42449	TRINITY_DN186761_c0_g1_i2	aspartate aminotransferase, cytoplasmic		GOT1	EC:2.6.1.1
	1.74986	-1.74986	TRINITY_DN257809_c0_g1_i1	aspartate aminotransferase, cytoplasmic		GOT1	EC:2.6.1.1
	3.31674	-3.31674	TRINITY_DN279781_c0_g1_i2	aspartate aminotransferase, cytoplasmic		GOT1	EC:2.6.1.1
	1.54632	-1.54632	TRINITY_DN3723_c0_g2_i4	aspartate aminotransferase, cytoplasmic		GOT1	EC:2.6.1.1
	-1.32317	1.32317	TRINITY_DN39027_c1_g1_i1	aspartate aminotransferase, cytoplasmic		GOT1	EC:2.6.1.1
	3.8543	-3.8543	TRINITY_DN10827_c0_g1_i3	aspartate aminotransferase, mitochondrial	K14455	GOT2	EC:2.6.1.1
	3.23012	-3.23012	TRINITY_DN10827_c0_g1_i4	aspartate aminotransferase, mitochondrial		GOT2	EC:2.6.1.1
	4.44663	-4.44663	TRINITY_DN10827_c0_g1_i5	aspartate aminotransferase, mitochondrial		GOT2	EC:2.6.1.1
	-4.80487	4.80487	TRINITY_DN113902_c0_g1_i4	aspartate aminotransferase, mitochondrial		GOT2	EC:2.6.1.1
	-2.66671	2.66671	TRINITY_DN113902_c2_g1_i1	aspartate aminotransferase, mitochondrial		GOT2	EC:2.6.1.1
	-0.445214	0.445214	TRINITY_DN14219_c0_g2_i2	vesicle-associated membrane protein 7		VAMP7
	-0.374525	0.374525	TRINITY_DN14219_c0_g2_i4	vesicle-associated membrane protein 7		VAMP7
	-4.30028	4.30028	TRINITY_DN361573_c1_g1_i1	aspartate aminotransferase, mitochondrial		GOT2	EC:2.6.1.1
	-2.97676	2.97676	TRINITY_DN98894_c0_g1_i13	aspartate aminotransferase, mitochondrial		GOT2	EC:2.6.1.1
	-0.265963	0.265963	TRINITY_DN98894_c0_g1_i15	aspartate aminotransferase, mitochondrial		GOT2	EC:2.6.1.1
	-0.104948	0.104948	TRINITY_DN18423_c0_g1_i14	bifunctional aspartate aminotransferase and glutamate/aspartate-prephenate aminotransferase	K15849	PAT, AAT	EC:2.6.1.1 2.6.1.78 2.6.1.79
	-1.50406	1.50406	TRINITY_DN18423_c0_g1_i7	bifunctional aspartate aminotransferase and glutamate/aspartate-prephenate aminotransferase		PAT, AAT	EC:2.6.1.1 2.6.1.78 2.6.1.79
	2.06594	-2.06594	TRINITY_DN47329_c2_g1_i2	bifunctional aspartate aminotransferase and glutamate/aspartate-prephenate aminotransferase		PAT, AAT	EC:2.6.1.1 2.6.1.78 2.6.1.79
Tropane, piperidine and pyridine alkaloid biosynthesis	-1.77832	1.77832	TRINITY_DN137169_c0_g1_i1	pyruvate carboxylase	K00817	PC, pyc	EC:6.4.1.1
	-0.15021	0.15021	TRINITY_DN187_c1_g1_i10	histidinol-phosphate aminotransferase		hisC	EC:2.6.1.9
	0.806373	-0.806373	TRINITY_DN189038_c0_g1_i1	histidinol-phosphate aminotransferase		hisC	EC:2.6.1.9
	0.171211	-0.171211	TRINITY_DN240512_c0_g2_i2	histidinol-phosphate aminotransferase		hisC	EC:2.6.1.9
	2.21777	-2.21777	TRINITY_DN93092_c0_g1_i1	histidinol-phosphate aminotransferase		hisC	EC:2.6.1.9
	6.92224	-6.92224	TRINITY_DN13673_c0_g1_i8	deaminated glutathione amidase	K08081	NIT1, ybeM	EC:3.5.1.128
	0.208755	-0.208755	TRINITY_DN14022_c0_g1_i1	splicing factor 3B subunit 1		SF3B1, SAP155
	1.96934	-1.96934	TRINITY_DN409242_c0_g1_i1	tropinone reductase I		TR1	EC:1.1.1.206
	1.27207	-1.27207	TRINITY_DN5417_c0_g2_i5	tropinone reductase I		TR1	EC:1.1.1.206
	5.70425	-5.70425	TRINITY_DN8556_c0_g3_i3	tropinone reductase I		TR1	EC:1.1.1.206
Flavonoid biosynthesis	4.11083	-4.11083	TRINITY_DN14331_c0_g1_i1	naringenin 3-dioxygenase	K00475	F3H	EC:1.14.11.9
	1.92425	-1.92425	TRINITY_DN4064_c0_g1_i12	chalcone synthase	K00660	CHS	EC:2.3.1.74
	-4.00765	4.00765	TRINITY_DN4064_c1_g2_i3	chalcone synthase		CHS	EC:2.3.1.74
	1.66695	-1.66695	TRINITY_DN413565_c0_g1_i1	chalcone synthase		CHS	EC:2.3.1.74
	0.807568	-0.807568	TRINITY_DN49806_c0_g1_i1	chalcone synthase		CHS	EC:2.3.1.74
	-4.52037	4.52037	TRINITY_DN567668_c0_g1_i1	chalcone synthase		CHS	EC:2.3.1.74
	1.5409	-1.5409	TRINITY_DN2210_c0_g1_i1	chalcone isomerase	K01859	CHI	EC:5.5.1.6
	2.41717	-2.41717	TRINITY_DN24214_c0_g1_i1	anthocyanidin synthase	K05277	ANS	EC:1.14.20.4
	0.247924	-0.247924	TRINITY_DN975331_c0_g1_i1	chalcone reductase	K08243	CHR
	-1.71328	1.71328	TRINITY_DN17391_c0_g1_i1	anthocyanidin reductase	K08695	ANR	EC:1.3.1.77
	4.1483	-4.1483	TRINITY_DN1847_c0_g1_i2	leucoanthocyanidin reductase	K13081	LAR	EC:1.17.1.3
	2.47059	-2.47059	TRINITY_DN1847_c0_g1_i3	leucoanthocyanidin reductase		LAR	EC:1.17.1.3
	2.9971	-2.9971	TRINITY_DN1847_c0_g1_i4	leucoanthocyanidin reductase		LAR	EC:1.17.1.3
	3.37011	-3.37011	TRINITY_DN22111_c0_g1_i4	leucoanthocyanidin reductase		LAR	EC:1.17.1.3
	5.7247	-5.7247	TRINITY_DN118_c0_g1_i13	bifunctional dihydroflavonol 4-reductase/flavanone 4-reductase	K13082	DFR	EC:1.1.1.219 1.1.1.234
	-2.05388	2.05388	TRINITY_DN118_c0_g1_i14	bifunctional dihydroflavonol 4-reductase/flavanone 4-reductase		DFR	EC:1.1.1.219 1.1.1.234
	-3.67339	3.67339	TRINITY_DN118_c0_g1_i2	bifunctional dihydroflavonol 4-reductase/flavanone 4-reductase		DFR	EC:1.1.1.219 1.1.1.234
Carotenoid biosynthesis	-3.57169	3.57169	TRINITY_DN4306_c0_g1_i12	zeta-carotene desaturase	K00514	ZDS, crtQ	EC:1.3.5.6
	-1.35015	1.35015	TRINITY_DN4306_c0_g1_i13	zeta-carotene desaturase		ZDS, crtQ	EC:1.3.5.6
	-0.750019	0.750019	TRINITY_DN4306_c0_g1_i3	zeta-carotene desaturase		ZDS, crtQ	EC:1.3.5.6
	-4.29627	4.29627	TRINITY_DN4306_c0_g1_i9	zeta-carotene desaturase		ZDS, crtQ	EC:1.3.5.6
	-4.33589	4.33589	TRINITY_DN7536_c0_g1_i55	15-cis-phytoene synthase	K02291	crtB	EC:2.5.1.32
	-1.64146	1.64146	TRINITY_DN89028_c0_g1_i1	15-cis-phytoene synthase		crtB	EC:2.5.1.32
	-1.9912	1.9912	TRINITY_DN33328_c0_g1_i1	15-cis-phytoene desaturase	K02293	PDS, crtP	EC:1.3.5.5
	0.955783	-0.955783	TRINITY_DN33328_c0_g1_i8	15-cis-phytoene desaturase		PDS, crtP	EC:1.3.5.5
	-1.78423	1.78423	TRINITY_DN3034_c0_g2_i5	lycopene beta-cyclase	K06443	lcyB	EC:5.5.1.19
	-7.5889	7.5889	TRINITY_DN1929_c0_g2_i1	lycopene epsilon-cyclase	K06444	lcyE, crtL2	EC:5.5.1.18
	-0.0282783	0.0282783	TRINITY_DN2840_c0_g1_i93	prolycopene isomerase	K09835	crtISO	EC:5.2.1.13
	-1.63738	1.63738	TRINITY_DN553_c0_g1_i14	carotenoid epsilon hydroxylase	K09837	LUT1, CYP97C1	EC:1.14.14.158
	-1.9371	1.9371	TRINITY_DN553_c0_g1_i8	carotenoid epsilon hydroxylase		LUT1, CYP97C1	EC:1.14.14.158
	-2.29748	2.29748	TRINITY_DN4193_c1_g2_i1	zeaxanthin epoxidase	K09838	ZEP, ABA1	EC:1.14.15.21
	-1.69872	1.69872	TRINITY_DN4193_c1_g2_i4	zeaxanthin epoxidase		ZEP, ABA1	EC:1.14.15.21
	-3.2545	3.2545	TRINITY_DN15072_c0_g1_i1	violaxanthin de-epoxidase	K09839	VDE	EC:1.23.5.1
	-2.98378	2.98378	TRINITY_DN2137_c0_g1_i1	9-cis-epoxycarotenoid dioxygenase	K09840	NCED	EC:1.13.11.51
	-3.1826	3.1826	TRINITY_DN250541_c0_g1_i1	9-cis-epoxycarotenoid dioxygenase		NCED	EC:1.13.11.51
	2.56651	-2.56651	TRINITY_DN12310_c0_g1_i2	xanthoxin dehydrogenase	K09841	ABA2	EC:1.1.1.288
	0.117357	-0.117357	TRINITY_DN12310_c0_g2_i2	xanthoxin dehydrogenase		ABA2	EC:1.1.1.288
	-0.116761	0.116761	TRINITY_DN4667_c0_g1_i2	xanthoxin dehydrogenase		ABA2	EC:1.1.1.288
	-1.28158	1.28158	TRINITY_DN452_c1_g2_i2	abscisic-aldehyde oxidase	K09842	AAO3	EC:1.2.3.14
	-1.73056	1.73056	TRINITY_DN10042_c0_g1_i1	(+)-abscisic acid 8'-hydroxylase	K09843	CYP707A	EC:1.14.14.137
	3.75464	-3.75464	TRINITY_DN2133_c0_g1_i10	(+)-abscisic acid 8'-hydroxylase		CYP707A	EC:1.14.14.137
	-1.62467	1.62467	TRINITY_DN244891_c0_g1_i1	(+)-abscisic acid 8'-hydroxylase		CYP707A	EC:1.14.14.137
	-0.916381	0.916381	TRINITY_DN32354_c0_g1_i1	(+)-abscisic acid 8'-hydroxylase		CYP707A	EC:1.14.14.137
	-2.12782	2.12782	TRINITY_DN40010_c0_g4_i1	(+)-abscisic acid 8'-hydroxylase		CYP707A	EC:1.14.14.137
	-2.28432	2.28432	TRINITY_DN6635_c1_g1_i5	(+)-abscisic acid 8'-hydroxylase		CYP707A	EC:1.14.14.137
	0.793639	-0.793639	TRINITY_DN22117_c0_g1_i4	capsanthin/capsorubin synthase	K14593	CCS1	EC:5.3.99.8
	-0.476121	0.476121	TRINITY_DN4535_c0_g2_i5	zeta-carotene isomerase	K15744	Z-ISO	EC:5.2.1.12
	-3.9695	3.9695	TRINITY_DN382441_c0_g1_i1	phytoene desaturase (3,4-didehydrolycopene-forming)	K15745	AL1	EC:1.3.99.30
	-4.07187	4.07187	TRINITY_DN2223_c0_g1_i14	beta-carotene 3-hydroxylase	K15746	crtZ	EC:1.14.15.24
	-6.15442	6.15442	TRINITY_DN2223_c0_g1_i18	beta-carotene 3-hydroxylase		crtZ	EC:1.14.15.24
	-1.6572	1.6572	TRINITY_DN10334_c0_g1_i2	beta-ring hydroxylase	K15747	LUT5, CYP97A3	EC:1.14.-.-
	-1.94095	1.94095	TRINITY_DN113463_c0_g1_i2	beta-apo-4'-carotenal oxygenase	K17819	carD	EC:1.2.1.82
	-2.14118	2.14118	TRINITY_DN169381_c0_g2_i1	beta-apo-4'-carotenal oxygenase		carD	EC:1.2.1.82
	-2.34035	2.34035	TRINITY_DN34879_c0_g1_i3	beta-apo-4'-carotenal oxygenase		carD	EC:1.2.1.82
	-1.46706	1.46706	TRINITY_DN112214_c0_g1_i1	15-cis-phytoene synthase / lycopene beta-cyclase	K17841	AL2	EC:2.5.1.32 5.5.1.19
	-1.70162	1.70162	TRINITY_DN42644_c0_g2_i1	beta-carotene isomerase	K17911	DWARF27	EC:5.2.1.14
	1.38606	-1.38606	TRINITY_DN25844_c0_g1_i1	carlactone synthase / all-trans-10'-apo-beta-carotenal 13,14-cleaving dioxygenase	K17913	CCD8	EC:1.13.11.69 1.13.11.70
Sesquiterpenoid and triterpenoid biosynthesis	-3.28031	3.28031	TRINITY_DN47465_c0_g1_i1	alpha-farnesene synthase	K14173	AFS1	EC:4.2.3.46
	9.40792	-9.40792	TRINITY_DN10765_c0_g1_i6	(-)-germacrene D synthase	K15803	GERD	EC:4.2.3.75
	4.10659	-4.10659	TRINITY_DN16727_c0_g1_i1	(-)-germacrene D synthase		GERD	EC:4.2.3.75
	-1.91596	1.91596	TRINITY_DN16727_c0_g2_i1	(-)-germacrene D synthase		GERD	EC:4.2.3.75
	-7.80436	7.80436	TRINITY_DN5420_c0_g1_i15	(-)-germacrene D synthase		GERD	EC:4.2.3.75
	-5.64504	5.64504	TRINITY_DN9623_c0_g1_i9	(-)-germacrene D synthase		GERD	EC:4.2.3.75
	4.13051	-4.13051	TRINITY_DN2946_c0_g1_i2	beta-amyrin synthase	K15813	LUP4	EC:5.4.99.39
	-2.99672	2.99672	TRINITY_DN2946_c0_g2_i1	beta-amyrin synthase		LUP4	EC:5.4.99.39
Diterpenoid biosynthesis	3.32067	-3.32067	TRINITY_DN11900_c0_g1_i20	ent-copalyl diphosphate synthase	K04120		EC:5.5.1.13
	-1.29994	1.29994	TRINITY_DN23755_c1_g1_i2	ent-copalyl diphosphate synthase			EC:5.5.1.13
	0.973746	-0.973746	TRINITY_DN70611_c0_g1_i1	ent-copalyl diphosphate synthase			EC:5.5.1.13
	0.623504	-0.623504	TRINITY_DN17311_c0_g1_i16	ent-kaurene synthase	K04121		EC:4.2.3.19
	0.31707	-0.31707	TRINITY_DN17311_c0_g1_i18	ent-kaurene synthase			EC:4.2.3.19
	-0.274255	0.274255	TRINITY_DN17311_c0_g1_i40	ent-kaurene synthase			EC:4.2.3.19
	5.88547	-5.88547	TRINITY_DN5073_c0_g1_i7	ent-kaurene oxidase	K04122	GA3, CYP701	EC:1.14.14.86
	3.80921	-3.80921	TRINITY_DN201042_c0_g1_i1	ent-kaurenoic acid monooxygenase	K04123	KAO	EC:1.14.14.107
	-0.572916	0.572916	TRINITY_DN23579_c0_g1_i10	ent-kaurenoic acid monooxygenase		KAO	EC:1.14.14.107
	-1.12539	1.12539	TRINITY_DN6212_c0_g1_i2	ent-kaurenoic acid monooxygenase		KAO	EC:1.14.14.107
	2.36022	-2.36022	TRINITY_DN13409_c0_g1_i10	glutathione S-transferase	K04125	GST, gst	EC:2.5.1.18
	-0.140212	0.140212	TRINITY_DN13520_c0_g1_i4	catalase-peroxidase		katG	EC:1.11.1.21
	0.0836828	-0.0836828	TRINITY_DN13520_c0_g2_i1	catalase-peroxidase		katG	EC:1.11.1.21
	3.02883	-3.02883	TRINITY_DN599_c0_g1_i11	gibberellin 2beta-dioxygenase		GA2ox	EC:1.14.11.13
	2.35982	-2.35982	TRINITY_DN599_c0_g1_i9	gibberellin 2beta-dioxygenase		GA2ox	EC:1.14.11.13
	-2.93219	2.93219	TRINITY_DN12028_c0_g1_i13	gibberellin-44 dioxygenase	K05282	GA20ox	EC:1.14.11.12
	-3.23659	3.23659	TRINITY_DN51127_c0_g1_i2	gibberellin-44 dioxygenase		GA20ox	EC:1.14.11.12
	-3.77314	3.77314	TRINITY_DN618_c0_g1_i2	trimethyltridecatetraene/dimethylnonatriene synthase	K17961	CYP82G1	EC:1.14.14.58 1.14.14.59
Monoterpenoid biosynthesis	-0.0272301	0.0272301	TRINITY_DN10923_c0_g1_i1.p1,	(+)-neomenthol dehydrogenase	K15095		EC:1.1.1.208
	0.0924601	-0.0924601	TRINITY_DN11405_c0_g1_i5.p1,	(+)-neomenthol dehydrogenase			EC:1.1.1.208
	1.41679	-1.41679	TRINITY_DN19972_c0_g1_i1.p1,	(+)-neomenthol dehydrogenase			EC:1.1.1.208
	-3.58715	3.58715	TRINITY_DN36620_c0_g1_i2	(+)-neomenthol dehydrogenase			EC:1.1.1.208
	-1.33098	1.33098	TRINITY_DN37928_c0_g2_i1	(+)-neomenthol dehydrogenase			EC:1.1.1.208
	-2.05167	2.05167	TRINITY_DN7467_c0_g1_i13	(+)-neomenthol dehydrogenase			EC:1.1.1.208
Brassinosteroid biosynthesis	-5.46607	5.46607	TRINITY_DN5654_c1_g1_i1	steroid 22-alpha-hydroxylase	K09587	CYP90B1, DWF4	EC:1.14.13.-
	-2.02114	2.02114	TRINITY_DN3220_c0_g1_i6	cytochrome P450 family 90 subfamily A1	K09588	CYP90A1, CPD	EC:1.14.-.-
	2.39562	-2.39562	TRINITY_DN10659_c0_g1_i22	brassinosteroid-6-oxidase 1	K09590	CYP85A1, BR6OX1	EC:1.14.-.-
	0.710075	-0.710075	TRINITY_DN11165_c0_g1_i2	steroid 5-alpha-reductase	K09591	DET2	EC:1.3.1.22
	0.692828	-0.692828	TRINITY_DN11165_c0_g1_i5	steroid 5-alpha-reductase		DET2	EC:1.3.1.22
	-5.65827	5.65827	TRINITY_DN26741_c0_g1_i7	3-epi-6-deoxocathasterone 23-monooxygenase	K12637	CYP90C1	EC:1.14.14.147
	-1.14477	1.14477	TRINITY_DN18524_c0_g1_i5	cytochrome P450 family 724 subfamily B1	K12639	CYP724B1, D11	EC:1.14.13.-
	-4.14874	4.14874	TRINITY_DN154574_c0_g1_i1	PHYB activation tagged suppressor 1	K15639		EC:1.14.-.-
	-0.272853	0.272853	TRINITY_DN2476_c0_g1_i17	typhasterol/6-deoxotyphasterol 2alpha-hydroxylase	K20623	CYP92A6
	2.78356	-2.78356	TRINITY_DN2476_c1_g1_i2	typhasterol/6-deoxotyphasterol 2alpha-hydroxylase		CYP92A6
	1.70949	-1.70949	TRINITY_DN2476_c1_g2_i2	typhasterol/6-deoxotyphasterol 2alpha-hydroxylase		CYP92A6
Isoflavonoid biosynthesis	-1.24749	1.24749	TRINITY_DN23168_c0_g1_i15	isoflavone/4'-methoxyisoflavone 2'-hydroxylase	K13260	CYP81E	EC:1.14.14.90 1.14.14.89
	5.27462	-5.27462	TRINITY_DN23168_c0_g1_i4	isoflavone/4'-methoxyisoflavone 2'-hydroxylase		CYP81E	EC:1.14.14.90 1.14.14.89
	0.683309	-0.683309	TRINITY_DN23168_c0_g1_i6	isoflavone/4'-methoxyisoflavone 2'-hydroxylase		CYP81E	EC:1.14.14.90 1.14.14.89
	-0.396151	0.396151	TRINITY_DN23168_c0_g1_i9	isoflavone/4'-methoxyisoflavone 2'-hydroxylase		CYP81E	EC:1.14.14.90 1.14.14.89
	3.07672	-3.07672	TRINITY_DN39752_c0_g1_i1	isoflavone/4'-methoxyisoflavone 2'-hydroxylase		CYP81E	EC:1.14.14.90 1.14.14.89
	0.914417	-0.914417	TRINITY_DN4283_c0_g1_i3	isoflavone/4'-methoxyisoflavone 2'-hydroxylase		CYP81E	EC:1.14.14.90 1.14.14.89
	-4.79287	4.79287	TRINITY_DN4283_c0_g3_i4	isoflavone/4'-methoxyisoflavone 2'-hydroxylase		CYP81E	EC:1.14.14.90 1.14.14.89
Polyketide sugar unit biosynthesis	-2.40977	2.40977	TRINITY_DN134723_c0_g1_i1	MFS transporter, SP family, sugar:H+ symporter	K12451	HXT
	-1.33462	1.33462	TRINITY_DN557750_c0_g1_i1	3,5-epimerase/4-reductase		UER1	EC:5.1.3.- 1.1.1.-
	0.511125	-0.511125	TRINITY_DN9986_c1_g1_i2	3,5-epimerase/4-reductase		UER1	EC:5.1.3.- 1.1.1.-
	-2.87635	2.87635	TRINITY_DN1192_c0_g1_i12	PKS
	1.92425	-1.92425	TRINITY_DN4064_c0_g1_i12	PKS
Flavone and flavonol biosynthesis	-0.751536	0.751536	TRINITY_DN433467_c0_g1_i1	beta-glucuronidase	K01195	uidA, GUSB	EC:3.2.1.31
	-2.15307	2.15307	TRINITY_DN940144_c0_g1_i1	flavonol-3-O-glucoside/galactoside glucosyltransferase	K22794	FG3	EC:2.4.1.239 2.4.1.-
Indole alkaloid biosynthesis	-1.10482	1.10482	TRINITY_DN2797_c1_g1_i11	aromatic-L-amino-acid/L-tryptophan decarboxylase	K01593	DDC, TDC	EC:4.1.1.28 4.1.1.105
